# Supplementary material for: Diverse Microbial Hot Spring Mat Communities at Black Canyon of the Colorado River
Source: Microb Ecol. 2023 Feb 9;86(3):1534–51. doi: 10.1007/s00248-023-02186-x (PMC10497668; doi:10.1007/s00248-023-02186-x)
Supplement: Supplementary file 3 — Supplementary Table 1 (TXT 1886 kb) [file 248_2023_2186_MOESM3_ESM.txt]

# Constructed from biom file
#OTU ID	Sequence	Taxon	#ASV ID	13E	13D	13C	6A	8A	13B	13A	3A	9A	9B	9C	10A
0001d123420b59585627edf5a1292ae8	TACGAAGGGGGCTAGCGTTGTTCGGAATCACTGGGCGTAAAGGGCGCGTAGGCGGCTTTGTAAGTCGGGGGTGAAAGCCTGTGGCTCAACCACAGAATTGCCTTCGATACTGCATGGCTTGAGACCGGAAGAGGTAAGTGGAACTGCGAGTGTAGAGGTGAAATTCGTAGATATTCGCAAGAACACCAGTGGCGAAGGCGGCTTACTGGTCCGGTTCTGACGCTGAGGCGCGAAAGCGTGGGGAGCAAACAGG	D_0__Bacteria;D_1__Proteobacteria;D_2__Alphaproteobacteria;D_3__Rhizobiales;D_4__Beijerinckiaceae;D_5__Microvirga	ASV1	0	0	0	0	0	20	60	0	0	0	0	0
0035eafa7c1492b5ea88c862af420ee4	GTGCGAGCGTTGTCCGGAATCACTGGGCGTAAAGGGCGCGTAGGCGGCTGGGTAAGTAGGGGGTGAAATCCCGTGGCTCAACTGCGGGACGGCCTTCTAGACTGCCTGGCTTGAGCGCGGTAGAGGCTGGTGGAATTCCCGGTGTAGCGGTGGAATGCGTAGAGATCGGGAGGAACATCGGTGGCGAAGGCGGCCAGCTGGGCCGTTGCTGACGCTGAGGCGCGAAAGCGTGGGGAGC	D_0__Bacteria;D_1__Gemmatimonadetes;D_2__Gemmatimonadetes;D_3__Gemmatimonadales;D_4__Gemmatimonadaceae;D_5__uncultured	ASV2	0	11	0	0	0	0	0	0	0	0	0	0
00457a8dfbcd51631ce85237850479c3	TACGGAGGGTGCAAGCGTTGTCCGGATTTATTGGGTTTAAAGGGTGCGTAGGCGGTCAATTAAGTCAGTGGTGAAATCCAGCAGCCCAACTGTTGAACTGCCATTGATACTGATTGACTTGAGTATAGGCGAGGTAGGCGGAATTGACGGTGTAGCGGTGAAATGCATAGATATCGTCAAGAACACCGATTGCGAAGGCAGCTTACTAGACTATAACTGACGCTGAGGCACGAAAGTGTGGGGATCAAACAGG	D_0__Bacteria;D_1__Bacteroidetes;D_2__Bacteroidia;D_3__Cytophagales;D_4__Cytophagaceae;D_5__Sporocytophaga;D_6__uncultured bacterium	ASV3	0	0	0	0	0	4	50	0	0	0	0	0
00572311f81575c8af156fb35d224f3e	TACGGAGGATGCAAGCGTTATCCGGAATGATTGGGCGTAAAGCGTCCGCAGGTGGCGATGCCAGTCTGCTGTCAAAGGCTGGGGCTTAACTCCAGACAGGCAGTGGAAACTGCATAAGCTAGAGTGCGGTAGGGGCAGAGGGAATTCCCGGTGTAGCGGTGAAATGCGTAGAGATCGGGAAGAACACCAGTGGCGAAAGCGCTCTGCTGGACCTGCACTGACACTCAGGGACGAAAGCTAGGGGAGCGAATGGG	D_0__Bacteria;D_1__Cyanobacteria;D_2__Oxyphotobacteria;D_3__Nostocales;D_4__Phormidiaceae;D_5__Aerosakkonema Lao26;D_6__uncultured bacterium	ASV4	0	0	0	0	0	438	0	0	0	0	0	0
00739e6ed0e98400177d66a093aa6aaa	GGGCGAGCGTTGCCCGGATTTACTGGGCGTAAAGCGCACGTAGGCGGCTCCGTAAGTCTGGTGTGAAATCTCCCGGCTCAACCGGGAGGCTGCACTGGATACTACGGGGCTCGAGGGCAGGAGAGGAGATTGGAATTCCCGGTGTAGCGGTGAAATGCATTGATATCGGGAGGAACACCAGTGGCGAAGGCGGATCTCTGGCCTGCTTCTGACGCTGAGGGGCGAAAGCTGGGGGAGC	D_0__Bacteria;D_1__Armatimonadetes;D_2__uncultured;D_3__Armatimonadetes bacterium DC;D_4__Armatimonadetes bacterium DC;D_5__Armatimonadetes bacterium DC;D_6__Armatimonadetes bacterium DC	ASV5	0	0	0	0	0	0	0	0	182	0	0	0
007bb34d8028ea213e249b7b4f41f51e	GGGCGAGCGTTGTTCGGAATTACTGGGCGTAAAGGGCGCGTAGGCGGCCTGCTAAGTCGAACGTGAAATCCCCGGGCTCAACCCGGGAACTGCGTCCGATACTGGTGGGCTCGAATCCGGGAGAGGGATGTGGAATTCCAGGTGTAGCGGTGAAATGCGTAGATATCTGGAGGAACACCGGTGGCGAAGGCGGCATCCTGGACCGGCATTGACGCTGAGGCGCGAAAGCCAGGGGAGC	D_0__Bacteria;D_1__Acidobacteria;D_2__Subgroup 6	ASV6	0	29	0	0	0	0	0	0	0	0	19	0
008d8d24d0f242a3ef929bdd47429638	GTGCGAACGTTATTCGGAATCACTGGGCTTAAAGCGCGCGTAGGCGGAATCGTAAGTTGAAGGTGAAATCCCATCGGCTCAACCGTGGAATCGCCTCCAAAACTGCGATCCTTGAGGGAGGTAGGGGCATGTGGAACCTTCGGTGGAGCGGTGAAATGCTTTGATATCGGAGGGAACGCCGGTGGCGAAAGCGACATGCTGGATCTCTTCTGACGCTGAGGCGCGAAAGCTAGGGTAGC	D_0__Bacteria;D_1__Planctomycetes;D_2__Planctomycetacia;D_3__uncultured;D_4__uncultured bacterium;D_5__uncultured bacterium;D_6__uncultured bacterium	ASV7	0	0	0	0	0	0	0	6	0	0	0	0
00969424f4b2e284099f61bc3e295c64	GTGCGAACGTTATTCGGAATCACTGGGCTTAAAGCGCGTGTAGGCGGATGGGAACGTCGGTACTTGAAAGCCCCCGGCTCAACCGGGGAAGTGGGGCCGAAACGACCCGTCTGGAGGGACGTAGGGGGACCTGGAACTTCCGGTGGAGCGGTGAAATGCGTTGAGATCGGAAGGAACGCCCGTGGCGAAAGCGAGGTCCTGGACGTTTACTGACGCTGAGACGCGAAAGCTAGGGGAGC	D_0__Bacteria;D_1__Planctomycetes;D_2__Planctomycetacia;D_3__Isosphaerales;D_4__Isosphaeraceae;D_5__Aquisphaera;D_6__uncultured planctomycete	ASV8	0	0	0	0	8	0	0	0	0	0	0	0
009c6deb9390ff833cab746b7b44091c	GTGCGAACGTTATTCGGAATCATTGGGCTTAAAGGGCGCGTAGGCGGCTTTAAAAGTCGAAGGTGAAATCCCACCGGCTCAACCGTGGAATTGCCTTCGAAACTTTAAAGCTTGAGCAAGTTAGGGGCACGTGGAACTTCCGGTGGAGCGGTGAAATGTGTTGATATCGGAGGGAACGCCAGTGGCGAAAGCGGCGTGCTGGGACTTTTTGCTGACGCTGAGGCGCGAAAGCCAGGGGAGC	D_0__Bacteria;D_1__Planctomycetes;D_2__Planctomycetacia;D_3__uncultured;D_4__uncultured bacterium;D_5__uncultured bacterium;D_6__uncultured bacterium	ASV9	0	0	0	0	0	0	0	0	0	0	4	0
00ba0974c4439cd0a8d3e161c60ef575	GACGAACCGTGCGAACGTTATTCGGAATCATTGGGCTTAAAGAGCACGTAGGCGGCGACGTAAGTTGGAGGTGAAATCCTATCGGCTCAACCGTGGAATTGCCCCCAATACTGCGTTGCTTGAGGAAGGTAGGGGCAGGTGGAACTTCCAGTGGAGCGGTGAAATGTGTTGAGATTGGAAGGAACGCCAGTGGCGAAAGCGACCTGCTGGATCTTTTCTGACGCTGAGGTGCGAAAGCTAGGGGAGCAAACGGG	D_0__Bacteria;D_1__Planctomycetes;D_2__Planctomycetacia;D_3__uncultured;D_4__uncultured planctomycete;D_5__uncultured planctomycete;D_6__uncultured planctomycete	ASV10	0	0	0	0	0	39	253	0	0	0	0	0
00e8ba8a351322c5eef22725a639604f	TACGGAGGGGGCAAGCGTTGTTCGGAATCACTGGGTGTAAAGGGTGCGTAGGCGGTCAGTTAAGTCTGATGTGAAAGCCCTCGGCTCAACTGAGGAAGTGCATTGGAAACTGGCTGGCTGGAGTACCGGAGAGGGAAGCGGAATTCCTGGTGTAGCGGTGAAATGCGTAGATACCAGGAGGAACACCGGTGGCGAAGGCGGCTTCCTGGCCGAGTACTGACGCTGAGGCACGAAAGCGTGGGGAGCAAACGGG	D_0__Bacteria	ASV11	0	0	0	0	0	3	0	0	0	0	0	0
00eb961d3a3d23f3365ae5b139ca99a3	TACGAAGGGGGCTAGCGTTGTTCGGAATTACTGGGCGTAAAGCGCGCGTAGGCGGCGGTCTTTGTCAGGGGTGAAATCCCGGGGCTCAACTCCGGAATTGCCTTTGAAACGGGATCGCTTGAGTCCGAGAGAGGATGGCGGAATTCCTAGTGTAGAGGTGAAATTCGTAGATATTAGGAAGAACACCGGTGGCGAAGGCGGCCATCTGGCTCGGTACTGACGCTCAGGCGCGAAAGCGTGGGGATCAAACAGG	D_0__Bacteria;D_1__Proteobacteria;D_2__Alphaproteobacteria;D_3__Rhodospirillales;D_4__Rhodospirillaceae;D_5__uncultured;D_6__metagenome	ASV12	0	0	0	0	0	23	34	0	0	0	0	0
00f22fe0aa7d9b976a6a884f493a1b75	TACGAAGGGGGCTAGCGTTGCTCGGAATCACTGGGCGTAAAGCGCACGTAGGCGGCTTTCTAAGTCAGGGGTGAAATCCTGGAGCTCAACTCCAGAACTGCCTTTGATACTGGAAAGCTTGAGTTCGGGAGAGGTGAGTGGAACTGCGAGTGTAGAGGTGAAATTCGTAGATATTCGCAAGAACACCAGTGGCGAAGGCGGCTCACTGGCCCGATACTGACGCTGAGGTGCGAAAGCGTGGGGAGCAAACAGG	D_0__Bacteria;D_1__Proteobacteria;D_2__Alphaproteobacteria;D_3__Rhizobiales;D_4__Xanthobacteraceae	ASV13	0	0	0	0	0	16	113	0	0	0	0	0
0108ebe559bee7349cfdef956d34f66f	TACGAAGGGTGCTAGCGTTGTTCGGAATCACTGGGCGTAAAGCGCGCGTAGGCGGCTTTGCAAGTCAGGGGTGAAATCCTTGGGCTTAACCCAAGAATTGCCTTTGAAACTGCATCGCTGGAGTGTCGGAGGGGATGGCGGAATTCCTAATGTAGTGGTGAAATACGTAGATATTAGGAGGAACACCGGTGGCGAAGGCGGCCATCTGGACGACAACTGACGCTGAGGCGCGAAAGCGTGGGGATCAAACAGG	D_0__Bacteria;D_1__Proteobacteria;D_2__Alphaproteobacteria;D_3__Rickettsiales;D_4__SM2D12	ASV14	0	0	0	0	0	0	7	0	0	0	0	0
010d8781ae88370ff04d03829e48e98e	GGGCTAGCGTTGTTCGGAATTACTGGGCGTAAAGCGGGTGTAGGCGGATTGCTAAGTCGGGGGTGAAAGCCCAGGGCTCAACCCTGGAATTGCCTTCGATACTGGCAGTCTCGAGTACAGGAGAGGTGAGCGGAATTCCGAGTGTAGAGGTGAAATTCGTAGATATTCGGAGGAACACCAGAGGCGAAGGCGGCTCACTGGACTGTTACTGACGCTGAGACCCGAAAGCGTGGGGAGC	D_0__Bacteria;D_1__Proteobacteria;D_2__Alphaproteobacteria;D_3__Caulobacterales;D_4__Hyphomonadaceae	ASV15	0	0	0	0	0	0	0	0	0	0	10	0
011e882ee3c0bf6dcfdfa48a43657326	GTGCAAGCGTTATTCGGAATTACTGGGCGTAAAGCGCGTGTAGGCGGGAAGGTAAGTCTGATGTGAAAGCCCTGGGCTCAACCTGGGAAGTGCATTGGAAACTGCTTTTCTTGAGTACTGGAGAGGATGGGGGAATTCCCGGTGTAGAGGTGAAATTCGTAGAGATCGGGAGGAATATCAGTGGCGAAGGCGCCCATCTGGACGGTTACTGACGCTGAGACGCGAAAGCGTGGGGAGC	D_0__Bacteria;D_1__Proteobacteria;D_2__Deltaproteobacteria;D_3__Syntrophobacterales;D_4__Syntrophobacteraceae;D_5__Syntrophobacter;D_6__uncultured delta proteobacterium	ASV16	0	0	0	0	0	0	0	0	0	0	14	0
0130abd17d019b155adee0ead18468bf	GGTCGAGCGTTATCCGGAATTACTGGGCGTAAAGCGCGTGCAGGCGGCTGTGCAAGTCGGACGTGAAAGCTCCTGGCTCAACTGGGAGAGGTCGTTCGAAACGGCATAGCTAGAGGACGGTAGAGGCGAGTGGAATTCCCGGTGTAGTGGTGAAATGCGTAGATATCGGGAGGAACACCAGAGGCGAAGGCGGCTCGCTGGGCCGTAACTGACGCTGAGACGCGAAAGCCAGGGGAGA	D_0__Bacteria;D_1__Chloroflexi;D_2__Anaerolineae;D_3__Ardenticatenales;D_4__uncultured;D_5__bacterium YC-ZSS-LKJ68;D_6__bacterium YC-ZSS-LKJ68	ASV17	0	0	0	0	0	0	0	0	0	0	0	14
013e59f5be51ffd5958d17864c2213ec	TGGCGAACGTTGTCCGGATTCACTGGGCGTAAAGCGCGCGCAGGCGGACTGGTAAGTCTGAGGTTAAAGCTCCCGGCTCAACTGGGAGAGGCCCTTGGATACTGCCAGTCTTGAGACACTTAGAGGAGAGTGGAATTCCCGGTGTAGTGGTGGAATGCGTAGATATCGGGAGGAACACCAGTGGCGAAAGCGGCTCTCTGGGAGTGTTCTGACGCTGAGGCGCGAAAGCGTGGGGAGC	D_0__Bacteria;D_1__Chloroflexi;D_2__JG30-KF-CM66	ASV18	0	63	0	0	0	0	0	0	0	0	0	0
01765e39f090cd1cf4f3379fe9fd499c	TGGCGAGCGTTGTCCGGATTTATTGGGTTTAAAGGGTGCGTAGGCGGCCTTATAAGTCAGTGCTGAAATATCCCGGCTTAACCGGGAGGGTGGCATTGATACTGTAGGGCTTGAGTAAAGTTGAGGTTGGCGGAATTGACGGTGTAGCGGTGAAATGCTTAGATATCGTCAAGAACACCGATAGTGAAGACAGCTAACTAAGCTTTAACTGACGCTGAGGCACGAAAGTGTGGGGATC	D_0__Bacteria;D_1__Bacteroidetes;D_2__Bacteroidia;D_3__Cytophagales;D_4__Microscillaceae;D_5__Ohtaekwangia;D_6__uncultured Bacteroidetes bacterium	ASV19	0	0	0	0	0	0	0	0	0	0	13	0
018878dcb614680f4402795fab29da61	AGGCAAGCGTTATCCGGAATTATTGGGCGTAAAGCGTTCGTAGGTGGTCTAACAAGTCTGGGGTTAAAGCCCGGAGCCCAACTCCGGATCGGCCTTGGAAACTGTCAGACTCGAGTAAGGTAGGGGTTGCGGGAATTCCCGGTGTAGCGGTGAAATGCGTAGATATCGGGAAGAACACCAGCGGCGAAAGCGCGCAACTGGGCCATTACTGACACTGAGGGACGAAAGCTAGGGGAGC	D_0__Bacteria;D_1__Cyanobacteria;D_2__Oxyphotobacteria;D_3__Eurycoccales;D_4__Eurycoccales Incertae Sedis;D_5__Candidatus Gloeomargarita;D_6__Gloeomargarita lithophora Alchichica-D10	ASV20	0	0	0	0	0	0	0	4	0	0	0	0
01963418a170cd8a72ac47b61bb9e418	GTGCAAACGTTGCTCGGAATTACTGGGCGTAAAGCGCGTGTAGGCGGGTCGGTGTGTCGGATGTGAAAGCCCCAGGCTCAACCTGGGAACTGCATTCGAAACTACCGGTCTCGAGTGGTGGAGAGGGAAGTGGAATTCCTGGTGTAGAGGTGAAATTCGTAGATATCAGGAGGAACACCAGTGGCGAAGGCGGCTTCCTGGACACCAACTGACGCTGAGACGCGAAAGCGTGGGGAGC	D_0__Bacteria;D_1__Proteobacteria;D_2__Deltaproteobacteria;D_3__Myxococcales;D_4__Sandaracinaceae;D_5__uncultured	ASV21	0	5	0	0	0	0	0	0	0	0	0	0
01a3588c67687999397b5768dbc8782b	GAGCAAGCGTTGTCCGGAATTACTGGGCGTAAAGGGCGTGTAGGCGGCCGATCAAGTCAGGTGTGAAAATCCAGGGCTCAACCCTGGGCGTGCACTTGAAACTGGTTGGCTTGAGTGCAGAAGAGGAAAGTGGAATTCCCAGTGTAGCGGTGAAATGCGTAGATATTGGGAGGAACACCAGTGGCGAAGGCGACTTTCTGGTCTGTAACTGACGCTGAGGCGCGAAAGCTAGGGGAGC	D_0__Bacteria;D_1__Firmicutes;D_2__Clostridia;D_3__Clostridiales;D_4__Syntrophomonadaceae;D_5__Dethiobacter;D_6__uncultured bacterium	ASV22	0	0	0	0	0	0	0	0	0	0	10	0
01a6d6b0b00b2cce376b05ce71c44599	GGGCAAGCGTTGTTCGGAATTACTGGGCGTAAAGGGCGCGTAGGCGGCACGACAAGTCGGGAGTGAAAGCCCGGGGCTCAACCCCGGAACTGCTTTCGAAACTGTCGAGCTAGAGTGCGGAAGAGGCAACTGGAATTCCCAGTGTAGCGGTGAAATGCGTAGATATTGGGAAGAACACCGGAGGCGAAGGCGGGTTGCTGGGCCGACACTGACGCTGAGGCGCGAAAGCCAGGGGAGC	D_0__Bacteria;D_1__Acidobacteria;D_2__Blastocatellia (Subgroup 4);D_3__DS-100	ASV23	0	0	0	0	0	0	0	7	0	0	0	0
01ab54d2e1d7851effcabb22c9d3f745	CCACGAGTGGTCGTCACGATTATTGGGCCTAAAGCGTCCGTAGCTGGTATGGTGCATCCCTTGTGAAATCGTCCGGCTTAACCGGACGGCGTGCAGGGGACACGGCCATGCTCGAGACCGGGAGGCGTGCGAGGTATTCCATAGGGACCGGTAAAATGGGATAATCTATGGAGGACCACCGATGGCGAAGGCATCGCACGAGAACGGATCTGACAGTGAGGGACGAAAGCCAGGGGAGC	D_0__Archaea;D_1__Nanoarchaeaeota;D_2__Woesearchaeia;D_3__uncultured euryarchaeote;D_4__uncultured euryarchaeote;D_5__uncultured euryarchaeote;D_6__uncultured euryarchaeote	ASV24	0	0	21	0	0	0	0	0	0	0	6	0
01b741f0ae0bd36f562b12e1e6c2b9f8	TACAGAGGTGGCTAGCGTTGTTCGGATTTATTGGGCGTAAAGGGTCCGTAGGCGGTTTGGAAAGTCGGGTGTGAAATCCCACAGCTTAACTGTGGAACTGCACTCGAAACTTCCAGACTTGAGTGTGAGAGGGGTAAAGGGAATTCCCCGTGTAAGGGTGAAATCTGCAGAGATGGGGAAGAACACCTGTCGCGAAGGCGCTTTACTGGCTCACTACTGACGCTCAGGGACGAAAGCTAGGGGAGCAAACGGG	D_0__Bacteria;D_1__Omnitrophicaeota;D_2__Omnitrophia;D_3__Omnitrophales;D_4__Omnitrophaceae;D_5__Candidatus Omnitrophus;D_6__uncultured bacterium	ASV25	0	0	0	0	0	0	2	0	0	0	0	0
01b90c4ce4c803190cc817118ec6d28d	GAGCTAGCGTTGTTCGGAATTACTGGGCGTAAAGAGTACGTAGGCGGTGATTCAAGTCAGAGGTGAAAGCCTGGAGCTCAACTCCAGAACTGCCTTTGAAACTAGATCGCTAGAATCATGGAGAGGTTAGTGGAATTCCGAGTGTAGAGGTGAAATTCGTAGATATTCGGAAGAACACCAGTGGCGAAGGCGACTAACTGGACATGTATTGACGCTGAGGTACGAAAGCGTGGGGAGC	D_0__Bacteria;D_1__Proteobacteria;D_2__Alphaproteobacteria;D_3__Sphingomonadales;D_4__Sphingomonadaceae;D_5__Sphingorhabdus;D_6__uncultured bacterium	ASV26	0	0	0	0	0	0	0	13	0	0	0	0
01bdf00084f5b0194650537b083d85be	GACGGAGGGTGCAAGCGTTGTTCGGAATTACTGGGCGTAAAGCGCGTGTAGGTGGTCCGTTAAGTCATGTGTGAAAGCCCCCAGCTCAACTGGGGAATGACGCATGAAACTGGCGGACTCGAGTACGGGAGAGGGGGGTGGAATTCCCGGTGTAGCGGTGAAATGCGTAGATATCGGGAGGAACACCTGTGGCGAAGGCGGCCCCCTGGCCCGATACTGACACTGATACGCGAAAGCGTGGGGAGCAAACAGG	D_0__Bacteria;D_1__Proteobacteria;D_2__Deltaproteobacteria;D_3__Myxococcales;D_4__bacteriap25;D_5__uncultured bacterium;D_6__uncultured bacterium	ASV27	0	0	0	0	0	0	6	0	0	0	0	0
01ea71e7590011ea4ae67b1c60048cdd	TACAGAGACTGCGAGCGTTATTCGGATTCACTGGGCGTAAAGGGTGCGCAGGCGGCCGTGTGTGTTAGATGTGAAATCCCGGGGCTCAACCCCGGAACTGCGTCTAAAACTACATGGCTAGAGTATTGGAGAGGGTAACGGAATTCACGGTGTAGCAGTGAAATGCGTAGATATCGTGAGGAACACCAGAGGCGAAGGCGGTTACCTGGACAATTACTGACGCTCAGGCACGAAAGCGTGGGGAGCAAAAGGG	D_0__Bacteria;D_1__Verrucomicrobia;D_2__Verrucomicrobiae;D_3__Opitutales;D_4__Opitutaceae;D_5__Lacunisphaera;D_6__uncultured bacterium	ASV28	0	0	0	0	0	0	130	0	0	0	0	0
0220d4746e295075ad165eaa5f4364fe	ATCCGAGCGTTGTCCGGATTTACTGGGTGTAAAGGGCGTGTAGGTGGGTCTTTAAGTCGGTGGTGAAATCCTGCAGCTTAACTGTAGAATTGCTTCCGATACTGGAGACCTTGAGTACAGCAGAGGGAGATGGAATTCATGGTGTAGCGGTGAAATGTGTAGATATCATGAAGAACACCGGTAGCGAAGGCGGTCTCCTGGTCTGTAACTGACACTGAGGCGCGAAAGCGTGGGTAGC	D_0__Bacteria;D_1__Bacteroidetes;D_2__Ignavibacteria;D_3__Kryptoniales;D_4__BSV26;D_5__uncultured Chlorobi bacterium;D_6__uncultured Chlorobi bacterium	ASV29	0	14	31	0	0	0	0	0	0	0	194	0
02399a3193757d974ff87818a659be4e	TACGTAGGGTGCGAGCGTTAATCGGAATTACTGGGCGTAAAGCGTGCGCAGGCGGCGTCGCAAGTCAGGCGTGAAAGCCCCGAGCTTAACTTGGGAATTGCGCTTGAAACTACGATGCTTGAGTGTGGCAGAGGGAGGTGGAATTCCACGTGTAGCGGTGAAATGCGTAGATATGTGGAGGAACACCGATGGCGAAGGCAGCCTCCTGGGCTAACACTGACGCTCATGCACGAAAGCGTGGGGAGCAAACAGG	D_0__Bacteria;D_1__Proteobacteria;D_2__Gammaproteobacteria;D_3__Betaproteobacteriales;D_4__Nitrosomonadaceae;D_5__MND1;D_6__uncultured beta proteobacterium	ASV30	0	0	0	0	0	90	0	0	0	0	0	0
023e56b6f1d97ec036b5e496eb2275b5	TACGAAGGGGGCTAGCGTTGTTCGGAATTACTGGGCGTAAAGGGCGCGTAGGCGGTTTGCCAAGTCAGATGTGAAAGCCCCGGGCTCAACCTGGGAACCGCATTTGAGACTGGCCGACTCGAGTTCGGGAGAGGATAGTGGAATTCCCAGTGTAGAGGTGAAATTCGTAGATATTGGGAAGAACACCGATGGCGAAGGCAGCTATCTGGACCGACACTGACGCTGAGGCGCGAAAGCGTGGGGAGCAAACAGG	D_0__Bacteria;D_1__Proteobacteria;D_2__Alphaproteobacteria;D_3__Azospirillales;D_4__Azospirillaceae;D_5__Skermanella	ASV31	0	0	0	0	0	6	0	0	0	0	0	0
0242de5b2c4be8626acd7d08ca1de7ab	GACGAACCGTGCGAACGTTATTCGGAATCACTGGGCTTAAAGGGCGCGTAGGTGGTCTGCCAAGTCAGGGGTGAAATACTTCGGCTTAACCGGAGAACTGCCCCTGATACTGGCGGGCTAGAGGGAGATAGAGGTCGCCGGAACTACCGGTGGAGCGGTGAAATGCGTTGATATCGGTAGGAACGCCAGAGGCGAAAGCGGGCGACTGGAACTTTTCTGACACTGAGGCGCGAAAGCCAGGGTAGCGAACGGG	D_0__Bacteria;D_1__Planctomycetes;D_2__Planctomycetacia;D_3__Gemmatales;D_4__Gemmataceae;D_5__uncultured;D_6__uncultured planctomycete	ASV32	0	0	0	0	0	9	0	0	0	0	0	0
02526713fc422765475ddbdde6dcb257	ACACGAACGTTATTCGGAATCACTGGGCTTAAAGGGTGCGCAGGCTGTGCAGAAAGTCGGGTGTGAAATCCCTCGGCTCAACCGAGGAACTGCGCCCGAAACTACTGTGCTCGAGGGAGACAGAGGTGAGCGGAACTTAGGGTGGAGCGGTGAAATGCGTTGATATCCTAAGGAACACCGGTGGCGAAAGCGGCTCACTGGGTCTCTTCTGACGCTCATGCACGAAAGCCAGGGGAGC	D_0__Bacteria;D_1__Planctomycetes;D_2__Planctomycetacia;D_3__Pirellulales;D_4__Pirellulaceae;D_5__uncultured	ASV33	0	0	0	0	0	0	0	9	0	0	0	0
025573fa1907d002df378081a7fc629b	GCCCAAGCGTTAATCGGAATCACTGGGCTTAAAGGGTGCGTAGGCGGCTCTGCAAGCACTTCGTGAAATCCCCCGGCTCAACCGGGGAACTGCGGGGTGGACTGCAGGGCTTGAGGCATGGAGAGGTCGTCGGAACGCTCGGTGGAGCGGTGAAATGCGTTGATATCGAGCGGAACGCCGAAGGTGAAGACAGGCGACTGGTCATGTCCTGACGCTGAGGCACGAAAGCGTGGGGAGC	D_0__Bacteria;D_1__Planctomycetes;D_2__Phycisphaerae;D_3__Phycisphaerales;D_4__Phycisphaeraceae;D_5__SM1A02;D_6__uncultured bacterium	ASV34	0	0	0	0	0	0	0	0	0	0	0	11
0267e87c1917e9e33af94ed9867d1e4c	TCCCGAGCGTTGTTCGGATTCATTGGGCGTAAAGGGTGCGTAGGAGGTTAGACAAGTCGGATGTGAAATCCCGTCGCTTAACGACGGAACTGCATTCGATACTGTTTGGCTAGAGGATCGGAGGGGAGAGCGGAATTCTTGGTGTAGCAGTGAAATGCGTAGATATCAAGAGGAACACCGGTGGCGAAAGCGGCTCTCTGGAAGATTCCTGACTCTGAGGCACGAAAGCTAGGGGAGC	D_0__Bacteria;D_1__Verrucomicrobia;D_2__Verrucomicrobiae;D_3__Methylacidiphilales;D_4__Methylacidiphilaceae;D_5__uncultured	ASV35	0	0	0	0	0	0	0	0	0	0	4	0
0281c6d0242cc7a256c680cb33c43549	TACAGAGGGTGCAAGCGTTAATCGGATTTACTGGGCGTAAAGCGTGTGTAGGTGGCCGCGTAAGTCGGTTGTGAAATCCCTGGGCTCAACCTGGGAATTGCAGCCGATACTGCATGGCTCGAGTTCGGTAGAGGGCGGCGGAATTCCCGGTGTAGCGGTGAAATGCGTAGATATCGGGAGGAACACCGATGGCGAAAGCAACCGCCTGGGCCTGAACTGACACTGAGACACGAAAGCGTGGGGAGCAAACAGG	D_0__Bacteria;D_1__Proteobacteria;D_2__Gammaproteobacteria;D_3__Salinisphaerales;D_4__Solimonadaceae;D_5__Polycyclovorans;D_6__uncultured bacterium	ASV36	0	0	0	0	0	96	10	0	0	0	0	0
02915824b43da59864dd90dc0fd0656c	GTGCGAACGTTATTCGGATTCACTGGGCTTAAAGCGCGTGTAGGCGGATGACCACGTCGGTCGCTGAAAGCCCCCGGCTCAACCGGGGAACGGGCGCCGATACGGGTTTTCTGGAGGGAGGTAGGGGGAGCCGGAACTTCCGGTGGAGCGGTGAAATGCGTTGAGATCGGAAGGAACGCCCGTGGCGAAAGCGGGCTCCTGGACCTCACCTGACGCTGAGACGCGAAAGCTAGGGGAGC	D_0__Bacteria;D_1__Planctomycetes;D_2__Planctomycetacia;D_3__Isosphaerales;D_4__Isosphaeraceae;D_5__uncultured;D_6__uncultured bacterium	ASV37	0	0	0	0	37	0	0	0	0	0	0	0
0297025cefa38ec50b7fc65c785f186b	TGGCAAGCGTTGTCCGGATTTATTGGGTTTAAAGGGTGCGTAGGCGGCCCGTTAAGTCAGTTGTGAAATACCCCGGCTCAACCGGGGGGGTGCGATTGATACTGGCGGGCTTGAGTTGCAGCGAGGTTGGCGGAATTGACGGTGTAGCGGTGAAATGCATAGATATCGTCAAGAACACCGATAGCGAAGGCAGCCAACTAGGGGCAAACTGACGCTGAGGCACGAAAGTGCGGGGATC	D_0__Bacteria;D_1__Bacteroidetes;D_2__Bacteroidia;D_3__Cytophagales;D_4__Microscillaceae;D_5__uncultured;D_6__uncultured Bacteroidetes bacterium	ASV38	0	0	0	0	0	0	0	0	0	0	2	34
02a7923e75aea93f6c1e9902837c7506	ATGCAAGCGTTGTCCGGAATTATTGGGCGTAAAGAGTTCGTAGGCGGTTTTCCAAGTCTGGTGTTAAAGACCGGAGCTCAACTCCGGCATGGCATTGGAAACTGGATCACTCGAGTGTGGCAGAGGTCTCGGGAATTCCCGGTGTAGCGGTGAAATGCGTAGATATCGGGAGGAACACCAGTGGCGAAAGCGCGAGACTGGGCCATAACTGACGCTGAGGAACGAAAGCCAGGGGAGC	D_0__Bacteria;D_1__Cyanobacteria;D_2__Melainabacteria;D_3__Vampirovibrionales;D_4__uncultured bacterium;D_5__uncultured bacterium;D_6__uncultured bacterium	ASV39	0	12	0	0	7	0	0	0	0	0	0	0
02b155f00a95618dc9cff32c6fe5e9aa	GGGCAAGCGTTGTCCGGATTTATTGGGCGTAAAGAGCGTGTAGGCGGCCAAGCAGGTCCGTTGTGAAAACTGAAGGCTCAACCTTCAGAGGTCGATGGAAACCGCTTGGCTAGAGTCCGGAAGAGGAGAGTGGAATTCCTGGTGTAGCGGTGAAATGCGCAGATATCAGGAAGAACACCCGTGGCGAAGGCGGCTCTCTGGGACGGTACTGACGCTGAGACGCGAAAGCGTGGGGAGC	D_0__Bacteria;D_1__Actinobacteria;D_2__Thermoleophilia;D_3__Gaiellales;D_4__Gaiellaceae;D_5__Gaiella;D_6__uncultured bacterium	ASV40	0	0	0	0	0	0	0	0	0	0	9	0
02b6a69cf96effec5418a2699ac32500	ATGCAAGCGTTATCCGGAATTATTGGGCGTAAAGCGTCCGCAGGCGGCTTATCAAGTCTGCTGTTAAAGGCTGGGGCTCAACTCCGGTTAGGCAGTGGAAACTGATAGGCTAGAGTACGGTAGGGGCAGAGGGAATTCCCAGTGTAGCGGTGAAATGCGTAGATATTGGGAAGAACACCAGTGGCGAAGGCGCTCTGCTGGGCCGTAACTGACGCTGAGGGACGAAAGCTAGGGGAGC	D_0__Bacteria;D_1__Cyanobacteria;D_2__Oxyphotobacteria;D_3__Phormidesmiales;D_4__Nodosilineaceae	ASV41	0	0	0	0	0	0	0	0	0	0	48	0
02ca8e555c42c0b5bbb8cc6b1e5ad8b5	GACGAACCGTGCGAACGTTGTTCGGAATCACTGGGCTTAAAGGGCGCGTAGGCGGGTCATCAAGTCGGGGGTGAAATACTTCAGCTCAACTGGAGAACAGCCTTCGATACTGGTGGTCTAGAGGGAGGTAGGGGTCTGCGGAACTTCCGGTGGAGCGGTGAAATGCGTTGATATCGGAAGGAACGCCGGTGGCGAAAGCGGCGGACTGGACCTTTTCTGACGCTGAGGCGCGAAAGCTAGGGGAGCAAACGGG	D_0__Bacteria;D_1__Planctomycetes;D_2__Planctomycetacia;D_3__Gemmatales;D_4__Gemmataceae;D_5__uncultured;D_6__uncultured bacterium	ASV42	0	0	0	0	0	6	0	0	0	0	0	0
02d400941116896418fb332369c81374	CCTCAAGTGGTCAGGAGGATTATTGGGCCTAAAGCATCCGTAGCCGGCTTTGTAAGTTTCCGGTTAAATCCATTTGCTTAACTAATGGGCTGCCGGAAATACTGCAAGGCTAGGAAGTGGGAGAGGTAGACGGTACTCGGTAGGAAGGGGTAAAATCCTTTGATCTATTGATGACCACCTGTGGCGAAGGCGGTCTACCAGAACACGTTCGACGGTGAGGGATGAAAGCTGGGGGAGC	D_0__Archaea;D_1__Thaumarchaeota;D_2__Nitrososphaeria;D_3__Nitrosopumilales;D_4__Nitrosopumilaceae;D_5__uncultured archaeon;D_6__uncultured archaeon	ASV43	0	19	10	0	0	0	0	24	0	0	66	0
02ebd88b1ab410fe6aeb9b2ac8b32a12	TACGAAGGGGGCTAGCGTTGTTCGGAATTACTGGGCGTAAAGCGCGCGTAGGCGGACATTTAAGTCAGGGGTGAAATCCCAGGGCTCAACCCTGGAACTGCCTTTGATACTGGATGTCTGGAGTTCGGGAGAGGTGAGTGGAATTCCGAGTGTAGAGGTGAAATTCGTAGATATTCGGAGGAACACCAGAAGCGAAGGCGGCTCACTGGCCCGATACTGACGCTGAGGCGCGAAAGCGTGGGGAGCAAACAGG	D_0__Bacteria;D_1__Proteobacteria;D_2__Alphaproteobacteria;D_3__Rhizobiales;D_4__uncultured	ASV44	0	0	0	0	0	0	26	0	0	0	0	0
02f7656e7f475db53f7946af683c9cdf	TACGGAGGGTGCAAGCGTTGTTCGGAATCATTGGGCGTAAAGGGCGTGTAGGCGGTTTGTTAAGTCATGTGTGAAATCCCTCGGCTTAACCGGGGAAGTGCGCATGAAACTGACAAGCTAGAGTACTGAAGAGGGGGGTGGAATTCCCGGTGTAGCGGTGAAATGCGTAGATATCGGGAGGAACACCGGTGGCGAAGGCGGCCCCCTGGTCGGATACTGACGCTGATACGCGAAAGCGTGGGGAGCAAACAGG	D_0__Bacteria;D_1__Proteobacteria;D_2__Deltaproteobacteria;D_3__Myxococcales;D_4__bacteriap25	ASV45	0	0	0	0	0	0	5	0	0	0	0	0
03289348b0193ffd0362ea577078b449	ATGCAAGCGTTATCCGGATTTATTGGGTTTAAAGGGTGCGTAGGCGGAATAATAAGTCAGTGGTGAAATCTTGCGGCTCAACCGTAAAATTGCCGTTGATACTGTTATTCTTGAGTATAGTTGAGGTAGGCGGAATGTGTAGTGTAGCGGTGAAATGCATAGATATTACACAGAACACCAATTGCGAAGGCAGCTTACTAAACTATCACTGACGCTGAGGCACGAAAGCGTGGGGATC	D_0__Bacteria;D_1__Bacteroidetes;D_2__Bacteroidia;D_3__Bacteroidales;D_4__Bacteroidetes BD2-2	ASV46	0	0	0	0	0	0	0	0	0	0	17	0
0337defcfeedb8e6d4f94a95fa897347	TACGGAGGGTGCAAGCGTTGTTCGGAATCATTGGGCTTAAAGCGCGTGTAGGCGGAGCATCAGGTGTCTGGTGAAATCCCCGGTCTCAATCCGGGAATGGCTGGGCAAACCGGTGTTCTTGAGGCGGATAGAGGTGACTGGAACGACCGGTGGAGCGGTGAAATGCGTAGATATCGGTTGGAACGCCTGTGGCGAAAGCGGGTCACTGGGTCCGTCCTGACGCTGAGACGCGAAAGCGTGGGTAGCAAACAGG	D_0__Bacteria;D_1__Planctomycetes;D_2__Phycisphaerae;D_3__CCM11a;D_4__uncultured bacterium;D_5__uncultured bacterium;D_6__uncultured bacterium	ASV47	0	0	0	0	0	3	0	0	0	0	0	0
0341a94b1894f59896087644016cc342	TGGCAAGCGTTGTTCGGAATTACTGGGCGTAAAGGGCGCGTAGGCGGTCCTGTAAGTCCCGTGTGAAATCCCCCGGCTCAACTGGGGAATGGCACGGGAGACTGCGGGGCTTGAGTTCGGGAGAGGGAAGCGGAATTCCGGGTGTAGCGGTGAAATGCGTAGATATCCGGAGGAACACCGGTGGCGAAGGCGGCTTCCTGGACCGACACTGACGCTAAGGCGCGAAAGCTAGGGGAGC	D_0__Bacteria;D_1__Acidobacteria;D_2__Subgroup 17	ASV48	0	0	0	0	0	0	0	41	0	0	0	0
0345cc9cdf445261c083e09694df202f	TGGCAAGCGTTGTTCGGAATCACTGGGCATAAAGCGCACGTAGGCGGCCGCGTAAGTCGGATGTGAAATCCCTCAGCTCAACTGAGGAACTGCGTCCGATACTGCGTGGCTTGAGGTCTGGAGGGGGGAACGGAATTCCTGGTGGAGCGGTGAAATGCGTAGAGATCAGGAGGAACGCCGGCGGCGAAAGCGGTTCCCTGGACAGATTCTGACGCTGAGGTGCGAAAGCTAGGGGAGC	D_0__Bacteria;D_1__Planctomycetes;D_2__Pla4 lineage	ASV49	0	0	0	0	0	0	0	3	0	0	0	0
034dca4e9324517fd6b6cf6161c88f4b	GGGCTAGCGTTGTTCGGAATTACTGGGCGTAAAGCGCGCGTAGGCGGATTGGAAAGTTGGGGGTGAAATCCCGGGGCTCAACCTCGGAACTGCCTTCAAAACTCCCAGTCTTGAGTTCGAGAGAGGTGAGTGGAATTCCGAGTGTAGAGGTGAAATTCGTAGATATTCGGAGGAACACCAGTGGCGAAGGCGGCTCACTGGCTCGATACTGACGCTGAGGTGCGAAAGCGTGGGGAGC	D_0__Bacteria;D_1__Proteobacteria;D_2__Alphaproteobacteria;D_3__Rhodobacterales;D_4__Rhodobacteraceae	ASV50	0	18	0	0	0	0	0	0	0	0	0	0
0354a78d8da8e988fad5b802b9332fe4	TACGGAGGGGGCTAGCGTTGTTCGGAAATACTGGGCGTAAAGCGCACGTAGGCGGTGATTCAAGTCAGAGGTGAAAGCCCGGGGCTCAACCCCGGAACTGCCTTTGAAACTAGATCGCTAGAATCCTGGAGAGGTGAGTGGAATTCCGAGTGTAGAGGTGAAATTCGTAGATATTCGGAGGAACACCAGTGGCGAAGGCGGCTCACTGGCCAGGTATTGACGCTGAGGTGCGAAAGCGTGGGGAGCAAACAGG	D_0__Bacteria;D_1__Proteobacteria;D_2__Alphaproteobacteria;D_3__Sphingomonadales;D_4__Sphingomonadaceae	ASV51	0	0	0	0	0	0	23	0	0	0	0	0
035fc056126eb975ad60f4a46284f1b4	CCACGAACGTTATTCGGAATCACTGGGCTTAAAGGGTGCGTAGGCGGGCCGCCAAGTGTTCTGTGAAAGCCCCGGGCTCAACCCGGGAACGGCAGGGCATACTGGCGGTCTTGAGGGATCTAGGGGCAGACAGAACAGTCGGTGGAGCGGTGAAATGCGTAGAGATCGACTGGAATGCCGATGGCGAAGGCGGTCTGCTGGGGATCTTCTGACGCTGAGGCACGAAAGCGTGGGGAGC	D_0__Bacteria;D_1__Planctomycetes;D_2__Phycisphaerae;D_3__Phycisphaerales;D_4__Phycisphaeraceae;D_5__SM1A02;D_6__uncultured bacterium	ASV52	0	0	0	12	0	0	0	0	0	0	0	0
03614fb95be98937329a2b221f29c40a	GTGCGAGCGTTGTTCGGAATCACTGGGCGTAAAGGGCGCGTAGGCGGTCGCGCGTGTCGGGTGTGAAAGCCCGGGGCTCAACCCCGGAACGGCATCCGGGACTGCGTGGCTGGAGACCGGGAGAGGAGGGTGGAATACCCAGTGTAGAGGTGAAATTCGTAGATATTGGGTGGAACACCGGTGGCGAAAGCGGCCCTCTGGTCCGGTTCTGACGCTGAGGCGCGAAAGCGTGGGGAGC	D_0__Bacteria;D_1__Proteobacteria;D_2__Alphaproteobacteria;D_3__Tistrellales;D_4__Geminicoccaceae;D_5__Candidatus Alysiosphaera;D_6__uncultured alpha proteobacterium	ASV53	0	0	0	0	0	0	0	0	88	24	0	0
0376ee7c1c1ca93b80b868912789afac	TACCGAGCGTTATCCGGATTCACTGGGCGTAAAGCGCGTGCAGGTGGTTTGGTAAGTCGGGCATGAAAACTCTTGGCTCAACTGAGAGACGCTGTCCGATACTGCCGGACTTGAGGGTGTAAGAGGGAGGTGGAATTCCGCATGTAGTGGTGAAATGCGTAGATATGCGGAGGAACACCAGTGGCGAAGGCGGCCTCCTGGTACACTCCTGACACTCAGACGCGAAAGCTAGGGGAGC	D_0__Bacteria;D_1__Chloroflexi;D_2__Anaerolineae;D_3__RBG-13-54-9;D_4__uncultured bacterium;D_5__uncultured bacterium;D_6__uncultured bacterium	ASV54	19	24	0	0	0	0	0	10	0	0	0	0
03ce7965e1f013bb746d89477cc7f299	GACCTAGCGTTGTTCGGAATTACTGGGCGTAAAGGGCGCGTAGGCGGTTTCTTAAGTCAGATGTGAAAGCCCTGGGCTTAACCTAGGAGGTGCATTTGATACTGGGAGACTAGAGGTCGAGAGAGGGTAGTGGAATTGCGAGTGTAGAGGTGAAATTCGTAGATATTCGCAGGAACACCAGTGGCGAAGGCGGCTACCTGGCTCGAATCTGACGCTAAGGCGCGAAAGCGTGGGGAGC	D_0__Bacteria;D_1__Proteobacteria;D_2__Alphaproteobacteria;D_3__Paracaedibacterales;D_4__Paracaedibacteraceae;D_5__Candidatus Captivus;D_6__uncultured bacterium	ASV55	0	0	0	23	0	0	0	0	0	52	0	0
03df1aebc936b0f6ddfe5ea646bacf0e	GACAGAAGGTGCAAGCGTTACTCGGAATTACTGGGCGTAAAGCGTCTGTAGGTTTTTCGCCACGTCTGGCAGTAAATTGCAAGGCTCAACCTTGCAGGTCTGTCGGAAACGAGCGGGATAGAGTCACCCAGAGGCATCTGGAATGTCGTGTGTAGGGGTAAAATCCGTAGATACACGATGGAACGCCGAAAGCGAAAGCAGGATGCTGGGGGTGTACTGACACTCAGAGACGAAAGCGTGGGGAGCAAAGGGG	D_0__Bacteria;D_1__Patescibacteria;D_2__Gracilibacteria;D_3__Candidatus Peribacteria	ASV56	0	0	0	0	0	0	87	0	0	0	0	0
03e43efc1449cdff4cf0579aaf3cbf3e	TACGGAGGGGGCTAGCGTTGTTCGGAATTACTGGGCGTAAAGCGCACGTAGGCGGATTGTTTAGTCAGGGGTGAAATCCCGGGGCTCAACCTCGGAATTGCCTCTGATACTGGCAGTCTCGAGTCCGGAAGAGGTGAGTGGAATTCCGAGTGTAGAGGTGAAATTCGTAGATATTCGGAGGAACACCAGTGGCGAAGGCGGCTCACTGGTCCGGTACTGACGCTGAGGTGCGAAAGCGTGGGGAGCAAACAGG	D_0__Bacteria;D_1__Proteobacteria;D_2__Alphaproteobacteria;D_3__Rhizobiales;D_4__Rhodobiaceae;D_5__Tepidamorphus;D_6__nitrifying bacterium enrichment culture	ASV57	0	0	0	0	0	4	23	0	0	0	0	0
03fb22fd8d043345b0d11c0cb58dd7a2	TACGGAGGGTGCGAGCGTTACCCGGATTTACTGGGTGTAAAGGGCGTGTAGGCGGTTTCTCAAGTCCGATGCTAAAGACCAAGGCTCAACCTCGGGAGTGCGTTGGATACTGTGAAGCTAGACGGTCGGAGAGGGTAGCGGAATTTCCGGAGTAGCGGTGAAATGCGCAGATACCGGAAGGAACGCCAATAGCGAAAGCAGCTACCTGGACGATTGGTGACGCTGAGGCGCGAAAGCGTGGGGAGCAAACCGG	D_0__Bacteria;D_1__Deinococcus-Thermus;D_2__Deinococci;D_3__Thermales;D_4__Thermaceae;D_5__Meiothermus	ASV58	0	0	0	0	0	0	19	0	0	0	0	0
040b654db838c4e7b430867e9ab29f17	GTGCAAGCGTTGTCCGGAATTATTGGGCGTAAAGAGTTCGTAGGCGGTGGCTTAAGTCTGGTGTTAAAGCCCGGAGCTCAACTCCGGCATGGCATTGGATACTGGGTCGCTAGAGTGCGGTAGAGGACACGGGAATTCCTGGTGTAGCGGTGAAATGCGTAGATATCAGGAGGAACACCGGTGGCGAAAGCGCGTGTCTGGGCCGTAACTGACGCTGAGGAACGAAAGCCAGGGGAGC	D_0__Bacteria;D_1__Cyanobacteria;D_2__Melainabacteria;D_3__Vampirovibrionales;D_4__uncultured bacterium;D_5__uncultured bacterium;D_6__uncultured bacterium	ASV59	0	0	0	0	0	0	0	0	0	90	0	0
0413bc812c9c8481c143cb130da5bfd6	GCGCAAGCGTTGTTCGGAATCACTGGGCGTAAAGCGCGTGTAGGCGGCCGAGCAAGTCGGATGTGAAATCCCGAGGCTCAACCTCGGAACTGCATTCGAAACTGCTCGGCTCGAGTCCCGGAGAGGATGGCGGAATTCCCGGTGTAGGGGTGAAATCCGTAGATATCGGGAGGAACACCAGTGGCGAAGGCGGCCATCTGGACGGTGACTGACGCTGAGACGCGAAAGCGTGGGGAGC	D_0__Bacteria;D_1__Proteobacteria;D_2__Deltaproteobacteria;D_3__NB1-j	ASV60	0	0	0	0	0	0	0	26	0	0	0	0
0415787ecbf6790a5590a77da0a95f2f	TACGAAGGGGGCTAGCGTTGTTCGGAATTACTGGGCGTAAAGCGCACGCAGGCGGTCCGTTTAGTCAGAAGTGAAAGCCCTGGGCTCAACCTGGGAATTGCTTTTGATACTGGCGGGCTAGAATCCGAGAGAGGGCAGTGGAATTCCGAGTGTAGAGGTGAAATTCGTAGATATTCGGAAGAACACCAGTGGCGAAGGCGACTGCCTGGCTCGGCATTGACGCTCATGTGCGAAAGCGTGGGGAGCAAACAGG	D_0__Bacteria;D_1__Proteobacteria;D_2__Alphaproteobacteria;D_3__Rhodospirillales;D_4__Magnetospirillaceae;D_5__Magnetospirillum;D_6__bioreactor metagenome	ASV61	0	0	0	0	0	5	0	0	0	0	0	0
0429a8a999c3238e12bbfaa1714d385e	TACGGAGGGTGCGAGCGTTAATCGGAATTACTGGGCGTAAAGCGCATGCAGGTGGTTTGTTAAGTCAGATGTGAAAGCCCGGGGCTCAACCTCGGAATAGCATTTGAAACTGGCAGACTAGAGTACTGTAGAGGGGGGTAGAATTTCAGGTGTAGCGGTGAAATGCGTAGAGATCTGAAGGAATACCGGTGGCGAAGGCGGCCCCCTGGACAGATACTGACACTCAGATGCGAAAGCGTGGGGAGCAAACAGG	D_0__Bacteria;D_1__Proteobacteria;D_2__Gammaproteobacteria;D_3__Vibrionales;D_4__Vibrionaceae;D_5__Vibrio	ASV62	0	0	0	0	0	0	22	0	0	0	0	0
043cded7e61b078e60699bb7091e1467	GGGCAAGCGTTGTCCGGATTTACTGGGCGTAAAGCGCGTGTAGGCGGCCATACAGGTCCGTTGTGAAAACTGGAGGCTCAACCTCCAGACGTCGACGGAAACCGTATGGCTAGAGTCCGGAAGAGGAGAGTGGAATTCCTGGTGTAGCGGTGAAATGCGCAGATATCAGGAAGAACACCAATGGCGAAGGCAGCTCTCTGGGACGGTACTGACGCTGAGACGCGAAAGCGTGGGGAGC	D_0__Bacteria;D_1__Actinobacteria;D_2__Thermoleophilia;D_3__Gaiellales	ASV63	0	0	0	0	0	0	0	0	0	0	15	0
0443517d1c49f4cd3c0e60df40ffbe9c	TACGGAGGGGGCTAGCGTTGTTCGGAATTACTGGGCGTAAAGGGCGCGTAGGCGGGCGCCTAAGTCGGGGGTGAAATCCCGGGGCTCAACCCCGGAACGGCCTCCGATACTGGGTGCCTGGAGGACGGGAGAGGTGAGCGGAATTCCGAGTGTAGAGGTGAAATTCGTAGATATTCGGAGGAACACCGGTGGCGAAGGCGGCTCACTGGCCCGGTCCTGACGCTGAGGCGCGAAAGCGTGGGGAGCAAACAGG	D_0__Bacteria;D_1__Proteobacteria;D_2__Alphaproteobacteria;D_3__Rhodobacterales;D_4__Rhodobacteraceae;D_5__uncultured;D_6__Rhodovulum sp.	ASV64	0	0	0	0	0	638	1313	0	0	0	0	0
044537a81bad3e0821e1bb1c5cc6ae4c	TACCAGCACCCCGAGTGGTCGGGACGATTATTGGGCCTAAAGCATCCGTAGCCGGTTCTGCAAGTCCTCCGTTAAATCCACCTGCTCAACAGATGGGCTGCGGGGGATACTACAGGGCTAGGAGGCGGGAGAGGCAAGCGGTACTCGGTGGGTAGGGGTAAAATCCTCTGATCCACTGAAGACCACCAGTGGCGAAGGCGGCTTGCCAGAACGCGCTCGACGGTGAGGGATGAAAGCTGGGGGAGCAAACCGG	D_0__Archaea;D_1__Thaumarchaeota;D_2__Nitrososphaeria;D_3__Nitrososphaerales;D_4__Nitrososphaeraceae;D_5__Candidatus Nitrososphaera;D_6__uncultured archaeon SAGMA-W	ASV65	0	0	0	0	0	0	12	0	0	0	0	0
044d216082e42d1b1f564a04dc1e0a25	TACGTAGGGTGCGGGCGTTAATCGGAATTACTGGGCGTAAAGCGTGCGCAGGCGGCTCCTCAAGTCAGATGTGAAATCCCCGGGCTTAACTTGGGAACTGCGTTTGAAACTAGGGAGCTTGAGTGTGGAAGAGGGGGGTGGAATTCCAGGTGTAGCAGTGAAATGCGTAGAGATCTGGAGGAACACCGATGGCGAAGGCAGCCCCCTGGGCTAACACTGACGCTCATGCACGAAAGCGTGGGGAGCAAACAGG	D_0__Bacteria;D_1__Proteobacteria;D_2__Gammaproteobacteria;D_3__Betaproteobacteriales;D_4__TRA3-20	ASV66	0	0	0	0	0	15	3	0	0	0	0	0
04584105f1db86ec0d112e1f230f0317	TACAGAGGGTGCGAGCGTTGTTCGGAATCATTGGGCGTAAAGGGCGTGTAGGCGGTTTGCTAAGTCATGTGTGAAATCCCTCGGCTCAACCGGGGAACGACGCATGAAACTGGCAAGCTAGAGTACCAAAGAGGGGGGTGGAATTCCCGGTGTAGCGGTGAAATGCGTAGATATCGGGAGGAACACCTGTGGCGAAGGCGGCCCCCTGGTTGGATACTGACGCTGATACGCGAAAGCGTGGGGAGCAAACAGG	D_0__Bacteria;D_1__Proteobacteria;D_2__Deltaproteobacteria;D_3__Myxococcales;D_4__bacteriap25;D_5__uncultured Acidobacteriales bacterium;D_6__uncultured Acidobacteriales bacterium	ASV67	0	0	0	0	0	0	13	0	0	0	0	0
04767256be0e3f441d1339ca764d388b	GTGCAAGCGTTATCCGGATTCATTGGGTTTAAAGGGTGCGCAGGCGGAATATTAAGTCAGTGGTGAAATCCTGCAGCTTAACTGCAGAACTGCCATTGATACTGATATTCTTGAGTCTGGCTGATGTGGGCAGAATGTGCCATGTAGCGGTGAAATGCTTAGATATGGCACAGAATACCAATTGCGAAGGCAGCTCACAAAACCAGTACTGACGCTCAGGCACGAAAGCGTGGGGATC	D_0__Bacteria;D_1__Bacteroidetes;D_2__Bacteroidia	ASV68	0	0	0	0	0	0	0	0	0	0	10	0
048e60d133fd502a28b662e1ef700458	TGGCAAGCGTTGTCCGGACTGACTGGGCGTAAAGCGCACGCAGGTGGTCGGGTAGGTGTGATGTGAAAGCGCCCAGCTTAACTGGGCGAGGCCATCGCAAACGGCACGACTCGAGCACGGGAGAGGTCGGTGGAATTGCCGGTGTAGTAGTGAAATGCGTAGATACCGGTAGGAACACTTAAGGCGAAGGCAGCCGACTGGCCCGTGTCTGACACTCAGGTGCGACAGCGTGGGGAGC	D_0__Bacteria	ASV69	0	0	0	0	0	0	0	0	0	0	3	0
0494b9285bf4f84d4335d223276a7221	ACGCAAGCGTTATCCGGAATTACTGGGCGTAAAGAGCGTGTAGGCGGTTGTCCAAGTCACCCGTGAAAGCTCCCGGCTAAACTGGGAGAGGTCGGGTGAGACTGGATGGCTAGAGGGTTGTAGAGGGGTATGGAATTCCGGGTGTAGTGGTGAAATGCGTAGATATCCGGAGGAACACCAGAGGCGAAGGCGGTACCCTGGACAACACCTGACGCTGAGACGCGAAAGCGCGGGGAGC	D_0__Bacteria;D_1__Chloroflexi;D_2__Anaerolineae;D_3__SBR1031;D_4__A4b;D_5__OLB13;D_6__uncultured bacterium	ASV70	0	173	31	0	0	0	0	0	0	0	62	0
049d53a0ef395d3ea8805399609bda15	TACGTAGGGTGCAAGCGTTGTTCGGAATTACTGGGCGTAAAGCGCGTGTAGGCGGCTACATAAGTCAGATGTGAAATCCTGGGGCTTAACCCCAGAAGTGCATCTGAAACTATGTAGCTTGAATGTGGAAGAGGGTAGCGGAATTCCTGGTGTAGTGGTGAAATACGTAGATATCAGGAGGAACATCGGTGGCGAAGGCGGCTACCTGGTCCAACATTGACGCTGAGACGCGAAAGCATGGGTAGCAAACAGG	D_0__Bacteria;D_1__Proteobacteria;D_2__Deltaproteobacteria;D_3__Bdellovibrionales;D_4__Bdellovibrionaceae;D_5__Bdellovibrio;D_6__uncultured bacterium	ASV71	0	0	0	0	0	19	3	0	0	0	0	0
04b0ccc2ae553c870c523a82aed293a7	GGGCTAGCGTTGTTCGGAATTACTGGGCGTAAAGCGCGCGTAGGCGGATATTTAAGTCAGGGGTGAAATCCCAGGGCTCAACCCTGGAACTGCCTTTGATACTGGGTATCTGGAGTTCGGGAGAGGTGAGTGGAATTCCGAGTGTAGAGGTGAAATTCGTAGATATTCGGAGGAACACCAGAAGCGAAGGCGGCTCACTGGCCCGATACTGACGCTGAGGCGCGAAAGCGTGGGGAGC	D_0__Bacteria;D_1__Proteobacteria;D_2__Alphaproteobacteria;D_3__Rhizobiales;D_4__uncultured;D_5__uncultured endolithic bacterium;D_6__uncultured endolithic bacterium	ASV72	0	0	0	0	0	0	0	0	0	0	12	0
04b2f4a653df3e2e55c8bb53c53bc835	GTGCGAGCGTTAATCGGAATCACTGGGCTTAAAGCGTTCGTAGGCGGGCTCAAAGGCGCCTTGTGAAAGCCCTCGGCTCAACCGGGGAATTGCTTGGCGAACCATGGGCCTTGAGTCAAGTAGGGGCGGTCGGAACGATAGGTGGAGCGGTGAAATGCGTAGATATCTATCGGAACGCCGAAGGTGAAGACAGGCCGCTGGGCTTGTACTGACGCTGAGGAACGAAAGCGTGGGGAGC	D_0__Bacteria;D_1__Planctomycetes;D_2__Phycisphaerae;D_3__Phycisphaerales;D_4__Phycisphaeraceae;D_5__CL500-3;D_6__uncultured bacterium	ASV73	0	4	0	0	0	0	0	0	0	0	0	9
04b48b7913236f1223f6a18de25cbedb	GTGCGAGCGTTACTCGGAATTACTGGGCGTAAAGCGTGCGCAGGCGGTTGTGCAAGACAGATGTGAAATCCCCGGGCTTAACCTGGGAACTGCATTTGTGACTGCACGGCTAGAGTGTGGCAGAGGGGGATGGAATTCCGCGTGTAGCAGTGAAATGCGTAGATATGCGGAGGAACACCGATGGCGAAGGCAATCCCCTGGGCCTGCACTGACGCTCATGCACGAAAGCGTGGGGAGC	D_0__Bacteria;D_1__Proteobacteria;D_2__Gammaproteobacteria;D_3__Betaproteobacteriales;D_4__Burkholderiaceae;D_5__Caldimonas;D_6__uncultured bacterium	ASV74	0	0	91	0	0	0	0	0	0	0	0	0
04bf1cb286b92cf131bcb2dc56b47a1d	AGGCAAGCGTTATCCGGAATTATTGGGCGTAAAGCGTCCGCAGGTGGCTAGACAAGTCTGCTTTCAAAGCGTGCGGCTCAACTGCATACAGGGAGTGGAAACTGTTTAGCTAGAGTTCGGTAGGGGTAGAGGGAATTCCCGGTGTAGCGGTGAAATGCGTAGATATCGGGAAGAACACCAGTGGCGAAAGCGCTCTACTGGGCCTGAACTGACACTGAGGGACGAAAGCTAGGGGAGC	D_0__Bacteria;D_1__Cyanobacteria;D_2__Oxyphotobacteria	ASV75	0	0	0	0	0	0	0	0	0	0	0	90
04c81bd05af3e49b91890d039f6897b4	TTCCAAGCGTTGTTCGGATTCACTGGGCGTAAAGGGTGCGCAGGCGGTCGGGTAAGTCTGATGTGAAATCTCCGGGCTCAACCCGGAAAGGGCATTGGATACTATCCGGCTGGAGGGTTGCAGAGGGGACTGGAATTCTCGGTGTAGCAGTGAAATGCGTAGATATCGAGAGGAACACCCGTGGCGAAGGCAAGTCCCTGGACAACTCCTGACGCTCATGCACGAAAGCTAGGGGAGC	D_0__Bacteria;D_1__Verrucomicrobia;D_2__Verrucomicrobiae;D_3__Pedosphaerales;D_4__Pedosphaeraceae;D_5__metagenome;D_6__metagenome	ASV76	17	0	30	11	0	0	0	0	0	0	0	0
04ce51b07ad7dd9d5efb24f61cfe3d87	GACCAAGCGTTGTTCGGAATTACTGGGCTTAAAGGGTGCGTAGGCGGCGTTGCAAGTCAGGGGTGAAATCCCACGGCCCAACCGTGGAATTGCCTTTGATACTGCGATGCTGGAGTGTGTGAGGGGTGAGCGGAACGTGTGGTGTAGCGGTGAAATGCGTAGATATCACACGGAAGGCCCGAGGCGAAGGCGGCTCACTGGCACACAACTGACGCTGAGGCACGAAAGCGTGGGGAGC	D_0__Bacteria;D_1__Planctomycetes;D_2__vadinHA49;D_3__uncultured bacterium;D_4__uncultured bacterium;D_5__uncultured bacterium;D_6__uncultured bacterium	ASV77	0	0	0	0	0	0	0	0	0	0	8	0
04cf963904d17ee1aa6f1a367077ab1d	TACGGAGGATGCAAGCGTTATCCGGAATTATTGGGCGTAAAGAGTCCGTAGGTGGCGATTCAAGTCTGCTGTCAAAGCGTGGAGCTTAACTCCATAAAGGCAGTGGAAACTGAATGGCTAGAGTTCGGTAGGGGTAGCGGGAATTCCCAGTGTAGCGGTGAAATGCGTAGAGATTGGGAAGAACATCGGTGGCGAAAGCGCGCTACTGGGCCGAAACTGACACTGAGGGACGAAAGCTAGGGGAGCGAAAGGG	D_0__Bacteria;D_1__Cyanobacteria;D_2__Oxyphotobacteria;D_3__Nostocales;D_4__Microcystaceae;D_5__Pleurocapsa PCC-7327;D_6__Pleurocapsa concharum VP3-02b	ASV78	0	0	0	0	0	0	4	0	0	0	0	0
04ddc4e48325577f15fa014a93144379	TACGGGAGAGGCAAGCGTTGTTCGGAATCACTGGGCTTAAAGCGCGTGTAGGCGGCTGGGTAAGTACTTTGTGAAATCCCTTCTCTCAATGGGGGAATGGCTTGGTATACTGCCCGGCTCGAGGTAGGTAGGGGTGCCTGGAACTCTAGGTGGAGCGGTGAAATGCGTAGATATCTAGAGGAACGCCCGTGGCGAAAGCGGGGCACTGGGCCTGTCCTGACGCTGAGACGCGAAAGCGTGGGTAGCAAACGGG	D_0__Bacteria;D_1__Planctomycetes;D_2__Phycisphaerae;D_3__S-70;D_4__uncultured bacterium;D_5__uncultured bacterium;D_6__uncultured bacterium	ASV79	0	0	0	0	0	11	5	0	0	0	0	0
04e1049f06376a08b2583631e3af0abc	GGGCTAGCGTTGTTCGGAATTACTGGGCGTAAAGCGCACGTAGGCGGATTGTTAAGTCGGGGGTGAAATCCCGGGGCTCAACCCCGGAACTGCCTTCGATACTGGCAATCTAGAGGTCGAGAGAGGTGAGTGGAATTCCGAGTGTAGAGGTGAAATTCGTAGATATTCGGAGGAACACCAGTGGCGAAGGCGGCTCACTGGCTCGATTCTGACGCTGAGGTGCGAAAGCGTGGGGAGC	D_0__Bacteria;D_1__Proteobacteria;D_2__Alphaproteobacteria;D_3__Rhodobacterales;D_4__Rhodobacteraceae;D_5__uncultured;D_6__uncultured Rhodobacteraceae bacterium	ASV80	0	0	0	0	0	0	0	0	0	0	0	499
04e3cec1b09e37e1f474869a9605f3c6	GTGCAAGCGTTGTTCGGAATCACTGGGCGTAAAGCGCGTGTAGGCGGTCTGCTAAGTCTGATGTGAAAGCCCGGGGCTCACCCCCGGAAGTGCATTGGAAACTGGCAGACTGGAGTCCCGGAGAGGAGGGTGGAATTCCTGGTGTAGCGGTGAAATGCGTAGATATCAGGAGGAACACCGGTGGCGAAGGCGGCCCTCTGGACGGTGACTGACGCTGAGACGCGAAAGCGTGGGGAGC	D_0__Bacteria;D_1__Proteobacteria;D_2__Deltaproteobacteria;D_3__Desulfarculales;D_4__Desulfarculaceae;D_5__uncultured	ASV81	0	26	0	0	0	0	0	0	0	0	0	0
04f560bc98a4bff336c286ecf6e7a675	GGGCTAGCGTTGTTCGGAATCACTGGGCGTAAAGCGCACGTAGGCGGATTTGTAAGTCAGGGGTGAAATCCCGGGGCTCAACCTCGGAACTGCCTCTGATACTGCGAATCTCGAGACCGGAAGAGGTGAGTGGAATTCCTAGTGTAGAGGTGAAATTCGTAGATATTAGGAAGAACACCAGTGGCGAAGGCGGCTCACTGGTCCGGTTCTGACGCTGAGGTGCGAAAGCGTGGGGAGC	D_0__Bacteria;D_1__Proteobacteria;D_2__Alphaproteobacteria;D_3__Rhizobiales;D_4__Hyphomicrobiaceae;D_5__Hyphomicrobium	ASV82	0	0	0	0	0	0	0	16	0	0	0	0
050f1647f281c75e2778e959e3c4645f	GGGCGAGCGTTGTCCGGAATCATTGGGCGTAAAGAGCTCGTAGGCGGTTCAGCAAGTCGGCTGTGAAAGTCCGAGGCTCAACCTCGGAACTGCAGTCGAAACTGCTGTGACTAGAGTCCGGTAGAGGAGAATGGAATTCCCGGTGTAGCGGTGAAATGCGCAGATATCGGGAGGAACACCAGTAGCGAAGGCGGTTCTCTGGGCCGGTACTGACGCTGAGGAGCGAAAGCGTGGGGAGC	D_0__Bacteria;D_1__Actinobacteria;D_2__Acidimicrobiia;D_3__Actinomarinales;D_4__uncultured	ASV83	0	13	0	0	0	0	0	0	0	0	0	0
0510fced0b4c0fb6418e65482fe9b08f	AGGCCAGCGTTGTCCGGACTTACTGGGCGTAAAGGGTCCGCAGGTGGTGCGGCAAGTAGGCGGTGAAATCCGACGGCTCAACCGTCGAGCGTCCGCTTCGACTGCCGCACTGGAGGGCTGAAGAGGGTGGTGGAATTGCCGGTGTAGTGGTGAAATGCGTAGAGATCGGCAGGAACGCCAAGGGGGAAGCCAACCACCTGGTCAGCGCCTGACACTCAGGGACGACAGCGTGGGGAGC	D_0__Bacteria;D_1__Chloroflexi;D_2__Chloroflexia;D_3__Chloroflexales;D_4__Roseiflexaceae;D_5__uncultured	ASV84	0	7	0	0	0	0	0	0	0	0	0	0
05199626d6d23ec4e65c8e484c5a144a	ATGCAAGCGTTATCCGGAATTATTGGGCGTAAAGAGTTCGTAGACGAATTGTTAAGTAGGATGTTAAAGATCAGGGCCTAACCCTGAGAAGGTGTCCTAAACTGGCAGAATAGAGTAATGCAGAGGCAAGTAGAATTCTGTGTGTAGGGGTAATATCCGTAGATATACAGAGGAATACCAAAAGCGAAGGCAGCTTGCTGGGCATTTACTGACGTTCAAGAACGAAAGCGTGGGGAGC	D_0__Bacteria;D_1__Patescibacteria;D_2__Gracilibacteria;D_3__Candidatus Peregrinibacteria;D_4__metagenome;D_5__metagenome;D_6__metagenome	ASV85	0	0	0	0	0	0	0	86	0	0	0	0
052a3964335318b151de16165c4b4ea8	TGGCAAGCGTTATCCGGAATTACTGGGCGTAAAGCGTCCGCAGGCGGCCTGGCAAGGCTGACGTGAAAGCGCCTGGCTTAACTGGGCGAGGGCGTGGGCGACTGCCAGGCTGGAGGCGAGGAGAGGGGTGTAGAATTCCCGGTGTAGTGGTGGAATGCGTAGAGATCGGGAGGAATACCAGAGGCGCAAGCGACACCCTGGCCTGGGCCTGACGCTGAGGGACGAAAGCGTGGGGAGC	D_0__Bacteria;D_1__Chloroflexi;D_2__Anaerolineae;D_3__Caldilineales;D_4__Caldilineaceae	ASV86	0	4	0	0	0	0	0	0	0	0	5	0
052d856243302aaab36278ea3124c6cf	GTGCAAGCGTTAATCGGAATTACTGGGCGTAAAGCGCACGTAGGTGGTTTGTTAAGTCGGGTGTGAAATCCCTGGGCTCAACCTAGGAACTGCATTCGAGACTGGCAAGCTAGAGTCTGGTAGAGGGAAGTGGAATTCCAGGTGTAGCGGTGAAATGCGTAGATATCTGGAGGAACACCAGTGGCGAAGGCGGCTTCCTGGACCAAGACTGACACTGAGGTGCGAAAGCGTGGGTAGC	D_0__Bacteria;D_1__Proteobacteria;D_2__Gammaproteobacteria;D_3__Ectothiorhodospirales;D_4__Thioalkalispiraceae;D_5__Thioalkalispira;D_6__uncultured bacterium	ASV87	0	0	0	0	0	0	0	0	0	0	17	0
052eee7fdc64d56640039f2468b2dbfd	GGGCTAGCGTTGCTCGGAATTACTGGGCGTAAAGGGCGCGTAGGCGGCGGTCTTGGTCAGGCGTGAAAGCCCCGGGCTCAACCTGGGAATGGCGCTTGAGACGGGATTGCTTGAGGACGGGAGAGGGTGGTGGAATTCCCAGTGTAGAGGTGAAATTCGTAGATATTGGGAAGAACACCGGTGGCGAAGGCGGCCACCTGGCCCGTTACTGACGCTGAGGCGCGAAAGCGTGGGGAGC	D_0__Bacteria;D_1__Proteobacteria;D_2__Alphaproteobacteria;D_3__uncultured;D_4__uncultured bacterium;D_5__uncultured bacterium;D_6__uncultured bacterium	ASV88	0	0	0	0	0	0	0	14	0	0	0	0
0536e4543a6ca016cc2aac0b3bd7c82e	GTGCAAGCGTTAATCGGAATTACTGGGCGTAAAGCGTGCGCAGGCGGTTGTGCAAGACAGATGTGAAATCCCCGGGCTTAACCTGGGAACTGCATTTGTGACTGCACGGCTGGAGTGCGGCAGAGGGGGATGGAATTCCGCGTGTAGCAGTGAAATGCGTAGATATGCGGAGGAACACCGATGGCGAAGGCAATCCCCTGGGCCTGCACTGACGCTCATGCACGAAAGCGTGGGGAGC	D_0__Bacteria;D_1__Proteobacteria;D_2__Gammaproteobacteria;D_3__Betaproteobacteriales;D_4__Burkholderiaceae	ASV89	0	0	0	0	0	0	0	0	0	0	27	98
053e668b61e8ad9a051dbd126379e9d3	GTGCAAGCGTTGTCCGGAATTATTGGGTTTAAAGGGTGCGTAGGCGGTCTTTTAAGTCAGAGCTGAAATCCTCACGCTCAACGTGAGAACTGGCTTTGATACTGGAAGACTTGAGTATAGTAGAGGTAGGCGGAATTGAAGGTGTAGCGGTGAAATGCATAGATATCTTCAAGAACACCAATTGCGTAGGCAGCTTACTGGGCTATAACTGACGCTGAGGCACGAAAGCATGGGTAGC	D_0__Bacteria;D_1__Bacteroidetes;D_2__Bacteroidia;D_3__Cytophagales;D_4__Cyclobacteriaceae;D_5__uncultured	ASV90	0	0	0	0	0	0	0	0	0	0	0	11
055b59e204eea6eef5f6e88789ced66c	TACGGAGGGTGCGAGCGTTGTTCGGAATTACTGGGCGTAAAGCGCGTGTAGGCGGCTTCTTAAGTCTGATGTGAAAGCCCGGGGCTCACCCCCGGAAGTGCATCGGATACTGGGGAGCTGGAGTACCGGAGAGGAGGGTGGAATTCCTGGTGTAGCGGTGAAATGCGTAGATATCAGGAGGAACACCGGTGGCGAAGGCGGCCCTCTGGACGGATACTGACGCTGAGACGCGAAAGCGTGGGGAGCAAACAGG	D_0__Bacteria;D_1__Proteobacteria;D_2__Deltaproteobacteria;D_3__RCP2-54;D_4__uncultured prokaryote;D_5__uncultured prokaryote;D_6__uncultured prokaryote	ASV91	0	0	0	0	0	13	0	0	0	0	0	0
055b8ea347a844d9ba716ca49369b4f3	TACGAAGGGGGCTAGCGTTGCTCGGAATCACTGGGCGTAAAGCGCACGTAGGCGGGTTGCTAAGTCGGGGGTGAAATCCTGGAGCTCAACTCCAGAACTGCCTTCGATACTGGCGGCCTTCGAGTCCGGGAGAGGTGGGTGGAACTCCGAGTGTAGAGGTGAAATTCGTAGATATTCGGAAGAACACCAGTGGCGAAGGCGGCTCACTGGCCCGGTACTGACGCTGAGGTGCGAAAGCGTGGGGAGCAAACAGG	D_0__Bacteria;D_1__Proteobacteria;D_2__Alphaproteobacteria;D_3__Rhizobiales;D_4__Xanthobacteraceae;D_5__uncultured	ASV92	0	0	0	0	0	51	129	0	0	0	0	0
055eea0cf771750514785895ca267d62	GTGCAAACGTTGTTCGGAATTACTGGGCGTAAAGCGTGTGTAGGCGGTTTCGTAAGTCGGGTGTGAAAGCCCAGGGCTCAACCCTGGAAGTGCACTCGATACTGCGGAGCTAGAGTACTGGAGAGGTTGGTGGAATTCTCGGTGTAGAGGTGAAATTCGTAGATATCGAGAGGAACACCGGTGGCGAAGGCGGCCAACTGGACAGATACTGACGCTGAGACACGAAAGCGTGGGGAGC	D_0__Bacteria;D_1__Proteobacteria;D_2__Deltaproteobacteria;D_3__Myxococcales;D_4__Polyangiaceae;D_5__Pajaroellobacter;D_6__uncultured delta proteobacterium	ASV93	0	0	0	0	0	0	0	12	0	0	0	0
056e18f9a67df8cfed9140ac858b6cc9	GTGCGAACGTTATTCGGAATCACTGGGCTTACAGGGTGCGTAGGCGGCCTTTCAAGTCAGGTGTGAAATCCCCCAGCTCAACTGGGGAACTGCGCTTGAAACTGGAGGGCTTGAGTCAGCTAGAGGTGCACGGAACTTCCGGTGGAGCGGTGAAATGTGTTGATATCGGAAGGAACACCAGAGGCGAAAGCGGTGCACTGGGGCTGTTCTGACGCTGAGGCACGAAAGCCAGGGGAGC	D_0__Bacteria;D_1__Planctomycetes;D_2__Planctomycetacia;D_3__Planctomycetales;D_4__Rubinisphaeraceae;D_5__SH-PL14;D_6__uncultured bacterium	ASV94	0	56	0	0	0	0	0	43	0	0	42	0
05760d5eb537c892882f82e672145ef0	AACGTAGGAGACAAGCGTTATCCGGAGTTACTGGGCGTAAAGGGCGTGCAGGCGGTTGACTAAGTTCGTCGTGAAATCGCCCGGCTTAACCGGGCGGGGTCGATGAATACTGGTGAACTAGAGGACGGTAGAGGCGTGTGGAATTCCGGGTGTAGTGGTGAAATGCGTAGATATCCGGAGGAACACCAGTGGCGAAAGCGACACGCTGGGCCGTACCTGACGCTAAGACGCGACAGCATGGGGAGCGAACGGG	D_0__Bacteria;D_1__Chloroflexi;D_2__Anaerolineae;D_3__SBR1031;D_4__A4b;D_5__uncultured bacterium;D_6__uncultured bacterium	ASV95	0	0	0	0	0	17	169	0	0	0	0	0
0576b41cf090e935ce2a3257a20d7220	TACGTAGGGTGCGAGCGTTAATCGGAATTACTGGGCGTAAAGCGTGCGCAGGCGGTTTGCTAAGACAGGTGTGAAATCCCCGGGCTTAACCTGGGAACTGCGCTTGTGACTGGCAGGCTAGAGTACGGCAGAGGGGGGTGGAATTCCACGTGTAGCAGTGAAATGCGTAGAGATGTGGAGGAACACCGATGGCGAAGGCAGCCCCCTGGGCCTGTACTGACGCTCATGCACGAAAGCGTGGGGAGCAAACAGG	D_0__Bacteria;D_1__Proteobacteria;D_2__Gammaproteobacteria;D_3__Betaproteobacteriales;D_4__Rhodocyclaceae	ASV96	0	0	0	0	0	0	31	0	0	0	0	0
05780b230dd93a393f079a1526c47fcd	GTCCTAGCGTTGTTCGGAATCATTGGGCGTAAAGCGTGTGCAGGTGGTTTGGAAAGTTAGATGTGAAAGCCCCGGGCTTAACCCGGGAAGTGCATTTAAAACTCCCAAACTTGAATATGGAAGAGGGTCGTGGAATTCCTAGTGTAGTGGTGAAATACGTAGATATTAGGAGGAACACCGGTGGCGAAGGCGGCGACCTGGTCCAATATTGACACTCATACACGAAAGTGCGGGGATC	D_0__Bacteria;D_1__Proteobacteria;D_2__Deltaproteobacteria;D_3__Bdellovibrionales;D_4__Bdellovibrionaceae;D_5__Bdellovibrio;D_6__uncultured bacterium	ASV97	0	0	0	0	0	0	0	0	0	0	2	0
0582478d5a08da7bc7aef80841bd1c1a	GGGCGAGCGTTGCCCGAATTTACTGGGCGTAAAGCGCACGTAGGCGGCTCCGTAAGTCTGGTGTGAAATCTCACGGCTCAACCGGGAGGCTGCACCAGATACTGCGGAGCTCGAGGACGGGAGAGGAGATTGGAATTCCCGGTGTAGCGGTGAAATGCATTGATATCGGGAGGAACACCAGTGGCGAAGGCGGATCTCTGGCCCGTTTCTGACGCTGAGGTGCGAAAGCTGGGGGAGC	D_0__Bacteria;D_1__Armatimonadetes;D_2__uncultured;D_3__hot springs metagenome;D_4__hot springs metagenome;D_5__hot springs metagenome;D_6__hot springs metagenome	ASV98	0	0	0	263	168	0	0	0	736	1180	0	0
05a88b613e8a5ef7ee7ff058ec612214	GGCCAAGCGTTGTCCGGATTTATTGGGCGTAAAGAGCTCGTAGGCGGTTCGGCAAGTCAGCTGTGAAATCTCCACGCTCAACGTGGAGAGGTCAGCTGATACTGCTGTGACTAGAGTCCGGTAGGGGAGTGTGGAATTCCCGGTGTAGCGGTGAAATGCGCAGATATCGGGAGGAACACCAGTAGCGAAGGCGGCACTCTGGGCCGGTACTGACGCTGAGGAGCGAAAGCGTGGGGAGC	D_0__Bacteria;D_1__Actinobacteria;D_2__Acidimicrobiia;D_3__IMCC26256;D_4__uncultured Acidimicrobidae bacterium;D_5__uncultured Acidimicrobidae bacterium;D_6__uncultured Acidimicrobidae bacterium	ASV99	0	7	0	0	0	0	0	0	0	0	0	0
05b4af97c0dbbc8093a128114b6f36e3	GACGGAGGGGGCTAGCGTTGTTCGGAATTACTGGGCGTAAAGAGCGCGTAGGCGGATTAGTAAGTTGGGAGTGAAAGCCCGGGGCTTAACCTCGGAATTGCTTCCAAAACTGTTAATCTAGAGTATGGTAGGGGGTGATGGAATTCCTAGTGTAGAGGTGAAATTCTTAGATATTAGGAGGAACACCGGTGGCGAAGGCGGTCACCTGGGCCATAACTGACGCTGAGGCGCGAAAGCGTGGGGAGCAAACAGG	D_0__Bacteria;D_1__Proteobacteria;D_2__Alphaproteobacteria;D_3__Rickettsiales;D_4__Rickettsiaceae	ASV100	0	0	0	0	0	0	381	0	0	0	0	0
05b760800f2d6dd51f8c7ec0dfb7dd45	TACGGAGGGTGCAAGCGTTGCTCGGAATTATTGGGCGTAAAGGGGAGGTAGGTGGTCTCGTTTGTCCGGGGTGAAATCCCAAGGCTCAACCTTGGACGTGCCTCGGAAACGGCGAGACTAGAGTACTGGAGAGGTTAGCGGAATTCCCGGTGTAGCGGTGAAATGCGTAGAGATCGGGAGGAACACCAGAGGCGAAGGCGGCTAACTGGACAGTCACTGACACTCAACTCCGAAAGCGTGGGGAGCAAACAGG	D_0__Bacteria;D_1__Proteobacteria;D_2__Deltaproteobacteria;D_3__Oligoflexales;D_4__0319-6G20;D_5__uncultured bacterium;D_6__uncultured bacterium	ASV101	0	0	0	0	0	0	6	0	0	0	0	0
05bc4f435a1e0a7d5c694a95fab7ff77	GGGCTAGCGTTGTTCGGAATTACTGGGCGTAAAGCGCACGCAGGCGGATCGATTAGTCAGGGGTGAAATCCCGGGGCTCAACCTCGGAATTGCCTTTGATACTGTCGATCTCGAGTCCGGGAGAGGTGAGTGGAATTCCTAGTGTAGAGGTGAAATTCGTAGATATTAGGAAGAACACCAGTGGCGAAGGCGGCTCACTGGCCCGGTACTGACGCTCAGGTGCGAAAGCGTGGGGAGC	D_0__Bacteria;D_1__Proteobacteria;D_2__Alphaproteobacteria;D_3__Rhizobiales;D_4__Rhodomicrobiaceae;D_5__Rhodomicrobium;D_6__uncultured bacterium	ASV102	0	0	0	0	0	0	0	0	0	0	0	24
05d72508b83c54bec0d387841ff28203	TACGGAGGATGCAAGCGTTATCCGGAATCATTGGGCGTAAAGCGTCCGCAGGTGGCAATTCAAGTCTGCCGTCAAAACTCGTGGCTCAACTACGAACAGGCGGTGGAAACTGAATAGCTAGAGTGCGGTAGGGGTAGAGGGAATTCCCGGTGTAGCGGTGAAATGCGTAGAGATCGGGAAGAACACCAGTGGCGAAAGCGCTCTGCTGGACCTGCACTGACACTGAGGGACGAAAGCTAGGGGAGCGAATGGG	D_0__Bacteria;D_1__Cyanobacteria;D_2__Oxyphotobacteria;D_3__Nostocales;D_4__Nostocales Incertae Sedis;D_5__Microseira Carmichael-Alabama;D_6__uncultured bacterium	ASV103	0	0	0	0	0	7	0	0	0	0	0	0
0606870e7caf9d39f42f23dff84c6190	TACGGAGGGTGCGAGCGTTAATCGGAATTACTGGGCGTAAAGCGCGCGTAGGCGGCTTGATAAGCCGGTTGTGAAAGCCCCGGGCTCAACCTGGGAACGGCATCCGGAACTGTCAGGCTAGAGTGCAGGAGAGGAAGGTAGAATTCCCGGTGTAGCGGTGAAATGCGTAGAGATCGGGAGGAATACCAGTGGCGAAGGCGGCCTTCTGGACTGACACTGACGCTGAGGTGCGAAAGCGTGGGTAGCAAACAGG	D_0__Bacteria;D_1__Proteobacteria;D_2__Gammaproteobacteria;D_3__Oceanospirillales;D_4__Halomonadaceae;D_5__Halomonas	ASV104	0	0	0	0	0	2	0	0	0	0	0	0
06339df574ca11f0c8e588ed56ca1624	GTGCGAGCGTTAATCGGAATTACTGGGCGTAAAGCGTGCGCAGGCGGTGATGTAAGACAGGTGTGAAATCCCCGGGCTTAACCTGGGAACTGCATTTGTGACTGCATCGCTGGAGTGCGGCAGAGGGGGATGGAATTCCGCGTGTAGCAGTGAAATGCGTAGATATGCGGAGGAACACCGATGGCGAAGGCAATCCCCTGGGCCTGCACTGACGCTCATGCACGAAAGCGTGGGGAGC	D_0__Bacteria;D_1__Proteobacteria;D_2__Gammaproteobacteria;D_3__Betaproteobacteriales;D_4__Burkholderiaceae;D_5__Ramlibacter;D_6__uncultured bacterium	ASV105	0	0	0	0	0	0	0	0	0	0	24	0
064581015511374dcaf8af08901dcd50	TACGTAGGATTCGAGCGTTGTCCGGATTTACTGGGCGTAAAGAGTGCGTAGGTGGCTTGCTAAGTCTTGTGTGAAATCTCCCGGCTCAACTGGGAGGGGTCATGGGAAACTAGCAGGCTAGAGGGCAGTAGAGGAGAGCGGAATTCCGGGAGTAGTGGTGAAATACGTAGATACCCGGAGGAACACCAGTGGCGAAAGCGGCTCTCTGGGCTGTCCCTGACGCTGAGGCACGAAAGCGTGGGGAGCAAACCGG	D_0__Bacteria;D_1__Chloroflexi;D_2__Dehalococcoidia;D_3__SAR202 clade;D_4__uncultured bacterium;D_5__uncultured bacterium;D_6__uncultured bacterium	ASV106	0	0	0	0	0	3	9	0	0	0	0	0
0656c50560c14517c05600ddfb1a2def	TACGTAGGGTGCGAGCGTTAATCGGAATTACTGGGCGTAAAGCGTGCGCAGGCGGTTGTGTAAGACAGGTGTGAAATCCCCGGGCTTAACCTGGGAACTGCGCTTGTGACTGCACGGCTAGAGTACGGCAGAGGGGGGTGGAATTCCACGTGTAGCAGTGAAATGCGTAGATATGTGGAGGAACACCGATGGCGAAGGCAGCCCCCTGGGCCAGTACTGACGCTCATGCACGAAAGCGTGGGGAGCAAACAGG	D_0__Bacteria;D_1__Proteobacteria;D_2__Gammaproteobacteria;D_3__Betaproteobacteriales;D_4__Rhodocyclaceae;D_5__Azoarcus;D_6__uncultured bacterium	ASV107	0	0	0	0	0	84	299	0	0	0	0	0
066ff15f8671ae68cc4ce22ffd643496	AGGCAAGCGTTATCCGGAATGATTGGGCGTAAAGAGTCCGTAGGTGGTGCTGTCAGTCGGCCGTAAAAGATTGGGGCTCAACTCCAAAGCAGCGGTGGAAACTACAGAACTAGAGTCCGGTAGGGGCAGAGGGAATTCCCGGTGTAGCGGTGAAATGCGTAGAGATCGGGAGGAACATCGGTGGCGAAAGCGCTCTGCTGGGCCGGAACTGACACTGAGGGACGAAAGCTAGGGGAGC	D_0__Bacteria;D_1__Cyanobacteria;D_2__Oxyphotobacteria;D_3__Nostocales;D_4__Phormidiaceae	ASV108	0	0	0	0	0	0	0	17	0	0	0	0
0679320def5e75cca0df4331ecacf726	GAGCTAGCGTTGTTCGGAATCACTGGGCGTAAAGCGCACGTAGGCGGACTTGTCAGTCAGGGGTGAAATCCCGGAGCTCAACTTCGGAACTGCCTCTGATACAGCAAGTCTTGAGTCCGGAAGAGGTGGGTGGAATTCCTAGTGTAGAGGTGAAATTCGTAGATATTAGGAAGAACACCGGTGGCGAAGGCGGCCCACTGGTCCGGTACTGACGCTGAGGTGCGAAAGCGTGGGGAGC	D_0__Bacteria;D_1__Proteobacteria;D_2__Alphaproteobacteria;D_3__Rhizobiales;D_4__Hyphomicrobiaceae;D_5__Pedomicrobium;D_6__uncultured bacterium	ASV109	0	0	0	0	0	0	0	27	0	0	0	0
06819d55c6a6bdbd27126d7ff3d0e3a4	GGGCTAGCGTTGTTCGGAATTACTGGGCGTAAAGCGCACGTAGGCGGACTGGAAAGTCAGAGGTGAAATCCCAGGGCTCAACCTTGGAACTGCCTTTGAAACTCCCGGTCTTGAGGTCGAGAGAGGTGAGTGGAATTCCGAGTGTAGAGGTGAAATTCGTAGATATTCGGAGGAACACCAGTGGCGAAGGCGGCTCACTGGCTCGATACTGACGCTGAGGTGCGAAAGCGTGGGGAGC	D_0__Bacteria;D_1__Proteobacteria;D_2__Alphaproteobacteria;D_3__Rhodobacterales;D_4__Rhodobacteraceae;D_5__Rhodobacter	ASV110	0	0	0	0	0	0	0	0	0	0	0	632
06afe0bb3f9c3d733203fa859c533bae	GTGCAAGCGTTAATCGGAATTACTGGGCGTAAAGCGTGCGTAGGCGGTTTTCTAAGTCCGTTGTGAAAGCCCTGGGCTCAACCTGGGAATGGCAGTGGATACTGGGAAGCTGGAGTGCGGTAGAGGATGGTGGAATTCCCGGTGTAGCGGTGAAATGCGTAGAGATCGGGAGGAACATCAGTGGCGAAGGCGGCCATCTGGACCAGCACTGACGCTGAGGCACGAAAGCGTGGGGAGC	D_0__Bacteria;D_1__Proteobacteria;D_2__Gammaproteobacteria;D_3__Xanthomonadales;D_4__Rhodanobacteraceae;D_5__uncultured;D_6__uncultured bacterium	ASV111	0	0	0	0	0	0	0	0	0	0	13	0
06b200d1b1e22185291cb1c13f5f2e14	TACGTAGGGTGCAAGCATTATCCGGATTTACTGGGCGTAAAGCGTACCGTCGGTGGCTTATTAAGTTTCGTCTTTAATACTGGGGCTCAACTCCAGATACAGGACGGAAAACTGATGAGCTAGAGTTTACTATGGGGAGCTGGAATTCTCGGTGGAGGGGTGAAATCCGTAGATATCGAGAGGAACACCATTCGCGAAGGCGGGCTCCTAGGGTATAACTGACACTCAGGGACGAAAGCTTGGGTAGCAAAAGGG	D_0__Bacteria;D_1__Patescibacteria;D_2__Microgenomatia;D_3__Candidatus Pacebacteria;D_4__bacterium enrichment culture clone EBa7;D_5__bacterium enrichment culture clone EBa7;D_6__bacterium enrichment culture clone EBa7	ASV112	0	0	0	0	0	0	2	0	0	0	0	0
06c53e94e2cf9b06dea7dd9b264de4d6	GGGCGAGCGTTGTTCGGAATCATTGGGCGTAAAGGGCGCGTAGGCGGTCGGGTAAGTCGGTTGTGAAAGCCCCTGGCTTAACCAGGGAAGTGCGTCCGAAACTACCTGACTGGAGGCCGGGAGAGGAGAGTGGAATTCCCAGTGTAGCGGTGAAATGCGTAGATATTGGGAGGAACACCGGTGGCGAAGGCGGCTCTCTGGACCGGTTCTGACGCTGAGGCGCGAAAGCTAGGGGAGC	D_0__Bacteria;D_1__Acidobacteria;D_2__Subgroup 22;D_3__uncultured bacterium;D_4__uncultured bacterium;D_5__uncultured bacterium;D_6__uncultured bacterium	ASV113	0	31	12	0	0	0	0	0	0	0	8	0
06c643cf5249f6b753a9c94de83d0e8f	TACGTAGGGACCAAGCGTTGTTCGGATTTACTGGGCGTAAAGGGCGCGTAGGCGGCGTGTTAAGTCAGCTGTGAAATCTCCAAGCTTAACTTGGAACGGTCAGCTGATACTGATGTGCTAGAGTGCAGAAAGGGCAATCGGAATTCTTGGTGTAGCGGTGAAATGCGTAGATATCAAGAGGAACACCTGAGGCGAAGGCGGGTTGCTAGGCTGACACTGACGCTGAGGCGCGAAAGCTAGGGTAGCAAACGGG	D_0__Bacteria;D_1__Acidobacteria;D_2__Blastocatellia (Subgroup 4);D_3__Blastocatellales;D_4__Blastocatellaceae	ASV114	0	0	0	0	0	9	0	0	0	0	0	0
06d612a4ce74dc36dfc43bd84f4b0cc9	GGGCAAGCGTTGCTCGGAATCACTGGGCGTAAAGGGCTAGTAGGCGGCCAGGCAAGTCTGGTGTGAAATCCCCCGGCTCAACCGGGGAACTGCATTGGATACTGCCTGGCTAGAGTCCGGGAGAGGTGAGCGGAATTCCCAGTGTAGCGGTGAAATGCGTAGATATTGGGAGGAACACCGGAGGCGAAGGCGGCTCACTGGACCGGTACTGACGCTCAGAAGCGAAAGCCAGGGGAGC	D_0__Bacteria;D_1__Acidobacteria;D_2__Subgroup 22;D_3__uncultured bacterium;D_4__uncultured bacterium;D_5__uncultured bacterium;D_6__uncultured bacterium	ASV115	0	7	0	0	0	0	0	0	0	0	0	0
06e68374dcad9b66bc1b233a2cedb7e8	GTGCGAGCGTTAATCGGAATTACTGGGCGTAAAGCGCACGTAGGCGGTTTTTTAAGTCGGATGTGAAAGCCCTGGGCTCAACCTGGGAATTGCATCCGATACTGAAAGACTGGAGTACGGTAGAGGGGGGTGGAATTCCAGGTGTAGCGGTGAAATGCGTAGAGATCTGGAGGAACACCGGTGGCGAAGGCGGCCCCCTGGACTGATACTGACGCTGAGGTGCGAAAGCGTGGGGAGC	D_0__Bacteria;D_1__Proteobacteria;D_2__Gammaproteobacteria;D_3__Oceanospirillales;D_4__SS1-B-06-26;D_5__uncultured proteobacterium;D_6__uncultured proteobacterium	ASV116	0	3	20	0	0	0	0	0	0	0	0	0
06f7fadea192f5f3801edbf4ae16a387	GACGGAGGATGCAAGCGTTATCCGGAATTATTGGGCGTAAAGCGTCCGCAGGTGGTTTTACAAGTCTGCTGTCAAAGCGTGGGGCTTAACTCCATAAGGGCGGTGGAAACTGTAAGACTAGAGTGAGGTAGGGGTAGAGGGAATTCCCGGTGTAGCGGTGAAATGCGTAGATATCGGGAAGAACACCAGTGGCGAAAGCGCTCTACTGGGCCTTGACTGACACTGAGGGACGAAAGCTAGGGGAGCGAAAGGG	D_0__Bacteria;D_1__Cyanobacteria;D_2__Oxyphotobacteria;D_3__Limnotrichales;D_4__Limnotrichaceae;D_5__Limnothrix;D_6__uncultured bacterium	ASV117	0	0	0	0	0	199	2108	0	0	0	0	0
06fea9dce85bb5a2630e3bc2cb3a4ec7	GTGCAAGCGTTACCCGGAATCACTGGGCGTAAAGGGCGTGTAGGCGGGACGTTAAGTCTGGTTTTAAAGGCTGCGGCTCAACCGCAGAAGTGGACTGGATACTGGCGTTCTAGACCTCTGGAGAGGCAACCGGAATTCCTGGTGTAGCGGTGGAATGCGTAGATACCAGGAGGAACACCAATGGCGAAGGCAGGTTGCTGGACAGAAGGTGACGCTGAGGCGCGAAAGTGTGGGGAGC	D_0__Bacteria;D_1__Deinococcus-Thermus;D_2__Deinococci;D_3__Deinococcales;D_4__Deinococcaceae;D_5__Deinococcus	ASV118	0	0	0	0	0	0	0	0	0	0	0	58
072e7312df637e6ec112db133c140fff	GTGCGAACGTTATTCGGAATCACTGGGCTTAAAGCGCGTGTAGGCGGTCGTAATAGTCGGATGTGAAATCCTATCGGCTCAACCGTAGAACTGCACCCGATACTGTACGACTCGAGGAAGGTAGAGGCTTGTGGAACCTATGGTGGAGCGGTGAAATGTGTTGATATCATAGGGAACGCCGGTGGCGAAAGCGACAAGCTGGGTCTTTTCTGACGCTGAGACGCGAAAGCTAGGGTAGC	D_0__Bacteria;D_1__Planctomycetes;D_2__Planctomycetacia	ASV119	0	0	2	0	0	0	0	0	0	0	0	0
0770a818582b943b8462a067bd08dc48	GTGCAAGCGTTAATCGGAATTACTGGGCGTAAAGGGTGCGTAGACGGTTTGTTAAGTCGGATGTGAAAGCCCCGGGCTCAACCTGGGAACTGCATCCGAAACTGGCAGGCTAGAGTGTGATAGAGGATGGTGGAATTCCCGGTGTAGCGGTGAAATGCGTAGAGATCGGGAGGAACATCTGTGGCGAAGGCGGCCATCTGGATCAACACTGACGTTGAGGCACGAAAGCGTGGGGAGC	D_0__Bacteria;D_1__Proteobacteria;D_2__Gammaproteobacteria;D_3__Xanthomonadales;D_4__Rhodanobacteraceae;D_5__uncultured;D_6__uncultured bacterium	ASV120	0	0	0	0	0	0	0	0	0	0	0	336
07722bef55e79aaf7874f0d26308976c	TCCCAAGCGTTGTTCGGATTCACTGGGCGTAAAGGGTGTGTAGGTGGTCGGGTAAGTCTGATGTGAAATCCCGGAGCTCAACTCCGGAACTGCATTGGATACTATTCGGCTAGAGGGTTGGAGGGGGGACTGGAATTCTCGGTGTAGCAGTGAAATGCGTAGATATCGAGAGGAACACCAGTGGCGAAGGCGAGTCCCTGGACAACTCCTGACACTGAGGCACGAAAGCTAGGGGAGC	D_0__Bacteria;D_1__Verrucomicrobia;D_2__Verrucomicrobiae;D_3__Pedosphaerales;D_4__Pedosphaeraceae;D_5__uncultured bacterium;D_6__uncultured bacterium	ASV121	0	0	0	0	0	0	0	10	0	0	0	0
077ce773e5e40503b64ea9c8895f3945	TACGGAGGATCCGAGCGTTATCCGGATTTACTGGGTTTAAAGGGTGCGTAGGCGGCCCTGCAAGTCAGCGGTGAAATGTGGCGGCTCAACCGTTTCGCTGCCGCTGATACTGTGGGGCTTGGATGCGGTCGAGGCGGGTGGAATTCGTGGTGTAGCGGTGAAATGCATAGATATCACGAGGAACGCCGATAGCGAAGGCAGCTCGCCGGGCCGCGATCGACGCTGAGGCACGAAAGCGTGGGGATCAAACAGG	D_0__Bacteria;D_1__Bacteroidetes;D_2__Bacteroidia;D_3__Bacteroidales;D_4__Rikenellaceae;D_5__Blvii28 wastewater-sludge group;D_6__uncultured bacterium	ASV122	0	0	0	0	0	0	14	0	0	0	0	0
07862bd555f0fc77122abb235e969ebb	TACGGAGGGGGCGAGCGTTGTTCGGAATCATTGGGCGTAAAGGGCGCGTAGGCGGCCGATCAAGTCGGGTGTGAAATCCCTCGGCTCAACCGAGGAACTGCACCCGATACTGGTTGGCTGGAGTCCGAGAGGGGATGGCGGAATTCCCAGTGTAGCGGTGAAATGCGTAGATATTGGGAAGAACACCGGTGGCGAAGGCGGCCATCTGGATCGGAACTGACGCTGAGGCGCGAAAGCCAGGGGAGCGAATGGG	D_0__Bacteria;D_1__Acidobacteria;D_2__Subgroup 22;D_3__uncultured bacterium;D_4__uncultured bacterium;D_5__uncultured bacterium;D_6__uncultured bacterium	ASV123	0	0	0	0	0	35	4	0	0	0	0	0
07a19d15c32b416ba2e6cf0908b05248	TTCCAAGCGTTGTTCGGATTCACTGGGCGTAAAGGGTGCGTAGGCGGTCGGGTAAGTCTGATGTGAAATCTCCGGGCTCAACCCGGAAAGGGCATTGGATACTATTCGGCTGGAGGATTGGAGGGGGGACTGGAATTCTCGGTGTAGCAGTGAAATGCGTAGATATCGAGAGGAACACCTGTGGCGAAGGCAAGTCCCTGGACAACTCCTGACGCTGAGGCACGAAAGCTAGGGGAGC	D_0__Bacteria;D_1__Verrucomicrobia;D_2__Verrucomicrobiae;D_3__Pedosphaerales;D_4__Pedosphaeraceae	ASV124	0	0	0	0	10	0	0	0	0	0	0	0
07a75f3a1f380029feb010dadacd3d2f	TACGTAGGGTGCGAGCGTTGTCCGGAATTATTGGGCGTAAAGAGCTCGTAGGCGGCCTGTCGCGTCGGATGTGAAAGCCCGGGGCTTAACCCCGGGTCGGCATTCGATACGGGCAGGCTGGAGTTCGGCAGGGGAGATCGGAATTCCTGGTGTAGCGGTGAAATGCGCAGATATCAGGAGGAACACCGGTGGCGAAGGCGGATCTCTGGGCCGATACTGACGCTGAGGAGCGAAAGCGTGGGGAGCGAACAGG	D_0__Bacteria;D_1__Actinobacteria;D_2__Actinobacteria;D_3__Streptomycetales;D_4__Streptomycetaceae;D_5__Streptomyces;D_6__Streptomyces megasporus	ASV125	0	0	0	0	0	8	0	0	0	0	0	0
07b213339672ea6bc0afaa454b57f29a	GAGCAAGCGTTGTCCGGAATCATTGGGCGTAAAGCGCGCGTAGGTGGCCTCATAAGTCCGCTGTGAAAGTCAAAGGCTCAACCTTTGAAAGCCGGTGGATACTGTGAGGCTAGAGTACGGAAGAGGCGAGTGGAATTCCTGGTGTAGCGGTGGAATGCGCAGATATCAGGAGGAACACCAATAGCGAAGGCAGCTCGCTGGGACGTTACTGACACTGAGGCGCGAAAGCGTGGGGAGC	D_0__Bacteria;D_1__Actinobacteria;D_2__Thermoleophilia;D_3__Solirubrobacterales;D_4__67-14;D_5__metagenome;D_6__metagenome	ASV126	0	23	0	0	0	0	0	0	0	0	0	0
07b5a4fe727ebbf2e46e10d62f3cc1e6	TACGGAGGGGGCTAGCGTTGTTCGGAAATACTGGGCGTAAAGCGCACGTAGGCGGCAATCCAAGTCAGAGGTGAAAGCCCGGGGCTCAACCCCGGAACTGCCTTTGAAACTAGATTGCTAGAATCCTGGAGAGGTGAGCGGAATTCCGAGTGTAGAGGTGAAATTCGTAGATATTCGGAAGAACACCAGTGGCGAAGGCGGCTCACTGGACAGGTATTGACGCTGAGGTGCGAAAGCGTGGGGAGCAAACAGG	D_0__Bacteria;D_1__Proteobacteria;D_2__Alphaproteobacteria;D_3__Sphingomonadales;D_4__Sphingomonadaceae;D_5__Altererythrobacter;D_6__Altererythrobacter sp.	ASV127	0	0	0	0	0	0	5	0	0	0	0	0
07b5e1c4604952bfec30cabbf73540aa	AGGCAAGCGTTATCCGGAGTTACTGGGCGTAAAGCGTGCGTAGGCGGTTGCGTAAGTGGGACGTGAAAGCTCCCGGCTAAACTGGGAGAGGACGACTCAGACTGCGTGACTAGAGGGCGATAGAGGAGCGCGGAATTCGGGGTGTAGCGGTGAAATGTGTAGAGATCCCGAGGAACACCAGTGGTGCAAACGGCGCTCTGGGTTGCTGCTGACGCTGAGGCACGAAAGCTTGGGGAGC	D_0__Bacteria;D_1__Chloroflexi;D_2__Anaerolineae;D_3__SBR1031;D_4__A4b;D_5__uncultured bacterium;D_6__uncultured bacterium	ASV128	0	16	0	0	0	0	0	0	0	0	0	0
07b9db0375df4a5e63c8a479145d4478	TACGTAGGGTGCAAGCGTTAATCGGAATTACTGGGCGTAAAGCGTGCGCAGGCGGCTTTGCAAGACAGATGTGAAATCCCCGGGCTTAACCTGGGAACTGCATTTGTGACTGCATGGCTAGAGTGCGGCAGAGGGGGATGGAATTCCGCGTGTAGCAGTGAAATGCGTAGATATGCGGAGGAACACCGATGGCGAAGGCAATCCCCTGGGCCTGCACTGACGCTCATGCACGAAAGCGTGGGGAGCAAACAGG	D_0__Bacteria;D_1__Proteobacteria;D_2__Gammaproteobacteria;D_3__Betaproteobacteriales;D_4__Burkholderiaceae	ASV129	0	0	0	0	0	44	0	0	0	0	0	0
07bac37f28d98e5e2fbc290655321cea	TACAGAGGGTGCAAGCGTTGCTCGGAATCATTGGGCGTAAAGGGTAGGTAGGTGGTCTCATTTGTCTGGGGTGAAATCCTTGAGCTTAACTCAAGAAGTGCCTCAGAAACGGTGAGACTCGAGTGCTGGAGAGGGTCGTGGAATTCCCGGTGTAGCGGTGAAATGCGTAGAGATCGGGAGGAACACCAGAGGCGAAGGCGGCGACCTGGACAGCTACTGACACTCAACTACGAAAGCGTGGGGAGCAAACAGG	D_0__Bacteria;D_1__Proteobacteria;D_2__Deltaproteobacteria;D_3__Oligoflexales;D_4__0319-6G20	ASV130	0	0	0	0	0	9	14	0	0	0	0	0
07bbd6fb6297080078f1ec8ba1663e76	TACGTAGGTGGCAAGCGTTGTTCGGAATTACTGGGCGTAAAGGGCGCGTAGGCGGTTTGCTAAGTCAGTCGTGAAAGCCCGGGGCTCAACCCCGGAGGGTCGACTGATACTGGCGAACTAGAGTACGGAAGAGGTAGCTGGAATTCCTGGTGTAGCGGTGAAATGCGTAGATATCAGGAGGAACACCGGAGGCGAAGGCGGGCTACTGGGCCGATACTGACGCTGAGGCGCGAAAGCCAGGGGAGCGAACGGG	D_0__Bacteria;D_1__Acidobacteria;D_2__Blastocatellia (Subgroup 4);D_3__11-24;D_4__uncultured bacterium;D_5__uncultured bacterium;D_6__uncultured bacterium	ASV131	0	0	0	0	0	7	8	0	0	0	0	0
07d8d4d07ed7349b8df47350c99447bc	CTGCAAGCGTTATTCGGATTCACTGGGCGTAAAGGGTGCGCAGGCGGCCGTGTGTGTTGGGCGTGAAAGCCCGGGGCTTAACCCCGGAATTGCACTCAAAACTACACGGCTAGAGCATTGGAGAGGGTAGCGGAATTCACGGTGTAGCAGTGAAATGCGTAGATATCGTGAGGAACACCAGAGGCGAAGGCGGCTACCTGGACAATTGCTGACGCTCAGGCACGAAAGCGTGGGGAGC	D_0__Bacteria;D_1__Verrucomicrobia;D_2__Verrucomicrobiae;D_3__Opitutales;D_4__Opitutaceae;D_5__Opitutus;D_6__metagenome	ASV132	0	0	0	0	0	0	0	0	0	0	30	0
07e475e7f28b2d04dac25a1f9082af8b	ACGCAAGCGTTATCCGGAGTTACTGGGCGTAAAGCGCGGGCAGGCGGCTCGTCAAGTCAGATGTGAAAGCTCCCGGCTCAACCGGGAGAGGCCATTTGAAACTGATGGGCTGGAGGGCAGTAGAGGTGTGTGGAATTCCGGGTGGAGTGGTGAAATGCGTAGAGATCCGGAGGAACACCAGAGGCGAAGGCGGCACACTGGACTGCACCTGACGCTGAGCCGCGAAAGCCAGGGGAGC	D_0__Bacteria;D_1__Chloroflexi;D_2__Anaerolineae;D_3__SBR1031	ASV133	0	0	0	0	0	0	0	0	0	0	5	0
07e62674beef81e5eade28c58e1a6a68	TGGCGAGCGTTGTCCGGATTTATTGGGTTTAAAGGGTGCGTAGGCGGCTTATTAAGTCAGTGGTGAAAGACGACAGCTTAACTGTCGAGGTGCCATTGATACTGATGAGCTTGAGTACTGATGAGGTAGGCGGAATGGACGGTGTAGCGGTGAAATGCATAGATATCGTCCAGAACACCGATAGCGAAGGCAGCTTACTAAGGAGTAACTGACGCTGAGGCACGAAAGTGTGGGGATC	D_0__Bacteria;D_1__Bacteroidetes;D_2__Bacteroidia;D_3__Cytophagales;D_4__Microscillaceae;D_5__uncultured	ASV134	0	0	0	0	0	0	0	9	0	0	0	0
07e9cdf5ec6a10f10e70de5a0130ab46	AACGTAGGACGCAAACGTTATCCGGAATTACTGGGCGTAAAGGGCGCGCAGGCGGTTGGATAAGTGAGGCATGAAAGCCCCATGGCTAAACCTGGGGAGGTTGTCTGAGACTGTCTGACTAGAGACCGATAGAGGGGTGTAGAATTCCGCGTGTAGTGGTGAAATGCGTAGAGATGCGGAGGAATACCAGAGGCGAAGGCGGCACCCTGGATCGGAACTGACGCTGAGGCGCGAAAGCATGGGTAGCGAACGGG	D_0__Bacteria;D_1__Chloroflexi;D_2__Anaerolineae;D_3__SBR1031;D_4__A4b	ASV135	0	0	0	0	0	0	6	0	0	0	0	0
07f277fcdd7b65163e8b679f3fa02aa3	GTGCGAACGTTGTTCGGAATCACTGGGCTTAAAGGGCGCGTAGGCGGCCTCGTAAGTCCGGGGTGAAAGCCTCCAGCTCAACTGGAGAAGTGCCTCGGATACTGCGGGGCTCGAGGGAGGTAGGGGCGGGCGGAACTTCCGGTGGAGCGGTGAAATGCGTTGATATCAGGAGGAACACCGGCGGCGAAGGCGAGGCTCTGGTCTGTTTCTGACGCTGAGGCGCGAAAGCTAGGGGAGC	D_0__Bacteria;D_1__Planctomycetes;D_2__Planctomycetacia;D_3__Gemmatales;D_4__Gemmataceae;D_5__uncultured	ASV136	0	0	0	0	0	0	0	0	0	0	5	0
0816770892412d3ef9a75dfea91bdffb	GTGCGAGCGTTAATCGGAATTACTGGGCGTAAAGCGCACGTAGGTGGCGACGTAAGTCGGGTGTGAAAGCCCCGGGCTCAACCTGGGAATTGCATTCGAGACTGCGTTGCTGGAGTACGGAAGAGGAGGGCGGAATTCCCGGTGTAGCGGTGAAATGCGTAGATATCGGGAGGAACATCAGTGGCGAAGGCGGCCCTCTGGTCCAGTACTGACACTCAAGTGCGAAAGCGTGGGGAGC	D_0__Bacteria;D_1__Proteobacteria;D_2__Gammaproteobacteria;D_3__PLTA13	ASV137	0	0	0	0	0	0	0	165	0	0	0	0
0834d40a659489f32f0e85f1ed29763f	GTGCAAGCGTTATCCGGATTCATTGGGTTTAAAGGGTGCGTAGGTGGAGCACTAAGTCAGTGGTGAAATCCTGCAGCTTAACTGTAGACTTGCCATTGATACTGGTGTTCTTGAGTGCGCTTGAAGTAGGCGGAATGTGCCGTGTAGCGGTGAAATGCTTAGATATGGCACAGAACACCAATTGCGAAGGCAGCTTACTAAGGCGATACTGACGCTGAGGCACGAAAGCGTGGGGAGC	D_0__Bacteria;D_1__Bacteroidetes;D_2__Bacteroidia;D_3__Flavobacteriales;D_4__NS9 marine group;D_5__metagenome;D_6__metagenome	ASV138	0	0	0	0	0	0	0	3	0	0	0	0
084c282b35d57aad396bd47f626bf1ae	GTGCGAGCGTTACCCGGATTTACTGGGCGTAAAGGGCGTGTAGGCGGTCTTTCAAGTCCGATGCTAAAGACTGGGGCTCAACCCCAGGGGTGCGTTGGATACTGTGAGGCTAGACGGTCGGAGGGGGTAGCGGAATTTCCGGAGTAGCGGTGAAATGCGCAGATACCGGAAGGAACGCCAATAGCGAAGGCAGCTACCTGGACGACTTGTGACGCTGAGGCGCGAAAGCGTGGGGAGC	D_0__Bacteria;D_1__Deinococcus-Thermus;D_2__Deinococci;D_3__Thermales;D_4__Thermaceae;D_5__Meiothermus	ASV139	0	0	0	0	0	0	0	0	0	0	30	0
085d86a9d972097b55c37fe6ff415aa0	GTGCAAGCGTTATTCGGAATAATTGGGCGTACAGGGTGCGCAGGCGGCATGTTAAGTCAACTGTTAAATTCTCCGGCCTAACCGGAGGTCAGCAGTAGAAACTGGCAAGCTAGAGGGTGGAAGAGAGAAGTGGAATTCTTGGAGTAGCGGTAAAATGCGTAGATCTCAAGAGGAACACCGATGGCGAAGGCAGCTTCTTGGTCCACATCTGACGCTCAGGCACGAAAGCGTGGGGAGC	D_0__Bacteria;D_1__Dependentiae;D_2__Babeliae;D_3__Babeliales;D_4__Babeliaceae;D_5__uncultured bacterium;D_6__uncultured bacterium	ASV140	0	0	0	4	0	0	0	0	0	6	0	0
085fca8c204f0e5380fde46227fde530	TACAGAGGGTGCAAGCGTTAATCGGAATTACTGGGCGTAAAGCGTGCGTAGGTGGTTCGTTAAGTCAGGTGTGAAAGCCCTGGGCTCAACCTCGGAACTGCATCTGATACTGGCGGGCTAGAGTGTGGTAGAGGGTAGTGGAATTCCCGGTGTAGCGGTGAAATGCGTAGATATCGGGAGGAACACCAGTGGCGAAGGCGGCTACCTGGACCAACACTGACACTGAGGCACGAAAGCGTGGGGAGCAAACAGG	D_0__Bacteria;D_1__Proteobacteria;D_2__Gammaproteobacteria;D_3__Acidiferrobacterales;D_4__Acidiferrobacteraceae;D_5__Sulfurifustis;D_6__uncultured gamma proteobacterium	ASV141	0	0	0	0	0	0	77	0	0	0	0	0
08625c179c103e11d6f60b95a0b91452	TCCCGAGCGTTGTTCGGATTCACTGGGCGTAAAGGGTGCGTAGGCGGTCGGGTAAGTCTGATGTGAAAGCTCGGAGCTTAACTCCGAAATGGCATTGGATACTATCCGGCTTGAGGATCGGAGGGGAGACTGGAATTCTTGGTGTAGCAGTGAAATGCGTAGATATCAAGAGGAACACCGGTGGCGAAGGCGAGTCTCTGGACGAATCCTGACGCTGAGGCACGAAAGCTAGGGGAGC	D_0__Bacteria;D_1__Verrucomicrobia;D_2__Verrucomicrobiae;D_3__Pedosphaerales;D_4__Pedosphaeraceae;D_5__uncultured bacterium;D_6__uncultured bacterium	ASV142	0	0	0	0	0	0	0	9	0	0	0	0
0875b8880800d9598e2ee85bab46e2c7	GTGCAAGCGTTATCCGGAATCACTGGGTTTAAAGGGTGCGTAGGCGGCTTGGTAAGTCAGGGGTGAAAGCCCACCGCTCAACGGTGGAATTGCCTTTGATACTGCTGAGCTTGAATCAGGATGAGGTCGGCGGAATGTGGCATGTAGCGGTGAAATGCATAGATATGCCATAGAACACCAATTGCGAAGGCAGCTGGCTAGACCTAGATTGACGCTGAGGCACGAAAGCGTGGGGAGC	D_0__Bacteria;D_1__Bacteroidetes;D_2__Bacteroidia;D_3__Chitinophagales;D_4__Saprospiraceae;D_5__Phaeodactylibacter;D_6__uncultured bacterium	ASV143	0	8	30	0	0	0	0	0	0	0	224	0
087da7803bddae1a6e6b3e54d317e4b1	GACGAACCGTACGAACGTTATTCGGTGTCACTGGGCTTAAAGGGTGCGTAGGCGGCGGACAAAGTTGGGTGTGAAATCCCTCGGCTCAACCGAGGAATGGCGCTCAAAACTAGTTCGCTCGAGGGAGATAGAGGTGAGCGGAACTTACGGTGGAGCGGTGAAATGCGTTGATATCGTAGGGAACACCAGTTGCGAAAGCGGCTCACTGGGTCTTTTCTGACGCTGAGGCACGAAAGCTAGGGTAGCGAACGGG	D_0__Bacteria;D_1__Planctomycetes;D_2__Planctomycetacia;D_3__Pirellulales;D_4__Pirellulaceae;D_5__uncultured	ASV144	0	0	0	0	0	0	9	0	0	0	0	0
08856e05ca4482229906808a36361e14	GTGCAAACGTTGCTCGGAATCATTGGGCGTAAAGCGCACGTAGGCGGCTTCTTAAGTCGGATGTGAAAGCCCTCGGCTCAACCGAGGAAGTGCATCCGAAACTGGGAAGCTTGAATCCCAACGGGGGCTGCGGAATTCCCGGTGTAGAGGTGAAATTCGTAGATATCGGGAGGAACACCAGTGGCGAAGGCGGCAGCCTGGGTGGTGATTGACGCTGAGGTGCGAAAGCGTGGGGAGC	D_0__Bacteria;D_1__Proteobacteria;D_2__Deltaproteobacteria;D_3__Myxococcales;D_4__Haliangiaceae;D_5__Haliangium;D_6__uncultured bacterium	ASV145	0	0	0	0	0	0	0	0	0	0	18	0
08a1b35c712f6d6ea8d0ec69c053e335	TGGCAAGCGTTGTCCGGAATTATTGGGCGTAAAGCGCGCGCAGGCGGTTATGTAAGTCTGATGTTAAAGCCCGGGGCTCAACCCCGGTTCGCATTGGAAACTGCGTAACTTGAGTGCAGAAGAGGAAAGCGGTATTCCACGTGTAGCGGTGAAATGCGTAGAGATGTGGAGGAACACCAGTGGCGAAGGCGGCTTTCTGGTCTGTAACTGACGCTGAGGCGCGAAAGCGTGGGGAGC	D_0__Bacteria;D_1__Firmicutes;D_2__Bacilli;D_3__Bacillales;D_4__Paenibacillaceae;D_5__Brevibacillus;D_6__bacterium YC-LK-LKJ16	ASV146	0	5	0	0	0	0	0	0	0	0	0	0
08a2919e9823057d0bc10b2028c35160	CCCCAGCGCCACAAGTGGGAACCACGTTTATTGGGTCTAAAGCATCCGTAGCCGGTTCGGCAAATGCCCTGTGAAATCGTTGCGCTCAACGTAACGGCGTGCAGGGTAGACTACCGAACTAGGGACCAGGGGAAGGAGACGGTATTCCTGGGGGAGCGGTAAAATGTGATAATCCCAGGAGGACCACCGATGGCGAAGGCAGTCTCCTAAAATGGATCCGACGGTGAGGGATGAAAGCTAGGGGAGCGATCCGG	D_0__Archaea;D_1__Nanoarchaeaeota;D_2__Woesearchaeia;D_3__uncultured bacterium;D_4__uncultured bacterium;D_5__uncultured bacterium;D_6__uncultured bacterium	ASV147	0	0	0	0	0	0	5	0	0	0	0	0
08a746b0c9f8a950575d80adccd421a8	GACGGAGGGGGCGAGCGTTGTTCGGAATTATTGGGCGTAAAGGGCTCGTAGGCGGACCGGCCAGTCTGACGTGAAATCTCCACTGCTCAACAGGGAGAGGTCGTTGGATACTACCGGTCTGGAGTGCGGCAGAGGACCATGGAATTCCAGGTGTAGCGGTGGAATGCGTAGATATCTGGAAGAACACCGGTGGCGAAGGCGGTGGTCTGGGCCGTTACTGACGCTGAGGAGCGAAAGCCAGGGGAGCGAACGGG	D_0__Bacteria;D_1__BRC1	ASV148	0	0	0	0	0	2	0	0	0	0	0	0
08b7a82d94c9359e86ae01c9c52d8fac	TACGTAGGTGGCGAGCGTTACTCGGAATCACTGGGCATAAAGCGCGTGCAGGCGGCTTCGCAAGTCGGGTGTGAAATCCTCCAGCTCAACTGGAGAACTGCGCCCGATACTGCGGAGCTAGAGGCTGGTAGGGGAGAGTGGAATTCCCGGTGGAGCGGTGAAATGCGTTGATATCGGGAGGAACGCCGGCGGCGAAAGCGGCTCTCTGGTCCAGTCCTGACGCTCAGACGCGAAAGCTAGGGGAGCAAACGGG	D_0__Bacteria;D_1__Planctomycetes;D_2__Pla4 lineage;D_3__uncultured bacterium;D_4__uncultured bacterium;D_5__uncultured bacterium;D_6__uncultured bacterium	ASV149	0	0	0	0	0	4	0	0	0	0	0	0
08f4191af06cf2e7cbb25ce9420e284a	TACGAACCGGACGAACGTTATTCGGATTTACTGGGCTTAAAGGGTGCGTAGGCGGCGCGGTAAGTGAGGTGTGAAAGCCCACGGCTCAACCGTGGAACTGCGCTTCATACTGCCGTGCTTGAGGGAGACAGAGGTAAGCGGAACTGATGGTGGAGCGGTGAAATGCGTTGATATCATCAGGAACACCGGTGGCGAAAGCGGCTTACTGGGTCTCTTCTGACGCTGAGGCACGAAAGCTAGGGTAGCGAACGGG	D_0__Bacteria;D_1__Planctomycetes;D_2__Planctomycetacia;D_3__Pirellulales;D_4__Pirellulaceae	ASV150	0	0	0	0	0	0	4	0	0	0	0	0
092b4517e1c35f66f116bfc107e0cab0	AACGTAGGACGCAAGCGTTATCCGGAGTTACTGGGCGTAAAGAGCAAGTAGGCGGTTTTGTAAGTTGTCTATGAAAACGACTGGCTAAACTGGTCGGGGATAGATGAGACTGCGGAACTAGGGTCTGACAGAGAAGCATGGAATTCCGGGTGTAGTGGTGAAATGCGTAGAGATCCGGAGGAACACCAGAGGCGAAGGCGATGCTTTAGGTCAGTACCGACGCTGAGAGGCGAAAGCATGGGTAGCGAACGGG	D_0__Bacteria;D_1__Chloroflexi;D_2__Anaerolineae;D_3__SBR1031;D_4__A4b	ASV151	0	0	0	0	0	11	0	0	0	0	0	0
093474defee0b96c40eda76fba91e88e	ATGCAAGCGTTATCCGGAATGATTGGGCGTAAAGCGTCCGTAGGTGGTTTTGTGTGTCTGCTGTTAAAGCGTGCGGCTCAACCGCATAAGGGCGGTGGAAACTACAAGACTAGAGTGCGTTCGGGGCAGGGGGAATTCCCAGTGTAGCGGTGAAATGCGTAGAGATTGGGAAGAACACCGGTGGCGAAAGCGCCCTGCTAGGCCGTAACTGACACTGAGGGACGAAAGCTAGGGGAGC	D_0__Bacteria;D_1__Cyanobacteria;D_2__Oxyphotobacteria;D_3__Nostocales;D_4__Nostocaceae;D_5__Calothrix PCC-6303	ASV152	0	0	0	0	0	0	0	0	0	0	0	6
095130b7f832bbf206e35b55ac79ccd3	GACGTAGGGGGCCAGCGTTGCTCGGAATTACTGGGCGTAAAGGGTTCGTAGGCGGTGCGGCAAGTCGGCAGTGAAATCTCCGGGCTTAACTCGGAGGCTGCTTCCGAAACTGCCGTGCTGGAGTGCGGGAGAGGCGAGTGGAATTGCAGGTGTAGCGGTGAAATGCGTAGATATCTGCAGGAACACCCGTGGCGAAGGCGGCTCGCTGGACCGCAACTGACGCTGAGGAACGAAAGCTAGGGGAGCAAACAGG	D_0__Bacteria;D_1__Acidobacteria;D_2__Acidobacteriia;D_3__Subgroup 2;D_4__uncultured bacterium;D_5__uncultured bacterium;D_6__uncultured bacterium	ASV153	0	0	0	0	0	0	12	0	0	0	0	0
0959f3b0227e14b31a26e36eca50387b	GTGCAAACGTTGCTCGGAATCATTGGGCGTAAAGCGCACGTAGGCGGCTTCGCAAGTCGGATGTGAAATCCCTCGGCTCAACCAAGGACGTGCATCCGAAACTGCGGAGCTTGAGTACAGAAGAGGATCGCGGAATTCCCGGTGTAGAGGTGAAATTCGTAGATATCGGGAGGAACACCAGTGGCGAAGGCGGCGATCTGGGCTGATACTGACGCTGAGGTGCGAAAGCGTGGGGAGC	D_0__Bacteria;D_1__Proteobacteria;D_2__Deltaproteobacteria;D_3__Myxococcales;D_4__Haliangiaceae;D_5__Haliangium;D_6__uncultured bacterium	ASV154	0	50	0	0	0	0	0	0	0	0	0	0
09797f5c7bcbcc6f984a2a53b000895b	TGGCAAGCGTTGTCCGGATTTATTGGGTTTAAAGGGTGCGTAGGCGGCCCTGTAAGTCAGTGGTGAAATACAGCAGCTCAACTGTTGAGGTGCCATTGATACTGCGGGGCTTGAGTACAGACGAGGTATGCGGAATTGACGGTGTAGCGGTGAAATGCATAGATATCGTCAAGAACACCGATAGCGAAGGCAGCATGCTAGACTGTAACTGACGCTGAGGCACGAAAGTGTGGGGATC	D_0__Bacteria;D_1__Bacteroidetes;D_2__Bacteroidia;D_3__Cytophagales;D_4__Microscillaceae;D_5__uncultured;D_6__uncultured Bacteroidetes bacterium	ASV155	0	0	0	0	0	0	0	0	0	0	28	0
097e8d0eeabe10a17f75ae291eaa175d	GTGCAAGCGTTACTCGGAATTACTGGGCGTAAAGCGCGTGTAGGTGGTCTTGTAAGTCTGGTGTGAAATCCCGGGGCTCAACTCCGGAAGTGCATTGGATACTGTAAGACTAGAGTGCAGGAGAGGATGGCGGAATTCCAGGTGTAGAGGTGAAATTCGTAGATATCTGGAGGAACATCGGAGGCGAAGGCGGCCATCTGGACTGCAACTGACACTGAGACGCGAAAGCGTGGGGAGC	D_0__Bacteria;D_1__Proteobacteria;D_2__Deltaproteobacteria;D_3__SAR324 clade(Marine group B);D_4__uncultured bacterium;D_5__uncultured bacterium;D_6__uncultured bacterium	ASV156	0	0	0	0	0	0	0	0	0	0	3	0
09a1f9068040a6fcc53033c039fde494	GTGCAAGCGTTGTCCGGATTTATTGGGCGTAAAGAGTTCGTAGGCGGTTTACCAAGTCCGGTGTTAAAGACGGGAGCTCAACTCCCGCACGGCACTGGAAACTGGTAGGCTAGAGTCTGGTAGAGGCAAGGGGAATTCTCGGTGTAGCGGTGAAATGCGTAGATATCGGGAGGAACACCAGTGGCGAAAGCGCCTTGCTGGGCCAGTACTGACGCTGAGGAACGAAAGCCAGGGTAGC	D_0__Bacteria;D_1__Cyanobacteria;D_2__Melainabacteria;D_3__Vampirovibrionales;D_4__uncultured bacterium;D_5__uncultured bacterium;D_6__uncultured bacterium	ASV157	0	0	0	0	0	0	0	0	0	0	12	0
09add624fc8057eceb4741bb18469268	AGGCTAGCGTTGTTCGGAATTACTGGGCGTAAAGCGCACGCAGGCGGTGGTTCAAGTCGGATGTGAAAGCCCGGGGCTCAACCCTGGAGGTGCATCCGATACTGGATTGCTGGAGTCCGGGAGAGGAGAGCGGAATTCCCAGTGTAGAGGTGAAATTCGTAGATATTGGGAAGAACACCGGTGGCGAAGGCGGCTCTCTGGCCCGGAACTGACGCTCAAGTGCGAAAGCGTGGGGAGC	D_0__Bacteria;D_1__Proteobacteria;D_2__Alphaproteobacteria;D_3__Sneathiellales;D_4__Sneathiellaceae;D_5__uncultured	ASV158	0	0	0	0	0	0	0	181	0	0	0	0
09b35444fc63c485c4a6dea3066ced55	AACGTAGGAGACGAGCGTTATCCGGAATTACTGGGCGTAAAGCGCGAGTAGGCGGAAGTGCAAGTCTTTTGTGAAAGCTCCTGGCTAAACTGGGAGAGGTCGAAAGATACTGCACATCTGGAGTATGGAAGAGGGGTGCGGAATTCCGGGTGTAGTGGTGAAATGCGTAGATATCCGGAGGAACACCAGTGGCGAAGGCGGCACCCTGGTCCAAGACTGACGCTAAGACGCGAAAGCATGGGGAGCGAACGGG	D_0__Bacteria;D_1__Chloroflexi;D_2__Anaerolineae;D_3__SBR1031;D_4__A4b;D_5__metagenome;D_6__metagenome	ASV159	0	0	0	0	0	31	118	0	0	0	0	0
09b787f3a86ceacc9e679a61e8dc8a26	TACGGAGGGTGCAAGCGTTATCCGGATTTACTGGGTTTAAAGGGTGCGTAGGCGGATTGCCAAGTCCGTGGTGAAATCTCCGGGCTTAACTCGGAAACTGCCATGGATACTGGTAATCTTGAATATCGTGGAGGTAAGCGGAATATGTCATGTAGCGGTGAAATGCTTAGATATGACATAGAACACCAATTGCGAAGGCAGCTTACTACGCGGTAATTGACGCTGATGCACGAAAGCGTGGGGATCAAACAGG	D_0__Bacteria;D_1__Bacteroidetes;D_2__Bacteroidia;D_3__Chitinophagales;D_4__Chitinophagaceae	ASV160	0	0	0	0	0	273	440	0	0	0	0	0
09bd55b9115bf33274bc81ac854bb624	CCTCGAGTGGTCAGGAGGTTTATTGGGCCTAAAGCATCCGTAGCCGGCTGCTCAAGTTTTCGGTTAAATCTATGCGCTCAACGTATAGGCCGCCGAAAATACTGGGCAGCTAGGGAGTGGGAGAGGTACACGGTACTCGATAGGAAGGGGTAAAATCCTTTGATCTATTGATGACCACCTGTGGCGAAGGCGGTGTACCAGAACACGTTCGACGGTGAGGGATGAAAGCTGGGGGAGC	D_0__Archaea;D_1__Thaumarchaeota;D_2__Nitrososphaeria;D_3__Nitrosopumilales;D_4__Nitrosopumilaceae;D_5__Candidatus Nitrosotenuis;D_6__uncultured crenarchaeote	ASV161	0	0	0	0	0	0	0	46	0	0	0	0
09cf954ed8e0245ba4561609c3387e12	GTGCAAACGTTGCTCGGAATCATTGGGCGTAAAGCGCACGTAGGCGGCTCAGCAAGCGGGGAGTGAAAGCCCTCGGCTCAACCGAGGAAGTGCTTTCCGAACTACTGAGCTTGAATACCGGAGAGGATCGCGGAATTCCCGGTGTAGAGGTGAAATTCGTAGATATCGGGAGGAACACCAGTGGCGAAGGCGGCGATCTGGACGGATATTGACGCTGAGGTGCGAAAGCGTGGGGAGC	D_0__Bacteria;D_1__Proteobacteria;D_2__Deltaproteobacteria;D_3__Myxococcales;D_4__Haliangiaceae;D_5__Haliangium;D_6__uncultured bacterium	ASV162	0	9	0	0	0	0	0	0	0	0	0	0
09f55454c0c92bd082c4f8670a924c81	TACGGAGGGTGCAAGCGTTACTCGGAATTACTGGGCGTAAAGCGTGTGTAGGTGGCTTCATAAGTCTGGTGTGAAAGCCCGGGGCTCAACCCCGGAAGTGCATTGGATACTGTGAGGCTGGAGTATGGGAGAGGAGAGTGGAATTCCAGGTGTAGAGGTGAAATTCGTAGATATCTGGAAGAACACCAGCGGCGAAGGCGGCTCTCTGGACCATAACTGACACTGAGACACGAAAGCGTGGGGAGCAAACAGG	D_0__Bacteria;D_1__Proteobacteria;D_2__Deltaproteobacteria;D_3__SAR324 clade(Marine group B);D_4__uncultured bacterium;D_5__uncultured bacterium;D_6__uncultured bacterium	ASV163	0	0	0	0	0	3	0	0	0	0	0	0
09fc390f0fdc023982a191547c16c1c8	GTGCGAACGTTATTCGGAATCACTGGGCTTAAAGGGTGCGTAGGCGGGCATGCAGGTCAGATGTGAAATCCCACGGCTCAACCGTGGAACTGCATTTGAAACCGCATGTCTTGAGTGAACTAGGGGTGTGCGGAACTTCCAGTGGAGCGGTGAAATGTGTTGATATTGGAAGGAACACCGGTGGCGAAAGCGGCACACTGGGGTTTGTCTGACGCTGAGGCACGAAAGCTAGGGGAGC	D_0__Bacteria;D_1__Planctomycetes;D_2__Planctomycetacia;D_3__Planctomycetales;D_4__Rubinisphaeraceae;D_5__Planctomicrobium;D_6__uncultured bacterium	ASV164	0	0	0	0	0	0	0	0	0	0	11	0
0a07e39a55399b43f55a9f17edbda4e6	CAGCAAGCGTTGTTCGGAATTACTGGGCGTAAAGAGTGCGTAGGCTGTTTGTTAAGTTCGGTGTGAAATCTCCTGGCTCAACTGGGAGGGTGCGCCGGAAACTGGCAGGCTAGAGTGTGGGATAGGGAAGTGGAATTCCTGGTGTAGCGGTGAAATGCGTAGATATCAGGAGGAACACCGGTGGTGAAGACGGCTTCCTGGACCATAACTGACGCTGAGGCACGAAAGCGTGGGGAGC	D_0__Bacteria;D_1__Acidobacteria;D_2__Acidobacteriia;D_3__Solibacterales;D_4__Solibacteraceae (Subgroup 3);D_5__Paludibaculum;D_6__uncultured bacterium	ASV165	0	0	0	0	26	0	0	0	0	0	0	0
0a39c6e4b8a46616501a8895ecf13c34	TACGTAGGGTCCAAGCGTTATCCGGAATTACTGGGCGTAAAGAGTTGCGTAGGTGGCAGAGTAAGTAGGTAATGAAAGCGTGTGGCTCAACCATACAGCTATTATCTAAACTGCTCAGCTAGAGAACGAGAGAGGTAGCTGGAATTCCCAGTGTAGGAGTGAAATCCGTAGATATTGGGAGGAACACCGATGGCGTAGGCAGGCTACTGGTTCGTTTCTGACACTAAGGCACGAAAGCGTGGGGAGCAAACGGG	D_0__Bacteria;D_1__Patescibacteria;D_2__Saccharimonadia;D_3__Saccharimonadales;D_4__uncultured bacterium;D_5__uncultured bacterium;D_6__uncultured bacterium	ASV166	0	0	0	0	0	0	17	0	0	0	0	0
0a435724eb5757b8a4e9618e1fab01ea	GCCCGAGCGTTAATCGGAATCACTGGGCTTAAAGGGTGCGCAGGCTGGCCCGAAAGCGTCTTGTGAAAGCCCCCGGCTCAACCGGGGAACAGCGGGGCGAACTTCGGGTCTTGAGGCAGGTAGGGGCGGATGGAACTGTCGGTGGAGCGGTGGAATGCGTAGATATCGACAGGAACGCCGATGGCGAAGGCAGTCCGCTGGGCCTGTCCTGACGCTCAGGCACGAAAGCGTGGGGAGC	D_0__Bacteria;D_1__Planctomycetes;D_2__Phycisphaerae;D_3__Phycisphaerales;D_4__Phycisphaeraceae;D_5__SM1A02;D_6__uncultured bacterium	ASV167	0	28	0	0	0	0	0	0	0	0	0	0
0a447df762b2891572930d1700b7e07f	ATGCAAGCGTTGTCCGGATTTATTGGGCGTAAAGAGTTCGTAGGCTGCTCGTTAAGTCTGGTGTAAAAGATCAAGGCTCAACCTTGGGACTGCACTGGATACTGGCGGGCTGGAGTATGGTAGAGGTGAGCGGAATTCCTGGTGTAGCGGTGAAATGCGTAGATATCAGGAAGAACACCAGTTGCGTAAGCGGCTCACTGGGCCACAACTGACGCTGAGGAACGAAAGCTAGGGTAGC	D_0__Bacteria;D_1__Cyanobacteria;D_2__Melainabacteria	ASV168	0	0	0	0	0	0	0	0	0	0	3	0
0a5f51725be9195dad4fef0ecb5bab9d	GTGCAAGCGTTATCCGGAATCACTGGGTTTAAAGGGTGCGTAGGCGGCCTAATAAGTCAGGGGTGAAAGGTGCCAGCTTAACTGGCGAATTGCCTTTGATACTGTTGGGCTTGAATCGAGTTGAGGTTAGCGGAATGTGACATGTAGCGGTGAAATGCATAGATATGTCATAGAACACCAATTGCGAAGGCAGCTGGCTAGACTCGCATTGACGCTGAGGCACGAAAGCGTGGGGAGC	D_0__Bacteria;D_1__Bacteroidetes;D_2__Bacteroidia;D_3__Chitinophagales;D_4__Saprospiraceae;D_5__uncultured	ASV169	0	26	0	0	0	0	0	0	0	0	0	0
0a5f908b4029fa0b352f0765b0764b1d	GTGCGAGCGTTACCCGGATTTACTGGGTGTAAAGGGCGTGTAGGCGGTCTTTCAAGTCCGATGCTAAAGACCGAAGCTCAACTTCGGGGGTGCGTTGGATACTGTGAGGCTAGACGGTCGGAGAGGGTAGCGGAATTTCCGGAGTAGCGGTGAAATGCGCAGATACCGGAAGGAACGCCGATAGCGAAAGCAGCTACCTGGACGATTTGTGACGCTGAGGCGCGAAAGCGTGGGGAGC	D_0__Bacteria;D_1__Deinococcus-Thermus;D_2__Deinococci;D_3__Thermales;D_4__Thermaceae;D_5__Meiothermus	ASV170	0	0	0	3	0	0	0	0	15	0	35	0
0a64525c382aa556bb3918dac778ef11	TACGTAGGGTGCAAGCGTTGTCCGGATTTACTGGGTTTAAAGGGTGCGTAGGCGGCTGAATAAGTCAGTGGTGAAATTCACATGCTCAACATGTGTCGTGCCATTGATACTGTTTAGCTAGAGAGTTGGAGAGGAAACTGGAATTCGTGGTGTAGCGGTGAAATGCATAGATACCACGAGGAACACCGATTGCGAAGGCAGGTTTCTGGCCAACAACTGACGCTGAGGCACGAAAGTGCGGGGATCAAACAGG	D_0__Bacteria;D_1__Bacteroidetes;D_2__Bacteroidia;D_3__Cytophagales	ASV171	0	0	0	0	0	16198	0	0	0	0	0	0
0a68ec564e278b0246c920ad7de41880	TACGTAGGGGGCAAGCGTTATCCGGATTTACTGGGTGTAAAGGGAGCGTAGACGGATGGACAAGTCTGATGTGAAAGGCTGGGGCTCAACCCCGGGACTGCATTGGAAACTGCCCGTCTTGAGTGCCGGAGAGGTAAGCGGAATTCCTAGTGTAGCGGTGAAATGCGTAGATATTAGGAGGAACACCAGTGGCGAAGGCGGCTTACTGGACGGTAACTGACGTTGAGGCTCGAAAGCGTGGGGAGCAAACAGG	D_0__Bacteria;D_1__Firmicutes;D_2__Clostridia;D_3__Clostridiales;D_4__Lachnospiraceae;D_5__Blautia;D_6__Blautia massiliensis	ASV172	0	0	0	0	0	30	23	0	0	0	0	0
0a7579491bd6dd913986a683cc4b1fa4	ATGCAAGTGTTATCCGGAATCACTGGGCGTAAAGCGTCTGTAGGTGGTTTAATAAGTCAACTGTTAAATCTTGAGGCTCAACCTCAAAATCGCAGTCGAAACTATTAGACTAGAGGATAGTAGGGGTAAAGGGAATTTCCAGTGGAGCGGTGAAATGCGTAGAGATTGGAAAGAACACCGATGGCGAAGGCACTTTACTGGGCTATTACTAACACTGAGAGACGAAAGCTAGGGTAGC	D_0__Bacteria;D_1__Cyanobacteria;D_2__Oxyphotobacteria;D_3__Chloroplast	ASV173	0	2	0	0	0	0	0	0	0	0	232	401
0a943aa4f15a3e35b89f56ef9d0b4ea7	GTGCGAACGTTATTCGGAATCACTGGGCTTACAGGGTGCGTAGGCGGCTCGACAAGCAGGGTGTGAAATCCCCCGGCTCAACCGGGGAATGGCGCCTTGAACTATCGGGCTGGAGTGAGACAGGGGTGTGCGGAACTTCCGGTGGAGCGGTGAAATGTGTTGATATCGGAAGGAACGCCGGTGGCGAAAGCGGCACACTGGGTCTTAACTGACGCTGAGGCACGAAAGCCAGGGGAGC	D_0__Bacteria;D_1__Planctomycetes;D_2__Planctomycetacia;D_3__Planctomycetales;D_4__uncultured;D_5__uncultured planctomycete;D_6__uncultured planctomycete	ASV174	0	0	0	0	0	0	0	25	0	0	0	0
0aa93153b797e0a19162a0d7e2ab56d2	TGGCAAGCGTTGTCCGGATTTACTGGGCGTAAAGAGCGCGCAGGCGGCTGGTCAAGTCCGATGTGAAATCTCCCGGCTCAACTGGGAAACTGCATCGGAAACTGATCGGCTTGAAGGTGGGAGAGGGTAGTGGAATTCCCGGTGTAGTGGTGAAATGCGTAGATATCGGGAGGAACACCAGTGGCGAAGGCGACTACCTGGCCCATTCTTGACGCTGAGGCGCGAAAGCTAGGGGAGC	D_0__Bacteria;D_1__Chloroflexi;D_2__Gitt-GS-136	ASV175	0	0	8	0	0	0	0	0	0	0	0	0
0ac395eb6335e786b8a865ce152f405c	GGGCTAGCGTTGTTCGGATTTACTGGGCGTAAAGCGCGTGTAGGCGGGCTGGAAAGTTGGGGGTGAAATCCCGAGGCTCAACCTCGGAACTGCCTCCAAAACTTCCAGCCTGGACTCAAGCAGAGGCAAGTGGAATTGCGAGTGTAGAGGTGAAATTCGTAGATATTCGCAGGAACACCAGTGGCGAAGGCGACTTGCTGGGCTTGTAGTGACGCTGAGACGCGAAAGCGTGGGGAGC	D_0__Bacteria;D_1__Proteobacteria;D_2__Alphaproteobacteria;D_3__Caulobacterales;D_4__Hyphomonadaceae;D_5__SWB02;D_6__metagenome	ASV176	0	0	0	0	0	0	0	0	0	0	13	15
0acf679fdd681e0c84b06366380334fd	TACGGAGGGCGCAAGCGTTGTCCGGAATCACTGGGCGTAAAGCGCACGTAGGCGGCTACGTAAGTCACTTGTGAAATCCCGGGGCTCAACTCCGGGGCTGCAGGTGATACTGGGTGGCTAGAGCTCGGTAGAGGCGAGTGGAATTCCCGGTGTAGCGGTGGAATGCGTAGATATCGGGAAGAACACCAGTGGCGAAGGCGGCTCGCTGGGCCGAGGCTGACGCTCAGGTGCGAAAGCGTGGGGAGCAAACAGG	D_0__Bacteria;D_1__Gemmatimonadetes;D_2__Gemmatimonadetes;D_3__Gemmatimonadales;D_4__Gemmatimonadaceae;D_5__uncultured;D_6__uncultured actinobacterium	ASV177	0	0	0	0	0	69	111	0	0	0	0	0
0ad00a5ccfab53b5e8c148227ac5cce2	GACAGAGGGTGCAAACGTTGTTCGGAATTACTGGGCGTAAAGCGCGTGTAGGCTGCTCGGAAAGTCGGGTGTGAAAGCCCTGGGCTCAACCTAGGAAGTGCACTCGAAACTTCCGAGCTGGAGTTTCGGAGAGGAAGGCGGAATTCTCGGTGTAGAGGTGAAATTCGTAGATATCGAGAGGAACATCGGTGGCGAAGGCGGCCTTCTGGACGATGACTGACGCTGAGACGCGAAAGCGTGGGGAGCAAACAGG	D_0__Bacteria;D_1__Proteobacteria;D_2__Deltaproteobacteria;D_3__Myxococcales;D_4__Polyangiaceae	ASV178	0	0	0	0	0	129	48	0	0	0	0	0
0aee1fab6a6aacd706bbc15ff989ee90	GACAGAGGGGGCAAGCGTTGCTCGGAATCACTGGGCGTAAAGGGCGCGTAGGCGGGAGGGCAAGTCGGTCGTGAAATCCCTCGGCTCAACCGAGGGGGGTCGGCCGATACTGCCGTTCTTGAGGGATGCAGAGGAGACTGGAATTCCCGGTGTAGCGGTGAAATGTGTAGAGATCGGGAGGAACACCGGTGGCGAAGGCGGGTCTCTGGGCATCTCCTGACGCTGAGGCGCGAAAGCGTGGGGAGCAAACGGG	D_0__Bacteria;D_1__Rokubacteria;D_2__NC10;D_3__Rokubacteriales;D_4__uncultured bacterium;D_5__uncultured bacterium;D_6__uncultured bacterium	ASV179	0	0	0	0	0	0	33	0	0	0	0	0
0af02cf7427c4c0bb211e96a72cfa1ff	GACGGAGGTGGCGAGCGTTGCCCGAATTCACTGGGCGTAAAGCGCGCGCAGGCGGCTCATCGCGTCGGCGGTGGAAGCCCCCGGCTCAACCGGGGGAGGTCCGTCGATACGGGTGGGCTGGAGCCCAGCAGAGGATGGTGGAATGCCCGGTGGAGGGGTGAAATCCGTAGATATCGGGCAGAACGCCGGCGACGAAGGTGGCCATCTGGGCTGGGGCTGACGCTGAGGCGCGAAAGCTCGGGGAGCAAACGGG	D_0__Bacteria	ASV180	0	0	0	0	0	0	3	0	0	0	0	0
0b05c23fbc2fcf9904ddf4f2e92831c7	TACGTGGGGTGCAAACGTTGCTCGGAATCATTGGGCGTAAAGCGTGCGTAGGCGGTTGCTCAGGTCGGATGTGAAAGCCCTCGGCTCAACCGAGGAAGTGCATCCGAAACCGGGCAGCTCGAGTGCGGAAGAGGGTGGCGGAATTCCCGGAGTAGAGGTGAAATTCGTAGATCTCGGGAGGAACACCGGAGGCGAAGGCGGCCACCTGGCCCAGCACTGACGCTGAGGCACGAAAGCGTGGGGAGCAAACAGG	D_0__Bacteria;D_1__Proteobacteria;D_2__Deltaproteobacteria;D_3__Myxococcales;D_4__Haliangiaceae;D_5__Haliangium	ASV181	0	0	0	0	0	0	38	0	0	0	0	0
0b23f9577ae84563dd8bd55db0363202	TACGTAGGCAGCAAGCGTTGTTCGGAATTACTGGGCGTAAAGAGTGCGTAGGCGGTTGGTTAAGTTTGGTGTGAAATCTCCCGGCTCAACTGGGAGGGTGCGCCGAAAACTGGCTGGCTAGAGTGCGGGAGAGGATAGTGGAATTCCTGGTGTAGCGGTGAAATGCGTAGATATCAGGAGGAACACCTGAGGTGTAGACGGCTATCTGGACCGTAACTGACGCTGAGGCACGAAAGCGTGGGGAGCAAACAGG	D_0__Bacteria;D_1__Acidobacteria;D_2__Acidobacteriia;D_3__Solibacterales;D_4__Solibacteraceae (Subgroup 3);D_5__Paludibaculum;D_6__uncultured bacterium SHA-18	ASV182	0	0	0	0	0	4	51	0	0	0	0	0
0b28f81a925a6487379c5ec874441c1d	ATGCAAGCGTTATCCGGAATTATTGGGCGTAAAGCGTTCGTAGGTGGCTAAGTAAGTCTGTTGTTAAAGCGTGGAGCTTAACTCCATAAGGGCGATGGAAACTGCTTGGCTTGAGTATCGGAGAGGTTGGTGGAATTCTCGGTGTAGAGGTGAAATTCGTAGATATCGAGAGGAACACCGGTGGCGAAGGCGGCCAACTGGGCGAATACTGACGCTGAGACACGAAAGCGTGGGGAGC	D_0__Bacteria;D_1__Proteobacteria;D_2__Deltaproteobacteria;D_3__Myxococcales;D_4__Polyangiaceae;D_5__Pajaroellobacter	ASV183	0	0	0	0	0	0	0	0	0	0	0	4
0b2a6415e1389de03d68c73ca921d5c1	GACGAGTGCCTCAAGCGTTACCCGGAATCACTGGGCGTAAAGGGTGTGTAGGAGGTTGCGTTAGTCCTTTGTGAAAGCTCCCGGGCTCAACCCGGGGAACGCAGGGGAAACGGCGCGACTAGAGGATGTGAGGGGTGTACGGAACTCTCGGTGTAGGGGTGAAATCCGTTGATATCGAGGGGAACACCAAAAGCGAAGGCAGTACACTGGCGCATTCCTGACTCTGAGACACGAAAGCGTGGGGATCGAACGGG	D_0__Bacteria;D_1__Patescibacteria;D_2__Parcubacteria;D_3__Candidatus Adlerbacteria;D_4__uncultured bacterium;D_5__uncultured bacterium;D_6__uncultured bacterium	ASV184	0	0	0	0	0	0	6	0	0	0	0	0
0b3c5d89b06f06304a61f89b39a3d9d9	TACGGGGGGGGCTAGCGTTGTCCGGAATTATTGGGCGTAAAGGGCGCGTAGGCGGAATTGTAAGTCAGTGGTTAAATTTCGGGACTTAACTCCGAGTCTGCCTCTGATACTATAATTCTTGAGTGCGAAAGAGGAAAGCGGAATTCCCGGTGTAGCGGTGAAATGCGTAGATATCGGGAAGAACACCAGTAGCGAAGGCGGCTTTCTGGTTCGCAACTGACGCTGAGGCGCGAAAGCGTGGGTAGCAAACAGG	D_0__Bacteria;D_1__Calditrichaeota;D_2__Calditrichia;D_3__Calditrichales;D_4__Calditrichaceae;D_5__JdFR-76;D_6__uncultured bacterium	ASV185	0	0	0	0	0	1301	0	0	0	0	0	0
0b5d6cdc762d6cdafb946052d7762194	TACGAGAGGTACAAGTGTTGTTCCTAATAACTGGGCGTTAAGGGTATGTAGGTTGTAATTTAAATTATAGATTATAATTCTAAAATGAGTATTATTTATAATATTATTTTACTAGGATAGTATTGGAGATATCTTTAGAACTGTTAGTTCAAGGTTTAAATCTAGAGATAGACAGGAATGTCAATAGCAAAAGCATATATTTAAATACTATCGACGCTGAGGTACGAAGGCATGGGGAGCAAATGGG	D_0__Bacteria	ASV186	0	0	0	0	0	11	0	0	0	0	0	0
0b6184afde4ac20db0b128927ed7b714	TACGGAGGGTGCAAGCGTTATCCGGATTCACTGGGTTTAAAGGGTGCGTAGGCGGATTACCAAGTCCGTGGTGAAATCCCCGAGCTTAACTCGGGAACTGCCATGGATACTGGTAGTCTTGAATGTCGTGGAGGTTTGCGGAATATGTCATGTAGCGGTGAAATGCTTAGATATGACATAGAACACCTATTGCGAAGGCAGCAGGCTACACGATTATTGACGCTGAGGCACGAAAGCGTGGGGATCAAACAGG	D_0__Bacteria;D_1__Bacteroidetes;D_2__Bacteroidia;D_3__Chitinophagales;D_4__Chitinophagaceae;D_5__Chitinophaga	ASV187	0	0	0	0	0	5	45	0	0	0	0	0
0b9184a230c6321754de375c217747d2	AACGTAGGTGACGAGCGTTATCCGGATTTACTGGGCGTAAAGCGTGTGCAGGCGGGACGGTCAGTGGTGTATGAAAGCGCCCGGCTCAACCGGGCGAGGTTATGCCAGACTGCCGACCTAGAGGGAGCAAGAGGGTCATGGAATTCCGGGTGTAGTGGTGAAATGCGTAGAGATCCGGAGGAACTCCAGAGGCGAAGGCGGTGGCCTGGTGCTCACCTGACGCTCAGACACGAAAGCATGGGGAGCGAACGGG	D_0__Bacteria;D_1__Chloroflexi;D_2__Anaerolineae;D_3__SBR1031	ASV188	0	0	0	0	0	4	15	0	0	0	0	0
0b9ebf09dacae80b7c8345b8dfd47f5b	GACGAACCGTCCGAACGTTATTCGGAATCACTGGGCTTAAAGGGTGCGTAGGCGGCGCGGAAAGTTGGGTGTGAAATCCCTCGGCTCAACCGAGGAATTGCGCCCAAAACTACCGTGCTCGAGGGAGATAGAGGTGAGCGGAACTTAGGGTGGAGCGGTGAAATGCGTTGATATCCTAAGGAACACCGGTGGCGAAAGCGGCTCACTGGATCTCTTCTGACGCTGAGGCACGAAAGCTAGGGTAGCAAACGGG	D_0__Bacteria;D_1__Planctomycetes;D_2__Planctomycetacia;D_3__Pirellulales;D_4__Pirellulaceae;D_5__uncultured	ASV189	0	0	0	0	0	18	0	0	0	0	0	0
0baf275c57d77bd995250225e4ece822	GACGTAGGGGGCCAGCGTTGCTCGGAATTACTGGGCGTAAAGGGTCCGTAGGCGGTGCGGCAAGTCGGGAGTGAAATGCTGAGGCTTAACCTCAGCGCTGCTTCCGAAACTGCTGTGCTCGAGTGTGGGAGAGGCGAGTGGAATTGCCGGTGTAGCGGTGAAATGCGTAGATATCGGCAGGAACACCAGTGGCGAAGGCGGCTCGCTGGACCACAACTGACGCTGAGGGACGAAAGCTAGGGGAGCAAACAGG	D_0__Bacteria;D_1__Acidobacteria;D_2__Acidobacteriia;D_3__Subgroup 2;D_4__uncultured bacterium;D_5__uncultured bacterium;D_6__uncultured bacterium	ASV190	0	0	0	0	0	14	11	0	0	0	0	0
0bb0dea2bdbfe1ad1a13b3e9103764d6	TACAGAGGGTGCGAGCGTTAATCGGAATTACTGGGCGTAAAGCGTGCGTAGACGGTTATTTAAGTCGGGTGTGAAATCCCCGGGCTCAACCTGGGAATTGCATTCGAGACTGAATAGCTAGGGTTCGGAAGAGGGAAGCGGAATTTCCGGTGTAGCGGTGAAATGCGTAGATATCGGAAGGAACATCAGTGGCGAAAGCGGCTTCCTGGTCCAGAACCGACGTTCAGGCACGAAAGCGTGGGGAGCAAACAGG	D_0__Bacteria;D_1__Proteobacteria;D_2__Gammaproteobacteria;D_3__Gammaproteobacteria Incertae Sedis;D_4__Unknown Family;D_5__Acidibacter;D_6__uncultured bacterium	ASV191	0	0	0	0	0	0	308	0	0	0	0	0
0bc71a23809539cea30d6054dfa91790	GGGCTAGCGTTGTTCGGAATTACTGGGCGTAAAGCGCACGTAGGCGGTCTGTCAAGTTGGGGGTGAAAGCCCGGGGCTTAACCCCGGAATTGCCTTCAAGACTGACGGACTGGAGGCCGAGAGAGGTGAGGGGAATTCCGAGTGTAGAGGTGAAATTCGTAGATATTCGGAAGAACACCGGTGGCGAAGGCGCCTCACTGGCTCGGTCCTGACGCTGAGGTGCGAAAGCGTGGGGAGC	D_0__Bacteria;D_1__Proteobacteria;D_2__Alphaproteobacteria	ASV192	0	18	0	0	0	0	0	0	0	0	0	0
0bde397ea457ab8fc5e804be96f6e402	GACGTAGGGGGCGAGCGTTGTCCGGATTCATTGGGCGTAAAGAGCGCGTAGGCGGCCGCGCAAGTCGGATGTGAAATCCCGGGGCTCAACCCCGGGACTGCATCCGATACTGCGCGGCTCGAGGCAGGTAGGGGAGATCGGAATTCCTGGTGTAGCGGTGAAATGCGCAGATATCAGGAGGAACACCGGTGGCGAAGGCGGATCTCTGGGCCTGTCCTGACGCTGAGGCGCGAAAGCCAGGGGAGCGAACGGG	D_0__Bacteria;D_1__Actinobacteria;D_2__MB-A2-108;D_3__uncultured bacterium;D_4__uncultured bacterium;D_5__uncultured bacterium;D_6__uncultured bacterium	ASV193	0	0	0	0	0	17	46	0	0	0	0	0
0be457a233e0ab2104026f4d0d099230	GGGCAAGCGTTGTTCGGAATTATTGGGCGTAAAGGGCGTGTAGGCGGCCGGGTAAGTCGGATGTGAAATCCCTCAGCTCAACTGAGGAACTGCATTCGATACTGCCTGGCTAGAGTCCGGGATGGGGTAGCGGAATTCCCAGTGTAGCGGTGAAATGCGTAGATATTGGGAAGAACACCAGTAGCGAAGGCGGCTACCTGGACCGGTACTGACGCTGAGGCGCGAAAGCCAGGGGAGC	D_0__Bacteria;D_1__Acidobacteria;D_2__Subgroup 22;D_3__uncultured bacterium;D_4__uncultured bacterium;D_5__uncultured bacterium;D_6__uncultured bacterium	ASV194	0	0	0	0	0	0	0	3	0	0	0	0
0be7d17ff1262c4766d3e409c0f91428	TACGGAGGGTGCAAACGTTGCTCGGAATCACTGGGCGTAAAGCGAGCGTAGGCGGCCCTGTAAGTCGGGTGTGAAAGCCCTCGGCTCAACCGAGGAAGTGCATTCGAAACTGCAGGGCTCGAGTACTGGAGAGGGTAACGGAATTCCCGGTGTAGAGGTGAAATTCGTAGATATCGGGAGGAACACCAGAGGCGAAGGCGGTTACCTGGACAGATACTGACGCTGAGGCTCGAAAGCGTGGGGAGCAAACAGG	D_0__Bacteria;D_1__Proteobacteria;D_2__Deltaproteobacteria;D_3__Myxococcales;D_4__Haliangiaceae;D_5__Haliangium	ASV195	0	0	0	0	0	2	0	0	0	0	0	0
0be85f04b811370108aa6a2bc1c6ec48	TACAGAGGGTGCAAGCGTTATTCGAAATTATTGGGCGTAAAGCGCGAGTAGGTGGCGAGATAAGTCCTGTGTGAAAGCCTCGGGCTCAACCCGAGAGGGTCATGGGAAACTATCTTGCTAGAGTGCAAGAGGGGAGAGCGGAATTCCCAGTGTAGTAGTGAAATACGTAGATATTGGGAGGAACACCGGCGGCGAAAGCGGCTCTCTGGCTTGCTACTGACACTCATTCGCGAAAGCGTGGGGATCAAACAGG	D_0__Bacteria	ASV196	0	0	0	0	0	102	0	0	0	0	0	0
0beb251781b08dca119cab99d487f257	TACGGGTGGCGCTAGTGTTACTCTTCATAACTGGGTGTTAAGGGTGCGTAGATGGTAATTTAAGTTATGATTTAAATAATTAATAAGTTTAATTGATTGATTAATACTGAATTACTAGAGTAATATAGGAAATAATGGAATGCGATATGATAGGATTGAAAAACGCTTTAACATAGCGCAGAACATCGAAGGCGAAAGCAATTATTTATATATTACTGACATTGAGGCACTAAGGCATGGGGATCAAACAGG	D_0__Bacteria	ASV197	0	0	0	0	0	80	17	0	0	0	0	0
0becdda48d272aebf9c8a92b41845f2d	CCTCGAGTGGTCAGGAGGTTTATTGGGCCTAAAGCATCCGTAGCCGGTTGTCTAAGTCTTCGGTTAAATCTATGCGCTTAACGTATAGGCCGCCGAGGATACTGGACAGCTAGGGAGTGGGAGAGGTACACGGTACTCAATAGGAAGGGGTAAAATCCTTTGATCTATTGATGACCACCTGTGGCGAAGGCGGTGTACCAGAACACGTTCGACGGTGAGGGATGAAAGCTGGGGGAGC	D_0__Archaea;D_1__Thaumarchaeota;D_2__Nitrososphaeria;D_3__Nitrosopumilales;D_4__Nitrosopumilaceae;D_5__Candidatus Nitrosotenuis	ASV198	817	2687	1771	0	0	0	0	293	0	0	1578	0
0c011a462b5a4aeae01310d82da8d8c1	GACGAACCGTGCGAACGTTGTTCGGATTCACTGGGCTTAAAGGGCGCGTAGGCGGGTTGGTGAGTCGGGGGTGAAATCGTTCGGCCCAACCGGACAATAGCCCCCGATACCACCAGCCTGGAGGGAGGTAGGGGCGTGTGGAACTTCCGGTGGAGCGGTGAAATGCGTAGATATCGGAAGGAACGCCGGTGGCGAAAGCGACACGCTGGATCTCATCTGACGCTGAGGCGCGAAAGCCAGGGGAGCAAACGGG	D_0__Bacteria;D_1__Planctomycetes;D_2__Planctomycetacia;D_3__Gemmatales;D_4__Gemmataceae;D_5__uncultured;D_6__uncultured planctomycete	ASV199	0	0	0	0	0	0	4	0	0	0	0	0
0c0753051d42c8bbe2306eec2751be9b	TCCCAAGCGTTGTTCGGAATAACTGGGCGTAAAGCGTGTGTAGGCTGCGCGGAAAGTCAAATGTGAAAGCCAAGGGCTCAACCCTTGAACTGCATTCGATACTCCCGTGCTAGAGTAATGGAGAGGTAAGTGGAATTCTCGGTGTAGCAGTGAAATGCGTAGATATCGAGAGGAACATCAATGGCGAAGGCAACTTACTGGACATTTACTGACGCTCAGACACGAAGGCTAGGGGAGC	D_0__Bacteria;D_1__Verrucomicrobia;D_2__Verrucomicrobiae;D_3__Verrucomicrobiales;D_4__Rubritaleaceae;D_5__Roseibacillus;D_6__uncultured marine bacterium	ASV200	0	0	0	0	0	0	0	0	0	0	0	5
0c0b2e0e2c9fa25585142f0fd2082348	TACGTAGGCAGCAAGCGTTGTTCGGAATTACTGGGCGTAAAGCGTGTGTAGGCGGTTGGGTAAGTCTGGTGTGAAATCTCCCGGCTCAACTGGGAGGGTGCGCCGGAAACTGCCTGGCTGGAGTGCGGAAGAGGAGAGTGGAATTCCCGGTGTAGCGGTGAAATGCGTAGATATCGGGAGGAACACCTGTGGCGAAAGCGGCTCTCTGGACCGCAACTGACGCTGAGACACGAAAGCGTGGGGAGCAAACAGG	D_0__Bacteria;D_1__Acidobacteria;D_2__Acidobacteriia;D_3__Solibacterales;D_4__Solibacteraceae (Subgroup 3);D_5__PAUC26f	ASV201	0	0	0	0	0	96	166	0	0	0	0	0
0c26bce692cd680f5715ad0cb958d76b	GTGCTAGCGTTATTCGGATTTATTGGGCGTAAAGGGTGCGCAGGCGGTGCGCTAAGTCAACTGTCAAATTTCCCAGCTTAACTGGGAGCAGGCAGTAGATACTGGCGTGCTTGAGGATGGAAGAGAGAAGTGGAATTCTCGGAGTAGCGGTAAAATGCGTAGATCTCGAGAGGAACACCAATGGCGAAGGCAGCTTCTTGGTCCATTCCTGACGCTCATGCACGAAAGCGTGGGGAGC	D_0__Bacteria;D_1__Dependentiae;D_2__Babeliae;D_3__Babeliales;D_4__Babeliaceae;D_5__uncultured bacterium;D_6__uncultured bacterium	ASV202	0	0	0	0	0	0	0	4	0	0	0	0
0c335e62a0b2c09540c78609b7dcbca0	GTGCAAGCGTTATCCGGAATCACTGGGTTTAAAGGGTGCGTAGGCGGCCATGTAAGTCAGGGGTGAAAGGTCACGGCTCAACCGTGGAATTGCCTTTGATACTGCATGGCTTGAATAGAGTTGAGGTTAGCGGAATGTGACATGTAGCGGTGAAATGCATAGATATGTCATAGAACACCGATTGCGAAGGCAGCTAGCTAGACTTTTATTGACGCTGAGGCACGAAAGCGTGGGGAGC	D_0__Bacteria;D_1__Bacteroidetes;D_2__Bacteroidia;D_3__Chitinophagales;D_4__Saprospiraceae;D_5__uncultured;D_6__uncultured bacterium	ASV203	0	73	0	0	0	0	0	0	0	0	0	0
0c3d43106e93e691026fa99765ab85bd	GTGCAAGCGTTATCCGGATTCACTGGGTTTAAAGGGTGCGTAGGCGGATTACCAAGTCCGTGGTGAAATCCCCGAGCTTAACTCGGGAACTGCCATGGATACTGGTAGTCTTGAATGTCGTGGAGGTTTGCGGAATATGTCATGTAGCGGTGAAATGCTTAGATATGACATAGAACACCTATTGCGAAGGCAGCAGGCTACACGATTATTGACGCTGAGGCACGAAAGCGTGGGGATC	D_0__Bacteria;D_1__Bacteroidetes;D_2__Bacteroidia;D_3__Chitinophagales;D_4__Chitinophagaceae;D_5__Chitinophaga	ASV204	0	0	0	0	0	0	0	60	0	0	14	0
0c579d21280801f02a641e1608606927	TACGTAGGGTGCGAGCGTTATCCGGAATTATTGGGCGTAAAGAGCTCGTAGGCGGTTTGTCGCGTCTGTCGTGAAAGTCCGGGGCTTAACCCCGGATCTGCGGTGGGTACGGGCAGACTAGAGTGCAGTAGGGGAGACTGGAATTCCTGGTGTAGCGGTGGAATGCGCAGATATCAGGAGGAACACCGATGGCGAAGGCAGGTCTCTGGGCTGTAACTGACGCTGAGGAGCGAAAGCATGGGGAGCGAACAGG	D_0__Bacteria;D_1__Actinobacteria;D_2__Actinobacteria;D_3__Micrococcales;D_4__Micrococcaceae;D_5__Micrococcus	ASV205	0	0	0	0	0	20	0	0	0	0	0	0
0c580df7831bb40578d3b13c4a4d8bee	GTGCGAGCGTTGTTCGGAATTACTGGGCGTAAAGAGCGTGTAGGCGGCCAAATAAGTCTGGTGTGAAAGCCCTTGGCTTAACCAAGGAAGTGCGCTAGAAACTATTTGGCTTGAGTACGGGAGAGGGAAGCGGAATTCCCGGTGTAGAGGTGAAATTCGTAGATATCGGGAGGAACACCAGTGGCGAAGGCGGCTTCCTGGACCGATACTGACGCTGAGACGCGAAAGCGTGGGGAGC	D_0__Bacteria;D_1__Proteobacteria;D_2__Deltaproteobacteria;D_3__Syntrophobacterales;D_4__Syntrophaceae;D_5__uncultured;D_6__uncultured delta proteobacterium	ASV206	0	8	0	0	0	0	0	0	0	0	0	0
0c5d2114ee9993714e590b3f7cb4e9ef	TACGTAGGGTGCAAGCGTTAATCGGAATTACTGGGCGTAAAGCGTGCGCAGGCGGTTTTGTAAGTCTGACGTGAAAGCCCCGGGCTCAACCTGGGAATTGCGTTGGAGACTGCAAGGCTTGAATCTGGCAGAGGGGGGTAGAATTCCACGTGTAGCAGTGAAATGCGTAGAGATGTGGAGGAACACCGATGGCGAAGGCAGCCCCCTGGGTCAAGATTGACGCTCATGCACGAAAGCGTGGGGAGCAAACAGG	D_0__Bacteria;D_1__Proteobacteria;D_2__Gammaproteobacteria;D_3__Betaproteobacteriales;D_4__Burkholderiaceae;D_5__Massilia	ASV207	0	0	0	0	0	2	0	0	0	0	0	0
0c61b0d71076b0dc2f196de4f51f99b0	TACAGAGGTCCCAAGCGTTGTTCGGATTCACTGGGCGTAAAGGGTGCGTAGGCGGCAGGGAAAGTTTGATGTGAAAGCTCCGGGCTTAACCCGGAAATGGCATTGAAAACTCCCCTGCTAGAGGATTGATAGGGAGACTGGAATTCTCGGTGTAGCAGTGAAATGCGTAGATATCGAGAGGAACACCAGTGGCGAAGGCGAGTCTCTGGGCAATTCCTGACGCTGAGGCACGAAAGCCAGGGGAGCAAACGGG	D_0__Bacteria;D_1__Verrucomicrobia;D_2__Verrucomicrobiae;D_3__Pedosphaerales;D_4__Pedosphaeraceae;D_5__uncultured verrucomicrobium DEV114;D_6__uncultured verrucomicrobium DEV114	ASV208	0	0	0	0	0	61	12026	0	0	0	0	0
0c6e5dc51f629c548b144d3dd46f38ec	TACGAAGGTGGCAAGCGTTACTCGGAATTACTAGGCGTAAAGCGCAGGTAGGCGGCTCGGTCAGTCTTTTGTGAAAGCTCTCGGCTTAACTGGGAGATGTCAAGGGAAACTGCCGGGCTCGAGTGTGGTAGAGGATGCTGGAATTCCCGGTGTAGCGGTGAAATGCGTAGAGATCGGGAGGAATACCTATGGCGAAAGCAGGCATCTGGGCCACTACTGACGCTGAGCTGCGAAAGCTAGGGGAGCAAACAGG	D_0__Bacteria;D_1__Elusimicrobia;D_2__Lineage IIa;D_3__uncultured actinobacterium;D_4__uncultured actinobacterium;D_5__uncultured actinobacterium;D_6__uncultured actinobacterium	ASV209	0	0	0	0	0	0	13	0	0	0	0	0
0c712075664f873662a4c1236241ae61	TACGAAGGGGGCTAGCGTTGCTCGGAATTACTGGGCGTAAAGGGCGCGTAGGCGGCCATATCAGTCAGGTGTGAAACCCCTGGGCTCAACCTAGGAACTGCACTTGAGACGGTATGGCTTGAGGTCGAGAGAGGATGGTGGAACTCCCAGTGTAGAGGTGAAATTCGTAGATATTGGGAAGAACACCGGTGGCGAAGGCGGCCATCTGGCTCGATCCTGACGCTGAGGCGCGAAAGCGTGGGGAGCAAACAGG	D_0__Bacteria;D_1__Proteobacteria;D_2__Alphaproteobacteria;D_3__Acetobacterales;D_4__Elioraeaceae;D_5__Elioraea;D_6__Elioraea tepidiphila DSM 17972	ASV210	0	0	0	0	0	24	179	0	0	0	0	0
0c7c7b034982c793d2b6e6ed09a37eb4	GGGCTAGCGTTGTTCGGAATTACTGGGCGTAAAGCGCGCGTAGGCGGCTTTGCAAGCCAGGGGTGAAATGCCTGAGCTCAACTTGGGAATTGCCTTTGGGACTGCGAGGCTTTGAGGACGGGAGAGGTGAGTGGAATTCCCAGTGTAGAGGTGAAATTCGTAGATATTGGGAAGAACACCGGTGGCGAAGGCGGCTCACTGGCCCGTTTCTGACGCTGAAGCGCGAAAGCGTGGGGATC	D_0__Bacteria;D_1__Proteobacteria;D_2__Alphaproteobacteria;D_3__Rhizobiales;D_4__A0839;D_5__uncultured bacterium;D_6__uncultured bacterium	ASV211	0	0	0	0	0	0	0	11	0	0	0	0
0c840abc44cdb8fd933ab5845ea7ea13	CAGCAAGCGTTGTTCGGAATTATTGGGCGTAAAGAGTATGTAGGCGGTTCGCTAAGTCTGGTGTGAAATCTCCTGGCTTAACTGGGAGGGTGCGCTAGATACTGGCGGGCTTGAGTGTGGGAGAGGAGAGTGGAATGCCTGGTGTAGCGGTGAAATGCGTAGATATCAGGCGGAACGCCGGTGATGTAGATGGCTCTCTGGACCACAACTGACGCTGAGATACGAAAGCGTGGGTAGC	D_0__Bacteria;D_1__Acidobacteria;D_2__Acidobacteriia;D_3__Solibacterales;D_4__Solibacteraceae (Subgroup 3);D_5__Bryobacter;D_6__uncultured bacterium	ASV212	0	0	0	0	5	0	0	0	0	0	8	0
0ca4d81c9c0e5b078df99f2432aba57d	TTGCAAGCGTTGTTCGGAATAACTGGGCGTAAAGGGAGCGCAGGCGGCCGGGCGAGTCTGAAGTGAAATCCCATGGCTCAACCATGGACGGGCTTCGGATACTACCCGGCTTGAGTTCGCGAGAGGAGAGCGGAATTCCAGGTGTAGCGGTGAAATGCGTAGATATCTGGAGGAACACCGGTGGCGAAAGCGGCTTTCTGGCGCGATACTGACGCTGAGGCTCGAAAGCGTGGGGAGC	D_0__Bacteria;D_1__Hydrogenedentes;D_2__Hydrogenedentia;D_3__Hydrogenedentiales;D_4__Hydrogenedensaceae	ASV213	0	10	0	0	0	0	0	0	0	0	0	0
0caa795d5ac2903ec8a1bf98340a8c46	GTGCGAGCGTTAATCGGAGTTACTGGGCGTAAAGGGCGCGTAGGCGGATGTATGAGTGTGATGTGAAAGCCCCGGGCTTAACCTGGGAAGCGCATCGCAAACGATATATCTGGAGTAGATGAGAGGGTGGCGGAATTTCCGGTGTAGCGGTGAAATGCGTAGAGATCGGAAGGAACGTCGATGGCGAAGGCAGCCACCTGGCATCATACTGACGCTGAGGCGCGAAAGCGTGGGGAGC	D_0__Bacteria;D_1__Proteobacteria;D_2__Gammaproteobacteria;D_3__Diplorickettsiales;D_4__Diplorickettsiaceae;D_5__Aquicella;D_6__uncultured Aquicella sp.	ASV214	0	2	0	0	0	0	0	0	0	0	0	0
0cb21f8bbd0fd47e18fb665e96ae21d4	TACGGAGAGTGCAAGCGTTGTTCGGAATTACTGGGCTTAAAGCGCGTGTAGGCGGAGTGTCAGGTGCCTTGTGAAAGCCCCGGGCTCAACCCGGGAATGGCTGGGCAAACCGGCACTCTTGAGGCAGGTAGAGGTGACTGGAACGACCGGTGGAGCGGTGAAATGCGTAGATATCGGTTGGAACGCCGGAGGCGAAAGCGGGTCACTGGGCCTGTCCTGACGCTGAGACGCGAAAGCGTGGGGAGCGAACAGG	D_0__Bacteria;D_1__Planctomycetes;D_2__Phycisphaerae;D_3__CCM11a;D_4__uncultured planctomycete;D_5__uncultured planctomycete;D_6__uncultured planctomycete	ASV215	0	0	0	0	0	219	252	0	0	0	0	0
0cb462a9d74c065a87ee28197698d5d9	TACGAAGGGGGCTAGCGTTGTTCGGAATTACTGGGCGTAAAGCGCACGTAGGCGGGTCTGTAAGTAGGGGGTGAAATCCCCGGGCTCAACCCGGGAACTGCCTTCTAGACTGCAGGCCTGGAGGTCAGGAGAGGCGAGTGGAATACCGAGTGTAGAGGTGAAATTCGTAGATATTCGGTGGAACACCAGTGGCGAAGGCGACTCGCTGGACTGATACTGACGCTGAGGTGCGAAAGCGTGGGGAGCAAACAGG	D_0__Bacteria;D_1__Proteobacteria;D_2__Alphaproteobacteria;D_3__Caulobacterales;D_4__Hyphomonadaceae;D_5__Hirschia	ASV216	0	0	0	0	0	290	1531	0	0	0	0	0
0ce0f8415d7de8cc67312b055a8f6e44	TACGTAGGGTGCGAGCGTTAATCGGAATTACTGGGCGTAAAGCGTGCGCAGGCGGTTGTGCAAGACAGATGTGAAATCCCCGGGCTTAACCTGGGAACTGCATTTGTGACTGCACGGCTAGAGTGTGGCAGAGGGGGATGGAATTCCGCGTGTAGCAGTGAAATGCGTAGATATGCGGAGGAACACCGATGGCGAAGGCAATCCCCTGGGCCTGCACTGACGCTCATGCACGAAAGCGTGGGGAGCAAACAGG	D_0__Bacteria;D_1__Proteobacteria;D_2__Gammaproteobacteria;D_3__Betaproteobacteriales;D_4__Burkholderiaceae;D_5__Caldimonas;D_6__uncultured bacterium	ASV217	0	0	0	0	0	2746	2620	0	0	0	0	0
0ce3a1f383287c2f757dd704b1e523a2	TACGAAGGGGGCTAGCGTTGCTCGGAATCACTGGGCGTAAAGGGCGCGTAGGCGGATTCTTAAGTCGGGGGTGAAATCCTGGAGCTCAACTCCAGAACTGCCTCCGATACTGGGAATCTTCGAGTCCGGGAGAGGTGAGTGGAATTGCGAGTGTAGAGGTGAAATTCGTAGATATTCGCAAGAACACCAGTGGCGAAGGCGGCTCACTGGCCCGGTACTGACGCTGAGGTGCGAAAGCGTGGGGAGCAAACAGG	D_0__Bacteria;D_1__Proteobacteria;D_2__Alphaproteobacteria;D_3__Rhizobiales;D_4__Xanthobacteraceae	ASV218	0	0	0	0	0	8	47	0	0	0	0	0
0ce77f6a7ba41c59e611d670ea980bfe	TACAGAGGGTGCGAGCGTTAATCGGAATTACTGGGCGTAAAGCGTGCGTAGACGGTTATGTAAGTCGGATGTGAAAGCCCCGGGCTCAACCTGGGAATTGCATTCGAGACTGCATGGCTAGGGTGCGGAAGAGGGAAGCGGAATTTCCGGTGTAGCGGTGAAATGCGTAGATATCGGAAGGAACACCAGTGGCGAAAGCGGCTTCCTGGTCCAGCACCGACGTTCAGGCACGAAAGCGTGGGGAGCAAACAGG	D_0__Bacteria;D_1__Proteobacteria;D_2__Gammaproteobacteria;D_3__Gammaproteobacteria Incertae Sedis;D_4__Unknown Family;D_5__Acidibacter;D_6__uncultured gamma proteobacterium	ASV219	0	0	0	0	0	0	19	0	0	0	0	0
0ce8fbb62e9d0168903ad9402567a4bf	AGGCGAGCGTTATCCGGATTTACTGGGCGTAAAGCGCGTGCAGGTGGTTTTTTAAGTCGTGTGTGAAAGCGCTCAGGCTCAACCGGGCGAGGTCATGCGAAACTGGAAGACTAGAGGCAGTTAGAGGCGAGTGGAATTCCGGGTGGAGTGGTGAAATGCGTAGAGATCCGGAGGAACACCAGAGGCGAAGGCGGCTCGCTGGGACTGACCTGACACTCAGACGCGAAAGCATGGGGAGC	D_0__Bacteria;D_1__Chloroflexi;D_2__Anaerolineae;D_3__SBR1031;D_4__uncultured bacterium;D_5__uncultured bacterium;D_6__uncultured bacterium	ASV220	0	0	0	0	0	0	0	12	0	0	0	0
0cef384cf02e9153449d58814056ca07	TACGTAGGTGGCGAGCGTTATCCGGATTTATTGGGTTTAAAGGGTGCGTAGGTGGATTTATAAGTCAGTGGTGAAAGTAGGCAGCTTAACTGTCGGATTGCCATTGATACTGTAAGTCTAGAGTACAGATGAGGTAGGCGGAATTTATGGTGTAGCGGTGAAATGCATAGATACCATAAAGAACACCGATTGCGAAGGCAGCTTACTGGGCTGTAACTGACACTGAGGCACGAAAGCGTGGGGATCAAACAGG	D_0__Bacteria;D_1__Bacteroidetes;D_2__Bacteroidia;D_3__Cytophagales;D_4__Cytophagaceae;D_5__Cytophaga;D_6__metagenome	ASV221	0	0	0	0	0	0	61	0	0	0	0	0
0d09c738d286b08f8bac487cd3e36af5	GTGCAAGCGTTGTCCGGATTTATTGGGTTTAAAGGGTGCGTAGGCGGCCTTTTAAGTCAGTGGTGAAATCCTCCAGCTTAACTGGAGAACTGCCATTGATACTGGGAGGCTTGAGTACAGACGAGGTAGGCGGAATTGACAGTGTAGCGGTGAAATGCATAGATATTGTCAAGAACACCGATTGCGAAGGCAGCTTACTAGGCTGTAACTGACGCTGAGGCACGAAAGTGCGGGGATC	D_0__Bacteria;D_1__Bacteroidetes;D_2__Bacteroidia;D_3__Cytophagales;D_4__Cytophagaceae;D_5__Sporocytophaga;D_6__uncultured bacterium	ASV222	0	0	0	0	0	0	0	0	0	0	13	0
0d0eed35ea15754ddc1186577dbc8c1d	CCCCAAGCGTTGTTCGGAATTACTGGGCGTAAAGGGTGCGTAGGCGGCGGGGTAAGTCAGATGTGAAAGCCCGGGGCTCAACCCCGGAATTGCATCCGATACTGCCTTGCTAGAGGATTGGAGAGGAGACTGGAATTCACGGTGTAGCAGTGAAATGCGTGGATATCGTGAGGAAGGCCAATGGCGAAGGCAGGTCTCTGGACAATTCCTGACGCTGAGGCACGAAGGCCAGGGGAGC	D_0__Bacteria;D_1__Verrucomicrobia;D_2__Verrucomicrobiae;D_3__Verrucomicrobiales;D_4__DEV007;D_5__uncultured organism;D_6__uncultured organism	ASV223	0	0	0	0	0	0	0	13	0	0	0	0
0d1c3706911f2dc8b2c8a31b9e8cc3bc	GTCCAAGCGTTATCCGGAATTACTGGGCGTAAAGCGTCTGTAGGCGGCTAAACAAGTTGGATGCGAAATCCTGCGGCTCAACCGTTTGGATTGTATTCAAAACTGTTTAGCTAGAGCATAGTAGAGGCAAGTGGAACTTGCGGTGTAGGGGTGACATCCGTAGAGATCGCAAAGAACACCAATGGCGAAGGCAGCTTGCTGGGCTATTGCTGACGCTCAGAGACGAAAGCGTGGGTAGC	D_0__Bacteria;D_1__Patescibacteria;D_2__Saccharimonadia;D_3__Saccharimonadales;D_4__uncultured candidate division WS5 bacterium;D_5__uncultured candidate division WS5 bacterium;D_6__uncultured candidate division WS5 bacterium	ASV224	0	3	0	0	0	0	0	0	0	0	0	0
0d248dcfbec0a9af334ad1bd090174e2	GTGCGAGCGTTAATCGGAATTACTGGGCGTAAAGGGTGCGTAGGTGGTTAAATAAGTAACATGTTAAAGTCCCGGGCTTAACCTGGGGAGGCCATGTTAGACTGTTTAGCTAGAGTGTTGTAGAGGAAAGCGGAATTTCCGGTGTAGCGGTGAAATGCGTAGATATCGGAAGGAACACCAGTGGCGAAGGCGGCTTTCTGGACAAATACTGACACTGAGGCACGAAAGCGTGGGGAGC	D_0__Bacteria;D_1__Proteobacteria;D_2__Gammaproteobacteria;D_3__Gammaproteobacteria Incertae Sedis;D_4__Unknown Family;D_5__uncultured bacterium;D_6__uncultured bacterium	ASV225	0	0	0	0	0	0	0	64	0	0	0	0
0d297c3ed31ea44a252d6c92d6c22dc2	GTGCGAGCGTTGTCCGGAATCACTGGGCGTAAAGGGCGCGTAGGCGGCTGGGTAAGTAGGGGGTGAAATCCCGTGGCTCAACTGCGGGACTGCCTTCTAGACTGCTTGGCTTGAGCACGGTAGAGGCTGGTGGAATTCCCGGTGTAGCGGTGGAATGCGTAGAGATCGGGAGGAACATCGGTGGCGAAGGCGGCCGGCTGGGCCGTTGCTGACGCTGAGGCGCGAAAGCGTGGGGAGC	D_0__Bacteria;D_1__Gemmatimonadetes;D_2__Gemmatimonadetes;D_3__Gemmatimonadales;D_4__Gemmatimonadaceae;D_5__uncultured;D_6__uncultured Gemmatimonadales bacterium	ASV226	0	0	0	0	0	0	0	0	0	0	0	22
0d3e00d786b9c5b54cf75573fae2fd32	GGGCCAGCGTTGCTCGGAATTATTGGGCGTAAAGGGCGCGTAGGCGGCCAGGTAAGTCTGATGTGAAATCCCACGGCTTAACCGTGGAACTGCATCCTATACTGCCTGGCTAGAGTCTGGGAGAGGGAAGTGGAATTCCCGGTGTAGCGGTGAAATGCGTAGATATCGGGAGGAACACCAGTGGCGAAGGCGGCTTCCTGGACCAGTACTGACGCTGAGGCGCGAAAGCTAGGGGAGC	D_0__Bacteria;D_1__Acidobacteria;D_2__Subgroup 22;D_3__uncultured Acidobacteriales bacterium;D_4__uncultured Acidobacteriales bacterium;D_5__uncultured Acidobacteriales bacterium;D_6__uncultured Acidobacteriales bacterium	ASV227	0	0	0	0	0	0	0	0	0	0	13	0
0d4c98d62094957792df00606cf0680c	TACAGAGACCTCAAGCGTTATCCGGATTTACTGGGCGTAAAGCGTCCGCAGGTGGCCGTTCAAGTCGTTGGTCAAATCTCAGGGCTCAACTTTGAGACTGCCGGCGATACTGTTCGGCTCGAGGACGGGAGAGGCATGCGGAATTACTGGTGTAGGGGTAAAATCCGTTTATATCAGTAAGAACACCAAAGGCGAAGGCAGCATGCTGGAACGTTCCTGACACTCATGGACGAAAGCGTGGGGAGCGAAAAGG	D_0__Bacteria;D_1__Patescibacteria;D_2__ABY1	ASV228	0	0	0	0	0	0	6	0	0	0	0	0
0d6de5670e69917736c2fd81b1e8f11a	TACGTAGGGTGCAAACGTTGCTCGGAATCATTGGGCGTAAAGCGCGCGTAGGCGGCTATGAAAGTTGGATGTGAAAGCCCTGGGCTCAACCCAGGAAGTGCATCCAAAACTCCATAGCTTGAGTCTCGGAGGGGCCCAGAGAATTCCCGGTGTAGAGGTGAAATTCGTAGATATCGGGAGGAATACCAGTGGCGAAGGCGCTGGGCTGGACGACGACTGACGCTGAGGTGCGAAAGCGTGGGGAGCAAACAGG	D_0__Bacteria;D_1__Proteobacteria;D_2__Deltaproteobacteria;D_3__Myxococcales;D_4__Nannocystaceae	ASV229	0	0	0	0	0	24	14	0	0	0	0	0
0d78ea0b079d67b557949fe28a8dff1c	AACGTAGACCTCAAGCGTTATCCGGATTTATTGGGCGTAAAGCGCGTGTAGGGGGCGCGACGCGTCTTTGGTTAAAGCCCACTGCCCAACGGTGGAAGTGCCAAAGATACGGTCGCGCTGGAGGAAGTTAGAGGCAAGCGGAACGCACGGTGTAGGGGTGAAATCCGTTGATATCGTGCGGAACACCAGAGGCGAAGGCGGCTTGCTGGGACTTTCCTGACCCTGAGACGCGAAAGCGTGGGGAGCAAAAAGG	D_0__Bacteria;D_1__Patescibacteria;D_2__Parcubacteria	ASV230	0	0	0	0	0	0	3	0	0	0	0	0
0d7fdf2f935d846e7d1cd0a7e70f1825	GGGCTAGCGTTGTTCGGAATTACTGGGCGTAAAGCGCGCGTAGGCGGACCTGCAAGTCGGGGGTGAAAGCCCGAGGCTCAACCTCGGAACTGCCTTCGATACTGCGGGTCTCGAGTCCGGGAGAGGTGAGTGGAATTCCTAGTGTAGAGGTGAAATTCGTAGATATTAGGAAGAACACCAGTGGCGAAGGCGGCTCACTGGCCCGGTACTGACGCTGAGGCGCGAAAGCGTGGGGAGC	D_0__Bacteria;D_1__Proteobacteria;D_2__Alphaproteobacteria;D_3__Rhizobiales;D_4__Methyloligellaceae;D_5__uncultured	ASV231	0	0	0	0	0	0	0	27	0	0	0	0
0da12952a6c74b82a7b42e4948939617	TACGAGGGGTGCAAACGTTGCTCGGAATCATTGGGCGTAAAGCGCGCGTAGGCGGTCTGTTAAGTCGGATGTGAAAGCCCTTGGCTTAACCAAGGAAGTGCATCCGAAACTGGCAGGCTGGAGTACGAAAGAGGGTTTCGGAATTCCCGGTGTAGAGGTGAAATTCGTAAATATCGGGAGGAACACCAGTGGCGAAAGCGGAAACCTAGGTCGATACTGACGCTAAGGCGCGAAAGCGTGGGGAGCAAACAGG	D_0__Bacteria;D_1__Proteobacteria;D_2__Deltaproteobacteria;D_3__Myxococcales;D_4__Haliangiaceae;D_5__Haliangium	ASV232	0	0	0	0	0	5	0	0	0	0	0	0
0da35dd4de6a8bb4cafba9e2fdbba629	GGGCTAGCGTTGTTCGGAATTACTGGGCGTAAAGCGCGCGTAGGCGGATTGTTAAGTCGGGGGTGAAATCCCGGGGCTCAACCCCGGAACTGCCCTCGATACTGGCAGTCTAGAGGTCGAGAGAGGTGGGTGGAATGCCGAGTGTAGAGGTGAAATTCGTAGATATTCGGCGGAACACCAGTGGCGAAGGCGGCTCACTGGCTCGATACTGACGCTGAGGTGCGAAAGCGTGGGGAGC	D_0__Bacteria;D_1__Proteobacteria;D_2__Alphaproteobacteria;D_3__Rhodobacterales;D_4__Rhodobacteraceae;D_5__uncultured	ASV233	0	6	0	0	0	0	0	0	0	0	0	0
0daf18761540fabc4ddd7b0e44890d04	TACCAGCACCCCGAGTGGTCGGGACGTTTATTGGGCCTAAAGCATCCGTAGCCGGTTCTACAAGTCTTCCGTTAAATCCACCTGCTCAACAGATGGGCTGCGGAAGATACTATGGAGCTAGGAGGCGGGAGAGGCAAGCGGTACTCGATGGGTAGGGGTAAAATCCGTTGATCCATTGAAGACCACCAGTGGCGAAGGCGGCTTGCCAGAACGCGCTCGACGGTGAGGGATGAAAGCTGGGGGAGCAAACCGG	D_0__Archaea;D_1__Thaumarchaeota;D_2__Nitrososphaeria;D_3__Nitrososphaerales;D_4__Nitrososphaeraceae;D_5__uncultured archaeon;D_6__uncultured archaeon	ASV234	0	0	0	0	0	0	24	0	0	0	0	0
0dd37d6114c5118efc88838241583e5f	TACGGAGGGTGCAAGCGTTATCCGGATTCATTGGGTTTAAAGGGTGCGCAGGCGGGTAGGTAAGTCAGTGGTGAAATCCCTTCGCTCAACGAAGGAACTGCCGTTGATACTGCTTATCTTGAGTATGGTTGACGTAGGCGGAATATGTCATGTAGCGGTGAAATGCTTAGATATGACATAGAACACCGATCGCGAAGGCAGCTTACGAAACCATTACTGACGCTCAGGCACGAAAGCGTGGGGAGCAAACAGG	D_0__Bacteria;D_1__Bacteroidetes;D_2__Bacteroidia	ASV235	0	0	0	0	0	508	1240	0	0	0	0	0
0dd60274ff317af1e6d166619a8454eb	TGGCGAGCGTTACTCGGAATTACTAGGCGTAAAGCGTGGGCAGGCGGTTCGGTAAGTCTGTTGTGAAAGCTCCCGGCTCAACTGGGAGAGGCCAATGGATACTGCCGGACTTGAATCGGGGAGGGGTCACTGGAATTCCTGGTGTAGCGGTGAAATGCGTAGATATCAGGAGGAACACCAATGGCGAAGGCAGGTGACTGGACCCGTATTGACGCTCATCCACGAAAGCTGGGGGATC	D_0__Bacteria;D_1__Elusimicrobia;D_2__Elusimicrobia;D_3__MVP-88;D_4__uncultured bacterium;D_5__uncultured bacterium;D_6__uncultured bacterium	ASV236	0	9	0	0	0	0	0	0	0	0	0	0
0de681b0239ef98d6a9ee60e00cf5317	TACGGAGGGTGCGAGCGTTGTCCGGAATCACTGGGCGTAAAGGGCGCGTAGGCGGTACGGTAAGTCCATTGTGAAATCCCGGGGCTCAACTCCGGGGCTGCAGTGGAGACTGTCGTGCTGGAGCGCAGCAGGGGCGAGCGGAATTCCCGGTGTAGCGGTGGAATGCGTAGATATCGGGAAGAACACCAGTAGCGAAGGCGGCTCGCTGGGCTGTTGCTGACGCTGAGGCGCGAAAGCGTGGGGAGCAAACAGG	D_0__Bacteria;D_1__Gemmatimonadetes;D_2__Gemmatimonadetes;D_3__Gemmatimonadales;D_4__Gemmatimonadaceae	ASV237	0	0	0	0	0	41	25	0	0	0	0	0
0de86ae15b4cab4695ffa32db47d3fba	GTGCGAACGTTATTCGGAATCACTGGGCTTACAGGGTGCGTAGGCGGCCTTTCAAGTCAGGTGTGAAATCCCCCAGCTCAACTGGGGAACTGCGCTTGAAACTGGAGGGCTGGAGTCAGCTAGAGGTGCACGGAACTTCCGGTGGAGCGGTGAAATGTGTTGATATCGGAAGGAACACCAGAGGCGAAAGCGGTGCACTGGGGCTGTTCTGACGCTGAGGCACGAAAGCCAGGGGAGC	D_0__Bacteria;D_1__Planctomycetes;D_2__Planctomycetacia;D_3__Planctomycetales;D_4__Rubinisphaeraceae;D_5__SH-PL14;D_6__uncultured bacterium	ASV238	0	0	0	0	0	0	0	0	0	0	0	19
0de9b265dea7e5a2fe39db4a20fd3a5b	TACGGGGGGAGCAAACGTTGTTCGGAATCACTGGGCGTAAAGGGCGCGTAGGCGGCCCTGTAAGTGGTGTGTGAAATCCGATGGCTCAACCATCGAGCTGCGCTCCATACTGCAGGGCTTGAGTACAGCAGAGGAAAGTGGAATTCCTGGTGTAGCGGTGAAATGCGTAGATATCAGGAGGAACACCGTTGGCGAAGGCGACTTTCTGGGCTGCTACTGACGCTGAGGCGCGAAAGCCAGGGGAGCGAACAGG	D_0__Bacteria;D_1__Latescibacteria;D_2__uncultured Pelobacter sp.;D_3__uncultured Pelobacter sp.;D_4__uncultured Pelobacter sp.;D_5__uncultured Pelobacter sp.;D_6__uncultured Pelobacter sp.	ASV239	0	0	0	0	0	35	41	0	0	0	0	0
0df6c802966e8670279671824da4f10a	TACGTAGGTGGCAAGCGTTGTCCGGATTTATTGGGCGTAAAGCGAGTGCAGGCGGTTCAATAAGTCTGATGTGAAAGCCTTCGGCTCAACCGGAGAATTGCATCAGAAACTGTTGAACTTGAGTGCAGAAGAGGAGAGTGGAACTCCATGTGTAGCGGTGGAATGCGTAGATATATGGAAGAACACCAGTGGCGAAGGCGGCTCTCTGGTCTGCAACTGACGCTGAGGCTCGAAAGCATGGGTAGCGAACAGG	D_0__Bacteria;D_1__Firmicutes;D_2__Bacilli;D_3__Lactobacillales;D_4__Lactobacillaceae;D_5__Lactobacillus;D_6__Lactobacillus gasseri	ASV240	0	0	0	0	0	15	0	0	0	0	0	0
0dfae844de329f7946a8b5e19b6727fa	TACGTAGGTGGCAAGCGTTGTCCGGATTTACTGGGCGTAAAGGGCGTGCAGGCGGTTTGTTAAGTCTAGGGTGAAAGCTCCCGGCTCAACTGGGAGAGGTCCTTGGATACTGGCGAACTTGAGGGATGCAGAGGAAAGTGGAATTCCCGGTGTAGTGGTGATATGCGTAGATATCGGGAGGAACACCAGTGGCGAAGGCGGCTTTCTGGGCATTTCCTGACGCTGAGACGCGAAAGCGTGGGGAGCGAACCGG	D_0__Bacteria;D_1__Chloroflexi;D_2__Dehalococcoidia;D_3__S085;D_4__metagenome;D_5__metagenome;D_6__metagenome	ASV241	0	0	0	0	0	16	5	0	0	0	0	0
0dfb692b7b7996f80fb211ba123643db	GTGCGAGCGTTAATCGGAATTACTGGGCGTAAAGCGCGCGTAGGTGGCTTTGCAAGTCGATTGTGAAATCCCCGGGCTTAACCTGGGAACTGCAGTCGAGACTGCTTTGCTTGAGTATGGGAGAGGGAGGTGGAATTTCCGGTGTAGCGGTGAAATGCGTAGATATCGGAAGGAACATCAGTGGCGAAGGCGACCTCCTGGACCAATACTGACACTCAAGTGCGAAAGCGTGGGGAGC	D_0__Bacteria;D_1__Proteobacteria;D_2__Gammaproteobacteria;D_3__Steroidobacterales;D_4__Steroidobacteraceae;D_5__uncultured;D_6__metagenome	ASV242	0	0	0	0	0	0	0	0	0	0	42	0
0e01d7115387f8bc2c4bfd0da96993ad	GGGCAAGCGTTGTCCGGAATTACTGGGCGTAAAGAGCGTGTAGGCGGGTAATTAAGTCAGATGTGAAAACTTGGGGCTCAACCTCAAGATTGCAACTGAAACTGGATACCTTGAGGGCAGGAGAGGAAAGTGGAATTCCTAGTGTAGCGGTGAAATGCGTAGATATTAGGAGGAACACCAGTGGCGAAGGCGACTTTCTGGACTGTACCTGACGCTGAGACGCGAAAGCGTGGGGAGC	D_0__Bacteria;D_1__Firmicutes;D_2__Clostridia;D_3__Clostridiales;D_4__Peptococcaceae;D_5__uncultured;D_6__uncultured bacterium	ASV243	0	0	0	0	0	0	0	0	0	0	16	0
0e129094b81f54ca4e4f3a89f7b49e4c	GTGCAAGCGTTAATCGGAATTACTGGGCGTAAAGCGTGCGCAGGCGGTTGTGCAAGTCTGATGTGAAAGCCCCGGGCTTAACCTGGGAACGGCATTGGAGACTGCACGACTAGAGTGCGTCAGAGGGGGGTAGAATTCCGCGTGTAGCAGTGAAATGCGTAGAGATGCGGAGGAATACCGATGGCGAAGGCAGCCCCCTGGGATGACACTGACGCTCATGCACGAAAGCGTGGGGAGC	D_0__Bacteria;D_1__Proteobacteria;D_2__Gammaproteobacteria;D_3__Betaproteobacteriales;D_4__Chromobacteriaceae;D_5__Chromobacterium	ASV244	0	0	0	0	0	0	0	0	0	0	0	134
0e3820ca7d08a3f2351435c2476d03d5	ATGCAAGCGTTATCCGGAATTATTGGGCGTAAAGAGTCTGTAGGCGAATTGTTAAGTAGGATGTTAAAGACCAGTGCCTAACACTGGGAAGGTGTCCTAAACTGGCAAAATAGAGTGTGACAGAGGCAAGTAGAATTCTGTGTGTAGGGGTAATATCCGTAGATATACAGAGGAATACCAAAAGCGAAGGCAGCTTGCTGGGTCACTACTGACGCTCAAAGACGAAAGCGTGGGGAGC	D_0__Bacteria;D_1__Patescibacteria;D_2__Gracilibacteria;D_3__Candidatus Peregrinibacteria;D_4__metagenome;D_5__metagenome;D_6__metagenome	ASV245	0	0	0	0	0	0	0	6	0	0	0	0
0e41f911ffa86c08e00993820fc8bc2b	TACGTAGGGTGCGAGCGTTGTCCGGATTTACTGGGTTTAAAGGGTGCGCAGGCGGGCCGTTAAGTCAGCGGTGAAAGGCCACGGCTCAACCGTGGGACTGCCGTTGATACTGGCGGCCTTGAGTGCGCTCGAGGCAGGCGGAATTCGTGGTGTAGCGGTGAAATGCATAGATACCACGAGGAACACCGATTGCGAAGGCAGCCTGCTTGGGCGTTACTGACGCTCATGCACGAAAGCGCGGGGAGCGAACAGG	D_0__Bacteria;D_1__Bacteroidetes;D_2__Bacteroidia;D_3__Cytophagales;D_4__uncultured;D_5__uncultured organism;D_6__uncultured organism	ASV246	0	0	0	0	0	1728	0	0	0	0	0	0
0e476295bdaa4682153ec206f478d9aa	TACAGATGGAACAAGTGTTATTCAGAATACTAGGTGTAAAGTGTGGAAAGGTGGTTAGGAAGAAAAAAAGTAGTCAGAGAAAGATGAATAAAGAAAGGCTAACTAGAGTTAAGGAAAAGATACGAGAATAGGTAGCGGAACAGTGAAATGTATAGATCCTACAAAGAATACCAAAGGTGTAGACACGTATCAAGAGATAACTGACACTGGAACACGAAAGCATAGGTAGCGAATAGG	D_0__Bacteria	ASV247	0	0	0	0	0	12	0	0	0	0	0	0
0e4c71d846cebbe09f816d88c88351a1	TACGAACTGTGCGAACGTTATTCGGAATCACTGGGCTTAAAGGGTGCGTAGGCGGCTTGTTAAGTCAGGTGTGAAATCCCCCGGCTCAACCGGGGAACAGCGCTTGAAACTAGCAGGCTGGAGTGAGGCAGGGGTGTGCGGAACTTCCAGTGGAGCGGTGAAATGTGTAGATATTGGAAGGAACGCCGGCGGCGAAAGCGGCACACTGGGCCTTGTCTGACGCTGAGGCACGAAAGCCAGGGGAGTGAACGGG	D_0__Bacteria;D_1__Planctomycetes;D_2__Planctomycetacia;D_3__Planctomycetales;D_4__Schlesneriaceae;D_5__Planctopirus;D_6__uncultured planctomycete	ASV248	0	0	0	0	0	4	11	0	0	0	0	0
0e62a1c71a63d59d4291ecea543a89a6	TACGTAGGGGGCGAGCGTTGTCCGGATTTATTGGGCGTAAAGAGCTCGTAGGCGGTTCGGCAAGTCGACGGTGAAATCTCCACGCTCAACGTGGAGGGGTCCGTCGATACTGCCGTGACTCGAGTCCGGTAGGGGAGTGTGGAATTCCCGGTGTAGCGGTGAAATGCGCAGAGATCGGGAGGAACACCCGTAGCGAAGGCGGCACTCTGGGCCGGTACTGACGCTGAGGAGCGAAAGCGTGGGGAGCAAACAGG	D_0__Bacteria;D_1__Actinobacteria;D_2__Acidimicrobiia;D_3__IMCC26256	ASV249	0	0	0	0	0	10	7	0	0	0	0	0
0e944fccfb2d6ca53147623cf0d6b0d9	TCCCAGCGGTCCAAGTCGCAGCCACATTTGTTGGGTCTAAAACATCCGTAGCTTGCCTTTCAAGTCTCATGTGAAATCTGGCCTCTTAAGGGTCGGGCGTGCATGAGATACTGTAAGGCTAGAGACCGGGAGACGTAAGGAGTACAGACAGGGTAGCGGTAAAATGTGTTGATCCTCTCTGGACTAACAATAGCGAAGGCACCTTACGAGAACGGATCTGACAGTGAGGGATGAAGGCTAGGGGCGCAAAGTGG	D_0__Archaea;D_1__Nanoarchaeaeota;D_2__Woesearchaeia;D_3__Candidatus Staskawiczbacteria bacterium RIFOXYA2_FULL_32_7;D_4__Candidatus Staskawiczbacteria bacterium RIFOXYA2_FULL_32_7;D_5__Candidatus Staskawiczbacteria bacterium RIFOXYA2_FULL_32_7;D_6__Candidatus Staskawiczbacteria bacterium RIFOXYA2_FULL_32_7	ASV250	0	0	0	0	0	13	34	0	0	0	0	0
0ea63ee7cae4496e8d5593f475dbd9e3	CAGCAAGCGTTGTTCGGAATTACTGGGCGTAAAGCGTGCGTAGGCGGTTGGCTAAGTTTGGTGTGAAATCTCCCGGCTCAACTGGGAGGGTGCGCCGAAAACTGGCCGGCTAGAGTGCGGGAGAGGGAAGTGGAATTCCTGGTGTAGCGGTGAAATGCGTAGATATCAGGAGGAACACCTGTGGTGTAGACGGCTTCCTGGACCGTGACTGACGCTGAGGCACGAAAGCGTGGGGAGC	D_0__Bacteria;D_1__Acidobacteria;D_2__Acidobacteriia;D_3__Solibacterales;D_4__Solibacteraceae (Subgroup 3);D_5__Paludibaculum	ASV251	0	0	27	0	0	0	0	0	0	0	23	0
0ea7a0cd2c4a229a97ea681bea4d95ff	TCCCAAGCGTTGTCCGGATTCACTGGGCGTAAAGGGTGCGTAGGTGGTCTTGTAAGTCGAATGTGAAATCCCGCAGCCCAACTGCGGAACTGCATTCGATACTGCAAGGCTCGAGTACTGGAGGGGAGACTGGAATTTATGGTGTAGCAGTGAAATGCGTAGATATCATAAGGAACACCGGTGGCGAAAGCGAGTCTCTGGACAGTTACTGACACTGAGGCACGAAAGCTAGGGGAGC	D_0__Bacteria;D_1__Verrucomicrobia;D_2__Verrucomicrobiae	ASV252	0	0	0	0	0	0	0	470	0	0	0	0
0eb9daa98070fda409d505846c8db529	TACGGGGGTGACAAACGTTATCCGGAATTATTGGGCGTAAAGAGATGCGTAGGCGTTTTATTAAGTCTTAGGTTAAAGCCTGTAGCTTAACTACAGTTAGGCCTTAGAAACTAATAGAATAGAGGAAAGCAGAGGAAGATGGAATTCTCCGAGTACTAGTGAAATGGGTTGATACGGAGAGGAACACTAATGGCGAAGGCAATCTTCTGGGCTTTTCCTGACGCTAAGGCTCGAAAGCGTGGGGAGCAAAACGG	D_0__Bacteria;D_1__Patescibacteria;D_2__WS6 (Dojkabacteria);D_3__uncultured bacterium;D_4__uncultured bacterium;D_5__uncultured bacterium;D_6__uncultured bacterium	ASV253	0	0	0	0	0	3	0	0	0	0	0	0
0ec36ffc2c5fafe45c99b1026fd1dd40	TACGAAGGGGGCTAGCGTTGCTCGGAATCACTGGGCGTAAAGCGCACGTAGGCGGCTTTCTAAGTCAGGGGTGAAATCCCGGGGCTCAACCCCGGAACTGCCTTTGATACTGGAGAGCTCGAGTTCGGGAGAGGTGAGTGGAACTGCGAGTGTAGAGGTGAAATTCGTAGATATTCGCAAGAACACCAGTGGCGAAGGCGGCTCACTGGCCCGATACTGACGCTGAGGTGCGAAAGCGTGGGGAGCAAACAGG	D_0__Bacteria;D_1__Proteobacteria;D_2__Alphaproteobacteria;D_3__Rhizobiales;D_4__Xanthobacteraceae;D_5__Pseudorhodoplanes;D_6__uncultured bacterium	ASV254	0	0	0	0	0	134	222	0	0	0	0	0
0ed8a09a1539a8a3ff3f863cd7ee267d	GGGCTAGCGTTGTTCGGAATTACTGGGCGTAAAGCGCACGTAGGCGGGTCGTTAAGTCAGGGGTGAAATCCCGGAGCTCAACTCCGGAACTGCCTTTGATACTGGCGACCTAGAGATCGGAAGAGGTTAGTGGAATTCCCAGTGTAGAGGTGAAATTCGTAGATATTGGGAAGAACACCAGTGGCGAAGGCGGCTAACTGGTCCGATACTGACGCTGAGGTGCGAAAGCGTGGGGAGC	D_0__Bacteria;D_1__Proteobacteria;D_2__Alphaproteobacteria;D_3__Rhizobiales;D_4__Rhizobiales Incertae Sedis;D_5__uncultured;D_6__uncultured bacterium	ASV255	0	0	0	0	0	0	0	0	0	0	6	0
0ed8efa68b96408e2d46aaf255766940	TACGGAGGGTGCGAGCGTTAATCGGAATTACTGGGCGTAAAGCGCACGTAGGCGGTCGGATAAGTCGGATGTGAAAGCCCTAGGCTTAACCTGGGAACTGCATTCGATACTGTCTGGCTAGAGTATGGGAGAGGGAAGCGGAATTTCCGGTGTAGCGGTGAAATGCGTAGATATCGGAAGGAACACCAATGGCGAAGGCAGCTTCCTGGCCCAATACTGACGCTCAGGTGCGAAAGCGTGGGGATCAAACAGG	D_0__Bacteria;D_1__Proteobacteria;D_2__Gammaproteobacteria;D_3__JG36-GS-52;D_4__uncultured bacterium;D_5__uncultured bacterium;D_6__uncultured bacterium	ASV256	0	0	0	0	0	35	162	0	0	0	0	0
0eef8862a5104dc56e93e56e87e52fb6	GCCCGAGCGTTAGTCGGAATCACTGGGCTTAAAGGGTGCGTAGGCGGGCGTGCGCGTGCTCCGTGAAAGCCCCCGGCTCAACCGGGGAACCGCGGGGCATACGGCACGTCTTGAGGCAGGTAGGGGCCGACGGAACTATCGGTGGAGCGGTGAAATGCGTAGATATCGATAGGAACGCCGATGGCGAAGGCGGTCGGCTGGGCCTGTCCTGACGCTGAGGCACGAAAGCGTGGGGAGC	D_0__Bacteria;D_1__Planctomycetes;D_2__Phycisphaerae;D_3__Phycisphaerales;D_4__Phycisphaeraceae;D_5__SM1A02;D_6__uncultured bacterium	ASV257	0	18	10	0	0	0	0	0	0	0	0	6
0ef0f2db13e8bacb3c0fc38eb07af114	TACGGAGGATGCGAGCGTTGTTCGGAATCACTGGGCTTAAAGCGCGTGTAGGCGGCCTGGCAAGTACTTTGTGAAATCCCCGGGCTCAACCTGGGAATGGCTTGGTATACTGCCGGGCTTGAGGCGGATAGGGGTGCCTGGAACTCTAGGTGGAGCGGTGAAATGCGTAGATATCTAGAGGAACGCCCGAGGCGAAAGCGGGGCACTGGGTCCGTCCTGACGCTGAGACGCGAAAGCGTAGGGAGCAAACGGG	D_0__Bacteria;D_1__Planctomycetes;D_2__Phycisphaerae;D_3__S-70;D_4__uncultured bacterium;D_5__uncultured bacterium;D_6__uncultured bacterium	ASV258	0	0	0	0	0	0	5	0	0	0	0	0
0ef1e75ccff1acde10abdebbc89a4ce0	TACGGAGGATGCAAGCGTTATCCGGAATGATTGGGCGTAAAGCGTCCGCAGGTGGCAATTCAAGTTTGCGGTTAAAGGTTCTGGCTCAACCAGGAACAGGCCGTGAAAACTGAATAGCTAGAGTATGGTAGGGGCAGAGGGAATTCCCAGTGTAGCGGTGAAATGCGTAGAGATTGGGAAGAACACCGGTGGCGAAAGCGCTCTGCTAGGCCAAAACTGACACTGAGGGACGAAAGCTAGGGGAGCGAATGGG	D_0__Bacteria;D_1__Cyanobacteria;D_2__Oxyphotobacteria;D_3__Nostocales;D_4__Chroococcidiopsaceae;D_5__Aliterella CENA595;D_6__Synechocystis sp. PCC 7509	ASV259	0	0	0	0	0	8	0	0	0	0	0	0
0ef952a45a5e288ba960ff46bbe632a0	TACGGAGGGTGCAAGCGTTATCCGGAATTACTGGGTTTAAAGGGTGCGTAGGCGGCTTTGTAAGTCAGGGGTGAAAGCCCGCAGCTTAACTGCGGAACTGCCTTTGATACTGCAGAGCTTGAAAGAGGTTGAGGTCAGCGGAACGTGACATGTAGCGGTGAAATGCATAGATATGTCACAGAACACCAATTGCGAAGGCAGCTGGCTGGGCCTACTTTGACGCTGAGGCACGAAAGCGTGGGGAGCGAACAGG	D_0__Bacteria;D_1__Bacteroidetes;D_2__Bacteroidia;D_3__Chitinophagales;D_4__Saprospiraceae;D_5__Lewinella;D_6__uncultured Saprospiraceae bacterium	ASV260	0	0	0	0	0	5	0	0	0	0	0	0
0efc88de5455ec667eae80fa73d9818d	GTGCAAACGTTGTTCGGAATCACTGGGCGTAAAGGGCGCGTAGGCGGCCACGCACGTCCGGGGTGAAAGCCCCCGGCTCAACCGGGGAAGGGCCTCGGATACGGCGTGGCTCGAGGGGGGTAGGGGCAGCGGGAACTTCCGGTGGAGCGGTGAAATGCGTTGATATCGGAAGGAACGCCGGTGGCGAAAGCGCGCTGCTGGACCCCATTCTGACGCTGAGGCGCGAAAGCCAGGGGAGC	D_0__Bacteria;D_1__Planctomycetes;D_2__Planctomycetacia;D_3__Gemmatales;D_4__Gemmataceae;D_5__uncultured;D_6__uncultured bacterium	ASV261	0	0	0	0	0	0	0	11	0	0	0	0
0f01746ce7857b1ac8ded642a0d2ca6a	GCCCGAGCGTTAATCGGAATCACTGGGCTTAAAGGGTGCGTAGGCGGACCCGTAAGTGCGTCGTGAAATCCCCCGGCTCAACCGGGGAATGGCGTCGCAGACTGCGGGTCTCGAGGAAGCTAGGGGTCGCTGGAACGCTCGGTGGAGCGGTGAAATGCGTTGAGATCGAGCGGAACGCCAAAGGTGAAGACAGGCGACTGGGGCTTTCCTGACGCTGAGGCACGAAAGCGTGGGGATC	D_0__Bacteria;D_1__Planctomycetes;D_2__Phycisphaerae;D_3__Phycisphaerales;D_4__Phycisphaeraceae;D_5__SM1A02;D_6__uncultured bacterium	ASV262	0	0	0	0	0	0	0	25	0	0	0	0
0f039b733fbb52968c8fdc4039d18ceb	TACGGAGGTGGCGAGCGTTGCTCGGATTCACTGGGTGTAAAGGGCAAGTAGGCGGCTTCATAAGTCGGGTGTGAAATGCCACGGCTTAACCGTGGAACTGCGCCCGAAACTATGAGGCTTGAGGACGAGAGAGGCGAACGGAATTCCCGGTGTAAGGGTGAAATCTGTAGAGATCGGGAGGAACACCAGTGGCGAAGGCGGTTCGCTGGCTCGTCCCTGACGCTGAACGGCGAAAGCTAGGGGAGCAAACAGG	D_0__Bacteria;D_1__Omnitrophicaeota;D_2__Omnitrophica WOR_2 bacterium GWF2_63_9;D_3__Omnitrophica WOR_2 bacterium GWF2_63_9;D_4__Omnitrophica WOR_2 bacterium GWF2_63_9;D_5__Omnitrophica WOR_2 bacterium GWF2_63_9;D_6__Omnitrophica WOR_2 bacterium GWF2_63_9	ASV263	0	0	0	0	0	0	3	0	0	0	0	0
0f0b9cd75bdd672da4c07ea9c52650b7	GGGCAAGCGTTGTTCGGAATTACTGGGCGTAAAGGGCGCGTAGGCGGCCCGCTAAGTCAGACGTGAAATCCCTCGGCTCAACCGAGGAACTGCGTCTGAGACTGGTGGGCTTGAATCCGGGAGAGGGATGCGGAATTCCAGGTGTAGCGGTGAAATGCGTAGATATCTGGAGGAACACCGGTGGCGAAGGCGGCATCCTGGACCGGCATTGACGCTGAGGCGCGAAAGCCAGGGGAGC	D_0__Bacteria;D_1__Acidobacteria;D_2__Subgroup 6	ASV264	0	0	0	0	13	0	0	0	0	0	0	0
0f0cfccafaaa1de69826643a787dff8b	GTGCAAGCGTTGTTCGGAATCACTGGGCGTAAAGGGCGTGTAGGCGGTCTGTTAAGTCTGATGTGAAATCCCTCCGCTCAACGGAGGAACTGCGTCGGAAACTGGCAGACTCGAGTACCGGAGAGGAAGGTGGAATTCCCGGTGTAGCGGTGAAATGCGTAGATATCGGGAGGAACACCGGTGGCGAAGGCGGCCTTCTGGACGGATACTGACGCTGAGACGCGAAAGCGTGGGGAGC	D_0__Bacteria;D_1__Proteobacteria;D_2__Deltaproteobacteria;D_3__Desulfarculales;D_4__Desulfarculaceae;D_5__uncultured	ASV265	0	0	0	0	0	0	0	13	0	0	0	0
0f390aebdfdd71918a595e9f1ecd58ef	TACGTAGGGGGCGAGCGTTGTCCGGATTTACTGGGCGTAAAGCGCGTGTAGGCGGCCGGGCAGGTCTGTTGTGAAAACTGGAGGCTCAACCTCCAGACGTCGACAGAAACCGTCCGGCTAGAGTCCGGAAGAGGAGAGTGGAATTCCTGGTGTAGCGGTGAAATGCGCAGATATCAGGAAGAACACCAATGGCGAAGGCAGCTCTCTGGGACGGTACTGACGCTGAGACGCGAAAGCGTGGGGAGCGAACAGG	D_0__Bacteria;D_1__Actinobacteria;D_2__Thermoleophilia;D_3__Gaiellales;D_4__Gaiellaceae;D_5__Gaiella	ASV266	0	0	0	0	0	24	24	0	0	0	0	0
0f3e58e470f17e6218968344f157efd9	CTGCGAGCGTTATTCGGATTCACTGGGCGTAAAGGGTGCGCAGGCGGCCGTGTGTGTCAGGTGTGAAATCTCGAAGCTCAACTTCGAAATTGCGCCTGAAACTACACGGCTAGAGTACTGGAGAGGGAAACGGAATTCACGGTGTAGCAGTGAAATGCGTAGATATCGTGAGGAACACCAGAGGCGAAGGCGGTTTCCTGGACAGTTACTGACGCTCAGGCACGAAAGCGTGGGGAGC	D_0__Bacteria;D_1__Verrucomicrobia;D_2__Verrucomicrobiae;D_3__Opitutales;D_4__Opitutaceae;D_5__Lacunisphaera;D_6__metagenome	ASV267	0	0	0	0	0	0	0	0	0	0	11	0
0f40d706508de52ddac016ba28836187	GTGCGAACGTTATTCGGAATCACTGGGCTTACAGGGTGCGTAGGCTGCCGAGCAAGTCAGGTGTGAAAGCCCGCGGCTCAACCGCGGAACAGCGCTTGAAACTGCCCGGCTCGAGTGAGCTAGAGGTATGCGGAACTTCCGGTGGAGCGGTGAAATGTGTTGATATCGGAAGGAACACCAGAGGCGAAAGCGGCATACTGGGGCTTGTCTGACGCTGAGGCACGAAAGCCGGGGGAGC	D_0__Bacteria;D_1__Planctomycetes;D_2__Planctomycetacia;D_3__Planctomycetales;D_4__Rubinisphaeraceae;D_5__Planctomicrobium;D_6__uncultured bacterium	ASV268	0	0	0	0	0	0	0	0	0	0	8	0
0f4370bc9ebd596e35b536d79fa1a774	GTGCAAGCGTTAATCGGAATTACTGGGCGTAAAGGGTGCGTAGACGGTTTGTTAAGTCGGATGTGAAAGCCCCGGGCTCAACCTGGGAACTGCATCCGAAACTGGCAGGCTAGAGTGCGATAGAGGATGGTGGAATTCCCGGTGTAGCGGTGAAATGCGTAGAGATCGGGAGGAACATCTGTGGCGAAGGCGGCCATCTGGATCAGCACTGACGTTGAGGCACGAAAGCGTGGGGAGC	D_0__Bacteria;D_1__Proteobacteria;D_2__Gammaproteobacteria;D_3__Xanthomonadales;D_4__Rhodanobacteraceae;D_5__uncultured;D_6__uncultured bacterium	ASV269	0	0	0	0	0	0	0	0	0	0	0	1595
0f451553b2b0009390ddff15d333faa8	GGGCGAGCGTTGTCCGGAATTACTGGGCGTAAAGGGCGTGTAGGCGGTCCGTGAAGTCAGGAGTGAAAACTCGGGGCTCAACCTCGAGATTGCTTTTGAAACCAGCGGGCTTGAGTGCAGGAGAGGAAAGTGGAATTCCCAGTGTAGCGGTGAAATGCGTAGATATTGGGAGGAACACCAGTGGCGAAAGCGGCTTTCTGGCCTGTAACTGACGCTGAGGCGCGAAAGCGTGGGGAGC	D_0__Bacteria;D_1__Firmicutes;D_2__Clostridia;D_3__Clostridiales;D_4__Peptococcaceae;D_5__Desulfurispora;D_6__uncultured bacterium	ASV270	0	0	0	0	0	0	0	0	0	0	14	0
0f48ed33b1e1555065dcb024fd824a3f	TACGTAGGGTGCAAACGTTGTTCGGAATCACTGGGCATAAAGAGCGCGTAGGCGGTCTGATAAGTCCTGTGTGAAAGCCCCCGGCTTAACCGGGGAATTGCACAGGATACTGTCGGGCTAGAGTACAGGAGGGGAGAGCGGAATTCCTGGTGGAGCGGTGAAATGCGTAGATATCAGGAGGAACGCCGGTGGCGAAAGCGGCTCTCTGGTCTGTTACTGACGCTGAGGTGCGAAAGCTAGGGGAGCAAACGGG	D_0__Bacteria;D_1__Planctomycetes;D_2__Pla3 lineage;D_3__uncultured bacterium;D_4__uncultured bacterium;D_5__uncultured bacterium;D_6__uncultured bacterium	ASV271	0	0	0	0	0	4	0	0	0	0	0	0
0f4974524de83a2442cef875a26008df	GTGCTAGCGTTATTCGGAATTATTGGGCGTAAAGGGTGCGCAGGCGGTATGCTAAGTCAACTGTCAAATTTCCCAGCCTAACTGGGAGCCGGCGGTAGATACTGGTGTGCTAGAGGATGGAAGAGAGAAGTGGAATTCTCGGAGTAGCGGTAAAATGCGTAGATCTCGAGAGGAACACCGATGGCGAAGGCAGCTTCTTGGTCCATTCCTGACGCTCATGCACGAAAGCGTGGGGAGC	D_0__Bacteria;D_1__Dependentiae;D_2__Babeliae;D_3__Babeliales;D_4__Babeliaceae;D_5__uncultured bacterium;D_6__uncultured bacterium	ASV272	0	15	0	0	0	0	0	0	0	0	0	0
0f6d5ac69ec12ba37ac5b5ad73535dec	GCCCGAGCGTTATTCGGAATCACTGGGCTTAAAGGGTGCGTAGGCGGTCATGTAGGCGTCCTGTGAAATCCCACGGCTCAACCGTGGAATTGCGGGGCGAACCACACGACTTGAACCTGGTAGGGGCTGTCGGAACGATCGGTGGAGCGGTGAAATGCGTAGATATCGATCGGAACGCCGAAGGTGAAGACGGGCAGCTGGGCCAGTGTTGACGCTGAGGCACGAAAGCGTGGGGATC	D_0__Bacteria;D_1__Planctomycetes;D_2__Phycisphaerae;D_3__Phycisphaerales;D_4__Phycisphaeraceae;D_5__SM1A02;D_6__uncultured Planctomycetales bacterium	ASV273	0	13	0	0	0	0	0	0	0	0	9	0
0f94ebc01772fb63da6c8e6be6b383ab	TACGGAGGAGGCAAGCGTTGTTCGGAATCACTGGGCTTAAAGCGTGTGTAGGCGGGATGGAAGGTGTCTTGTGAAAGCCCCCAGCTCAACTGGGGAATTGCTGGGCAAACCACCATTCTTGAGGCCGGTAGAGGGACCTGGAACTTTGGGTGGAGCGGTGAAATGCGTAGATATCCAAGGGAACGCCGATGGCGAAAGCGGGGTCCTGGGCCGGTTCTGACGCTGAGACACGAAAGCGTGGGGAGCAAACAGG	D_0__Bacteria;D_1__Planctomycetes;D_2__Phycisphaerae;D_3__C86;D_4__uncultured bacterium;D_5__uncultured bacterium;D_6__uncultured bacterium	ASV274	0	0	0	0	0	2	4	0	0	0	0	0
0fb208d06caaad021bb5eb5e2f365472	TACGGGGGGAGCGAGCGTTGTTCGGAATCACTGGGCGTAAAGGGCGTGTAGGCGGCTGGATAAGTGAGATGTGAAATGCCTCGGCTTACCCGAGGCACTGCATCTCATACTGTTCGGCTTGAGTACGGGAGAGGATGGGGGAATTCCTGGTGTAGCGGTGAAATGCGTAGATATCAGGAGGAACACCGGTGGCGAAGGCGCCCATCTGGCCCGATACTGACGCTGAGGCGCGAAAGCTAGGGGAGCGAACGGG	D_0__Bacteria;D_1__Latescibacteria;D_2__uncultured bacterium;D_3__uncultured bacterium;D_4__uncultured bacterium;D_5__uncultured bacterium;D_6__uncultured bacterium	ASV275	0	0	0	0	0	5	2	0	0	0	0	0
0fc01d17502f7f3fd32a38c368df8643	CTGCAAGCGTTATTCGGATTCACTGGGCGTAAAGGGTGCGCAGGCGGTTGTGTGTGTCAGATGTGAAATCCCGGGGCTCAACTCCGGAACTGCGTCTGAAACTACACGGCTAGAGCATTGGAGAGGGTAGTGGAATTCACGGTGTAGCAGTGAAATGCGTAGATATCGTGAGGAACACCAGAGGCGAAGGCGACTACCTGGACAATAGCTGACGCTCAGGCACGAAAGCGTGGGGAGC	D_0__Bacteria;D_1__Verrucomicrobia;D_2__Verrucomicrobiae;D_3__Opitutales;D_4__Opitutaceae;D_5__uncultured;D_6__uncultured Verrucomicrobia bacterium	ASV276	0	0	0	0	0	0	0	0	0	0	0	36
0fc4410e68c8049232353adbf8285a2d	GTGCAGGCGTTAATCGGAATTACTGGGCGTAAAGCGTGCGCAGGCGGCTCCTTAAGTCAGATGTGAAATCCCCGGGCTTAACCTGGGAACTGCGTTTGAAACTGGGGAGCTGGAGTGTGGAAGAGGGGGGTGGAATTCCAGGTGTAGCAGTGAAATGCGTAGAGATCTGGAGGAACACCGATGGCGAAGGCAGCCCCCTGGGCTAACACTGACGCTCATGCACGAAAGCGTGGGGAGC	D_0__Bacteria;D_1__Proteobacteria;D_2__Gammaproteobacteria;D_3__Betaproteobacteriales;D_4__TRA3-20	ASV277	0	0	0	0	0	0	0	11	0	0	0	0
0fc65a50c8c34c19bf394e09ec533a57	GTGCAAGCGTTAATCGGAATTACTGGGCGTAAAGCGTGCGTAGACGGCCTGTTAAGTCTGCTGTGAAAGCCCTGGGCTCAACCTGGGAACTGCAGTGGATACTGGGAGGCTGGAGTGCGGTAGAGGATGGTGGAATTCCCGGTGTAGCGGTGAAATGCGTAGAGATCGGGAGGAACATCAGTGGCGAAGGCGGCCATCTGGACCAGCACTGACGTTGAGGCACGAAAGCGTGGGGAGC	D_0__Bacteria;D_1__Proteobacteria;D_2__Gammaproteobacteria;D_3__Xanthomonadales;D_4__Rhodanobacteraceae;D_5__uncultured;D_6__uncultured bacterium	ASV278	0	0	0	0	0	0	0	43	0	0	0	113
0fcbc552c1ac60c4e859b38dcdc9ad2b	TACGTAGGTGGCGAGCGTTGTCCGGATTTACTGGGCGTAAAGCGCGCGCAGGCGGTTGCCTAAGTCCGGAGTGAAAGCCCCCGGCTCACCTGGGGGAGGGCTTTGGAGACTGGGTGACTGGAGACAGGCAGAGGCCGGTGGAATTCCTGGTGTAGTGGTGAAATGCGTAGAGATCAGGAGGAACACCCGTGGCGAAGGCGGCCGGCTGGGCCTGGTCTGACGCTGAGGCGCGAAAGCGTGGGGAGCGAACCGG	D_0__Bacteria	ASV279	0	0	0	0	0	9	0	0	0	0	0	0
0fcd2bbe7d3d9c8f15aeef53989b9962	TACGAGTGGTGCAAGCGTTATTCGGAATTATTGGGCGTAAAGGGCGCGTAGGTGGTGTGCTAAGTCAACTGTTAAATTCTCCGGCCTAACTGGAGGCAAGCGGTAGATACTGGCATGCTTGAGGATGGAAGAGAGAAGTGGAATTCTTGGAGTAGCGGTAAAATGCGTAGATATCAAGAGGAACACCAATGGCGAAGGCAGCTTCTTGGTCCACTCCTGACACTGAGGCGCGAAAGCGTGGGGAGCAAACAGG	D_0__Bacteria;D_1__Dependentiae;D_2__Babeliae;D_3__Babeliales;D_4__Vermiphilaceae	ASV280	0	0	0	0	0	8	6	0	0	0	0	0
0fd7a32096959736c5b138d102a8b91d	TACGAACTGTGCGAACGTTATTCGGAATCACTGGGCTTACAGGGTGCGTAGGCGGCCATACAAGTCAGGTGTGAAAGCCCCCGGCTCAACCGGGGAATGGCGCTTGAAACTGTATGGCTTGAGTGAGCTAGAGGCATGCGGAACTTCCGGTGGAGCGGTGAAATGTGTTGATATCGGAAGGAACACCAGAGGCGAAAGCGGCATGCTGGGGCTTGTCTGACGCTGAGGCACGAAAGCCAGGGGAGCAAACGGG	D_0__Bacteria;D_1__Planctomycetes;D_2__Planctomycetacia;D_3__Planctomycetales;D_4__Rubinisphaeraceae	ASV281	0	0	0	0	0	16	143	0	0	0	0	0
0fd98e03ee5ddbaee7a4b8560e734644	GTGCTAGCGTTGTTCGGAATCACTGGGCGTAAAGGGTGCGTAGGCGGCACCGCAAGTCATGGGTGAAAGCCCGGGGCTCAACCCCGGAGGTGCCCGTGGGACTGCGGCGCTCGAGGCCGAGAGAGGGGGGTGGAATACCCAGTGTAGAGGTGAAATTCGTAGATATTGGGTGGAACACCGGTGGCGAAAGCGGCCCTCTGGCTCGGACCTGACGCTGAGGCACGAAAGCGTGGGGAGC	D_0__Bacteria;D_1__Proteobacteria;D_2__Alphaproteobacteria;D_3__Tistrellales;D_4__Geminicoccaceae;D_5__uncultured;D_6__uncultured Rhodospirillales bacterium	ASV282	0	0	0	0	0	0	0	6	0	0	0	0
0fe29d8c570675db63cfe0436c07a11e	TACGGAGGGTGCAAACGTTGCTCGGAATCATTGGGCGTAAAGCGCACGTAGGCGGCTTGTTAAGTCGGGTGTGAAAGCCCCAGGCTCAACCTGGGAAGTGCACTCGAAACTGGCGAGCTTGAATATGGAAGAGGGTCGCGGAATTCCCGGTGTAGAGGTGAAATTCGTAGATATCGGGAGGAACACCAGTGGCGAAGGCGGCGACCTGGGCCAATATTGACGCTGAGGTGCGAAAGCGTGGGGAGCAAACAGG	D_0__Bacteria;D_1__Proteobacteria;D_2__Deltaproteobacteria;D_3__Myxococcales;D_4__Haliangiaceae;D_5__Haliangium;D_6__uncultured bacterium	ASV283	0	0	0	0	0	0	55	0	0	0	0	0
0ff469c997c78a3adb57f3d4186f7a60	TTCCTAGCGTTGTTCGGAGTTATTGGGCGTAAAGCGGATTAAGGTGGCTTCGTAAGTCAGGAGTGAAAGCCCCAGGCTCAACCTGGGAAGTGCTTTTGATACTGTGAAGCTTGAGTGCTGTAGAGGTGGCTAGAATTCCTGGTGTAGAGGTGAAATTCGTAGATATCAGGAGGAATACCGGAGGGGAAGCCGGGTCACTGGGCAGACACTGACACTCATATCCGAAAGCGTGGGGATC	D_0__Bacteria;D_1__Proteobacteria;D_2__Deltaproteobacteria	ASV284	0	2	0	0	0	0	0	0	0	0	0	0
0fffb5d1cb0b5e722cd6edd61d136af3	CCCCGAGTGGTCGGGACGATTATTGGGCCTAAAGCATCCGTAGCCGGTTCTGCAAGTCCTCCGTTAAATCCACCTGCTCAACAGATGGGCTGCGGAGGATACTATAGAGCTAGGAGGCGGGAGAGGCAAGCGGTACTCAGTGGGTAGGGGTAAAATCCTTTGATCCATTGAAGACCACCAGTGGCGAAGGCGGCTTGCCAGAACGCGCTCGACGGTGAGGGATGAAAGCTGGGGGAGC	D_0__Archaea;D_1__Thaumarchaeota;D_2__Nitrososphaeria;D_3__Nitrososphaerales;D_4__Nitrososphaeraceae;D_5__uncultured archaeon;D_6__uncultured archaeon	ASV285	0	22	0	0	0	0	0	0	0	0	0	0
102224e2f3a4bc5cb5f3089de7808273	GTGCGAGCGTTAATCGGAATTACTGGGCGTAAAGCGTGCGCAGGCGGTCTTTTAAGACAGGTGTGAAATCCCCGAGCTTAACTTGGGAATTGCGCTTGTGACTGGAAGGCTCGGAGTGCGGAAGAGGGAGCTGGAATTCCTGGTGTAGCAGTGAAATGCGTAGAGATCAGGAGGAACACCGATGGCGAAGGCAGGCTCCTGGGCCAGCACTGACGCTCATGCACGAAAGCGTGGGGAGC	D_0__Bacteria;D_1__Proteobacteria;D_2__Gammaproteobacteria;D_3__Betaproteobacteriales;D_4__Nitrosomonadaceae;D_5__oc32;D_6__uncultured bacterium	ASV286	0	0	0	0	0	0	0	0	0	0	9	0
10243a2184d409b70d3b5e04138b24e2	GGGCTAGCGTTGCTCGGAATCACTGGGCGTAAAGCGCACGTAGGCGGCTTTCTAAGTCAGGGGTGAAATCCTGGAGCTCAACTCCAGAACTGCCTTTGATACTGGAAAGCTTGAGTTCGGGAGAGGTGAGTGGAACTGCGAGTGTAGAGGTGAAATTCGTAGATATTCGCAAGAACACCAGTGGCGAAGGCGGCTCACTGGCCCGATACTGACGCTGAGGTGCGAAAGCGTGGGGAGC	D_0__Bacteria;D_1__Proteobacteria;D_2__Alphaproteobacteria;D_3__Rhizobiales;D_4__Xanthobacteraceae	ASV287	0	40	6	0	0	0	0	0	0	0	0	0
102f21af04bb7576f5c2cd42a7b2887d	TACGTAGGGTGCAAGCGTTAATCGGAATTACTGGGCGTAAAGCGTGCGCAGGCGGTTTTGTAAGACAGAGGTGAAATCCCCGGGCTCAACCTGGGAACTGCCTTTGTGACTGCAAAGCTTGAGTGCGGCAGAGGGGGATGGAATTCCGCGTGTAGCAGTGAAATGCGTAGATATGCGGAGGAACACCGATGGCGAAGGCAGTCCCCTGGGCCTGCACTGACGCTCATGCACGAAAGCGTGGGGAGCAAACAGG	D_0__Bacteria;D_1__Proteobacteria;D_2__Gammaproteobacteria;D_3__Betaproteobacteriales;D_4__Burkholderiaceae	ASV288	0	0	0	0	0	1067	94	0	0	0	0	0
10313cfc21b7a926ece9818dc72976c8	TACGTAGGTGGCAAGCGTTATCCGGAATTACTGGGCGTAAAGCGCCCGCAGGTGGTTGGTTAAGATTGACGTGAAAGCGCCTGGCTTAACTGGGCGAGGTCGTTGATGACTGGCTAACTGGAGGCGAGGAGAGGGGTGTAGAATTCCCGGTGTAGTGGTGGAATGCGTAGAGATCGGGAGGAATACCAGTGGCGCAAGCGACACCCTGGCCTTGGCCTGACGCTCAGGGGCGAAAGCGTGGGGAGCGAACGGG	D_0__Bacteria;D_1__Chloroflexi;D_2__Anaerolineae;D_3__Caldilineales;D_4__Caldilineaceae;D_5__uncultured;D_6__uncultured bacterium	ASV289	0	0	0	0	0	3	0	0	0	0	0	0
103cdc63015dfec4bd78a0d4aa362721	TCGCAAGCGTTATCCGGAATTATTGGGCGTAAAGCGTCCGTAGGTGGTTTTGTTAGTCTGTGGTTAAAGCCCGGAGCTCAACTCCGGAATCGTCACGGAAACTACAAAACTCGAGAAATGCAGGGGCAAGTGGAATTTCAGAAGTAGGGGTAAAATCCGTAGATCTCTGAAGGAACACCAAACGCGAAGGCATCTTGCTGGGCATTTTCTGACACTAAGGGACGAAAGCGTGGGGAGC	D_0__Bacteria;D_1__Patescibacteria;D_2__Gracilibacteria;D_3__uncultured bacterium;D_4__uncultured bacterium;D_5__uncultured bacterium;D_6__uncultured bacterium	ASV290	0	0	0	0	0	0	0	8	0	0	0	0
1041fe25a3b6bf61f39264542a2f4b5a	GGACAAACGTTATTCGGATTTACTGGGCTTAAAGGGTGCGTAGGCGGCACAGAAAGTAGGGTGTGAAATCCCTCGGCTCAACCGAGGAACTGCGCTCTAAACTACTGTGCTTGAGGAAGGCAGAGGTGAGCGGAACTGAAGGTGGAGCGGTGAAATGCGTTGATATCTTCAGGAACACCGGTGGCGAAGGCGGCTCACTGGGCCTTTTCTGACGCTGAGGCACGAAAGCTAGGGTAGC	D_0__Bacteria;D_1__Planctomycetes;D_2__Planctomycetacia;D_3__Pirellulales;D_4__Pirellulaceae;D_5__uncultured	ASV291	0	0	0	0	0	0	0	0	0	0	10	0
1043bd878aa42f9404e861d36683421f	AACGTAGGACGCGAGCGTTATCCGGAGTTACTGGGCGTAAAGCGCGTGCAGGCGGACGTGTAAGTCGGTTATGAAATCTCTCGGCTAAACTGGGATAGGTTGACCGAGACTGCCCGTCTAGAGTGAGACAGAGGGACACGGAATTCCGGGTGTAGTGGTGAAATGCGTAGATATCCGGAGGAACACCAGTGGCGAAGGCGGTGTTCTGGGTCTCAACTGACGCTGAGGCGCGAAAGCGTGGGTAGCGAACGGG	D_0__Bacteria;D_1__Chloroflexi;D_2__Anaerolineae;D_3__SBR1031;D_4__A4b;D_5__uncultured bacterium;D_6__uncultured bacterium	ASV292	0	0	0	0	0	1577	7330	0	0	0	0	0
10535133272d0b1228027c16bc37823e	GTGCAAACGTTGTTCGGAATTACTGGGCGTAAAGCGCGTGTAGGCGGCTCGGTAAGTCGGGTGTGAAAGCCCTGGGCTCAACCCAGGAAGTGCACTCGAAACTGCCGGGCTTGAGTTCCGGAGAGGAAGGCGGAATTCTCGGTGTAGAGGTGAAATTCGTAGATATCGAGAGGAACACCGGTGGCGAAGGCGGCCTTCTGGACGGTAACTGACGCTGAGACGCGAAAGCGTGGGGAGC	D_0__Bacteria;D_1__Proteobacteria;D_2__Deltaproteobacteria;D_3__Myxococcales	ASV293	0	0	0	0	0	0	0	11	0	0	0	0
105b594fe5520cd0596c99822aaa4d9f	ATGCAAGCGTTATCCGGAATTATTGGGCGTAAAGCGTCCGCAGGTGGCTTATCAAGTCTGCTGTCAAAGCGTAGAGCTTAACTCTATATAGGCAGTGGAAACTGGTCGGCTAGAGTTCGGTAGGGGTAGCGGGAATTCCCAGTGTAGCGGTGAAATGCGTAGATATTGGGAAGAACACCAGCGGCGAAAGCGCGCTACTGGGCCGAGACTGACACTGAGGGACGAAAGCTAGGGGAGC	D_0__Bacteria;D_1__Cyanobacteria;D_2__Oxyphotobacteria;D_3__Leptolyngbyales;D_4__Leptolyngbyaceae;D_5__Arthronema SAG 12.89;D_6__cyanobacterium NIES-2124	ASV294	0	0	0	0	0	0	0	0	0	0	318	0
106e3654407ba7b435c7a204e73978d2	GTGCGAGCGTTAATCGGAATTACTGGGCGTAAAGCGTGCGCAGGCGGCCTTTTAAGTCAGGTGTGAAAGCCCCGGGCTTAACCTGGGAATGGCGCTTGAAACTGGAGGGCTTGGAGTGCGGCAGAGGGGGGTGGAATTCCTGGTGTAGCGGTGAAATGCGTAGAGATCAGGAGGAACACCGATGGCGAAGGCAGCCCCCTGGGCCGCGTCTGACGCTCAGGCACGAAAGCGTGGGGAGC	D_0__Bacteria;D_1__Proteobacteria;D_2__Gammaproteobacteria;D_3__Betaproteobacteriales;D_4__Hydrogenophilaceae;D_5__uncultured;D_6__nitrifying bacterium enrichment culture	ASV295	0	0	0	0	0	0	0	0	14	27	0	0
107893b370da517fd64f39c37dc28836	GACGAAGGTGGCAAGCGTTGCTCGGAATCACTGGGCTTAAAGGGCGCGTAGGCGGTCGACCAAGTCGGGTGTGAAATCCCTCGGCTCAACCGAGGAATCGCATTCGATACTGGTCGGCTGGAGTGCGGGAGGGGAGAGTGGAACTCCAGGTGTAGCGGTGAAATGCGTAGATATCTGGAGGAACGCCGGTGGCGAAAGCGACTCTCTGGCCCGCAACTGACGCTGAGGCGCGAAAGCCAGGGGAGCAAACGGG	D_0__Bacteria;D_1__Planctomycetes;D_2__Pla4 lineage	ASV296	0	0	0	0	0	0	6	0	0	0	0	0
107a4a93def3303386a9347264078d19	GTGCGAGCGTTAATCGGAATTACTGGGCGTAAAGCGTACGCAGGCGGCTGCGCAAGACAGGTGTGAAATCCCCGGGCCTAACCTGGGAACTGCATTTGTGACTGCGCGGCTAGAGTCCGTAAGAGGGGGGTGGAATTCCACGTGTAGCAGTGAAATGCGTAGAGATGTGGAGGAACACCGATGGCGAAGGCAGCCCCCTGGGATGAGACTGACGCTCAGGTACGAAAGCGTGGGGAGC	D_0__Bacteria;D_1__Proteobacteria;D_2__Gammaproteobacteria;D_3__Betaproteobacteriales;D_4__Burkholderiaceae;D_5__uncultured;D_6__uncultured Burkholderiales bacterium	ASV297	0	0	0	0	49	0	0	0	0	0	0	0
109c114e83b37e28019a1ecd0dff6593	GGGCTAGCGTTGTTCGGAATCACTGGGCGTAAAGCGCACGTAGGCGGGTCGTTAAGTCGGGGGTGAAATCCCGAGGCTCAACCTCGGAACTGCCTTCGATACTGGCGACCTTCGAGTCCGGGAGAGGTGAGTGGAACTCCGAGTGTAGAGGTGAAATTCGTAGATATTCGGAAGAACACCAGTGGCGAAGGCGGCTCACTGGCCCGGTACTGACGCTGAGGTGCGAAAGCGTGGGGAGC	D_0__Bacteria;D_1__Proteobacteria;D_2__Alphaproteobacteria;D_3__Rhizobiales;D_4__Rhizobiales Incertae Sedis;D_5__Bauldia;D_6__uncultured bacterium	ASV298	0	60	14	0	0	0	0	0	0	0	24	0
10a84cb1c3f2a59f94148304b5ca6c03	TGGCAAGCGTTGTTCGGAATTACTGGGCGTAAAGGGCGCGTAGGCGGCCTGTCAAGTCGGACGTGAAATCCCCGGGCTCAACTCGGGAACTGCGTCCGATACTGGGAGGCTCGAGTTCGGGAGAGGGATGTGGAATTCCAGGTGTAGCGGTGAAATGCGTAGATATCTGGAGGAACACCGGTGGCGAAGGCGGCATCCTGGACCGAAACTGACGCTGAGGCGCGAAAGCCAGGGGAGC	D_0__Bacteria;D_1__Acidobacteria;D_2__Subgroup 6	ASV299	0	0	0	0	0	0	0	0	0	19	0	0
10abbadeca12d71dc64733b83d55487f	GTGCAAACGTTGTTCGGAATCACTGGGCTTAAAGGGCGCGTAGGCGGTTTGCTAAGTCGGCGGTGAAATACTTCGGCTCAACCGGAGACGGGCCGTCGAAACTAGCGAGCTGGAGGGGGGTAGAGGTGCACGGAACTTCCGGTGGAGCGGTGAAATGCGTTGATATCGGAAGGAACGCCTGTGGCGAAAGCGGTGCACTGGACCCCACCTGACGCTGAGGCGCGAAAGCCAGGGGAGC	D_0__Bacteria;D_1__Planctomycetes;D_2__Planctomycetacia;D_3__Gemmatales;D_4__Gemmataceae;D_5__uncultured;D_6__uncultured bacterium	ASV300	0	0	0	0	0	0	0	0	0	0	5	0
10be448e74ab24248b85f13c772cf8f0	TACGGAGGGAGCTAGCGTTGTTCGGAATTACTGGGCGTAAAGCGCACGTAGGCGGCATGGTAAGTCAGGGGTGAAATCCCGGGGCTCAACCCCGGAACTGCCCTTGAAACTGCCACGCTGGAATCTTGGAGAGGCGAGTGGAATTCCGAGTGTAGAGGTGAAATTCGTAGATATTCGGAAGAACACCAGTGGCGAAGGCGACTCGCTGGACAAGTATTGACGCTGAGGTGCGAAAGCGTGGGGAGCAAACAGG	D_0__Bacteria;D_1__Proteobacteria;D_2__Alphaproteobacteria;D_3__Sphingomonadales;D_4__Sphingomonadaceae	ASV301	0	0	0	0	0	4	66	0	0	0	0	0
10c382f56455a16301491f1d0547ef86	TGGCGACCGTTGTTCGGAATTACTGGGCATAAAGCGCACGTAGGCGGCAATGTAAGTCAGGTGTGAAATCCCTCGGCCCAACCGAGGAATTGCGCTTGATACTGTGTTGCTTGAGGGCAGGAGGGGAGCGTGGAATTCCTGGTGGAGCGGTGAAATGCGTTGATATCAGGAGGAACACCGGCGGCGAAGGCGACGCTCTGGCCTGCTTCTGACGCTGAGGTGCGAAAGCCAGGGGAGC	D_0__Bacteria;D_1__Planctomycetes;D_2__BD7-11;D_3__uncultured bacterium;D_4__uncultured bacterium;D_5__uncultured bacterium;D_6__uncultured bacterium	ASV302	0	0	0	0	0	0	0	15	0	0	0	0
10e361cd35e9f533381d887737f75d14	GGGCTAGCGTTGTTCGGAATAACTGGGCGTAAAGCGCACGTAGGCGGATTGTTAAGTCAGGGGTGAAATCCCGGGGCTCAACCCCGGAACTGCCTTTGATACTGGCAATCTCGAGTCCGGAAGAGGTGAGTGGAATTCCGAGTGTAGAGGTGAAATTCGTAGATATTCGGAGGAACACCAGTGGCGAAGGCGGCTCACTGGTCCGGTACTGACGCTGAGGTGCGAAAGCGTGGGGAGC	D_0__Bacteria;D_1__Proteobacteria;D_2__Alphaproteobacteria;D_3__Rhizobiales;D_4__Rhizobiaceae;D_5__Mesorhizobium	ASV303	0	0	0	0	0	0	0	0	0	0	16	0
10ec5f04b55d4dd18bbe46333121bf8a	GGGCGAACGTTATTCGGAATCACTGGGCTTAAAGGGTGCGTAGGCGGCTTTCCAGGTCCGGTGTGAAATCTCTCGGCTCAACCGAGAAATTGCGCTGGAAACCGGAAGGCTTGAGTGTGCTAGGGGTGTGTGGAACTTCCAGTGGAGCGGTGAAATGTGTTGATATTGGAAGGAACGCCGGTGGCGAAAGCGACACACTGGGGCACAACTGACGCTGAGGCACGAAAGCTAGGGTAGC	D_0__Bacteria;D_1__Planctomycetes;D_2__Planctomycetacia;D_3__Planctomycetales;D_4__uncultured;D_5__uncultured Planctomyces sp.;D_6__uncultured Planctomyces sp.	ASV304	0	0	0	0	0	0	0	0	0	0	8	0
10fb13e19a0ebc9fa03b82e374477d3b	GGGCTAGCGTTGTTCGGAATTACTGGGCGTAAAGCGCGCGTAGGCGGTGTGCATAGTCAGGGGTGAAATCCCGGGGCTCAACCTCGGAATTGCCTTTGATACTGGCACGCTTGAATCCGTGAGAGGGTGGTGGAATGACCAGTGTAGAGGTGAAATTCGTAGATATTGGTCGGAACACCAGTGGCGAAGGCGGCCACCTGGCGCGGTATTGACGCTGAGGCGCGAAAGCGTGGGGAGC	D_0__Bacteria;D_1__Proteobacteria;D_2__Alphaproteobacteria;D_3__Rhodospirillales;D_4__Rhodospirillaceae;D_5__Caenispirillum;D_6__uncultured Caenispirillum sp.	ASV305	0	0	0	0	0	0	0	0	0	0	6	0
10fcd7c9bfe411dea059c747862c1cbd	GGGCAAGCGTTGTTCGGAATTACTGGGCGTAAAGGGTTCGTAGGTGGCTGGCTAAGTCAGACGTGAAATCCCTCAGCTCAACTGGGGAACTGCGTCTGAGACTGGTGAGCTTGAGTGCAGGAGAGGAACGCGGAATTCCAGGTGTAGCGGTGAAATGCGTAGATATCTGGAGGAACACCGGTGGCGAAGGCGGCGTTCTGGACTGCTACTGACACTGAGGAACGAAAGCCAGGGGAGC	D_0__Bacteria;D_1__Acidobacteria;D_2__Subgroup 6;D_3__unidentified;D_4__unidentified;D_5__unidentified;D_6__unidentified	ASV306	0	17	0	0	0	0	0	0	0	0	0	0
1134a790fbb1c1a978d34bc7dcc0ff70	GGGCTAGCGTTGCTCGGAATTACTGGGCGTAAAGGGAGCGTAGGCGGGTTGACAAGTTGGAGGTGAAAGCCCAGGGCTCAACCCTGGAATTGCCTTCAAAACTGTCAGCCTTGAGTATGGAAGAGGTAAGTGGAACTCCGAGTGTAGAGGTGAAATTCGTAGATATTCGGAAGAACACCAGTGGCGAAGGCGACTTACTGGTCCATGACTGACGCTGAGGCTCGAAAGCGTGGGGAGC	D_0__Bacteria;D_1__Proteobacteria;D_2__Alphaproteobacteria;D_3__Caulobacterales;D_4__Caulobacteraceae;D_5__Asticcacaulis;D_6__Asticcacaulis excentricus	ASV307	0	0	0	0	0	0	0	0	0	0	0	27
114df069f20047fb1682138c9f818e95	GTGCGAACGTTGTTCGGAATCACTGGGCTTAAAGGGCGCGTAGGCGGCTTATCAAGTCAGGGGTGAAATCTTGCGGCTCAACCGTAATAAGCCTTTGATACTGATAGGCTCGAGGGAGGCAGGGGCATGTGGAACTTCTGGTGGAGCGGTGAAATGCGTTGATATCAGAAGGAACGCCGGTGGCGAAAGCGACGTGCTGGACCTCTTCTGACGCTGAGGCGCGAAAGCTAGGGGAGC	D_0__Bacteria;D_1__Planctomycetes;D_2__Planctomycetacia;D_3__Gemmatales;D_4__Gemmataceae;D_5__uncultured	ASV308	0	6	0	0	0	0	0	0	0	0	0	0
116424074437633a455db41aa77e7019	ACGCAAACGTTATCCGGAATTACTGGGCGTAAAGGGCGCGCAGGCGGGATCGTAAGTGAGGCATGAAAGCGCCAGGCTCAACCTGGCGAGGCTGTCTGAGACTGCGGTTCTGGAGTGTGAGAGAGGGATGTGGAATTCCGCGTGTAGTGGTGAAATGCGTAGAGATGCGGAGGAACACCAGTGGCGAAGGCGGCATCCTGGCTCACAACTGACGCTGAGGCGCGAAAGCATGGGTAGC	D_0__Bacteria;D_1__Chloroflexi;D_2__Anaerolineae;D_3__SBR1031;D_4__A4b	ASV309	0	0	0	0	0	0	0	0	0	0	6	0
1172580284d8ea64818ce1339cc4129f	GTGCGAGCGTTAATCGGAATTACTGGGCGTAAAGTGTGCGCAGGTGGCCGCGCAAGTCGAGTGTGAAAGCCCCGGGCTTAACTTGGGAATTGCGCTCGAAACTACGTGGCTCGAGTGTGGCAGAGGAAGGTGGAATTCCACGTGTAGCGGTGAAATGCGTAGAGATGTGGAGGAACACCGATGGCGAAGGCAGCCTTCTGGGCCAACACTGACGCTCATGCACGAAAGCGTGGGGAGC	D_0__Bacteria;D_1__Proteobacteria;D_2__Gammaproteobacteria;D_3__Betaproteobacteriales;D_4__Nitrosomonadaceae;D_5__MND1;D_6__uncultured beta proteobacterium	ASV310	0	23	12	0	0	0	0	0	0	0	53	0
11750de89a6616e7e1f3357982c2bb7f	TACGTAGGGGGCGAGCGTTGTCCGGAATTATTGGGCGTAAAGAGCGTGTAGGCGGTTCGGTAAGTCTGCCGTGAAAACCTGGGGCTCAACCCCGGGCGTGCGGTGGATACTGCCGGGCTAGAGGGTGGTAGAGGCGAGTGGAATTCCCGGTGTAGCGGTGAAATGCGCAGATATCGGGAGGAACACCAGTAGCGAAGGCGGCTCGCTGGGCCATTCCTGACGCTGAGACGCGAAAGCTAGGGGAGCGAACAGG	D_0__Bacteria;D_1__Actinobacteria;D_2__Rubrobacteria;D_3__Rubrobacterales;D_4__Rubrobacteriaceae;D_5__Rubrobacter	ASV311	0	0	0	0	0	30	59	0	0	0	0	0
1194ee9c43b8cef9aba9eeff7e420964	GGGCGAGCGTTGTCCGGAATCATTGGGCGTAAAGCGCGCGCAGGCGGCCCGGTAAGTCGGTTGTGAAAACCCGGGGCTCAACCCCGGGCCTGCGACCGATACTGTCGGGCTCGAGGCAGGCAGGGGAGAGTGGAATTCCCGGTGTAGCGGTGGAATGCGCAGATATCGGGAGGAACACCGGTGGCGAAGGCGGCTCTCTGGGCCTGTCCTGACGCTCAGGCGCGAAAGCTGGGGGAGC	D_0__Bacteria;D_1__Actinobacteria;D_2__MB-A2-108;D_3__uncultured bacterium;D_4__uncultured bacterium;D_5__uncultured bacterium;D_6__uncultured bacterium	ASV312	0	0	0	0	0	0	0	0	0	11	0	0
11a1df578b0080a47f55767f537c971d	GTCCAAGCGTTGTTCGGAATCATTGGGCGTAAAGCGGGTGTAGGCGGCTCTATAAGTCAGGAGTGAAAGCCCCGAGCTTAACTCGGGAAGTGCTTTTGATACTGTAGAGCTTGAATGTGGGAGAGGATAGTAGAATTCCAGGTGTAGTGGTGAAATACGTAGATATCTGGAGGAATACCGGTGGCGAAGGCGGCTATCTGGCCCAACATTGACGCTGAGACCCGAAAGCGTGGGGATC	D_0__Bacteria;D_1__Proteobacteria;D_2__Deltaproteobacteria;D_3__Bdellovibrionales;D_4__Bdellovibrionaceae;D_5__Bdellovibrio;D_6__uncultured bacterium	ASV313	0	0	0	0	0	0	0	7	0	0	0	0
11a4590c9bc970af488303e37e4228f1	TACGAGGGGTGCAAGCGTTGTTCGGAATCACTGGGCGTAAAGCGTGTCTAGGCGGTTTGAAAAGTCAGTTGTGAAAGACCCCGGCTTAACCAGGGATGTGCAATTGATACTGTCAAACTTGAGTTATGGAGAGATGAGCGGAATTCCGAGTGTAGCAGTGAAATGCGTAGATATTCGGAGGAACACCAGAGGCGAAGGCGGCTCATTGGCCATACACTGACGCTGAAGCACGAAAGCGTGGGTAGCAAACAGG	D_0__Bacteria;D_1__Proteobacteria;D_2__Alphaproteobacteria	ASV314	0	0	0	0	0	0	103	0	0	0	0	0
11c674ac3b4b52d135c5ff099d1a758e	ACGCAAGCGTTATCCGGAGTTACTGGGCGTAAAGAGCGCGCAGGCGGATGATTAAGTCGTTTATGAAAGCCCCTGGCTAAACTGGGGGAGGCTAGACGATACTGGTTGTCTTGAGTAGGTGAGAGGGATGTGGAATTCCGCGTGTAGTGGTGAAATGCGTAGATATGCGGAGGAACACCAGAGGCGAAGGCGACATCCTGGCACTTAACTGACGCTGAGGCGCGAAAGCATGGGTAGC	D_0__Bacteria;D_1__Chloroflexi;D_2__Anaerolineae;D_3__SBR1031;D_4__A4b;D_5__uncultured bacterium;D_6__uncultured bacterium	ASV315	0	0	0	0	0	0	0	13	0	0	0	0
11cc7dc34aa19006290d605bab67ecd2	GGGCTAGCGTTGTTCGGAATTACTGGGCGTAAAGGGCGCGTAGGCGGGCGCCTAAGTCGGGGGTGAAATCCCGGGGCTCAACCCCGGAACGGCCTCCGATACTGGGTGCCTGGAGGACGGGAGAGGTGAGCGGAATTCCGAGTGTAGAGGTGAAATTCGTAGATATTCGGAGGAACACCGGTGGCGAAGGCGGCTCACTGGCCCGGTCCTGACGCTGAGGCGCGAAAGCGTGGGGAGC	D_0__Bacteria;D_1__Proteobacteria;D_2__Alphaproteobacteria;D_3__Rhodobacterales;D_4__Rhodobacteraceae;D_5__uncultured;D_6__Rhodovulum sp.	ASV316	17	146	156	0	0	0	0	0	0	0	0	0
11f7af341898ecbd3930cf5f1f297967	CCACAAGCGTTAGGCGGAATCACTGGGCTTAAAGCGTGTGTAGGCGGACGATTAAGTGCCTTGTGAAATCCCACGGCTCAACCGTGGAATCGCTTGGCATACTGGTTGTCTTGAGCCATTCAGGGGTCGCTGGAACAAACGGTGGAGCGGTGAAATGCGTAGATATCGTTTGGAACGCCGAAGGTGAAAACAGGCGACTGGGGATGTGCTGACGCTGAGACACGAAAGCCAGGGGAGC	D_0__Bacteria;D_1__Planctomycetes;D_2__Phycisphaerae;D_3__Tepidisphaerales;D_4__WD2101 soil group;D_5__uncultured planctomycete;D_6__uncultured planctomycete	ASV317	0	0	0	0	0	0	0	145	0	0	0	0
11fd31da9115a95ccb983beaddb56c7e	TACATGGGGTGCAAACGTTGCTCGGAATTATTGGGCGTAAAGCGCACGTAGGCGGTCTGTTATGTCGGATGTGAAAGCCCTCGGCTCAACCGAGGAAGTGCATCCGAAACTGGCAGGCTCGAGTATGGAAGAGGGTCGCGGAATTCCCGGTGTAGAGGTGAAATTCGTAGATATCGGGAGGAACACCGGTGGCGAAGGCGGCGACCTGGGCCAATACTGACGCTGAGGTGCGAAAGCGTGGGGAGCAAACAGG	D_0__Bacteria;D_1__Proteobacteria;D_2__Deltaproteobacteria;D_3__Myxococcales;D_4__Haliangiaceae;D_5__Haliangium	ASV318	0	0	0	0	0	0	5	0	0	0	0	0
1202d3a6794736ebe0761782ab0484b5	TACGTAGGTGGCGAGCGTTGTCCGGATTCATTGGGTTTAAAGGGTGCGTAGGCGGCTGATTAAGTCAGTGCTGAAAGCCCCCGGCTTAACCGGGGAGGTGGCATTGATACTGGTCGGCTTGAGTGCTGTCGAGGCAGGCGGAATTGACGGTGTAGCGGTGAAATGCTTAGATATCGTCAGGAACACCGATAGTGAAGACAGCTTGCCAGAGAGCAACTGACGCTGAGGCACGAAAGTGTGGGGAGCAAACAGG	D_0__Bacteria;D_1__Bacteroidetes;D_2__Bacteroidia;D_3__Cytophagales;D_4__Microscillaceae;D_5__uncultured;D_6__uncultured bacterium	ASV319	0	0	0	0	0	0	259	0	0	0	0	0
120c47831ca8075b2b922427af158163	TACGGAGGATGCAAGCGTTATCCGGAATGATTGGGCGTAAAGCGTCCGTAGGTGGCTGTGTAAGTCTATTGTCAAAGCGTCATGCTTAACATGATCAGGGCGGTAGAAACTACACAGCTAGAGTGCATTCGGGGCAGAGGGAATTCCTGGTGTAGCGGTGAAATGCGTAGAGATCAGGAAGAACACCGGTGGCGAAAGCGCTCTGCTAGGCTGCAACTGACACTGAGGGACGAAAGCTAGGGGAGCGAATGGG	D_0__Bacteria;D_1__Cyanobacteria;D_2__Oxyphotobacteria;D_3__Nostocales;D_4__Nostocaceae;D_5__Fischerella PCC-9339;D_6__Fischerella sp. PCC 9605	ASV320	0	0	0	0	0	21	348	0	0	0	0	0
1228f48fa29b9b015fd42e8421fea1a5	TACGTAGACCTCAAGCGTTATCCGGATTTATTGGGCGTAAAGAGTATGTAGGGGGTTCGGTGCGTCCTTGGTTAAAGCCCACCGCCTAACGGTGGAAGTGCCGGGGATACGATCGGACTAGAGGGAGTCAGAGGTGTGTAGAACGCACGGTGTAGGGGTGAAATCCGTTGATATCGTGCGGAATACCAAAGGCGAAGGCAGCACACTGGGACTTTCCTGACCCTGAGATACGAAAGCGTGGGGAGCAAAAAGG	D_0__Bacteria;D_1__Patescibacteria;D_2__Parcubacteria;D_3__Candidatus Jorgensenbacteria;D_4__Candidatus Adlerbacteria bacterium GW2011_GWC1_50_9;D_5__Candidatus Adlerbacteria bacterium GW2011_GWC1_50_9;D_6__Candidatus Adlerbacteria bacterium GW2011_GWC1_50_9	ASV321	0	0	0	0	0	0	6	0	0	0	0	0
1238e104cfb3f010e9fd236f8c0b2729	TACGTAGGTCACGAACGTTATTCGGAATCACTGGGCTTAAAGGGCGCGTAGGCGGCTCAGCAAGTAGAGGTTGAAATCCGGCGGCTCACCCGTCGAACTGGTCTCTAAACTGCTGGGCTGGAGTCATGGAGGGGTGCGTGGAACTTGTGGTGGAGCGGTGAAATGCTCAGATATCACAGGGAACACCGGTGGCGAAGGCGACGCACTGGCCATGTACTGACGCTGAGGCGCGAAAGCCAGGGGAGCGAACGGG	D_0__Bacteria;D_1__Planctomycetes;D_2__OM190;D_3__metagenome;D_4__metagenome;D_5__metagenome;D_6__metagenome	ASV322	0	0	0	0	0	18	317	0	0	0	0	0
124720dc41898624f77d5d60eb0523f3	CACGTAGGGGGCGAGCGTTGTCCGGATTCATTGGGCGTAAAGAGCTCGTAGGCGGCTCGGTAAGTCGACTGTGAAAGCTCCGAGCTCAACTCGGAGAGGCCAGTCGATACTGCCGTGGCTAGAGTTCGGTAGAGGAGCATGGAATTCCCGGTGTAGCGGTGGAATGCGCAGATATCGGGAGGAACACCAGTAGCGAAGGCGGTGCTCTGGGCCGACACTGACGCTGAGGAGCGAAAGCGTGGGGAGCAAACAGG	D_0__Bacteria;D_1__Actinobacteria;D_2__Acidimicrobiia;D_3__Microtrichales;D_4__uncultured;D_5__uncultured actinobacterium;D_6__uncultured actinobacterium	ASV323	0	0	0	0	0	4	0	0	0	0	0	0
124a5c06ca3993f181ba97b68b1ad9b3	ACCCAAGCGTTGTCCGGATTTACTGGGTGTAAAGGGTGCGCAGGCGGAACTGTGCGTCGAGGGTTAAAGACCTAGGCTCAACTTAGGGAATGCCCTCGATACGGCAGATCTTGAGTGCGAGAGAGGATAGTGGAATTCCTGGTGTAGCGGTGAAATGCGTAGATATCAGGAGGAACACCAGTGGCGAAGGCGGCTATCTGGCTCGCAACTGACGCTCAGGCACGAAAGCGTGGGGAGC	D_0__Bacteria;D_1__Bacteroidetes;D_2__Ignavibacteria;D_3__OPB56;D_4__uncultured bacterium;D_5__uncultured bacterium;D_6__uncultured bacterium	ASV324	0	0	0	0	0	0	0	0	12	0	0	0
12568a21e164734e53a4e3f643dff88f	GGGCTAGCGTTGCTCGGAATCACTGGGCGTAAAGGGCGCGTAGGCGGCCGATCAAGTCGGAGGTGAAATCCCAGGGCTCAACCTTGGAATTGCCTTCGATACTGGTCGGCTCGAGAACGGAAGAGGTAAGCGGAACTCCGAGTGTAGAGGTGAAATTCGTAGATATTCGGAAGAACACCAGTGGCGAAGGCGGCTTACTGGTCCGTTTCTGACGCTGAGGCGCGAAAGCGTGGGGAGC	D_0__Bacteria;D_1__Proteobacteria;D_2__Alphaproteobacteria;D_3__Rhizobiales;D_4__Beijerinckiaceae;D_5__uncultured bacterium;D_6__uncultured bacterium	ASV325	0	0	0	0	0	0	0	0	0	0	0	829
126cfd78e4df0627b5a209a72ae3546c	GACGTAGGGCGCGAGCGTTGTCCGGATTTATTGGGCGTAAAGAGCTCGTAGGCGGCTTGTCGCGTCGGCTGTGAAATCCCGTGGCTCAACTGCGGGTCTGCAGCCGATACGGGCAGGCTAGAGTTCGGTAGGGGAGACTGGAATTCCTGGTGTAGCGGTGAAATGCGCAGATATCAGGAGGAACACCGGTGGCGAAGGCGGGTCTCTGGGCCGATACTGACGCTGAGGAGCGAAAGCGTGGGGAGCGAACAGG	D_0__Bacteria;D_1__Actinobacteria;D_2__Actinobacteria;D_3__Micromonosporales;D_4__Micromonosporaceae;D_5__Asanoa;D_6__uncultured bacterium	ASV326	0	0	0	0	0	12	0	0	0	0	0	0
126f30f1b08bd92ad24e1a6ccd437a2f	GACAGAGGGGGCAAGCGTTGTCCGGAGTTACTGGGCGTAAAGCGTCCGCAGGCGGCGGCGCAAGTGGTGTGTGAAAGCGCGCGGCTCAACCGCGCGAGGCCATGCCAGACTGCGCGGCTCGAGGCCGGTAGAGGTTCGTCGAATTGCCGGTGTAGTGGTGAAATGCGTAGAGATCGGCAGGAAGACCAAGGGTGCAGACAGCGAACTGGGCCGGACCTGACGCTGAAGGACGAAAGCGTGGGGAGCGAACCGG	D_0__Bacteria;D_1__Chloroflexi;D_2__Chloroflexia;D_3__Chloroflexales;D_4__Roseiflexaceae;D_5__uncultured;D_6__uncultured bacterium	ASV327	0	0	0	0	0	0	2	0	0	0	0	0
128603406d89828d08610cf98a4c0a9b	GTGCAAACGTTACTCGGATTCACTGGGCTTAAAGGGCGCGTAGGCGGCTTGCCAAGTCTGGGGTGAAATCTTTCGGCTCAACCGGAAAATTGCCTGGGATACTGGCGGGCTCGAGCGAGGTAGGGGTCACGGGAACTTCCAGTGGAGCGGTGAAATGCGTTGATATTGGAAGGAACGCCGGTGGCGAAAGCGCGTGACTGGACCTCTTCTGACGCTGAGGCGCGAAAGCTAGGGGAGC	D_0__Bacteria;D_1__Planctomycetes;D_2__Planctomycetacia;D_3__Gemmatales;D_4__Gemmataceae;D_5__uncultured;D_6__uncultured bacterium	ASV328	0	0	0	0	0	0	0	14	0	0	0	0
12a2a46668c7ceba1cd35fc3d61fa67d	GACAGAGGGGGCAAGCGTTGCTCGGAATCACTGGGCGTAAAGGGCGCGTAGGCGGGATGGCAAGTCGGTCGTGAAAGCCCTCGGCTCAACCGAGGAGGGTCGGCCGATACTGCCGTTCTTGAGGGAGGCAGAGGAGCCTGGAATTCCCGGTGTAGCGGTGAAATGTGTAGAGATCGGGAGGAACACCGGTGGCGAAGGCGGGGCTCTGGGCCTTTCCTGACGCTGAGGCGCGAAAGCGTGGGGAGCAAACGGG	D_0__Bacteria;D_1__Rokubacteria;D_2__NC10;D_3__Rokubacteriales;D_4__uncultured candidate division SPAM bacterium;D_5__uncultured candidate division SPAM bacterium;D_6__uncultured candidate division SPAM bacterium	ASV329	0	0	0	0	0	0	6	0	0	0	0	0
12b2766cd8e09e9509107797d2c563e5	TACATACTGTGCGAACGTTATTCGGATTCACTGGGCTTAAAGGGTGCGTAGGTGGCTTGTTAAGTAGGGTGTGAAAGCCCCTGGCTCAACCAGGGAATTGCACTCTATACTGGCGAGCTCGAGTGAGATAGGGGTGTCCGGAACTGCCAGTGGAGCGGTGAAATGTGTTGATATTGGCAGGAACGCCGGTGGCGAAAGCGGGACACTGGGTCTCAACTGACACTGAGGCACGAAAGCCAGGGGAGCGAACGGG	D_0__Bacteria;D_1__Planctomycetes;D_2__Planctomycetacia;D_3__Planctomycetales;D_4__uncultured;D_5__uncultured bacterium;D_6__uncultured bacterium	ASV330	0	0	0	0	0	0	95	0	0	0	0	0
12c170672c6965b02777cb2f02d77c8f	TACGTAGGGGGCGAGCGTTGTCCGGATTTACTGGGCGTAAAGCGCGTGTAGGCGGTCCCTTAAGTCCGGGGTGAAAGGCGGAGGCTCAACCTCCGAGCGGCGCCGGAAACTGGGGGTCTTGAATGTCGGAGAGGGGCGTGGAATTCCTGGTGTAGCGGTGAAATGCGTAGAGATCAGGAGGAACACCGGTGGCGAAGGCGGCGCCCTGGCCGAACATTGACGCTGAGACGCGAAAGCGCGGGGAGCGAACGGG	D_0__Bacteria;D_1__Armatimonadetes;D_2__uncultured;D_3__uncultured bacterium;D_4__uncultured bacterium;D_5__uncultured bacterium;D_6__uncultured bacterium	ASV331	0	0	0	0	0	17	8	0	0	0	0	0
12e90ecf0165e24e7a187332b0398de9	ATGCAAGCGTTATCCGGAATTATTGGGCGTAAAGCGTCCGTAGGTGGCACATCAAGTCTTCTGTTAAAGCGTGTGGCTTAACCACATAAGGGCAGAGGAAACTGATGAGCTAGAGTGCGATAGGGGTTAGAGGAATTCCCGGTGTAGCGGTGAAATGCGTAGATATCGGGAAGAACACCAGCGGCGAAAGCGTCTAACTGGGTCTGCACTGACACTGAGGGACGAAAGCTAGGGGAGC	D_0__Bacteria;D_1__Cyanobacteria;D_2__Oxyphotobacteria;D_3__Leptolyngbyales;D_4__Leptolyngbyaceae;D_5__Leptolyngbya PCC-6306	ASV332	0	0	23	0	0	0	0	0	0	0	119	29
12fdcfba146af556d395df91211c3556	TACGGAGGGTGCAAACGTTGCTCGGAATCACTGGGCGTAAAGCGCACGTAGGCGGCGCGATAAGTCGGATGTGAAAGCCCTGGGCTCAACCTAGGAAGTGCATTCGAAACTGTCGTGCTTGAGTACGGGAGAGGGTTGCGGAATTCCCGGTGTAGAGGTGAAATTCGTAGATATCGGGAGGAACACCAGTGGCGAAGGCGGCAGCCTGGACCGATACTGACGCTGAGGTGCGAAAGCGTGGGGAGCAAACAGG	D_0__Bacteria;D_1__Proteobacteria;D_2__Deltaproteobacteria;D_3__Myxococcales;D_4__Haliangiaceae;D_5__Haliangium;D_6__Kofleria flava	ASV333	0	0	0	0	0	0	7	0	0	0	0	0
1311a35b6270391ba64766e6374f8982	GTGCAAACGTTGCTCGGAATCATTGGGCGTAAAGCGCACGTAGGCGGCCGATTAAGTCGGATGTGAAAGCCCTGGGCTCAACCCAGGAAGTGCATCCGAAACTGATCGGCTTGAGTCTCAAAGAGGGTCGCGGAATTCCCGGTGTAGAGGTGAAATTCGTAGATATCGGGAGGAACACCAGTGGCGAAGGCGGCGACCTGGGTGATGACTGACGCTGAGGTGCGAAAGCATGGGGAGC	D_0__Bacteria;D_1__Proteobacteria;D_2__Deltaproteobacteria;D_3__Myxococcales;D_4__Haliangiaceae;D_5__Haliangium;D_6__uncultured bacterium	ASV334	0	22	13	0	0	0	0	0	0	0	0	0
13141b3a82754c5543d54361c9ff9b9e	ACGCAAACGTTATCCGGAATTACTGGGCGTAAAGGGCGCGCAGGCGGTTGGATAAGTGAGGCATGAAAGCCCCATGGCTAAACCTGGGGAGGTTGTCTGAGACTGTCTGACTAGAGACCGATAGAGGGGTGTAGAATTCCGCGTGTAGTGGTGAAATGCGTAGAGATGCGGAGGAATACCAGAGGCGAAGGCGGCACCCTGGATCGGAACTGACGCTGAGGCGCGAAAGCATGGGTAGC	D_0__Bacteria;D_1__Chloroflexi;D_2__Anaerolineae;D_3__SBR1031;D_4__A4b	ASV335	0	75	0	0	0	0	0	0	0	0	15	0
132c7ab80dcdd192649a6ab03cbf8295	TACGAAGGCCACAAGCGTTATCCGGATTTATTGGGCGTAAAGGGCGCGTAGGTGGTTTTGTAAGTCTTTGGTTAAATATCGGAGCTTAACTTCGATGCCGCCAGGGAAACTGCAAATCTAGAGGGCGTTAGAGGCAGATGGAACTCACGGTGTAGGGGTGAAATCCGTTGATATCGTGGGGAACACCAAAGGCGAAGGCATTCTGCTGGGACGTTCCTGACACTGAAGCGCGAAAGCGTGGGGAGCAAAAAGG	D_0__Bacteria;D_1__Patescibacteria;D_2__Parcubacteria	ASV336	0	0	0	0	0	7	0	0	0	0	0	0
1368ca34782f8672db497f1b38f712a5	ACACAAGCGTTATCCGGAGTTACTGGGCGTAAAGGGCGTGCAGGCGGCGGCGTAAGTGTGGTGTGAAAGCTCCTGGCTCAACCGGGAGAGGACAGCATAGACTGCGCGGCTGGAGGCAGATAGAGGGCTGTAGAATTCCGGGTGTAGTGGTGAAATGCGTAGAGATCCGGAGGAATACCTGAGGCGAAGGCGGCAGCCTGGGTCTGACCTGACGCTGAGACGCGACAGCATGGGGAGC	D_0__Bacteria;D_1__Chloroflexi;D_2__Anaerolineae;D_3__SBR1031;D_4__A4b;D_5__uncultured bacterium;D_6__uncultured bacterium	ASV337	0	0	4	0	0	0	0	10	0	0	0	0
13866242e92bf2068ec3e0b8214867db	CCACAAGTGGGAACCACGTTTATTGGGTCTAAAGCATCCGTAGTCGGTCCGGCAAATGCCCTGTGAAATCGCATCGCTCAACGATGCGGCGTGCAGGGTAGACTACCAGACTAGGGACCAGGAAAGGAAAGCGATATTTCTGAGGGAGCGGTAAAATGTTATAATCTCAGAAGGATCACCAATGGCGAAGGCAGCTTTCTAGAATGGATCCGACGATGAGGGATGAAAGCTAGGGGAGC	D_0__Archaea;D_1__Nanoarchaeaeota;D_2__Woesearchaeia;D_3__uncultured bacterium;D_4__uncultured bacterium;D_5__uncultured bacterium;D_6__uncultured bacterium	ASV338	0	0	0	0	0	0	0	7	0	0	0	0
139f4f8f673ec99636de3c8599a2ef3b	GGGCGAGCGTTGTTCGGAATTACTGGGCGTAAAGGGCGTGCAGGCGGTCTTTCAAGTCAGATGTGAAAGCCCGGGGCTCAACCCCGGAACAGCATTTGAGACTGGAAGGCTGGGGTTCGGGAGAGGTGAGCGGAATTCCGGGTGTAGAGGTGAAATTCGTAGATATCCGGAAGAACACCGATGGCGAAGGCAGCTCACTGGACCGATACCGACGCTGAGGCGCGAAAGCGTGGGGAGC	D_0__Bacteria;D_1__Proteobacteria	ASV339	0	0	0	0	0	0	0	16	0	0	0	0
13a992aa1986516b20316ee609c1944f	GTGCGAGCGTTATCCGGAATCACTGGGTTTAAAGGGTGCGTAGGCGGCTCGGTAAGTCAGTTGTGAAAGCCCCTTGCTTAACGAGGGAGGTGCGATTGATACTGTCGAGCTTGAATCGGGATGAGGCAGGCGGAATGTGGCATGTAGCGGTGAAATGCATAGATATGCCATAGAACACCGATTGCGAAGGCAGCCTGCTGGGCCTGTATTGACGCTGAGGCACGAAAGCGTGGGGAGC	D_0__Bacteria;D_1__Bacteroidetes;D_2__Bacteroidia;D_3__Chitinophagales;D_4__Saprospiraceae;D_5__uncultured;D_6__uncultured bacterium	ASV340	0	0	0	166	0	0	0	0	0	0	0	0
13aa034f8e7612514618f753a327adb7	GGGCAAGCGTTGTCCGGATTCACTGGGCGTAAAGCGCGTGTAGGCGGCCAGGTAGGTCGGTTGTGAAAACTGGAGGCTCAACCTCCAGAGGTCGACCGAAACCATCTGGCTAGAGTCCGGAAGAGGAGAGTGGAATTCCTGGTGTAGCGGTGAAATGCGCAGATATCAGGAAGAACACCGATGGCGAAGGCAGCTCTCTGGGACGGTACTGACGCTGAGACGCGAAAGCGTGGGGAGC	D_0__Bacteria;D_1__Actinobacteria;D_2__Thermoleophilia;D_3__Gaiellales;D_4__Gaiellaceae;D_5__Gaiella	ASV341	0	18	0	0	0	0	0	0	0	0	0	0
13ad19c2ab9dfa8c0812936ff06c2b3b	ATGCAAGCGTTATCCGGAATCATTGGGCGTAAAGAGTCCGTAGGTGGCACTTCAAGTCTGCTTTCGAAGACCGAAGCTCAACTTCGGAAAGGGAGTGGAAACTGAAGAGCTAGAGTATAGTAGGGGTAGAGGGAATTCCTAGTGTAGCGGTGAAATGCGTAGAGATTAGGAAGAACACCAGTGGCGAAGGCGCTCTACTGGGCATATACTGACACTGAGGGACGAAAGCTAGGGGAGC	D_0__Bacteria;D_1__Cyanobacteria;D_2__Oxyphotobacteria;D_3__Nostocales;D_4__Cyanobacteriaceae;D_5__Cyanobacterium PCC-10605;D_6__Cyanobacterium aponinum PCC 10605	ASV342	0	0	0	0	0	0	0	0	0	0	6	0
13c6bf915fe954c14e1111ec695b0ddc	GAGCTAGCGTTGTTCGGAATTACTGGGCGTAAAGCGCACGTAGGCGGGCAGTTAAGTCAGGGGTGAAATCCCGAGGCTCAACCTCGGAATTGCCTTTGATACTGGCTGTCTTGAGGTCGGGAGAGGTTGGTGGAATTCCTAGTGTAGAGGTGAAATTCGTAGATATTAGGAAGAACACCAGTGGCGAAGGCGGCCAACTGGCCCGAATCTGACGCTGAGGTGCGAAAGCGTGGGGAGC	D_0__Bacteria;D_1__Proteobacteria;D_2__Alphaproteobacteria;D_3__Rhizobiales;D_4__Hyphomicrobiaceae;D_5__uncultured;D_6__uncultured alpha proteobacterium	ASV343	0	0	0	0	0	0	0	0	0	0	0	19
13c806898c74ba9396d279f7cecc2a89	GTGCGAACGTTACTCGGAATCACTGGGCTTAAAGAGCACGTAGGCGGCGGCGTAAGTCGAACGTGAAATCCCAACGGCTCAACCGTGGAACTGCATTCGATACTGCGTCGCTCGAGGGAGAACGGGGCATTCGGAACTTCCGGTGGAGCGGTGAAATGTGTTGATATCGGAAGGAACGCCGGTGGCGAAAGCGGGATGCTGGGTCTCTTCTGACGCTGAGGTGCGAAAGCTAGGGTAGC	D_0__Bacteria;D_1__Planctomycetes;D_2__Planctomycetacia;D_3__uncultured;D_4__uncultured planctomycete;D_5__uncultured planctomycete;D_6__uncultured planctomycete	ASV344	0	0	0	0	0	0	0	10	0	0	0	0
13d0ca904d0698069ce46074fb08a5fa	GTCCAAACGTTATTCGGAATCATTGGGCTTAAAGGGTGCGTAGGCGGTGCGGAAAGTTGGGTGTGAAATCCCTCGGCTTAACCGAGGAATGGCGCTCAAAACTACCGTGCTGGAGGAAGACAGAGGTGAGCGGAACTAAGGGTGGAGCGGTGAAATGCGTTGATATCCTTAGGAACACCGGTGGCGAAAGCGGCTCACTGGGTCTTTTCTGACGCTGAGGCACGAAAGCTAGGGGAGC	D_0__Bacteria;D_1__Planctomycetes;D_2__Planctomycetacia;D_3__Pirellulales;D_4__Pirellulaceae;D_5__uncultured;D_6__uncultured bacterium	ASV345	0	0	0	0	0	0	0	22	0	0	0	0
13d61b983e4fbc1167f33bdab932e904	GTGCGAGCGTTAATCGGAATTACTGGGCGTAAAGCGTGCGCAGGCGGTTGTGTAAGACAGATGTGAAATCCCCGAGCTTAACTTGGGAATTGCATTTGTGACTGCATAACTAGAGTGCGTCAGAGGGGGGTGGAATTCCACGTGTAGCAGTGAAATGCGTAGAGATGTGGAGGAACACCAATGGCGAAGGCAGCCCCCTGGGATGACACTGACGCTCATGCACGAAAGCGTGGGGAGC	D_0__Bacteria;D_1__Proteobacteria;D_2__Gammaproteobacteria;D_3__Betaproteobacteriales;D_4__Burkholderiaceae;D_5__Limnobacter;D_6__uncultured beta proteobacterium	ASV346	0	0	0	0	0	0	0	0	0	0	0	127
13e25abbf411179ed80da23392b4bad0	GTGCAAGCGTTAATCGGAATTACTGGGCGTAAAGCGCACGTAGGTGGTTCGTTAAGCTAGCTGTGAAATCCCCGGGCTCAACCTGGGAATTGCAGTTAGAACTGGCGAGCTAGAGTAGGGTAGAGGGGTGTGGAATTCCAGGTGTAGCGGTGAAATGCGTAGATATCTGGAGGAACATCAGTGGCGAAGGCGACACCCTGGACTCATACTGACACTGAGGTGCGAAAGCGTGGGGAGC	D_0__Bacteria;D_1__Proteobacteria;D_2__Gammaproteobacteria;D_3__Cellvibrionales;D_4__Cellvibrionaceae;D_5__Cellvibrio;D_6__uncultured gamma proteobacterium	ASV347	0	0	0	0	0	0	0	0	0	0	20	0
1404b17e3571936eacf178b75afec41f	TACGAGGGGGATAAGCGTTATTCTTATTGACTGGGCGTAAAGGGTACGTAGATGGTTGAATTAATTTATAATTAAAGTCCTAGAGCTTAACTTGGGGAATGTTATTTAAAATTATTTAACTAGAGTTTAAAAGAAGATAGCGGTACTCTTAATTTAGAAGTGAAATGCAATGAGATTAAAGAGGACCATCAGTGGCGAAGGCGGCTATCTATTTTAGACTGACATTGAGGTACAAAAGCATGGGGAGCAAACAGG	D_0__Bacteria;D_1__Proteobacteria	ASV348	0	0	0	0	0	0	50	0	0	0	0	0
140b2a5b76b02eaed866a3b70ba9f33b	TGGCAAGCGTTGTTCGGATTCACTGGGCGTACAGGGTGTGTAGGCGGTTCGGTAAGCCCTCTGGGAAAGCTCCTGGCTCAACCGGGAAAGTTCAGGGGGGACTGCCGGGCTAGAGGACGGGAGAGGAGCGCGGAATTCCCGGTGTAGCGGTGAAATGCGTAGATATCGGGAGGAAGGCCGGTGGCGAAGGCGGCGCTCTGGAACGTACCTGACGCTGAGACACGAAAGCGTGGGGAGC	D_0__Bacteria;D_1__Nitrospirae;D_2__Nitrospira;D_3__Nitrospirales;D_4__Nitrospiraceae;D_5__Nitrospira;D_6__uncultured bacterium	ASV349	0	23	0	0	0	0	0	0	0	0	0	40
1410eceb1e9e961ef5d9b5a3e5a03eb4	GTGCAAGCGTTGTTCGGAATCATTGGGCGTAAAGCGCGTGTAGGCGGTTTGCTAAGTCTGGTGTGAAATCCCGGGGCTTAACTCCGGAAGTGCACTGGATACTGGCAGACTAGAGGACGAGAGAGGAGGGTGGAATTCCTGGTGTAGGGGTGAAATCCGTAGATATCAGGAGGAACATCGGTGGCGAAGGCGGCCCTCTGGCTCGTTTCTGACGCTCTGACGCGAAAGCGTGGGGAGC	D_0__Bacteria;D_1__Proteobacteria;D_2__Deltaproteobacteria;D_3__SAR324 clade(Marine group B)	ASV350	0	0	0	0	0	0	0	24	0	0	0	0
141745aac124d242d4ff6bd0d5bf6bf0	GTGCAAGCGTTGTTCGGAATCATTGGGCGTAAAGCGCGTGTAGGCGGTTTCGTAAGTCTAGTGTGAAATCCCGGGGCTTAACTCCGGAAGTGCATTGGATACTGCAAAACTAGAGGACGAGAGAGGATGGTGGAATTCCTGGTGTAGGGGTGAAATCCGTAGATATCAGGAGGAACATCGGTGGCGAAGGCGGCCATCTGGCTCGTATCTGACGCTGAGACGCGAAAGCGTGGGGAGC	D_0__Bacteria;D_1__Proteobacteria;D_2__Deltaproteobacteria;D_3__SAR324 clade(Marine group B)	ASV351	0	0	0	0	0	0	0	0	0	0	17	0
14180697d0f3a407663879c8736f3368	GTGCAAGCGTTATCCGGATTTATTGGGTTTAAAGGGTGCGTAGGTGGAATCTTAAGTCAGTGGTGAAATCCTGTAGCTCAACTATAGAACTGCCATTGATACTGAGATTCTTGAATATGGTTGAAGTAGGCGGAATGAGTAGTGTAGCGGTGAAATGCTTAGATATTACTCAGAACACCAATTGCGAAGGCAGCTTACTAAACCATCATTGACACTGAGGCACGAAAGCGTGGGGATC	D_0__Bacteria;D_1__Bacteroidetes;D_2__Bacteroidia;D_3__Bacteroidales;D_4__Marinifilaceae;D_5__uncultured;D_6__uncultured Bacteroidetes bacterium	ASV352	3	0	0	0	0	0	0	0	0	0	0	0
142a25286e6958962db9c42a982241a0	AACGTAGGGGGCCAGCGTTGCTCGGAATTACTGGGCGTAAAGGGTCTGTAGGCGGTGCGGTAAGTCCGGAGTGAAATCTCCAGGCTCAACTTGGAGGCTGCTTTGGAAACTGCCGTGCTCGAGTGCGGGAGAGGCGAGCGGAATTGCAGGTGTAGCGGTGAAATGCGTAGATATCTGCAGGAACACCAGTGGCGAAGGCGGCTCGCTGGACCGCAACTGACGCTGAGAGACGAAAGCTAGGGGAGCAAACAGG	D_0__Bacteria;D_1__Acidobacteria;D_2__Acidobacteriia;D_3__Subgroup 2;D_4__uncultured bacterium;D_5__uncultured bacterium;D_6__uncultured bacterium	ASV353	0	0	0	0	0	52	46	0	0	0	0	0
142eccb6bf39bc007c7a764f5c925cb7	GACATAGGTGGCAAGCGTTATTCGGAATTACTAGGCGTAAAGCGAGTGTAGGCGGGCGGCCAAGTCCGGCGTTAAATCTCCCGGCTTAACTGGGAGTCGTCGTCGGATACTAGCCGTCTCGAGTGGGGTAGGGGGCAGGGGAATTCCCGGTGTAGCGGTGAAATGCGTAGATATCGGGAGGAACACCTATGGCGAAAGCACCTGCCTGGGCCTTTACTGACGCTAAGACTCGAAAGCCGGGGGAGCAAACAGG	D_0__Bacteria;D_1__Elusimicrobia;D_2__Elusimicrobia;D_3__Lineage IV;D_4__uncultured bacterium;D_5__uncultured bacterium;D_6__uncultured bacterium	ASV354	0	0	0	0	0	9	0	0	0	0	0	0
144b123612304916348fdacd0f151d21	GTGCAAACGTTGCTCGGAATTACTGGGCGTAAAGCGCGTGTAGGTGGTTCTGTAAGTCAGGTGTGAAAGCCCAGGGCTCAACCCTGGAAGTGCACTTGATACTGCGGAACTTGAGTACTGAAGAGGAGAGCGGAATTCCCGGTGTAGAGGTGAAATTCGTAGATATCGGGAGGAACACCAGTGGCGAAGGCGGCTCTCTGGGCAGTTACTGACACTGAGACGCGAAAGCGTGGGTAGC	D_0__Bacteria;D_1__Proteobacteria;D_2__Deltaproteobacteria;D_3__Myxococcales;D_4__mle1-27;D_5__metagenome;D_6__metagenome	ASV355	0	0	0	0	0	0	0	9	0	0	0	0
14528a925b18a0022fdb92ed3955d8a1	GTGCGAACGTTGTTCGGAATCACTGGGCTTAAAGGGCGCGTAGGCGGGCTCCTCAGTCTGTGGTGAAAGCCCCCGGCTCAACCGGGGAAGTGCCGTGGATACTGGGAGTCTCGAGGAGGGTAGGGGCATCTGGAACTGCCGGTGGAGCGGTGAAATGCGTTGATATCGGCAGGAACTCCGGTGGCGAAGGCGAGGTGCTGGACCCTTTCTGACGCTGAGGCGCGAAAGCCAGGGGAGC	D_0__Bacteria;D_1__Planctomycetes;D_2__Planctomycetacia;D_3__Gemmatales;D_4__Gemmataceae;D_5__uncultured;D_6__uncultured bacterium	ASV356	0	0	0	0	0	0	0	44	0	0	0	0
14530cc90f7086b8a1f123b2fcadfd41	TACGGAGGGTGCAAGCGTTATCCGGAATCACTGGGTTTAAAGGGTGCGTAGGCGGCCTGATAAGTCAGGGGTGAAAGCCCACGGCTCAACCGTGGAACTGCCTTTGATACTGTGAGGCTTGAATCGGCGCGAGGCAGGCGGAATGTGGCATGTAGCGGTGAAATGCTTAGATATGCCATAGAACACCGATTGCGAAGGCAGCTTGCCAGAGCCTTGATTGACGCTGAGGCACGAAAGCGTGGGGAGCGAACAGG	D_0__Bacteria;D_1__Bacteroidetes;D_2__Bacteroidia;D_3__Chitinophagales;D_4__Saprospiraceae;D_5__Phaeodactylibacter;D_6__uncultured bacterium	ASV357	0	0	0	0	0	4	0	0	0	0	0	0
14869800ce1fb0762a7f38d1990a2bb4	ATGCAAGCGTTGTCCGGATTTATTGGGCGTAAAGCGTTCGTAGGTGGTTCGTTAAGTCTGGTGTTAAAGATCGGGGCTCAACCCCGGGAGTGCACTGGATACTGGCGGACTGGAGTGCAGTAGAGGCGAGTGGAATTCCCAGTGTAGCGGTGAAATGCGTAGATATTGGGAAGAACACCGGTGGCGTAGGCGACTCGCTGGGCTGTAACTGACGCTGAGGAACGAAAGCCAGGGGAGC	D_0__Bacteria;D_1__Cyanobacteria;D_2__Melainabacteria;D_3__Obscuribacterales;D_4__uncultured bacterium;D_5__uncultured bacterium;D_6__uncultured bacterium	ASV358	0	11	7	0	0	0	0	0	0	0	0	0
1488b0a8d03934dd2cfbfcc2c399b7de	ATGCAAGCGTTATCCGGAATGATTGGGCGTAAAGCGTCCGCAGGTGGTTGTGTGTGTCTATTGTCAAAGCATCATGCTTAACATGATAAAGGCAGTAGAAACTACACGACTAGAGTGCGTTCGGGGCAGAGGGAATTCCTGGTGTAGCGGTGAAATGCGTAGAGATCAGGAAGAACACCGGTGGCGAAAGCGCTCTGCTAGGCCGCAACTGACACTGAGGGACGAAAGCTAGGGGAGC	D_0__Bacteria;D_1__Cyanobacteria;D_2__Oxyphotobacteria;D_3__Nostocales;D_4__Nostocaceae;D_5__Fischerella PCC-9339	ASV359	0	2	20	437	40	0	0	0	37	880	92	0
1489a4e98d24a44890f53ebb4755b552	ACCCGAACGTTATTCGGAATTACTGGGCTTAAAGGGTGCGTAGGCTGTGCAGAAAGTTGGATGTGAAATCCCTCGGCTCAACCGAGGAATTGCGTCCAAAACTACTGTGCTAGAGGGAGGCAGAGGTGAGCGGAACTAATGGTGGAGCGGTGAAATGCGTTGATATCATTAGGAACACCAGTGGCGAAGGCGGCTCACTGGGCCTTTCCTGACGCTGAGGCACGAAAGCCAGGGGAGC	D_0__Bacteria;D_1__Planctomycetes;D_2__Planctomycetacia;D_3__Pirellulales;D_4__Pirellulaceae;D_5__uncultured	ASV360	0	0	0	16	8	0	0	0	0	0	0	0
14904468d28988e607e0092184539505	GGGCAAGCGTTGTTCGGAATTACTGGGCGTAAAGGGCGCGTAGGCTGCAAACCAAGTCGAATGTTAAATTCCAGAGCTCAACTCTGGAGTGCCGTTCGATACTGGTATGCTAGAGTGTGGAAGAGGGTGCTGGAATTCCTGGTGTAGCGGTGAAATGCGTAGATATCAGGAGGAACACCGGTGGCGAAGGCGGGCACCTGGGCCAACACTGACGCTGAGGCGCGAAAGCTAGGGGAGC	D_0__Bacteria;D_1__Acidobacteria;D_2__Blastocatellia (Subgroup 4);D_3__11-24;D_4__uncultured bacterium;D_5__uncultured bacterium;D_6__uncultured bacterium	ASV361	0	0	0	0	0	0	0	7	0	0	0	0
14aa3772627e9037f5e0a7d576201780	GTGCAAACGTTATTCGGAATCATTGGGTGTAAAGGGTGCGTAGACGGCGAAATAAGTCAGTTATTAAATCTTCTAGCTTAACTAGAAATCTGTAGCTGAAACTGATTTGCTTGAGGATGGAAGAGAGAAGCGGAATTCTCGGAGTAGCGGTAAAATGCGTAGATCTCGAGAGGAACACCGATGGCGAAGGCAGCTTCTTGGTCCATATCTGACGTTGAGGCACGAAAGCGTGGGGAGC	D_0__Bacteria;D_1__Dependentiae;D_2__Babeliae;D_3__Babeliales;D_4__UBA12409;D_5__uncultured bacterium;D_6__uncultured bacterium	ASV362	0	2	0	0	0	0	0	0	0	0	0	0
14ae4fcba2775e41afb3a2e6bfa4bcd6	GTGCGAACGTTATTCGGAATCACTGGGCTTACAGGGTGCGTAGGCGGCCACGTAAGTAGGGTGTGAAATCCCCCGGCCCAACCGGGGAACTGCGCTCTAAACTACATGGCTTGAGTGAGCTAGGGGTCCACGGAACTTCCAGTGGAGCGGTGAAATGTGTTGATATTGGAAGGAACACCGGAGGCGAAAGCGGTGGACTGGGGCTTAACTGACGCTGAGGCACGAAAGCCAGGGGAGC	D_0__Bacteria;D_1__Planctomycetes;D_2__Planctomycetacia;D_3__Planctomycetales;D_4__Rubinisphaeraceae;D_5__SH-PL14	ASV363	0	0	0	0	0	0	0	0	0	0	6	0
14becf26246f7fc823b12e16da6bb04c	ATGCAAGTGTTATCCGGAATCACTGGGCGTAAAGCGTCTGTAGGTGGTTTAATAAGTCAACTGTTAAATCTTGAAGCTCAACTTCAAAATCGCAGTCGAAACTATTAGACTAGAGTATAGTAGGGGTAAAGGGAATTTCCAGTGGAGCGGTGAAATGCGTAGATATTGGAAAGAACACCGATGGCGAAGGCACTTTACTGGGCTATTACTGACACTCAGAGACGAAAGCTAGGGTAGC	D_0__Bacteria;D_1__Cyanobacteria;D_2__Oxyphotobacteria;D_3__Chloroplast	ASV364	0	0	0	0	0	0	0	0	0	0	61	182
14ca30b13e73729af8fc74729bda7e15	TACAGAGGGTGCAAACGTTGCTCGGAATTATTGGGCGTAAAGCGCGTGTAGGCGGCTTGTTAAGTCGGTTGTGAAAACCCATGGCTCAACCATGGAAGGGCGTCCGAAACTGGCAAGCTAGAGTCCCGACGAGGATGGCGGAATTCCCAGTGTAGAGGTGAAATTCGTAGATATTGGGAGGAACACCGGTGGCGAAGGCGGCCATCTGGGAGGGCACTGACGCTGAGACGCGAAAGCGTGGGGAGCAAACAGG	D_0__Bacteria;D_1__Proteobacteria;D_2__Deltaproteobacteria;D_3__Myxococcales;D_4__P3OB-42;D_5__uncultured bacterium;D_6__uncultured bacterium	ASV365	0	0	0	0	0	35	0	0	0	0	0	0
14d34f697fa28196b9943ec4dbeb2ec9	GTGCAAACGTTGCTCGGAATCATTGGGCGTAAAGCGCACGTAGGCGGCTCGTCAAGTCGGGCGTGAAAGCCCTCGGCTTAACCGAGGAAGTGCGTTCGAAACTAACGAGCTTGAGTACGGGAGAGGATCGCGGAATTCCCGGTGTAGAGGTGAAATTCGTAGATATCGGGAGGAACACCAGTGGCGAAGGCGGCGATCTGGACCGATACTGACGCTGAGGTGCGAAAGCGTGGGGAGC	D_0__Bacteria;D_1__Proteobacteria;D_2__Deltaproteobacteria;D_3__Myxococcales;D_4__Haliangiaceae;D_5__Haliangium	ASV366	0	8	0	0	0	0	0	0	0	0	0	0
14d41b1d6eda7e92e6f1de7af16cd0af	TACGGAGGGGGCGAGCGTTATTCGGAATGATTGGGCGTAAAGAGCTCGTAGGCGGGCGGGCAAGTCTGGTGTAAAAGTGCTCTCGCTCAACGAAGCAACGTCGCCGGATACTACCCGTCTTGAGTGTGGCAGAGGTTGGTGGAATTCCAGGTGTAGCGGTGGAATGCGTAGATATCTGGAAGAACACCCGTGGCGAAGGCGGCCAACTGGGCCACGACTGACGCTGAGGAGCGAAAGCCAGGGGAGCGAACGGG	D_0__Bacteria;D_1__BRC1;D_2__uncultured organism;D_3__uncultured organism;D_4__uncultured organism;D_5__uncultured organism;D_6__uncultured organism	ASV367	0	0	0	0	0	0	36	0	0	0	0	0
14ddca3c56fe172fb737bc3ffa4d5a81	GTGCAAACGTTGTTCGGAATTACTGGGCGTAAAGCGCGTGTAGGCGGCTTGGCAAGTCGGGTGTGAAAGCCCCGGGCTCAACCTGGGAAGTGCACTCGAAACTGCCTCGCTTGAGTGTCGGAGAGGGAAGCGGAATTCTCGGTGTAGAGGTGAAATTCGTAGATATCGAGAGGAACACCGGTGGCGAAGGCGGCTTCCTGGACGACGACTGACGCTGAGACGCGAAAGCGTGGGGAGC	D_0__Bacteria;D_1__Proteobacteria;D_2__Deltaproteobacteria;D_3__Myxococcales;D_4__Phaselicystidaceae;D_5__Phaselicystis;D_6__uncultured bacterium	ASV368	0	0	0	0	0	0	0	0	0	0	0	8
14f82792aab78980cad7ccaed0197a17	GTGCAAGCGTTAATCGGAATTACTGGGCGTAAAGCGCACGCAGGCGGCTGCATAAGCCGGTCGTGAAATCCCCGGGCTTAACCTGGGAATTGCGATCGGGACTGTGCGGCTAGAGTGTTGGAGAGGGCAGCGGAATTCCAGGTGTAGCGGTGAAATGCGTAGATATCTGGAGGAACATCAGTGGCGAAGGCGGCTGCCTGGCCAAACACTGACGCTCAGGTGCGAAAGCGTGGGGAGC	D_0__Bacteria;D_1__Proteobacteria;D_2__Gammaproteobacteria;D_3__KF-JG30-C25;D_4__uncultured bacterium;D_5__uncultured bacterium;D_6__uncultured bacterium	ASV369	0	0	0	0	0	0	0	8	0	0	0	0
150bb67cff6308810c2dcc4d976c08d6	CCCCAAGCGTTATCCGGATTTATTGGGCGTAAAGCGTCTGTAGGCGTTTTGAATAGTTTCCCGTCAAATACTGATGCTCAACATCAGAACTGCGGGGAATACTTTCCAAATAGAGGTTGGGAGAGGTAGATGGAATTGCCGGTGTAGCGGTAAAATGCGTTAATATCGGCAAGAACACCAAATGCGAAGGCTTTCTACTAGAACATACCTGACGCTGAGAGACGAAAGCGTGGGGAGC	D_0__Bacteria;D_1__Patescibacteria;D_2__ABY1;D_3__Candidatus Buchananbacteria;D_4__metagenome;D_5__metagenome;D_6__metagenome	ASV370	0	17	0	0	0	0	0	0	0	0	0	0
15109130b54ce669670e11ea51151e85	TACGTAGGGTGCGAGCGTTAATCGGAATTACTGGGCGTAAAGCGTGCGCAGGCGGTTTTGTAAGACAGCTGTGAAATCCCCGGGCTCAACCTGGGAACTGCGGTTGTGACTGCAAGGCTAGAGTACGGCAGAGGGGGGTGGAATTCCTGGTGTAGCAGTGAAATGCGTAGAGATCAGGAGGAACATCGATGGCGAAGGCAGCCCCCTGGGCCGCTACTGACGCTCATGCACGAAAGCGTGGGGAGCAAACAGG	D_0__Bacteria;D_1__Proteobacteria;D_2__Gammaproteobacteria;D_3__Betaproteobacteriales;D_4__Rhodocyclaceae;D_5__Azovibrio;D_6__uncultured bacterium	ASV371	0	0	0	0	0	89	0	0	0	0	0	0
1511cf39a1fe39beeed16fa771f1841e	TACGGGGGGGGCAAGCGTTGTCCGGAATTATTGGGCGTAAAGGGCGCGTAGGCGGAATGGTAAGTCAGAGGTGAAAATCTCGCGCTTAACGCGGGAACTGCCTTTGATACTGCTGTTCTTGAGTGCGGAAGAGGGAAGCGGAATTCCCGGTGTAGCGGTGAAATGCGTAGATATCGGGAAGAACACCGGTAGCGTAAGCGGCTTCCTGGTCCGTTACTGACGCTGAGGCGCGAAAGCGTGGGGAGCAAACAGG	D_0__Bacteria;D_1__Calditrichaeota;D_2__Calditrichia;D_3__Calditrichales;D_4__Calditrichaceae;D_5__JdFR-76;D_6__uncultured bacterium	ASV372	0	0	0	0	0	12	7	0	0	0	0	0
151ad431709ddabcb0b3e63489697ac4	GTGCTAGCGTTGTTCGGAATTACTGGGCGTAAAGGGCGCGTAGGCGGCCCGTTAAGTCGGTTGTGAAAGCCCGGGGCTCAACCCCGGAACGGCAGCCGAGACTGGCGGGCTCGAGACCGGGAGAGGAGGGTGGAATACCCAGTGTAGAGGTGAAATTCGTAGATATTGGGTGGAACACCGGTGGCGAAAGCGGCTCTCTGGCCCGGTTCTGACGCTGAGGCGCGAAAGCGTGGGGAGC	D_0__Bacteria;D_1__Proteobacteria;D_2__Alphaproteobacteria;D_3__Tistrellales;D_4__Geminicoccaceae;D_5__Candidatus Alysiosphaera;D_6__uncultured alpha proteobacterium	ASV373	0	0	0	0	12	0	0	148	0	0	7	0
15262a646e14b798c7adbaa63cadcd4d	GTCCTAGCGTTGCTCGGAATCATTGGGCGTAAAGCGGATGTAGGCGGCTTTGTAAGTCGGAAGTGAAAGCCCTGGGCTTAACCCAGGAAGTGCTTTCGATACTGCTTAGCTTGAGTGTGGGAGAGGATAGTAGAATACCTGGTGTAGTGGTGAAATACGTAGATATCAGGTGGAATACCGGTGGCGAAGGCGGCTATCTGGCCCAACACTGACGCTGAGATCCGAAAGCGTGGGGATC	D_0__Bacteria;D_1__Proteobacteria;D_2__Deltaproteobacteria;D_3__Bdellovibrionales;D_4__Bdellovibrionaceae;D_5__Bdellovibrio;D_6__uncultured bacterium	ASV374	0	0	0	0	0	0	0	0	0	0	20	0
152cfe931905eaff0c8781861989fa17	ACCCGAGCGTTGTCCGGAATTACTGGGTGTAAAGGGCGTGTAGGTGGGCCTCTAAGTCGGTGGTGAAATCCTACAGCTTAACTGTAGAATTGCTTCCGATACTGGCGGTCTTGAGTGCGGCAGAGGGAGATGGAATTCATGGTGTAGCGGTGAAATGTGTAGATATCATGAAGAACACCGGTAGCGAAGGCGGTCTCCTGGTCCGTAACTGACACTGAGGCGCGAAAGCGTGGGGAGC	D_0__Bacteria;D_1__Bacteroidetes;D_2__Ignavibacteria;D_3__Kryptoniales;D_4__BSV26	ASV375	0	201	9	0	0	0	0	0	0	0	24	0
15413b6f193e84f3b8151563ee7eb76e	TGGCAAGCGTTGTTCGGAATTACTGGGCGTAAAGGGCGCGTAGGCGGCCCTGTAAGTCCCGCGTGAAAGCCCTCGGCTCAACCGAGGAACTGCGCGGGAGACTGCAAGGCTTGAGTTCGGGAGAGGGAAGTGGAATTCCGGGTGTAGCGGTGAAATGCGCAGATATCCGGAGGAACACCGGTGGCGAAGGCGGCTTCCTGGACCGACACTGACGCTGAGGCGCGAAAGCTAGGGGAGC	D_0__Bacteria;D_1__Acidobacteria;D_2__Subgroup 17;D_3__uncultured soil bacterium;D_4__uncultured soil bacterium;D_5__uncultured soil bacterium;D_6__uncultured soil bacterium	ASV376	0	0	0	0	0	0	0	0	0	0	39	0
15452d46f43cbd808cf43f1f11486c93	TACGGAGGGTGCAAGCGTTATCCGGATTCACTGGGTTTAAAGGGTGCGTAGGTGGGATTGTAAGTCAGTGGTGAAAGCCCCGGGCTCAACTTGGGAATTGCCATTGATACTGCTTTCCTTGAGTGCGATTGAGGTGAGTAGAATATGTCATGTAGTGGTGAAATACTTAGATATGACATAGAATACCGATTGCGAAGGCAGCTCACTAAATCGTAACTGACGCTGAGGCACGAAAGCGTGGGGAGCAAACAGG	D_0__Bacteria;D_1__Bacteroidetes;D_2__Bacteroidia;D_3__Chitinophagales;D_4__uncultured;D_5__uncultured bacterium;D_6__uncultured bacterium	ASV377	0	0	0	0	0	0	12	0	0	0	0	0
155ed5c2bda720388bd4f1522927ef0d	GGGCTAGCGTTGCTCGGAATTACTGGGCGTAAAGGGCGCGTAGGCGGCCTTGTCAGTCGGGCGTGAAATCCCCGGGCTCAACCTGGGAATTGCGTTCGATACGGCTGGGCTTGAGGCCGAGAGAGGGTGGTGGAATTCCCAGTGTAGAGGTGAAATTCGTAGATATTGGGAAGAACACCGGTGGCGAAGGCGGCCACCTGGCTCGGTACTGACGCTGAGGCGCGACAGCGTGGGGAGC	D_0__Bacteria;D_1__Proteobacteria;D_2__Alphaproteobacteria;D_3__Acetobacterales;D_4__Acetobacteraceae;D_5__Rhodovarius;D_6__uncultured bacterium	ASV378	0	0	0	3	9	0	0	0	0	0	0	0
1563640896b85b0a677f961715e1dabf	TACGGAGGGTGCGAGCGTTATTCGGAATTACTGGGCGTAAAGGGCGTGCAGGCGGAAGGAGCAGTCTGATGTGAAAGCCCGGGGCTCAACCCCGGAAGAGCATTGGAAACCATTCTTCTTGAGTGCTGGAGAGGAAGGGGGAATTCCCGGTGTAGAGGTGAAATTCGTAGAGATCGGGAGGAATACCAGTGGCGAAGGCGCCCTTCTGGACAGTTACTGACGCTGAGACGCGAAAGCGTGGGGAGCAAACAGG	D_0__Bacteria;D_1__Proteobacteria;D_2__Deltaproteobacteria;D_3__Syntrophobacterales;D_4__Syntrophobacteraceae	ASV379	0	0	0	0	0	0	4	0	0	0	0	0
15677cad14c4eeded3a474db0b816abf	TACGGAGGGTGCAAGCGTTAATCGGAATTACTGGGCGTAAAGCGCACGCAGGTGGCTGAGTCAGTCGATTGTGAAAGCCCTGGGCTTAACCTGGGAATTGCAGTCGATACTACTCAGCTCGAGTATGGGAGAGGGTAGTGGAATTCCCGGTGTAGCGGTGAAATGCGTAGATATCGGGAGGAACATCAGTGGCGAAGGCGGCTACCTGGCCCAATACTGACACTCAGGTGCGACAGCGTGGGGAGCAAACAGG	D_0__Bacteria;D_1__Proteobacteria;D_2__Gammaproteobacteria;D_3__CCD24	ASV380	0	0	0	0	0	5	0	0	0	0	0	0
1585bbfcc89073a9edab78f16c936bb6	GACGAACTGCGCGAACGTTATTCGGAATCACTGGGCTTAAAGGGTGCGTAGGCGGCCCGGAAAGTGGGGTGTGAAATCCCTCGGCTCAACCGAGGAATGGCGCTCCAAACTACCGGGCTCGAGGGAGATAGAGGTGAGCGGAACTCACGGTGGAGCGGTGAAATGCGTTGATATCGTGAGGAACACCGGTGGCGAAAGCGGCTCACTGGGTCTTTTCTGACGCTGAGGCACGAAAGCCAGGGGAGCAAACGGG	D_0__Bacteria;D_1__Planctomycetes;D_2__Planctomycetacia;D_3__Pirellulales;D_4__Pirellulaceae;D_5__uncultured	ASV381	0	0	0	0	0	52	19	0	0	0	0	0
159a695d45903ab7ed9fbd40d37716e8	ACTCGAGCGTTATCCGGATTTACTGGGCGTAAAGGGCGGGCAGGCGGCAGTCGAAGCTGGACGTGAAAGCTCCCGGCTCAACTGGGAGAGGCCGGACAGGACTCGGCTGCTAGAGGGCAGTAGAGGGGCGTGGAATTCCGGGTGGAGTGGTGAAATGCGTAGAGATCCGGAGGAACACCAGAGGCGAAGGCGGCGCCCTGGGCTGCACCTGACGCTGAGCCGCGAAAGCCAGGGGAGC	D_0__Bacteria;D_1__Chloroflexi;D_2__Anaerolineae;D_3__SBR1031;D_4__anaerobic digester metagenome;D_5__anaerobic digester metagenome;D_6__anaerobic digester metagenome	ASV382	0	0	0	0	0	0	0	0	0	0	3	0
15a5335b06e3df84eb91e1ce520ac840	GGGCTAGCGTTGTTCGGAATAACTGGGCGTAAAGCGCACGTAGGCGGACCATTAAGTCGGGGGTGAAATCCCGGGGCTCAACCCCGGAACTGCCTTCGATACTGGTGGTCTTGAGGTCGAGAGAGGTGAGTGGAATTCCGAGTGTAGAGGTGAAATTCGTAGATATTCGGAGGAACACCAGTGGCGAAGGCGGCTCACTGGCTCGATACTGACGCTGAGGTGCGAAAGCGTGGGGAGC	D_0__Bacteria;D_1__Proteobacteria;D_2__Alphaproteobacteria;D_3__Rhodobacterales;D_4__Rhodobacteraceae	ASV383	0	0	0	0	0	0	0	0	0	0	0	170
15b7fea16b9b51dc5aee2d02f214b6f1	TACGTGGGGTGCGAGCGTTGTTCGGAATTACTGGGCGTAAAGCGCGTGTAGGCGGCCTGTTAAGTCTGGTGTGAAATCCCTGGGCTCAACCCAGGAATTGCATGGGAAACTGACAGGCTCGAGTCCGGGAGAGGGTGGTGGAATTCCTGGTGTAGAGGTGAAATTCGTAGATATCAGGAGGAACACCGGTGGCGAAGGCGGCCACCTGGACCGGTACTGACGCTGAGACGCGAAAGCGTGGGGAGCAAACAGG	D_0__Bacteria;D_1__Proteobacteria;D_2__Deltaproteobacteria	ASV384	0	0	0	0	0	6	0	0	0	0	0	0
15c7f78457943abb36b7b83a219ddaba	TACAGAGGGTGCGAGCGTTGTCCGGAATCACTGGGCGTAAAGGGCGCGTAGGCGGTCGGGTAAGCGTGTGGTGAAAGCCCGGGGCTCAACCCCGGGTCGGCCATGCGAACTGTCCGACTGGAGCACGGTAGAGGCACATGGAATTCCGGGTGTAGCGGTGGAATGCGTAGAGATCCGGAAGAACACCGGTGGCGAAGGCGGTGTGCTGGGCCGTGGCTGACGCTGAGGCGCGACAGCGTGGGGAGCAAACAGG	D_0__Bacteria;D_1__Gemmatimonadetes;D_2__Gemmatimonadetes;D_3__Gemmatimonadales;D_4__Gemmatimonadaceae;D_5__uncultured	ASV385	0	0	0	0	0	8	127	0	0	0	0	0
15c800dac57ab4194e04cc4f56cdac66	TGGCGAGCGTTATCCGGATTTATTGGGTTTAAAGGGTGCGTAGGTGGATTTATAAGTCAGTGGTGAAAGTAGGCAGCTTAACTGTCGGATTGCCATTGATACTGTAAGTCTAGAGTACAGATGAGGTAGGCGGAATTTATGGTGTAGCGGTGAAATGCATAGATACCATAAAGAACACCGATTGCGAAGGCAGCTTACTGGGCTGTAACTGACACTGAGGCACGAAAGCGTGGGGATC	D_0__Bacteria;D_1__Bacteroidetes;D_2__Bacteroidia;D_3__Cytophagales	ASV386	6	0	0	0	28	0	0	0	0	0	0	0
15c8699b371b84131bbae9df45c78678	GTGCAAGCGTTGCTCGGAATCACTGGGCGTAAAGGGTGCGTAGGCGGTCTCTTAAGTCTGGCGTGAAAGCCCAGGGCTCAGCTCTGGAAGGGCGCCGGAAACTGAGGGGCTGGAGTGCCGGAGGGGAGAGTGGAATTCCCGGTGTAGCGGTGAAATGCGTAGAGATCGGGAGGAATACCGGTGGCGAAAGCGACTCTCTGGACGGTGACTGACGCTGAGGCACGAAAGCGTGGGGAGC	D_0__Bacteria;D_1__Proteobacteria;D_2__Deltaproteobacteria;D_3__Myxococcales;D_4__bacteriap25;D_5__unidentified;D_6__unidentified	ASV387	0	15	0	0	0	0	0	0	0	0	0	0
15d8500a9c8b8dbf852b76f03089e667	TGGCAAGCGTTGTCCGGATTTACTGGGCGTAAAGCGCGTGCAGGCGGTCCGTTAAGTGCAGGGTGAAAGCTCCCGGCTCAACTGGGAGAGGTCCTTGCATACTGGCGGACTCGAGGGGGGTAGAGGAGAGTGGAATTCCCGGTGTAGTGGTGATATGCGTAGATATCGGGAGGAACACCAGTGGCGAAGGCGGCTCTCTGGGCCCTACCTGACGCTGAGACGCGAAAGCGTGGGGAGC	D_0__Bacteria;D_1__Chloroflexi;D_2__Dehalococcoidia;D_3__S085	ASV388	0	92	17	0	0	0	0	0	0	0	0	0
15d988aaf852ecff4ca469c941f00d0b	TACGAAGGGAGCTAGCGTTGTTCGGAATCACTGGGCGTAAAGCGCACGTAGGCGGATGTGTCAGTCAGGGGTGAAATCCCGGAGCTCAACTTCGGAACTGCCCTTGATACAGCACGTCTCGAGTCCGGAAGAGGTGGGTGGAATTCCTAGTGTAGAGGTGAAATTCGTAGATATTAGGAAGAACACCGGTGGCGAAGGCGGCCCACTGGTCCGGTACTGACGCTGAGGTGCGAAAGCGTGGGGAGCAAACAGG	D_0__Bacteria;D_1__Proteobacteria;D_2__Alphaproteobacteria;D_3__Rhizobiales;D_4__Hyphomicrobiaceae;D_5__Pedomicrobium	ASV389	0	0	0	0	0	19	15	0	0	0	0	0
15e81757ad5c6899bac5d373d93c36e6	ATGCAAGCGTTATCCGGAATCATTGGGCGTAAAGCGTCCGCAGGTGGTGCTTCCAGTCTGCCGTTAAACATCCTGGCTCAACTGGGAACAGGCGGTGGAAACTGAAGTACTAGAGTGCGGTAGGGGTAGAGGGAATTCCCGGTGTAGCGGTGAAATGCGTAGAGATCGGGAAGAACACCAGTGGCGAAAGCGCTCTGCTGGACCGGCACTGACACTGAGGGACGAAAGCTAGGGGAGC	D_0__Bacteria;D_1__Cyanobacteria;D_2__Oxyphotobacteria;D_3__Nostocales;D_4__Nostocales Incertae Sedis;D_5__Microseira Carmichael-Alabama;D_6__uncultured cyanobacterium	ASV390	0	0	0	0	0	0	0	13	0	0	0	0
15e9034e7f482dd0c219187aaa2e221e	GGGCTAGCGTTGTTCGGAATCACTGGGCGTAAAGCGCACGCAGGCGGATCGATAAGTCGGGGGTGAAAGCCCGGGGCTTAACCTCGGAATTGCCTTCGATACTGTCGGTCTAGAGTCCGGGAGAGGTGAGTGGAATTCCTAGTGTAGAGGTGAAATTCGTAGATATTAGGAAGAACACCAGTGGCGAAGGCGGCTCACTGGCCCGGTACTGACGCTCAGGTGCGAAAGCGTGGGGAGC	D_0__Bacteria;D_1__Proteobacteria;D_2__Alphaproteobacteria;D_3__Rhizobiales;D_4__Rhodomicrobiaceae;D_5__Rhodomicrobium;D_6__uncultured bacterium	ASV391	0	0	0	0	0	0	0	0	0	54	0	0
15f5cf02dece038f59e9846e1c37572c	TACGGAGGGTGCAAGCGTTATCCGGATTTATTGGGTTTAAAGGGTGCGTAGGCGGATTATTAAGTCAGTGGTGAAAGCCTATAGCTTAACTATAGAACTGCCATTGATACTGATAATCTTGAGTATAGTTGAAGTGGGTAGAATGTACTATGTAGCGGTGAAATGCTTAGATATAGTACAGAATACCAATCGCGAAGGCAGCTCACTAAACTATTACTGACGCTGAGGCACGAAAGCGTGGGGAGCAAACAGG	D_0__Bacteria;D_1__Bacteroidetes;D_2__Bacteroidia;D_3__Flavobacteriales;D_4__Cryomorphaceae;D_5__uncultured;D_6__uncultured bacterium	ASV392	0	0	0	0	0	5	0	0	0	0	0	0
1605197ef44ca72708331778e7dce62f	GTGCAAGCGTTGTTCGGAATTATTGGGCGTAAAGGGCGTGTAGGCGGTTTGGCAAGTCAGATGTGAAAGCCCTGGGCTTAACCCGGGAAGTGCATTTGAAACTGCCATTCTAGAGTATGGGAGAGGAGAGTGGAATTCCCAGTGTAGAGGTGAAATTCGTAGATATTGGGAGGAACACCCGTGGCGAAGGCGACTCTCTGGACCAATACTGACGCTGAGACGCGAAAGCGTGGGTAGC	D_0__Bacteria;D_1__Proteobacteria;D_2__Deltaproteobacteria;D_3__Desulfarculales;D_4__Desulfarculaceae;D_5__Desulfatiglans	ASV393	0	0	0	0	0	0	0	0	0	0	6	0
16072d77d64eef3b80ca7e99224cd58f	GTGCAAACGTTGTTCGGAATTACTGGGCATAAAGCGCACGTAGGTGGTTCGCTAAGTCGCGTGTGAAATCCCCCGGCTCAACCGGGGAATTGCGCGCGATACTGGCGGGCTAGAGATCGGGAGGGGTGAGTGGAACTCCAGGTGGAGCGGTGAAATGCGTAGATATCTGGAGGAACACCGGTGGCGAAGGCGGCTCACTGGCCCGATACTGACGCTGAGGTGCGAAAGCTAGGGTAGC	D_0__Bacteria;D_1__Planctomycetes;D_2__OM190;D_3__uncultured bacterium;D_4__uncultured bacterium;D_5__uncultured bacterium;D_6__uncultured bacterium	ASV394	26	236	297	0	0	0	0	0	0	0	755	0
160d3ac582b63fc42ea9f468eea9725c	GGGCTAGCGTTGTTCGGAATTACTGGGCGTAAAGCGCACGTAGGCGGGCTGGAAAGTCAGGGGTGAAATCCCGGGGCTCAACCCCGGAACTGCCTTTGAAACTTCCAGTCTTGAGGTCGAGAGAGGTGGGTGGAATTCCGAGTGTAGAGGTGAAATTCGTAGATATTCGGAGGAACACCGGTGGCGAAGGCGGCCCACTGGCTCGATACTGACGCTGAGGTGCGAAAGCGTGGGGAGC	D_0__Bacteria;D_1__Proteobacteria;D_2__Alphaproteobacteria;D_3__Rhodobacterales;D_4__Rhodobacteraceae	ASV395	0	0	0	0	0	0	0	101	0	0	0	0
16121d23ea7dff7eb4bb96a39e498a00	TACAGAGGGTGCAAGCGTTAATCGGAATGACTGGGCGTAAAGGGCGCGTAGGCGGTCAGATAAGTTAGATGTGAAATCCCTGGGCTTAACCTAGGAACTGCATTTGATACTGTTTGACTAGAGTAGGGTAGAGGGAAGTGGAATTTCCGGTGTAGCGGTGAAATGCGTAGATATCGGAAGGAACACCAGTGGCGAAGGCGGCTTTCTGGACCTATACTGACGCTGAGGCGCGAAAGCGTGGGGAGCAAACAGG	D_0__Bacteria;D_1__Proteobacteria;D_2__Gammaproteobacteria;D_3__Diplorickettsiales;D_4__Diplorickettsiaceae;D_5__uncultured	ASV396	0	0	0	0	0	14	0	0	0	0	0	0
162105773d038078ad27681c4b4ffc17	GCCCAAACGTTATTCGGAATTACTGGGCTTAAAGAGTTCGTAGGCGGCGCAGAAAGTAGGGTGTGAAATCCCTCGGCTCAACCGAGGAATTGCGCCCTAAACTACTGTGCTTGAGGAACCTAGAGGTGAGCAGAACTGATGGTGGAGCGGTGAAATGCGTTGATATCATCAGGAATACCGGAGGCGAAGGCGGCTCACTGGGGGTTATCTGACGCTGAGGAACGAAAGCCAGGGGAGC	D_0__Bacteria;D_1__Planctomycetes;D_2__Planctomycetacia;D_3__Pirellulales;D_4__Pirellulaceae;D_5__Pirellula	ASV397	0	0	0	0	0	0	0	0	0	0	7	0
16232d5da268f9a042652a3a61e0ac8b	TACGAGTGGGGCAAGCGTTGTTCGGAGTTACTGGGCTTAAAGGGTGCGTAGGTGGTGCTGCAAGTCAGGGGTGAAAGTCGGCGGCCCAACCGTTGAATTGCCTTTGATACTGCAGTGCTTGAGTGCGTGAGGGGGAGCTGGAACGAGCGGTGTAGCGGTGAAATGCGTAGATATCGCTCGGAAGGCCGGAGCCGAAGGGGAGCTCCTGGCACGCAACTGACGCTGAGGCACGAAAGCGTGGGGAGCAAACAGG	D_0__Bacteria;D_1__Planctomycetes;D_2__vadinHA49;D_3__uncultured bacterium;D_4__uncultured bacterium;D_5__uncultured bacterium;D_6__uncultured bacterium	ASV398	0	0	0	0	0	158	0	0	0	0	0	0
162a28f6ad1d8e39db2dab1a47867776	GTGCAAACGTTGCTCGGAATTATTGGGCGTAAAGCGCACGTAGGCGGTTCGTTATGTCGGATGTGAAAGCCCTGGGCTTAACCCAGGAAGTGCATCCGAAACTGGCGAGCTTGAGTACGGAAGAGGGTCTCGGAATTCCCGGTGTAGAGGTGAAATTCGTAGATATCGGGAGGAACACCAGTGGCGAAGGCGGAGACCTGGGCCGATACTGACGCTGAGGTGCGAAAGCGTGGGGAGC	D_0__Bacteria;D_1__Proteobacteria;D_2__Deltaproteobacteria;D_3__Myxococcales;D_4__Haliangiaceae;D_5__Haliangium;D_6__uncultured bacterium	ASV399	0	0	0	0	0	0	0	29	0	0	0	0
16313d50c9d0a0b2d347fc95f72b3ef7	GTGCAAACGTTGTTCGGAATTACTGGGCGTAAAGCGCGTGTAGGCGGTCTTGCAGGTCGGATGTGAAATCCCTCGGCTCAACCAAGGAAGTGCATTCGAAACCGCGAGACTTGAGTGTCGGAGAGGAAGGCGGAATTGTCGGTGTAGAGGTGAAATTCGTAGATATCGACAGGAACACCTGTGGCGAAAGCGGCCTTCTGGACGAACACTGACGCTGAGACGCGAAAGCGTGGGGAGC	D_0__Bacteria;D_1__Proteobacteria;D_2__Deltaproteobacteria;D_3__Myxococcales;D_4__Phaselicystidaceae;D_5__Phaselicystis;D_6__metagenome	ASV400	2	76	5	0	0	0	0	10	0	0	9	0
165131f733f0041acac63c59b54af3ab	GTGCAAGCGTTGTTCGGAATTACTGGGCGTAAAGCGCGCGTAGGCGGGTCTGAAAGTCGATTGTGAAATCCCTGGGCTTAACCTGGGAATGGCAGTCGAAACTTCAGATCTTGAGTGCCTGAGAGGATGGCGGAATTCCCGGTGTAGTAGTGAAATACGTAGATATCGGGAAGAACACCTGAGGCGAAGGCGGCTATCTGGCGGTGCACTGACGCTAAGGCGCGAAAGCGTGGGGAGC	D_0__Bacteria;D_1__Proteobacteria;D_2__Deltaproteobacteria;D_3__Oligoflexales;D_4__Oligoflexaceae;D_5__uncultured;D_6__uncultured soil bacterium	ASV401	0	0	0	0	0	0	0	0	0	0	9	0
165eb2bee274a8425e8fe42c7ff4e0e5	AACGGGGGGGGCTAGTGTTGTTCATCATAACTGGGCGTAAAGGGTGCGTAGGTGGTTTTTTACGTAAAAATTAAAGAATCTAGGCGCAACTTAGAAATTAATTTTTATACTAAAAGACTAGAGGGCAAAGGAAGTTCGTTGTATTCTTAGTGGAGAGGTGAAATTTTAAGATATTAAGAGGACACCCAATAGGCAAAGGCAACCAACTAAAATGCTACTGACACTGAGGCACGAAAGCGTGGGGATCAAACGGG	D_0__Bacteria	ASV402	0	0	0	0	0	0	2	0	0	0	0	0
165f2cfa0616b3a4f28d171b1f852102	TACGAACTGTGCGAACGTTATTCGGATTCACTGGGCTTAAAGGGTGCGTAGGCGGCCAATCAAGTAGGGTGTGAAATCCTCCGGCTCAACCGGAGAACGGCGCTCTAAACTGTTTGGCTGGAGTAAGTCAGGGGTGTGTGGAACTTCCGGTGGAGCGGTGAAATGTGTTGATATCGGAAGGAACGCCGGTGGCGAAAGCGACACACTGGGGCTTAACTGACGCTGAGGCACGAAAGCCAGGGGAGCGAACGGG	D_0__Bacteria;D_1__Planctomycetes;D_2__Planctomycetacia;D_3__Planctomycetales;D_4__uncultured;D_5__uncultured planctomycete;D_6__uncultured planctomycete	ASV403	0	0	0	0	0	55	163	0	0	0	0	0
16683f86f19839958062f9f1403c0ff4	GGGCTAGCGTTGCTCGGAATTACTGGGCGTAAAGGGCGCGTAGGCGGCGGTCTCAGTCAGGCGTGAAAGCCCCGGGCTCAACCTGGGAATTGCGCTTGAGACGGGATTGCTTGAGGACGGGAGAGGGTGGTGGAATTCCCAGTGTAGAGGTGAAATTCGTAGATATTGGGAAGAACACCGGTGGCGAAGGCGGCCACCTGGCCCGTTTCTGACGCTGAGGCGCGAAAGCGTGGGGAGC	D_0__Bacteria;D_1__Proteobacteria;D_2__Alphaproteobacteria	ASV404	0	10	0	0	0	0	0	0	0	0	17	0
16adbbd307162d1587258159ab9cfa4b	ATGCAAGCGTTATCCGGAATTATTGGGCGTAAAGCGTCCGCAGGTGGTTATTCAAGTCTGCTGTCAAAGGCGGGGGCTTAACTCCCGAAAGGCAGTGGAAACTGGGTAACTAGAGTTCGGTAGGGGTAGAGGGAATTCCCAGTGTAGCGGTGAAATGCGTAGAGATTGGGAAGAACACCAGTGGCGAAGGCGCTCTACTGGGCCGAAACTGACACTGAGGGACGAAAGCTAGGGGAGC	D_0__Bacteria;D_1__Cyanobacteria;D_2__Oxyphotobacteria;D_3__Nostocales;D_4__Cyanobacteriaceae	ASV405	16	0	0	0	0	0	0	0	0	0	0	0
16ae0d70c4ca6e380cc111027827c0d6	TACGTAGGGTGCAAGCGTTGTCCGGAATTATTGGGCGTAAAGAGCTCGTAGGCGGTTCGTCGCGTCGGCTGTGAAAACCCGGAGCTCAACTCCGGGCCTGCAGTCGATACGGGCGGACTTGAGTTCGGCAGGGGAGACTGGAATTCCTGGTGTAGCGGTGAAATGCGCAGATATCAGGAGGAACACCGGTGGCGAAGGCGGGTCTCTGGGCCGATACTGACGCTGAGGAGCGAAAGCGTGGGGAGCGAACAGG	D_0__Bacteria;D_1__Actinobacteria;D_2__Actinobacteria;D_3__Frankiales;D_4__Geodermatophilaceae;D_5__Geodermatophilus;D_6__uncultured bacterium	ASV406	0	0	0	0	0	0	62	0	0	0	0	0
16b6f9f980cab3097c8e0f462abd14f5	CAGCAAACGTTGTTCGGAGTTACTGGGCGTAAAGAGTGCGTAGGCTGTCTGCCAAGTCCGGTGTGAAATCTCCTGGCTTAACTGGGAGGGTGCGCCGGATACTGGTGGGCTTGAGTGTGGGAGAGGAAAGCAGAATTCCTGGTGTAGCGGTGAAATGCGTAGATATCAGGAGGAATACCTGTGGTGAAGACGGCTTTCTGGACCACAACTGACGCTGAGGCACGAAAGCGTGGGGAGC	D_0__Bacteria;D_1__Acidobacteria;D_2__Acidobacteriia;D_3__Solibacterales;D_4__Solibacteraceae (Subgroup 3);D_5__Bryobacter	ASV407	0	0	0	0	0	0	0	13	0	0	0	0
16be96e7a48b7262633d5db7fe4071b8	TACGGAGGGGGCAAGCGTTGCTCGGAATTACTGGGCGTAAAGGGTCCGTAGGCGGCTTCGTAAGTTAGATGTGAAAGCTTAGGGCTCAACCCTGAAATTGCATCTAAAACTGCGGAGCTAGAGTCCAGAAGAGGTCGGCGGAATTCCCGGTGTAGCGGTGAAATGCGTAGATATCGGGAGGAACACCAGCGGCGAAGGCGGCCGACTAGTTTGGTACTGACGCTGAGGGACGAAAGCGTGGGGAGCAAACCGG	D_0__Bacteria;D_1__Dadabacteria;D_2__Dadabacteriia;D_3__Dadabacteriales;D_4__uncultured Nitrospirae bacterium;D_5__uncultured Nitrospirae bacterium;D_6__uncultured Nitrospirae bacterium	ASV408	0	0	0	0	0	0	31	0	0	0	0	0
16bf04e2f51abeed6ad7d292025576f2	GTGCTAGCGTTGTTTGGAATTACTGGGCGTAAAGGGCGCGTAGGCGGCTTGGTAAGTCAGATGTGAAAGCCCGGAGCTTAACTCCGGAAGTGCATTTGAAACTGCCTGGCTTGAGTGCACTAGAGGATGGTGGAATTCCCAGTGTAGAGGTGAAATTCGTAGAGATTGGGAGGAACACCGGTGGCGAAGGTGGCCCACTGGTCCGGTACTGACGCTGAAGTGCGAAAGCGTGGGGAGC	D_0__Bacteria;D_1__Proteobacteria	ASV409	0	0	0	0	0	0	0	2	0	0	0	0
16c1c95ab04790dbefca387f6dd6466f	TACGAAGGGGGCAAGCGTTATTCGGATTTATTGGGCGTAAAGGGCGTGTAGGCGGCTCGGCAAGTCTGGTGTGAAAACGCTACCGCTCAACGGAGCGAATGCGCTGGATACTGCCGAACTTGAGTTCGAGAGAGGTGGGCGGAATACCTGGTGTAGCGGTGGAATGCGTAGAGATCAGGTAGAACACCCGAGGCGAAGGCGGCCCACTGGCTCGACACTGACGCTGAGGCGCGAAAGCGTGGGGATCAAACGGG	D_0__Bacteria;D_1__BRC1;D_2__metagenome;D_3__metagenome;D_4__metagenome;D_5__metagenome;D_6__metagenome	ASV410	0	0	0	0	0	0	3	0	0	0	0	0
16d7ed2a5c5af7975b85ff6bf1cee285	GGGCGAGCGTTGTCCGAATTTACTGGGCGTAAAGCGCGCGTAGGCGGTCTCTTAAGTCTGGGGTGAAAGGTTCAGCGCTCAACGCGAACAGTGCCTTGGATACTGGGGGACTTGAGTTCGGGAGGGGGCAGTGGAATTCCTGGTGTAGCGGTGAAATGCGTAGATATCAGGAGGAACACCGGTGGCGAAGGCGGCTGCCTGGCCTAGAACTGACGCTGAGGTGCGAAAGCGTGGGTAGC	D_0__Bacteria;D_1__Armatimonadetes;D_2__Armatimonadia;D_3__Armatimonadales	ASV411	0	0	0	0	0	0	0	14	0	0	0	0
16da445c2afa12e99183acd7b49eeeef	GGGCGAGCGTTATTCGGAATCACTGGGCGTAAAGCGTGCGTAGGCGGTTTTGAAAGTTGGAAGTGAAAGCCCAGGGCTCAACCCTGGAATTGCTTTCAAAACTACAAAACTTGAATTCAGGAGAGGATAGCGGAATTCCCAGTGTAGCAGTGAAATGCGTAGATATTGGGAGGAACACCAGTGGCGTAAGCGGCTATCTGGACTGACATTGACGCTGAGGCACGAAAGCGTGGGGATC	D_0__Bacteria;D_1__Proteobacteria;D_2__Alphaproteobacteria;D_3__Rhodospirillales;D_4__uncultured;D_5__uncultured soil bacterium;D_6__uncultured soil bacterium	ASV412	0	0	0	0	0	0	0	3	0	0	17	0
16dff388ed6432e731adb577f1f27bbb	GCCCGAGCGTTAATCGGAATCACTGGGCTTAAAGGGTGCGCAGGCGGACCGGAAAGCATCTTGTGAAAGCCCCCGGCTCAACCGGGGAACTGCGGGGTGAACTACCGGTCTTGAGGCAGGTAGGGGCCAGCGGAACGATGGGTGGAGCGGTGAAATGCGTAGATATCCATCGGAACGCCGATGGCGAAGGCAGCTGGCTGGGCCTGTCCTGACGCTCAGGCACGAAAGCGTGGGGAGC	D_0__Bacteria;D_1__Planctomycetes;D_2__Phycisphaerae;D_3__Phycisphaerales;D_4__Phycisphaeraceae;D_5__SM1A02	ASV413	0	8	0	0	0	0	0	0	0	0	0	0
16e623dbc3766992aa954c4a0e190bb3	TACGTAGGGGGCAAGCGTTGTTCGGAATTACTGGGCGTAAAGGGCGCGTAGGCGGCTCTTCAAGTCGGGCGTGAAATCTCCGGGCTTAACCCGGAAGGGTCGTCCGATACTGTTGAGCTAGAGTGTGGAAGAGGCTACTGGAATTCCGTGTGTAGCGGTGAAATGCGTAGATATACGGAGGAACACCGGAGGCGAAGGCGGGTAGCTGGGCCAACACTGACGCTGAGGCGCGAAAGCTAGGGGAGCAAACGGG	D_0__Bacteria;D_1__Acidobacteria;D_2__Blastocatellia (Subgroup 4);D_3__11-24;D_4__uncultured bacterium;D_5__uncultured bacterium;D_6__uncultured bacterium	ASV414	0	0	0	0	0	0	4	0	0	0	0	0
16fa66ebb702e717682f9bcd073a0180	ATCCGAGCGTTATCCGAATTTACTGGGCGTAAAGCGCGTGCAGGCGGTTCGGTAAGTTGGATGTGAAATCTCCCGGCTCAACTGGGAGAGGTCGTTCAATACTGTCGGACTTGAGGATGGTAGAGGGAGGTGGAATTCCCGGTGTAGTGGTGAAATGCGTAGATATCGGGAGGAACACCAGTGGCGAAAGCGGCCTCCTGGACCATTCCTGACGCTCAGACGCGAAAGCTAGGGGAGC	D_0__Bacteria;D_1__Chloroflexi;D_2__Anaerolineae;D_3__Anaerolineales;D_4__Anaerolineaceae;D_5__uncultured	ASV415	0	0	0	0	0	0	0	0	0	0	23	0
170f1987b5f9221438945cc06ba989b7	TACGAGAGGTCCAAGCGTTAGTCGGAATCACTGGGCTTAAAGGGTGCGTAGGCGGATCCGTAAGTGTCTTGTGAAATCCCCGGGCTCAACCCGGGAATTGCATGGCATACTGCGGATCTTGAGGAATCTAGAGGCCGGCAGAACAATAGGTGGAGCGGTGGAATGCGTAGATATCTATTGGAATGCCAAAGGTGAAGACAGCCGGCTGGGGATTTCCTGACGCTGAGGCACGAAAGCGTGGGGATCAAACAGG	D_0__Bacteria;D_1__Planctomycetes;D_2__Phycisphaerae;D_3__Phycisphaerales;D_4__Phycisphaeraceae;D_5__SM1A02;D_6__uncultured bacterium	ASV416	0	0	0	0	0	14	96	0	0	0	0	0
17133cd46f98babbb3151f1f2da78fc1	TACGGAGGGGGCAAGCGTTGCTCGGAATTACTGGGCGTAAAGGGTCCGTAGGCGGCTTCGTAAGTTAGATGTGAAAGCTCAGGGCTTAACCCTGAAATCGCATCTAAAACTGCGGAGCTAGAGTCCAGAAGAGGTCGGCGGAATTCCCGGTGTAGCGGTGAAATGCGTAGATATCGGGAGGAACACCAGCGGCGAAGGCGGCCGACTAGTTTGGAACTGACGCTGAGGGACGAAAGCGTGGGGAGCAAACCGG	D_0__Bacteria;D_1__Dadabacteria;D_2__Dadabacteriia;D_3__Dadabacteriales;D_4__uncultured Nitrospirae bacterium;D_5__uncultured Nitrospirae bacterium;D_6__uncultured Nitrospirae bacterium	ASV417	0	0	0	0	0	17	58	0	0	0	0	0
17324005f30af0fc534678bff07ee2e1	GACGTAGGGTCCAAGCGTTGTCCGGATTTACTGGGCGTAAAGAGCGCGTAGGCGGCTTGGTAAGTGTGGTGTGAAATCTCCAGGGCTCAACCCGGAAACTGCACCGCAGACTGTCAGGCTTGAGGAATGCAGAGGTAACTGGAATTCCTGGTGTAGCGGTGAAATGCGTTGATATCAGGAGGAACACCCATGGCGAAGGCAGGTTACTGGGCATTATCTGACGCTGAGGCGCGAAAGCGTGGGTAGCAAACAGG	D_0__Bacteria;D_1__Armatimonadetes;D_2__Fimbriimonadia;D_3__Fimbriimonadales;D_4__Fimbriimonadaceae	ASV418	0	0	0	0	0	380	55	0	0	0	0	0
177be7811f59968a18c5be22b35beca1	TACGTAGGGGGCGAGCGTTACCCGGATTCACTGGGCGTAAAGTGCGCGTAGGCGGCTAGGAAAGTCTCTTTTGAAAGCTCCCGGCTTAACTGGGAGAGGTGAGGAGATACTACCTGGCTGGAGGGCAGTAGAGGAAAGCGGAATTCCCGGTGTAGCGGTGAAATGCGTAGATATCGGGAGGAACACCAGTGGCGAAAGCGGCTTTCTGGGCTGTACCTGACGCTGAGGCGCGAGAGCGTGGGGAGCAAACAGG	D_0__Bacteria;D_1__Chloroflexi;D_2__Dehalococcoidia;D_3__SAR202 clade;D_4__uncultured bacterium;D_5__uncultured bacterium;D_6__uncultured bacterium	ASV419	0	0	0	0	0	0	8	0	0	0	0	0
17801762a74c7a387a357a24c026fb41	TGGCAAGCGTTGTCCGGATTTATTGGGTTTAAAGGGTGCGTAGGTGGTCATGTAAGTCAGTGGTGAAATACGGCAGCTTAACTGTCGAGGTGCCATTGATACTGCGTGACTTGAGTACAGACGAGGTAGGCGGAATTGACGGTGTAGCGGTGAAATGCTTAGATATCGTCAAGAACACCGATAGCGAAGGCAGCTTACTAGACTGTAACTGACACTGAGGCACGAAAGTGTGGGGATC	D_0__Bacteria;D_1__Bacteroidetes;D_2__Bacteroidia;D_3__Cytophagales;D_4__Microscillaceae;D_5__OLB12;D_6__uncultured bacterium	ASV420	0	0	0	0	0	0	0	7	0	0	0	0
1792b4296158a05807a26fd15f87a99f	TACCAGCGGTCCAAGTCGCAATCACTTTTATTGGGTCTAAAACATCCGTAGCTTGTTATGCAAGTCTCTTGTGAAATCCGGCCTCTCAAGGGTCGAAGTGCAAGAGATACTACATGGCTAGAGACCGGGAGACGTGAGAAGTACGGTTAGGGTAGTGGTAAAATACGTTGATCCTTACTGGACTCACAATAGCGAAGGCATCTCACGAGAACGGATCTGACAGTAAGGGATGAAGGCTAGGGGCGCAAAACGG	D_0__Archaea;D_1__Nanoarchaeaeota;D_2__Woesearchaeia;D_3__Candidatus Staskawiczbacteria bacterium RIFOXYA2_FULL_32_7;D_4__Candidatus Staskawiczbacteria bacterium RIFOXYA2_FULL_32_7;D_5__Candidatus Staskawiczbacteria bacterium RIFOXYA2_FULL_32_7;D_6__Candidatus Staskawiczbacteria bacterium RIFOXYA2_FULL_32_7	ASV421	0	0	0	0	0	27	56	0	0	0	0	0
17a1d3358531d7af882a245410ba3ca6	TACGTAGGTGGCGAGCGTTATCCGGAATTATTGGGCGTAAAGCGCGCGCAGGCGGTTTCTTAAGTCTGATGTGAAAGCCCACGGCTCAACCGTGGAGGGTCATTGGAAACTGGGAAACTTGAGTGCAGAAGAGGAAAGCGGAATTCCACGTGTAGCGGTGAAATGCGTAGAGATGTGGAGGAACACCAGTGGCGAAGGCGGCTTTCTGGTCTGTAACTGACGCTGAGGCGCGAAAGCGTGGGGAGCAAACAGG	D_0__Bacteria;D_1__Firmicutes;D_2__Bacilli;D_3__Bacillales;D_4__Bacillaceae;D_5__Bacillus	ASV422	0	0	0	0	0	10	16	0	0	0	0	0
17b52fd618cc80619ea5df8e764f1b77	TACGAAGGGTGCAAGCGTTGCTCGGAATTACTGGGCGTAAAGCGTACGCAGGCGGTCCTTGCAAGTCAGGCGTGAAAGCCCGGGGCTCAACTCCGGGAGGTCGTCTGAAACTGCAGGACTCGAGTACGGGAGAGGGGTGTGGAATTCCCAGTGTAGAAGTGAAATTCGTAGATATTGGGAGGAACACCGGTGGCGAAGGCGACACCCTGGCCCGAAACTGACGCTCATGTACGAAAGCGTGGGGAGCAAACAGG	D_0__Bacteria;D_1__Proteobacteria;D_2__Deltaproteobacteria;D_3__Bdellovibrionales;D_4__Bdellovibrionaceae;D_5__OM27 clade	ASV423	0	0	0	0	0	6	27	0	0	0	0	0
17bcbcb5a5fcc33f88ca7d91dd4f32e2	GTGCGAGCGTTAATCGGAATCATTGGGCGTAAAGGGCGCGTAGACGGGTGATTAAGCGAAGGGTGAAAGGCATGGGCTCAACCTGTGTGAGCCTTTCGAACTGATGACCTAGAGGTTAGGAGAGGGGAGAGGAATTCTCGAAGTAGCGGTGAAATGCGTAGATATCGAGAGGAATATCAGAGGCGAAGGCGACTCTCTGGCCTAGACCTGACGTTGAGGCGCGAAAGCGTGGGGAGC	D_0__Bacteria	ASV424	4	0	0	0	0	0	0	0	0	0	14	0
17c171baecef850dc819b8b35408e448	TACGGAGGGGGCTAGCGTTGCTCGGAATCACTGGGCGTAAAGGGCAAGCAGGCGGCCCCGCAAGTCTGATGTGAAAGCCCCCGGCTCAACCGGGGAATTGCATTTGAAACTGCGGGGCTCGAGTTCGGGAGAGGTGGGCGGAATTCCCGGTGTAGCGGTGAAATGCGTTGATATCGGGAGGAACGTCGGAGGCGAAGGCGGCCCACTGGACCGATACTGACGCTCAGAGGCGAAAGCTAGGGGAGCAAACGGG	D_0__Bacteria;D_1__Proteobacteria	ASV425	0	0	0	0	0	9	5	0	0	0	0	0
17c33585763f3becc909e3ffa24af86e	CTGCAAGCGTTATTCGGATTCACTGGGCGTAAAGGGTGCGCAGGCGGTTGTGTGTGTCAGGTGTGAAATCTCGGAGCTCAACTCCGAAACTGCGCCTGAAACTACATGACTAGAGCATTGGAGAGGGTAGCGGAATTCACGGTGTAGCAGTGAAATGCGTAGATATCGTGAGGAACACCAGAGGCGAAGGCGGCTACCTGGACAATTGCTGACGCTCAGGCACGAAAGCGTGGGGAGC	D_0__Bacteria;D_1__Verrucomicrobia;D_2__Verrucomicrobiae;D_3__Opitutales;D_4__Opitutaceae;D_5__uncultured	ASV426	0	0	0	0	0	0	0	0	0	0	33	0
17e3a96d4bf602eaf1fa1b529df26af0	TGGCTAACGTTATCCGGAATTACTGGGTGTAAAGGGTCCGCAGGCTGTCCTGTAAGTCAAAGGTGAAATAATCCGGCTCAACCGGGTTTCTGCCTTTGATACTGCAGGACTTGAGTACGGAAGAGGAGAGTGGAATTCCCAGTGTAGCGGTGAAATGCGTAGATATTGGGAAGAACACCGGTGGCGAAGGCGGCTCTCTGGTCCGATACTGACGCTCAGGGACGAAAGCCAGGGGAGC	D_0__Bacteria;D_1__FCPU426;D_2__uncultured microorganism;D_3__uncultured microorganism;D_4__uncultured microorganism;D_5__uncultured microorganism;D_6__uncultured microorganism	ASV427	0	0	0	0	0	0	0	0	0	0	10	0
17e911a78a1872e5e7421f918506f185	TACGAGGGGTCCTAGCGTTGTTCGGAATCATTGGGCGTAAAGGGTGTGTAGGTGGCCATGTAAGTCAGGTGTGAAAGCCCCGGGCTCAACCCGGGAAGTGCATTTGATACTGCGTGGCTTGAGTACCGAAGAGGGTAGTGGAATTCCAGGTGTAGTGGTGAAATACGTAGATATCTGGAGGAACACCGGTGGCGAAGGCGGCTACCTGGTCGAGTACTGACACTGAGACACGAAAGCATGGGGATCAAACAGG	D_0__Bacteria;D_1__Proteobacteria;D_2__Deltaproteobacteria;D_3__Bdellovibrionales;D_4__Bdellovibrionaceae;D_5__Bdellovibrio;D_6__uncultured bacterium	ASV428	0	0	0	0	0	31	0	0	0	0	0	0
17ed808d6fbbae029cabb7a150899630	TTCCAAGCGTTGTTCGGATTCACTGGGCGTAAAGGGTGCGCAGGCGGTCGGGTAAGTCTGATGTGAAATCTCCGGGCTCAACCCGGAAAGGGCATTGGATACTATCCGGCTGGAGGGTTGCAGGGGGGACTGGAATTCTCGGTGTAGCAGTGAAATGCGTAGATATCGAGAGGAACACCCGTGGCGAAGGCAAGTCCCTGGACAACTCCTGACGCTCATGCACGAAAGCTAGGGGAGC	D_0__Bacteria;D_1__Verrucomicrobia;D_2__Verrucomicrobiae;D_3__Pedosphaerales;D_4__Pedosphaeraceae	ASV429	0	0	0	0	0	0	0	0	0	0	14	0
17eeff9b00b54112c70760ba5bd3504f	GTGCAAGCGTTGTCCGGAATTACTGGGTTTAAAGGGTGCGTAGGCGGGTAATCAAGTCTAATGTTAAAAGTAACCGCTTAACGGTTAGCATGCGTTAGATACTGTTTATCTAGAATGGTTATGCGGCTAATGGAACGACTGGAGTAGAGGTGAAATTCGTAGATATCAGTCAGAACACCGATTGCGGAGGCAATTAGCTAATAACCGATTGACGCTGAGGCACGAAAGCGTGGGGATC	D_0__Bacteria;D_1__Bacteroidetes;D_2__Bacteroidia	ASV430	4	0	0	6	148	0	0	0	72	16	0	0
180d12e95127a3e97fedb1c667c6acae	TGACGAGCGTTATCCGGATTTACTGGGCGTAAAGCGCTTGTAGGTGGTCTTGTAAGTTGGGCGTGAAAGCTCCGGGCTTAACTCGGAGAGGCCGTCCAATACTGCGAGGCTGGAGGATGTCAGAGGAAGGTGGAATTCCTGGTGTAGTGGTGAAATGCGTAGATATCAGGAGGAACACCCGTGGCGAAGGCGGCCTTCTGGGGCATTCCTGACACTGAGAAGCGAAAGCTAGGGGAGC	D_0__Bacteria;D_1__Chloroflexi;D_2__Anaerolineae;D_3__RBG-13-54-9	ASV431	0	0	19	0	0	0	0	0	0	0	0	0
1812f611ff5b7d7a23cc0e08d43b85eb	TACGAGTGGTGCGAGCGTTAATCGGAATTACTGGGCTTAAAGGGTGCGCAGGCGGGTCCGTAAGCGTTCCGTGAAATCCCCCGGCTCAACCGGGGAACTGCGGGGCGGACTGCGGGTCTTGAGGAAGGTAGGGGCCGACGGAACGATCGGTGGAGCGGTGAAATGCGTAGATATCGATCGGAACGCCAATGGTGAAGACAGTCGGCTGGGCCTTTCCTGACGCTCATGCACGAAAGCGTGGGGAGCAAACAGG	D_0__Bacteria;D_1__Planctomycetes;D_2__Phycisphaerae;D_3__Phycisphaerales;D_4__Phycisphaeraceae;D_5__SM1A02;D_6__uncultured bacterium	ASV432	0	0	0	0	0	10	4	0	0	0	0	0
18213bd9bfeed01acff8984da8531006	GGGCAAGTCTTCTTCGGAATGACTGGGCGTAAAGGGCACGTAGGCGGTGAATCGGGTTGAAAGTCAAAGTCGCCAAAAACTGGCGGAATGCTCTCGAAACCAATTCACTTGAGTGAGACAGAGGAGAGTGGAATTTCGTGTGTAGGGGTGAAATCCGGAGATCTACGAAGGAACGCCAAAAGCGAAGGCAGCTCTCTGGGTCCCTACCGACGCTGGGGTGCGAAAGCATGGGGAGC	D_0__Bacteria;D_1__Proteobacteria;D_2__Alphaproteobacteria;D_3__Rickettsiales;D_4__Mitochondria	ASV433	0	0	0	0	0	0	0	0	0	0	0	65
1868c54274ca30057bfed2e0eb2f8431	ACGCAAGCGTTATCCGGAATTACTGGGCGTAAAGAGCGCGCAGGCGGTCAAACAAGTCACTTTTGAAAGCTCATGGCTAAACTGTGAGAGGAGAGGTGAGACTGTAGGGCTAGAGATTGCTAGAGGTATGTGGAATTCCGCGTGTAGTGGTGAAATGCGTAGAGATGCGGAGGAACACCAGTGGCGAAGGCGGCATACTGGGGCAAAACTGACGCTGAGGCGCGAAAGCATGGGTAGC	D_0__Bacteria;D_1__Chloroflexi;D_2__Anaerolineae;D_3__SBR1031;D_4__A4b;D_5__uncultured bacterium;D_6__uncultured bacterium	ASV434	0	13	25	0	0	0	0	0	0	0	0	0
187f4d9514a87ddeeea594c009bc5b19	TACGTAGGTGGCAAGCGTTGTCCGGATTTACTGGGCGTAAAGCGCGCGCAGGCGGTTCGTTAAGTCCGAGGTGAAATCTCTTGGCTCAACTGGGAGAGGTCTTCGGATACTGGCGGACTTGAGGAGAGCAGAGGTGAGTGGAATTCTCGGTGTAGTGGTGAAATGCGTAGATATCGAGAGGAACACCAGTGGCGAAGGCGGCTCACTGGGCTCCACCTGACGCTGAGGCGCGAAAGCGTGGGGAGCGAACCGG	D_0__Bacteria;D_1__Chloroflexi;D_2__JG30-KF-CM66;D_3__uncultured bacterium;D_4__uncultured bacterium;D_5__uncultured bacterium;D_6__uncultured bacterium	ASV435	0	0	0	0	0	7	0	0	0	0	0	0
1884d6044c60afc6414a83fd3be53a86	GGGCAAACGTTGTTCGGATTTACTGGGCGTAAAGCGACCGTAGGTGGTCGACCAAGTCAGGTGTGAAAGCCCTGGGCTCAACCCGGGAATTGCATTTGAAACTGGTCAACTAGAGTAATGGAGAGGATGGCGGAATTGCCAGTGTAGAGGTGAAATTCGTAGATATTGGCAGGAACACCAGTTGTGAAGACGGCTATCTGGCCATTTACTGACACTGAGGGTCGAAAGCGTGGGGAGC	D_0__Bacteria;D_1__Proteobacteria;D_2__Alphaproteobacteria;D_3__Rhodospirillales;D_4__uncultured;D_5__uncultured bacterium;D_6__uncultured bacterium	ASV436	0	21	0	0	0	0	0	0	0	0	0	0
1889b52c01ce09c9cd7559b2699e7f4e	ATGCAAGCGTTATCCGGAATCATTGGGCGTAAAGCGTCCGCAGGTGGCAATTCAAGTCTGCGGTCAAAGACAGTGGCTCAACTACTGAAAGGCCGTGGAAACTGAACAGCTAGAGACAGGTAGGGGTAGAGGGAATTCCCGGTGTAGCGGTGAAATGCGTAGAGATCGGGAAGAACACCAGTGGCGAAAGCGCTCTGCTGGACCTTGTCTGACACTGAGGGACGAAAGCTAGGGGAGC	D_0__Bacteria;D_1__Cyanobacteria;D_2__Oxyphotobacteria;D_3__Nostocales;D_4__Nostocales Incertae Sedis;D_5__Phormidium SAG 81.79;D_6__Phormidium uncinatum SAG 81.79	ASV437	4030	301	27	0	0	0	0	0	0	0	29	0
188c66b02c0c778c705869da189fa2f2	CAGCAAACGTTGTTCGGAATTACTGGGCGTAAAGAGTGTGTAGGCGGTTGGGCAAGTCTGGTGTGAAATCTCCCGGCTTAACTGGGAGGGTGCGCTAGAAACTGCCCGGCTCGAGTGTCGGAGAGGAAGGCGGAATTCCTGGAGTAGCGGTGAAATGCGTAGATATCAGGAGGAACACCAGCGGTGTAGACGGCCTTCTGGACGATAACTGACGCTGAGACACGAAAGCGTGGGGAGC	D_0__Bacteria;D_1__Acidobacteria;D_2__Acidobacteriia;D_3__Solibacterales;D_4__Solibacteraceae (Subgroup 3);D_5__Bryobacter;D_6__uncultured bacterium	ASV438	0	0	0	0	0	0	0	8	0	0	0	0
1892da83f341e69cfe7544dd112eb0e8	TACGTAGGGTGCAAGCGTTATCCGGATTTACTGGGCGTAAAGCGTACCGTCGGTGATGTGTTAAGTTTTTTGTTCAAGCCTGGGGCTCAACTCCAGATCAGCAAAGAATACTGACACAATTGAGTCTGTCAGGGGCAGCTAGAATTCTCGGTGGAGGGGTGAAATCCGTAGATATCGAGAGGAATACCATACGCGAAGGCAGGCTGCTGGGACACGACTGACACTCAGGGACGACAGCTCGGGGAGCAAAAGGG	D_0__Bacteria;D_1__Patescibacteria;D_2__Microgenomatia;D_3__Candidatus Pacebacteria;D_4__uncultured bacterium;D_5__uncultured bacterium;D_6__uncultured bacterium	ASV439	0	0	0	0	0	30	0	0	0	0	0	0
189f9da291e4f0cdd0b4274ab9a2ed2a	GTGCGAGCGTTAATCGGAATTACTGGGCGTAAAGCGCGCGTAGGCGGCTTCGCAAGTCGGGTGTGAAATCCCCAGGCTTAACCTGGGAACTGCATTCGAGACTGCGTTGCTAGAGTATGGGAGAGGGAAGTGGAATTTCCGGTGTAGCGGTGAAATGCGTAGATATCGGAAGGAACATCAGTGGCGAAAGCGACTTCCTGGACCAATACTGACGCTCATGTGCGAAAGCGTGGGGAGC	D_0__Bacteria;D_1__Proteobacteria;D_2__Gammaproteobacteria;D_3__Steroidobacterales;D_4__Steroidobacteraceae;D_5__Steroidobacter	ASV440	0	0	0	0	0	0	0	0	0	0	0	103
18ba61eb3514df23247b0aa36bea8dfd	CCACAAGTGGGAACCACTTTTATTGGGTCTAAAGCATCCGTAGCCGGCTTTGCAAATGCCTTGTGAAATGGTTGCGCTCAACGTAACCGCGTGCAAGGTAGACTACAAAGCTAGGGACCAGGAGAGGTTGGCGGTATTTCTGGGGGAGCGGTAAAATGTTATAATCCCAGAAGGACCACCGATGGCGAAGGCAGCCAACCAGCATGGATCCGACGGTGAGGGATGAAAGCTAGGGGAGC	D_0__Archaea;D_1__Nanoarchaeaeota;D_2__Woesearchaeia;D_3__uncultured euryarchaeote;D_4__uncultured euryarchaeote;D_5__uncultured euryarchaeote;D_6__uncultured euryarchaeote	ASV441	0	18	23	0	0	0	0	0	0	0	0	0
18f0d210830d0ed0a24f2b6462a62899	AACGTAGGACGCGAACGTTATCCGGAGTTACTGGGCGTAAAGCGCGTGCAGGCGGGGTGTTAAGTGGGTTATGAAAGCTCCCGGCTAAACTGGGAGAGGATGACCGAGACTGGCACTCTTGGGTGCGAGAGAGGGGTGCGGAATTCCGGGTGTAGTGGTGAAATGCGTAGAGATCCGGAGGAACACCAGTGGCGAAGGCGGCGCCCTGGCTCGCAACTGACGCTGAGACGCGAAAGCGTGGGGAGCGAACGGG	D_0__Bacteria;D_1__Chloroflexi;D_2__Anaerolineae;D_3__SBR1031;D_4__A4b;D_5__uncultured bacterium;D_6__uncultured bacterium	ASV442	0	0	0	0	0	15	126	0	0	0	0	0
19082d44c56fb99ec8093e736dee86e6	GTACGAACGTTATTCGGAATTACTGGGCTTAAAGGGTGCGTAGGCTGTGCGGAAAGTTGGGTGTGAAATCCCCCAGCTCAACTGGGGAACTGCGCTCAAAACTACCGTGCTTGAGGAAGACAGAGGTGAGCGGAACTTAGGGTGGAGCGGTGAAATGCGTTGATATCCTAAGGAACACCGGTGGCGAAAGCGGCTCACTGGGTCTTTTCTGACGCTGAGGCACGAAAGCTAGGGGAGC	D_0__Bacteria;D_1__Planctomycetes;D_2__Planctomycetacia;D_3__Pirellulales;D_4__Pirellulaceae;D_5__uncultured;D_6__uncultured bacterium	ASV443	0	0	0	0	0	0	0	37	0	0	0	0
194b4af620728e49cd65b70c449f2114	TGGCAAGCGTTGCTCGGAATCACTGGGCGTAAAGGGCGCGTAGGCGGGGAGGCAAGTCGGGTGTGAAATCCCTCGGCTCAACCGAGGAACTGCGCTCGAAACTGCTTCTCTTGAGTCCCGGAGAGGAAGGTGGAATTCCCGGTGTAGCGGTGAAATGTGTAGAGATCGGGAGGAACACCGGTGGCGAAGGCGGCCTTCTGGACGGTGACTGACGCTGAGGCGCGAAAGCGTGGGGAGC	D_0__Bacteria;D_1__Rokubacteria;D_2__NC10;D_3__Rokubacteriales;D_4__uncultured bacterium;D_5__uncultured bacterium;D_6__uncultured bacterium	ASV444	0	0	7	0	0	0	0	0	0	0	0	0
194c2ef247b68413393f261264129266	TACGGAGGGCGCAAGCGTTGTTCGGAATCATTGGGCGTAAAGCGCGTGTAGGCGGCTTGGCAAGTCGAGTGTGAAAGCCCGGGGCTCAACCCCGGAAGGTCGCTCGAAACTGCCTCGCTCGAGTCCCGGAGAGGAAGGCGGAATTCCCGGTGTAGAGGTGAAATTCGTAGATATCGGGAGGAACACCAGCGGCGAAGGCGGCCTTCTGGACGGTGACTGACGCTGAGACGCGAAAGCGTGGGGAGCAAACAGG	D_0__Bacteria;D_1__Proteobacteria;D_2__Deltaproteobacteria;D_3__NB1-j;D_4__uncultured bacterium;D_5__uncultured bacterium;D_6__uncultured bacterium	ASV445	0	0	0	0	0	131	38	0	0	0	0	0
1951b06ba2c92d3f4c10fe40972ae20f	TACGGAGGATGCAAGCGTTATCCGGAATCATTGGGCGTAAAGCGTCCGCAGGTGGCACTTCAAGTCTGCTGTCAAAGGTCGGGGCTTAACTCCGAACAGGCAGTGGAAACTGAAATGCTTGAGTGCGGTAGGGGCAGAGGGAATTCCTGGTGTAGCGGTGAAATGCGTAGAGATCAGGAAGAACACCGGTGGCGAAAGCGCTCTGCTAGGCCGCAACTGACGCTCAGGGACGAAAGCTAGGGGAGCGAATGGG	D_0__Bacteria;D_1__Cyanobacteria;D_2__Oxyphotobacteria;D_3__Nostocales;D_4__Chroococcidiopsaceae;D_5__Gloeocapsa PCC-7428;D_6__Gloeocapsa sp. PCC 7428	ASV446	0	0	0	0	0	4	4	0	0	0	0	0
197998131ca56dbacbc9f6d55001b804	TACGAGGGGTCCAAGCGTTGTTCGGAATTATTGGGCGTAAAGCGGGTGTAGGTGGACTTGTAAGTCAGAAGTGAAAGCCCCGGGCTCAACCCGGGAAGTGCTTTTGATACTGCTTGTCTTGAGTGTGGGAGAGGATAGTGGAATTCCTGGTGTAGTGGTGAAATACGTAGATATCAGGAGGAACACCGGTGGCGAAGGCGGCTATCTGGCCCAACACTGACACTCAGACCCGAAAGCGTGGGGAGCAAACAGG	D_0__Bacteria;D_1__Proteobacteria;D_2__Deltaproteobacteria;D_3__Bdellovibrionales;D_4__Bdellovibrionaceae;D_5__Bdellovibrio	ASV447	0	0	0	0	0	13	15	0	0	0	0	0
19807ebaa350f071e0ca31a3df00a426	GGGCGAGCGTTGCCCGAATTTACTGGGCGTAAAGCGCACGTAGGCGGCTCCGTAAGTCTGGTGTGAAATCTCACGGCTCAACCGGGAGGCTGCACCAGATACTGCGGAGCTCGAGGACGGGAGAGGAGATTGGAATTCCCGGTGTAGCGGTGAAATGCATTGATATCGGGAGGAACACCAGTGGCGAAGGCGGATCTCTGGCCCGTTTCTGACGCTGAGGGGCGAAAGCTGGGGGAGC	D_0__Bacteria;D_1__Armatimonadetes;D_2__uncultured;D_3__hot springs metagenome;D_4__hot springs metagenome;D_5__hot springs metagenome;D_6__hot springs metagenome	ASV448	0	0	0	0	0	0	0	0	0	119	0	0
19c74e53aa1d9cfe51ada16d9a1b878e	GTGCAAACGTTGTTCGGAATTACTGGGCGTAAAGCGCGTGTAGGCGGTCCTGCAGGTCGGATGTGAAATCCCTCGGCTCAACCAAGGAAGTGCATTCGAAACCGCAGGACTTGAGTGTCGGAGAGGAAGGCGGAATTGTCGGTGTAGAGGTGAAATTCGTAGATATCGACAGGAACACCTGTGGCGAAAGCGGCCTTCTGGACGAACACTGACGCTGAGACGCGAAAGCGTGGGGAGC	D_0__Bacteria;D_1__Proteobacteria;D_2__Deltaproteobacteria;D_3__Myxococcales;D_4__Phaselicystidaceae;D_5__Phaselicystis;D_6__metagenome	ASV449	0	0	0	0	0	0	0	0	0	0	0	69
19d92309c316eae3ff30223b4454029c	ATGCAAGCGTTACTCGGAATTACTGGGCGTAAAGCGTCTGCAGGTGTCTTGCCACGTCTGGTGTCAAAACGCAGTGCTCAACACTGCGTCGTGCCGGAAACGAGCGAGATGGAGTCATGGAGAGGCAACTGGAATGCCGTGTGTAGGGGTAAAATCCGTAGATCCACGGTGGAACGCCAAAAGTGAAAACAGGTTGCTAGCCATGTACTGACACTCAGAGACGAAAGCGTGGGGAGC	D_0__Bacteria;D_1__Patescibacteria;D_2__Gracilibacteria;D_3__Candidatus Peribacteria;D_4__uncultured bacterium;D_5__uncultured bacterium;D_6__uncultured bacterium	ASV450	0	0	0	0	0	0	0	5	0	0	0	0
19e026d795d2e58eefd23e370a295570	GTGCAAACGTTATTCGGAATCACTGGGCGTAAAGGGTGCGTAGACGGCGAAACAAGTCAATCATTAAATCTTCTGGCTTAACCAGAAGTCCGTGATTGAGACTGATTTGCTTGAGGATGGAAGAGAGAAGTGGAATTCTCGGAGTAGCGGTAAAATGCGTAGATCTCGAGAGGAACACCGATGGCGAAGGCAGCTTCTTGGTCCATTTCTGACGTTGAGGCACGAAAGCGTGGGGAGC	D_0__Bacteria;D_1__Dependentiae;D_2__Babeliae;D_3__Babeliales;D_4__UBA12409;D_5__uncultured bacterium;D_6__uncultured bacterium	ASV451	0	0	0	0	0	0	0	0	0	0	15	0
19efa070de9f6b4ba88c9e0971972637	TCCCAAGCGTTGTCCGGATTTACTGGGCGTAAAGGGCGCGTAGGTGGTCTGGGTAAGTCGGATGTGAAATCCCGCAGCCTAACTGCGGAACGGCATTCGATACTGCCTGACTAGAAGACTGGAGGGGAGACTGGAATTTGTGGTGTAGCAGTGAAATGCGTAGATATCACAAGGAACACCAGTGGCGAAGGCGAGTCTCTGGACAGTTCTTGACACTGAGGCGCGAAAGCCAGGGGAGC	D_0__Bacteria;D_1__Verrucomicrobia;D_2__Verrucomicrobiae;D_3__Pedosphaerales;D_4__Pedosphaeraceae	ASV452	0	0	0	0	0	0	0	0	0	0	22	0
19fc880428d4ab1f9295085968c033a4	TACGGAGGGAGCGAGCGTTGTTCGGAATTACTGGGCGTAAAGCGTGCGCAGGCGGCTATGCAAGTTGGGAGTGAAATCCCCGGGCTTAACCCGGGAATTGCTTTCAAAACTGCATGGCTTGAGTATCGGAGAGGTTGGCGGAATTCCCAGTGTAGAGGTGAAATTCGTAGATATTGGGAGGAACACCAGTGGCGTAAGCGGCCAACTAGACGATTACTGACGCTCAGGCACGAAAGCGTGGGGATCAAACAGG	D_0__Bacteria;D_1__Proteobacteria;D_2__Alphaproteobacteria;D_3__Micavibrionales;D_4__uncultured;D_5__metagenome;D_6__metagenome	ASV453	0	0	0	0	0	0	4	0	0	0	0	0
1a1566b06cb0596692f2d888617e73f2	TACAGAGGCTACGAGCGTTGTTCGGAATTACTGGGCGTAAAGGGCGCGTAGGCGGTTTAGTAAGTCAGATGTGAAATCCCGAGGCTTAACCTCGGAAGTGCATTTGAAACTACTAGGCTAGAGTGCAGTAGAGAATGGCGGAATTCCCAGTGGAGAGGTGAAATTCGTAGATATTGGGAGGAACACCGGTGGCGAAGGCGGCCATTTGGGCTGTAACTGACGCTGAGGCGCGAAAGCGTGGGGATCAAACAGG	D_0__Bacteria;D_1__Proteobacteria;D_2__Deltaproteobacteria	ASV454	0	0	0	0	0	60	0	0	0	0	0	0
1a2c3bc0b38ab2cf371c643c7a822894	TACGGAGGGTGCAAGCGTTGTTCGGAATCATTGGGCGTAAAGCGGGTGTAGGCGGTAACGCATGTCCGATGTGAAAGCCCGGGGCTTAACCCCGGAAGTGCATTGGAAACTGCGTCACTTGAGTCTCGGAGAGGATGGTGGAATTCCTGGTGTAGAGGTGAAATTCGTAGATATCAGGAGGAACACCGGTGGCGAAGGCGACCATCTGGACGATGACTGACGCTGAGACCCGAAAGCGTGGGGAGCAAACAGG	D_0__Bacteria;D_1__Proteobacteria;D_2__Deltaproteobacteria;D_3__PB19	ASV455	0	0	0	0	0	9	0	0	0	0	0	0
1a3f8ef846cd7f2214b41a9b4c4b8aba	TACGTAGGGTGCAAGCATTATCCGGAATTATTGGGCGTAAAGCGTTTGTAGGCGGTAAGTTAAGTAGGAGGTTAAATCTCTGGGCCCAACCCAGAATCTATCTCCTAAACTGGCTCACTAGAGGTAAGTAGAGGCAAGTGGAATTTCCGGTGTAGGGGTAAAATCCGTTGATATCGGAAGGAACGCCAAAAGCGAAGGCAGCTTGCTGGACTTACCTGACGCTGAGAAACGAAAGCGTGGGGAGCAAACAGG	D_0__Bacteria;D_1__Patescibacteria;D_2__Gracilibacteria;D_3__uncultured bacterium;D_4__uncultured bacterium;D_5__uncultured bacterium;D_6__uncultured bacterium	ASV456	0	0	0	0	0	5	4	0	0	0	0	0
1a5b54bb2442225a57d06bc68a4fc1d0	GACGTAGGATGCAAGCGTTGTCCGGATTCATTGGGCGTAAAGAGTTCGTAGGTGGTTTGTTAAGTCTGGTGTTAAAGGCCGGGGCCCAACCCTGGAGGTGCATCGGATACTGGCAGACTTGAGTGCGTTAGAGGTGAGTGGAATTCCCAGTGTAGCGGTGAAATGCATAGATATTGGGAAGAACACCGGTGGCGTAAGCGACTCACTGGGACGTAACTGACACTGAGGAACGAAAGCCGGGGGAGCGAATGGG	D_0__Bacteria;D_1__Cyanobacteria;D_2__Melainabacteria;D_3__Obscuribacterales	ASV457	0	0	0	0	0	7	0	0	0	0	0	0
1a7231d2913d0e22f26267314bc04d92	TACGTAGGGTGCAAGCGTTGTCCGGAATTATTGGGCGTAAAGAGCTCGTAGGCGGTCTGTCGCGTCGGATGTGAAAACTCGGGGCTCAACCCCGAGCCTGCATTCGATACGGGCAGACTCGAGTTCGGCAGGGGAGACTGGAATTCCTGGTGTAGCGGTGAAATGCGCAGATATCAGGAGGAACACCGGTGGCGAAGGCGGGTCTCTGGGCCGATACTGACGCTGAGGAGCGAAAGCGTGGGGAGCGAACAGG	D_0__Bacteria;D_1__Actinobacteria;D_2__Actinobacteria;D_3__Frankiales;D_4__Cryptosporangiaceae;D_5__Fodinicola;D_6__uncultured bacterium	ASV458	0	0	0	0	0	0	115	0	0	0	0	0
1a80fd60ab063dfbaf89ce99b21b45e7	GGGCTAGCGTTGTTCGGAATTACTGGGCGTAAAGCGCGCGTAGGCGGATGTCTAAGTCGGGGGTGAAATCCCGGGGCTCAACCCCGGAACGGCCTTCGATACTGGACGTCTTGAGGTCGGGAGAGGTGAGTGGAATTCCGAGTGTAGAGGTGAAATTCGTAGATATTCGGAGGAACACCGGTGGCGAAGGCGGCTCACTGGCCCGATACTGACGCTGAGGTGCGAAAGCGTGGGGAGC	D_0__Bacteria;D_1__Proteobacteria;D_2__Alphaproteobacteria;D_3__Rhodobacterales;D_4__Rhodobacteraceae	ASV459	0	0	0	0	0	0	0	44	0	0	0	0
1aacd5d79d3908a6153fd0591605a7cf	TACGTAGGGTGCGAGCGTTGTCCGGATTTACTGGGTTTAAAGGGTGCGCAGGCGGCCCGATAAGTCAGCGGTGAAAGCCCCCGGCTCAACCGGGGATCTGCCGTTGATACTGTCGGGCTGGAGTGCGGACGGGGACGGCGGAATTCATGGTGTAGCGGTGAAATGCATAGATACCATGAGGAACACCGATCGCGTAGGCAGCCGTCCAGGCCGCAACTGACGCTCATGCACGAAAGCGCGGGTAGCGAACAGG	D_0__Bacteria;D_1__Bacteroidetes;D_2__Bacteroidia;D_3__Cytophagales;D_4__Flammeovirgaceae;D_5__uncultured;D_6__uncultured organism	ASV460	0	0	0	0	0	14	0	0	0	0	0	0
1ab92252c0a6b9f12a2ca3e747d5f00d	GACGTAGGATGCAAGCGTTGTCCGGATTTATTGGGCGTAAAGAGTTCGTAGGCTGCTCGTTAAGTCTGGTGTAAAAGATCAAGGCTCAACCTTGGGACTGCACTGGATACTGGCGGGCTGGAGTATGGTAGAGGTGAGCGGAATTCCTGGTGTAGCGGTGAAATGCGTAGATATCAGGAAGAACACCAGTTGCGTAAGCGGCTCACTGGGCCACAACTGACGCTGAGGAACGAAAGCTAGGGTAGCGAATGGG	D_0__Bacteria;D_1__Cyanobacteria;D_2__Melainabacteria	ASV461	0	0	0	0	0	9	0	0	0	0	0	0
1ad141eba41271f23b437bfcb378d732	GGGCTAGCGTTACTCGGAATTACTGGGCGTAAAGGGCGCGTAGGCGGCTTGGTCAGTCAGGCGTGAAATTCCTGGGCTTAACCTGGGGACTGCGCTTGATACGGCCTGGCTTGAGGCCGAGAGAGGGTGGTGGAATTCCCAGTGTAGAGGTGAAATTCGTAGATATTGGGAAGAACACCGGTGGCGAAGGCGACCACCTGGCTCGGTACTGACGCTGAGGCGCGACAGCGTGGGGAGC	D_0__Bacteria;D_1__Proteobacteria;D_2__Alphaproteobacteria;D_3__Acetobacterales;D_4__Acetobacteraceae;D_5__Roseomonas	ASV462	0	98	0	0	0	0	0	0	0	0	0	0
1ad64af0f04cdf09c771e235adf82f88	ATGCGAGCGTTGTCCGGATTTACTGGGTGTAAAGGGTGCGCAGGCGGGATGGTAAGTCAGAGGTGAAAGCTTGCAGCTTAACTGCAAAACTGCCTTTGATACTGCCGTTCTTGAGTATGACAGAGGCGAATGGAATATGTGGTGTAGCGGTGAAATGCGTAGATATCACATAGAACACCAGTGGCGAAGGCGGTTCGCTGGGTCATTACTGACGCTCAGGCACGAAAGTGTGGGGAGC	D_0__Bacteria;D_1__Bacteroidetes;D_2__Ignavibacteria;D_3__OPB56;D_4__uncultured Bacteroidetes/Chlorobi group bacterium;D_5__uncultured Bacteroidetes/Chlorobi group bacterium;D_6__uncultured Bacteroidetes/Chlorobi group bacterium	ASV463	0	0	0	0	0	0	0	77	0	0	0	0
1ae22bd4f844ca2514239b4a6d2653eb	GTGCAAGCGTTACCCGGATTTACTGGGTGTAAAGGGCGTGTAGGCGGTTTTTCAAGTCCGATGCTAAAGACCGAAGCTCAACTTCGGGAGTGCGTTGGATACTGTGAGACTAGACGATCGGAGAGGGTAGCGGAATTCTCGGAGTAGCGGTGAAATGCGCAGATACCGAGAGGAACGCCAATAGCGAAAGCAGCTACCTGGACGATAAGTGACGCTGAGGCGCGAAAGCGTGGGGAGC	D_0__Bacteria;D_1__Deinococcus-Thermus;D_2__Deinococci;D_3__Thermales;D_4__Thermaceae;D_5__Meiothermus;D_6__uncultured Meiothermus sp.	ASV464	0	0	0	0	0	0	0	0	0	0	0	28
1b057b5f1c048af522447b5cda8c6be9	TACGTAGGTGGCAAGCGTTGTCCGGAATTATTGGGCGTAAAGCGCGCGCAGGTGGTTTCTTAAGTCTGATGTGAAAGCCCACGGCTCAACCGTGGAGGGTCATTGGAAACTGGGGAACTTGAGTGCAGAAGAGGAAAGTGGAATTCCAAGTGTAGCGGTGAAATGCGTAGAGATTTGGAGGAACACCAGTGGCGAAGGCGACTTTCTGGTCTGTAACTGACACTGAGGCGCGAAAGCGTGGGGAGCGAACAGG	D_0__Bacteria;D_1__Firmicutes;D_2__Bacilli;D_3__Bacillales;D_4__Bacillaceae;D_5__Bacillus	ASV465	0	0	0	0	0	12	0	0	0	0	0	0
1b19ddc52f14d0b9a5430a8f2efeb1a8	TACGTAGGGTGCAAGCGTTGTCCGGAATTATTGGGCGTAAAGAGCTCGTAGGCGGTTCGTCGCGTCGGCTGTGAAAACCTGAGGCTCAACCTCAGGCCTGCAGTCGATACGGGCGGACTTGAGTACTGCAGGGGAGACTGGAATTCCTGGTGTAGCGGTGAAATGCGCAGATATCAGGAGGAACACCGGTGGCGAAGGCGGGTCTCTGGGCAGTAACTGACGCTGAGGAGCGAAAGCGTGGGGAGCGAACAGG	D_0__Bacteria;D_1__Actinobacteria;D_2__Actinobacteria;D_3__Frankiales;D_4__Geodermatophilaceae;D_5__Blastococcus;D_6__Blastococcus endophyticus	ASV466	0	0	0	0	0	0	16	0	0	0	0	0
1b63caf7680306cdfe633a0ca9761573	TACAGGGGGGGCTAGCGTTATTCAACGTTACTGGGCGTAAAGGGCATGTAGACAACCTTTGTAGGCTAATATTGAAATTCTACTTTTTTGTAGAAGTGATACTTAGCATCATTAGGTTAGAGTTTATGAGGGGATACGGAAATTTCTAATGTAGAGGTAAAATTCGACAATATTAGAAGGAAAATTTGTTGGTGAAGACGCGTATCTGGTGTAGACTGACGTTGAGGTGCGAAGGTAAGGGTATCAATTGGG	D_0__Bacteria;D_1__Proteobacteria;D_2__Alphaproteobacteria	ASV467	0	0	0	0	0	16	0	0	0	0	0	0
1b7b4b070a79a33fe18b2e364e15aeea	GGGCGAGCGTTATCCGGATTTACTGGGCGTAAAGCGCACGTAGGCGGCGCTGTAAGTTGGACGTGAAAGCTCTCGGCTCAACTGGGAGAGGTCGTTCAATACTGCGGCGCTTGAGGTTGGAAGAGGAGAGTGGAATTCCCGGTGTAGTGGTGGAATGCGTAGATATCGGGAGGAACACCAGTGGCGAAGGCGGCTCTCTGGTCCATACCTGACGCTGAGGTGCGAAAGCGTGGGGAGC	D_0__Bacteria;D_1__Chloroflexi;D_2__Anaerolineae;D_3__Ardenticatenales;D_4__uncultured;D_5__uncultured organism;D_6__uncultured organism	ASV468	19	169	22	0	0	0	0	0	0	0	62	0
1b7e08dbbc39656879c944b8cc006284	TACGTAGGGGGCTAGCGTTGTCCGGAATTACTGGGCGTAAAGCGCGCGTAGGCGGCCATATAAGTCAGACGTGAAATGGCTTGGCTTAACCAAGCAATGGCGCCTGATACTGTATGGCTTGAGTACGGGAGAGGAAAGTGGAATGCAAGGTGTAGCGGTGAAATGCGTAGATATCTTGTAGAACACCCGTGGCGAAGGCGGCTTTCTGGTCCGATACTGACGCTGAGTGCGCGAAAGTGTGGGGAGCGAACGGG	D_0__Bacteria;D_1__Poribacteria;D_2__uncultured bacterium;D_3__uncultured bacterium;D_4__uncultured bacterium;D_5__uncultured bacterium;D_6__uncultured bacterium	ASV469	0	0	0	0	0	4	0	0	0	0	0	0
1b819c0ed8e0b27c1aa8a9952bc8ccf5	GGACGAACGTTATTCGGAATTACTGGGCTTAAAGAGTGCGTAGGCGGCCTGGAAGGTGGGGTGTGAAATCCCACGGCTCAACCGTGGAATGGCGCTCCAAACCACCAGGCTCGAGGGAGGTAGGGGTAAGCGGAACTGATGGTGGAGCGGTGAAATGCGTTGATATCATCAGGAACACCAGTGGCGAAGGCGGCTTACTGGACCTCTTCTGACGCTGAGGCACGAAAGCCAGGGGAGC	D_0__Bacteria;D_1__Planctomycetes;D_2__Planctomycetacia;D_3__Pirellulales;D_4__Pirellulaceae;D_5__Blastopirellula;D_6__uncultured bacterium	ASV470	0	0	0	0	0	0	0	47	0	0	0	0
1b882b2bdd17df40ab5eb830a29afab8	GTGCGAGCGTTAATCGGAATTACTGGGCGTAAAGGGCGCGTAGGTGGAAGGATAAGTGAGAGGTGAAATACCCGGGCTTAACCTGGGGGAGTCCTCTTAGACTGACCATCTGGAGTGTAGGAGAGGGTAGTGGAATTTCCGGAGTAGCGGTGAAATGCGTAGATATCGGAAGGAACATCGGTGGCGAAGGCGGCTACCTGGCCTAACACTGACACTGAAGCGCGAAGGCGTGGGGAGC	D_0__Bacteria;D_1__Proteobacteria;D_2__Gammaproteobacteria	ASV471	0	0	0	0	0	0	0	0	0	0	6	0
1b9e7ed12cb8c2af2378262295c3fda9	ATGCAAGCGTTATCCGGATTTATTGGGTTTAAAGGGTGCGTAGGCGGAAAAGTAAGTCAGTGGTGAAATCTTGCAGCTTAACTGTAAAATTGCCATTGATACTGTTTTTCTTGAGTACAGTTGAAGTAGGCGGAATGTGTAAAGTAGCGGTGAAATGCTTAGATATTACACAGAACACCGATTGCGTAGGCAGCTTACTAAGTTGTAACTGACGCTGAGGCACGAAAGCGTGGGTAGC	D_0__Bacteria;D_1__Bacteroidetes;D_2__Bacteroidia;D_3__Bacteroidales;D_4__Bacteroidetes BD2-2;D_5__uncultured Cytophagales bacterium;D_6__uncultured Cytophagales bacterium	ASV472	0	0	0	0	0	0	0	0	0	0	41	0
1ba02deada099369985009b2c1f90843	TACAGAGGTGGCAAGCGTTGTTCGGAATTACTGGGCGTAAAGGGCGCGTAGGCGGCCGCCTAAGTCAGACGTGAAATCCCCAGGCTCAACCTGGGAACTGCGTCTGATACTGGGTGGCTCGAGTTCGGGAGAGGGATGTGGAATTCCAGGTGTAGCGGTGAAATGCGTAGATATCTGGAGGAACACCGGTGGCGAAGGCGGCATCCTGGACCGAAACTGACGCTGAGGCGCGAAAGCCAGGGGAGCAAACGGG	D_0__Bacteria;D_1__Acidobacteria;D_2__Subgroup 6	ASV473	0	0	0	0	0	19	100	0	0	0	0	0
1bc0ec4d1fb38b3e1590cfb169c14606	CCCCAGCGCCACAAGTGGGAACCACGTTTATTGGGTCTAAAGCATCCGTAGCCGGTTTGGCAAATGCCCTGTGAAATCGATTCGCTCAACGGATCGGCGTGCAGGGTAGACTACCAAACTAGGGACCAGGGGAGGGAAGCGGTATTCCTGAGGGAGCGGTAAAATGTGATAATCTCAGGAGGACCACCGATGGCGAAGGCAGCTTCCTAAAATGGATCCGACGGTGAGGGATGAAAGCTAGGGGAGCGATCCGG	D_0__Archaea;D_1__Nanoarchaeaeota;D_2__Woesearchaeia;D_3__uncultured bacterium;D_4__uncultured bacterium;D_5__uncultured bacterium;D_6__uncultured bacterium	ASV474	0	0	0	0	0	42	49	0	0	0	0	0
1bc3650ac02c7c0b1ab88c777ead38e0	GACGAACCGTGCAAACGTTGTTCGGAATCACTGGGCTTAAAGGGCGCGTAGGCGGGGGACCAAGTCCGGGGTGAAATCTTTCGGCTCAACCGGAAAACTGCCTTGGATACTGGTCTTCTCGAGGGAGGTAGGGGCAGGTGGAACTTCCGGTGGAGCGGTGAAATGCGTTGATATCGGAAGGAACGCCGGTGGCGAAAGCGGCCTGCTGGATCTCTTCTGACGCTGAGGCGCGAAAGCTAGGGGAGCGAACGGG	D_0__Bacteria;D_1__Planctomycetes;D_2__Planctomycetacia;D_3__Gemmatales;D_4__Gemmataceae;D_5__uncultured;D_6__uncultured soil bacterium	ASV475	0	0	0	0	0	30	0	0	0	0	0	0
1bc5b101ddb3a5057039663501b5d1ae	TACGTAGGGGCCGAGCGTTGTCCGGAGTTACTGGGCGTAAAGCGCGCGCAGGCGGCGGCCTAAGCCTGCCGTGAAAGCCCCCGGCTCAACCGGGGAGGGTCGGCGGGGACTGGGTCGCTTGAGGGGGGCAGGGGCCGGTGGAATGCCCGGTGTAGTGGTGAAATGCGTAGAGATCGGGCAGAACACCCGTGGCGCAGGCGGCCGGCTGGGCCGACCCTGACGCTGAGGCGCGAAGGCGTGGGGAGCGAACGGG	D_0__Bacteria;D_1__Chloroflexi;D_2__Chloroflexia;D_3__Thermomicrobiales;D_4__JG30-KF-CM45;D_5__uncultured bacterium;D_6__uncultured bacterium	ASV476	0	0	0	0	0	0	3	0	0	0	0	0
1bc625bd6d3510d38f0b5b3f460bdc50	TACGAAGGGGGCTAGCGTTGTTCGGAATCACTGGGCGTAAAGCGCACGCAGGCGGATTGATAAGTCAGGGGTGAAATCCCGGAGCTCAACTTCGGAATTGCCTTTGATACTGTCTGTCTTGAGTCCGGGAGAGGTGAGTGGAATTCCTAGTGTAGAGGTGAAATTCGTAGATATTAGGAAGAACACCAGTGGCGAAGGCGGCTCACTGGCCCGGTACTGACGCTCATGTGCGAAAGCGTGGGGAGCAAACAGG	D_0__Bacteria;D_1__Proteobacteria;D_2__Alphaproteobacteria;D_3__Rhizobiales;D_4__Rhodomicrobiaceae;D_5__Rhodomicrobium;D_6__uncultured alpha proteobacterium	ASV477	0	0	0	0	0	0	45	0	0	0	0	0
1bc6f18e5f6319c5826b0e01a5fc6173	GTGCGAGCGTTGTTCGGAATCACTGGGCGTAAAGGGCGCGTAGGCGGCCGTGCGTGTCGGGTGTGAAAGCCCGGGGCTCAACCCCGGAACGGCACCCGGGACTGCGCGGCTGGAGACCGGGAGAGGAGGGTGGAATACCCAGTGTAGAGGTGAAATTCGTAGATATTGGGTGGAACACCGGTGGCGAAAGCGGCTCTCTGGCCCGGTTCTGACGCTGAGGCGCGAAAGCGTGGGGAGC	D_0__Bacteria;D_1__Proteobacteria;D_2__Alphaproteobacteria;D_3__Tistrellales;D_4__Geminicoccaceae;D_5__Candidatus Alysiosphaera;D_6__uncultured bacterium	ASV478	0	39	53	0	52	0	0	49	0	0	10	0
1bd8a6d544bc1a7dedb40df17c8bc4e2	GGGCGAGCGTTGTTCGGAATTATTGGGCGTAAAGGGCGTGCAGGCGGTCGTGCAAGTCTGGTGTGAAAGGTTCGGGCTTAACCCGAGATGCGCGCTGGAAACTGCAGGACTATTGAGTGCCGGAGAGGAAGCTAGAATTCCAGGTGTAGGGGTGAAATCTGTAGATATCTGGAAGAATACCGGTGGCGAAGGCGAGCTTCTGGCCGAGCACTGACGCTGAGGCGCGAAAGCGTGGGGAGC	D_0__Bacteria;D_1__Spirochaetes;D_2__Spirochaetia;D_3__Spirochaetales;D_4__Spirochaetaceae;D_5__Spirochaeta 2	ASV479	0	0	0	0	0	0	0	0	0	0	7	0
1bdc48eaee499a9c5b6696461585f3b9	GGGCTAGCGTTGTTCGGAATTACTGGGCGTAAAGCGCACGTAGGCGGCTTTGCAAGTTAGAGGTGAAAGCCCGGGGCTCAACTCCGGAATTGCCTTTAAGACTGCATCGCTAGAACACGGGAGAGGTGAGTGGAATTCCGAGTGTAGAGGTGAAATTCGTAGATATTCGGAAGAACACCAGTGGCGAAGGCGGCTCACTGGACCGTTGTTGACGCTGAGGTGCGAAAGCGTGGGGAGC	D_0__Bacteria;D_1__Proteobacteria;D_2__Alphaproteobacteria;D_3__Sphingomonadales;D_4__Sphingomonadaceae	ASV480	0	0	0	0	0	0	0	0	0	0	15	0
1be74c512dc5f738f1cebf61051f7d72	GGGCGAGCGTTGTCCGGATTTACTGGGCGTAAAGCGCGTGTAGGCGGGGCGGCAAGTCGGACGTGAAAGGCTGCGGCTCAACCGCAGACGGCCGTTCGAAACTGCCGTTCTTGAGGGTTGGAGAGGAGAGTGGAATTCCCGGTGTAGCGGTGAAATGCGTAGAGATCGGGAGGAACACCCGTGGCGAAGGCGGCTCTCTGGCCAACCCCTGACGCTGAGACGCGAAAGCGTGGGGAGC	D_0__Bacteria;D_1__Armatimonadetes;D_2__uncultured;D_3__uncultured bacterium;D_4__uncultured bacterium;D_5__uncultured bacterium;D_6__uncultured bacterium	ASV481	0	6	3	0	0	0	0	0	0	0	0	0
1be7563750343f57a3fac91b5b76346f	TACATGTGGGGCGAGCGTTGTTCGGAATTACTGGGCATAAAGGGTGCGTAGGTGGCATGGTAAGTCAGTGGTGAAAGCCGACGGCCCAACCGTCGAACTGCCATTGATACTACGGTGCTTGAGTGCGTGAGGGGTTGGGGGAACGAGCGGTGTAGCGGTGAAATGCGTAGATATCGCTCGGAAGGCCGGAGCCGAAGGGGCCCAACTGGTACGTAACTGACACTGAGGCACGAAAGCGTGGGGAGCAAACAGG	D_0__Bacteria;D_1__Planctomycetes;D_2__vadinHA49;D_3__uncultured bacterium;D_4__uncultured bacterium;D_5__uncultured bacterium;D_6__uncultured bacterium	ASV482	0	0	0	0	0	6	8	0	0	0	0	0
1c04c9273b1aae19ed1004e04d761644	ATGCAAGCGTTATCCGGACTGATTGGGCGTAAAGAGTCCGTAGGTGGCAATTGAAGTCTTCGGTCAAAGACAGAAGCTTAACTTCTGAAAGGCCGTGGAAACTCAAAAGCTAGAGAGCGGGAGGGGCAGAGGGAATTCCTGGTGTAGCGGTGAAATGCGTAGAGATCAGGAAGAACACCGGTGGCGAAAGCGCTCTGCTGGACCGCATCTGACACTGAGGGACGAAAGCTAGGGGAGC	D_0__Bacteria;D_1__Cyanobacteria;D_2__Oxyphotobacteria;D_3__Nostocales	ASV483	0	0	9077	0	0	0	0	0	0	0	0	0
1c1013ba37d6e9fa86ea6ffe1c4e83a2	CCACAAGTGGGAACCACGTTTATTGGGTCTAAAGCATCCGTAGCCGGTTTGGCAAATGCCCTGTGAAATCGATCCGCTCAACGGATCGGCGTGCAGGGTAGACTACCAAACTAGGGACCAGGGGAGGGAAGCGGTATTCCTGAGGGAGCGGTAAAATGTGATAATCTCAGGAGGACCACCGATGGCGAAGGCAGCTTCCTAAAATGGATCCGACGGTGAGGGATGAAAGCTAGGGGAGC	D_0__Archaea;D_1__Nanoarchaeaeota;D_2__Woesearchaeia;D_3__uncultured bacterium;D_4__uncultured bacterium;D_5__uncultured bacterium;D_6__uncultured bacterium	ASV484	0	0	0	0	0	0	0	0	0	0	30	0
1c197be22c4639bec34a6f6fae6df293	TACGTAGGGTGCTAGCGTTGTTCGGAATTATTGGGCGTAAAGCGCGTGTAGGCGGATTAGCAAGTCAGATGTGAAAGCCCTGGGCTTAACCTGGGAAGTGCATTTGAAACTGCTGATCTTGAGTATGGGAGAGGGTGACGGAATTCCTGGTGTAGTGGTGAAATACGTAGATATCAGGAGGAACATCGGTGGCGAAGGCGGTTGCCTGGCCCAATACTGACGCTGAGACGCGAAAGCGTGGGGATCAAACAGG	D_0__Bacteria;D_1__Proteobacteria;D_2__Deltaproteobacteria;D_3__Bdellovibrionales;D_4__Bdellovibrionaceae;D_5__Bdellovibrio;D_6__marine metagenome	ASV485	0	0	0	0	0	2	0	0	0	0	0	0
1c2355408e906cbfc258714a1ba239b0	GTGCAAGCGTTGTTCGGAATTATTGGGCGTAAAGGGCGCGTAGGCGGTGCGGTAAGTTCTCTGTGAAATCTCCCGGCTCAACTGGGAGTCTGCAGGGGAAACTGCCGTGCTGGAGTGCGAGAGAGGCGAGTGGAATTCCCGGTGTAGCGGTGAAATGCGTAGATATCGGGAGGAACACCAGTGGCGAAAGCGGCTCGCTGGATCGTAACTGACGCTGAGGCGCGAAAGCTAGGGGAGC	D_0__Bacteria;D_1__Acidobacteria;D_2__Acidobacteriia;D_3__Acidobacteriales;D_4__uncultured;D_5__uncultured bacterium;D_6__uncultured bacterium	ASV486	0	0	0	0	0	0	0	0	0	0	25	0
1c37dc361740b18e4b5e17e40ee4f3d6	GACGGAGGGGGCTAGCGTTGTTCGGAATGACTGGGCGTAAAGCGCGCGTAGGCGGTTCGGTAAGTTGGATGTGAAAGCCCGGGGCTCAACCCCGGATGTGCGTTCAAGACTGCCGGACTCGAGACCGGAAGGGGAGAGCGGAATTCCCAGTGTAGAGGTGAAATTCGTAGATATTGGGAAGAACACCGGTGGCGAAGGCGGCTCTCTGGTCCGGTTCTGACGCTGAGGCGCGAAAGCGTGGGGAGCAAACAGG	D_0__Bacteria;D_1__Proteobacteria;D_2__Alphaproteobacteria;D_3__Puniceispirillales;D_4__EF100-94H03;D_5__uncultured bacterium;D_6__uncultured bacterium	ASV487	0	0	0	0	0	65	122	0	0	0	0	0
1c4f9392d0d540126513f38970172fa9	TACGAAGGTGGCAAGCGTTGTTCGGATTTACTGGGCGTACAGGGAGCGTAGGCGGTTGGGTAAGCCCTCCGTGAAATCTCCGGGCCTAACCCGGAAAGTGCAGAGGGGACTGCTCAGCTAGAGGATGGGAGAGGAGCGCGGAATTCCCGGTGTAGCGGTGAAATGCGTAGAGATCGGGAGGAAGGCCGGTGGCGAAGGCGGCGCTCTGGAACATTTCTGACGCTGAGGCTCGAAAGCGTGGGGAGCAAACAGG	D_0__Bacteria;D_1__Nitrospirae;D_2__Nitrospira;D_3__Nitrospirales;D_4__Nitrospiraceae;D_5__Nitrospira	ASV488	0	0	0	0	0	33	191	0	0	0	0	0
1c6603e2773863492c62e63d01699a84	TCCCAAGCGTTGTTCGGATTCACTGGGCGTAAAGGGTGCGTAGGTGGCCGGGAAAGTTCGGTGTGAAAGCTCCAAGCTCAACTTGGAAATGGCATTGAAAACTTCCCGGCTTGAGGATTGAAAGGGAGACTGGAATTCTCGGTGTAGCAGTGAAATGCGTAGATATCGAGAGGAACACCGGTGGCGAAGGCGAGTCTCTGGGCAATTCCTGACACTGAGGCACGAAAGCTGGGGGAGC	D_0__Bacteria;D_1__Verrucomicrobia;D_2__Verrucomicrobiae;D_3__Pedosphaerales;D_4__Pedosphaeraceae;D_5__uncultured bacterium;D_6__uncultured bacterium	ASV489	0	0	0	0	0	0	0	0	0	0	10	0
1c74e89e62afa9f6a66f26be7705ede0	TACGGAGGGGGCGAGCGTTGTTCGGAATCATTGGGCGTAAAGGGCGCGTAGGCGGCCGCGTAAGTCGGTTGTGAAATCCCCTGGCTCAACCAGGGAATTGCGACCGAAACTGCGCGGCTTGAGGCCGGGAGAGGAGAGTGGAATTCCCAGTGTAGCGGTGAAATGCGTAGATATTGGGAGGAACACCGGTGGCGAAGGCGGCTCTCTGGACCGGTTCTGACGCTGAGGCGCGAAAGCTAGGGGAGCAAACAGG	D_0__Bacteria;D_1__Acidobacteria;D_2__Subgroup 22;D_3__uncultured bacterium;D_4__uncultured bacterium;D_5__uncultured bacterium;D_6__uncultured bacterium	ASV490	0	0	0	0	0	6	0	0	0	0	0	0
1c77724c166f17d879948b4b3bebb75f	AACGTAGGGGACAAGCGTTATCCGGATTTACTGGGCGTAAAGCGCATGTAGGTGGCTTGGCAAGTTGGACGTGAAAGCTCCCGGCTTAACTGGGAGAGGTCGTACAAAACTGCCGAGCTTGAGGATGGAAGAGGAGAGCGGAATTCCCGGTGTAGTGGTGGAATGCGTAGATATCGGGAGGAACACCAGTGGCGAAAGCGGCTCTCTGGTTCATTACTGACACTGAGATGCGAAAGCGTGGGGAGCGAACGGG	D_0__Bacteria;D_1__Chloroflexi;D_2__Anaerolineae;D_3__Ardenticatenales;D_4__uncultured;D_5__uncultured prokaryote;D_6__uncultured prokaryote	ASV491	0	0	0	0	0	4	0	0	0	0	0	0
1c8351fbf0897ac4813fac9caf4e013a	GACAGAGGGTGCAAACGTTGTTCGGAATTACTGGGCGTAAAGCGCGTGTAGGCTGCTTGGAAAGTCGGATGTGAAAGCCCTGGGCTCAACCCAGGAAGTGCATTCGAAACTCCCGAGCTCGAGTACCGGAGAGGAAGGCGGAATTCTCGGTGTAGAGGTGAAATTCGTAGATATCGAGAGGAACACCTGTGGCGAAGGCGGCCTTCTGGACGGTTACTGACGCTGAGACGCGAAAGCGTGGGGAGCAAACAGG	D_0__Bacteria;D_1__Proteobacteria;D_2__Deltaproteobacteria;D_3__Myxococcales;D_4__Polyangiaceae;D_5__Polyangium;D_6__uncultured bacterium	ASV492	0	0	0	0	0	0	38	0	0	0	0	0
1c886c01c6dd897b7ba5b73370ce7f26	ATGCGAGCGTTATCCGGATTTACTGGGTTTAAAGGGTGCGTAGGCGGATATATAAGTCAGTGGTAAAAGGTCGTGGCTTAACCACGGTATAGCCATTGATACTGTATATCTTGAGTACACTGGGCGTATGTGGAATATGGCATGTAGCGGTGAAATGCATAGATATGCCATAGAACACCGATCGTGAAGACAGCGTACGATGGTGATACTGACGCTGAGGCACGAAAGCGTGGGGATC	D_0__Bacteria;D_1__Bacteroidetes;D_2__Bacteroidia	ASV493	0	0	0	12	0	0	0	0	397	18	0	0
1c9e422e64455867c74dacc26d7d1b77	GTGCGAGCGTTGTTCGAAATCATTGGGCGTAAAGCGCGTGTAGGCGGTGAAGCAAGTCTGATGTGAAATTCCTCGGCTCAACCGGGGAGGGTCATTGGATACTGCTTCGCTGGAGTGCTGGAGAGGGTGGTAGAATTCCTGGTGTAGTGGTGAAATACGTTGATATCAGGAGGAATACCAGAGGCGAAGGCGGCCACCTGGACAGTCACTGACGCTGAGACGCGAAGGTATGGGTAGC	D_0__Bacteria;D_1__Proteobacteria;D_2__Deltaproteobacteria;D_3__SAR324 clade(Marine group B);D_4__uncultured bacterium;D_5__uncultured bacterium;D_6__uncultured bacterium	ASV494	2	10	0	0	0	0	0	0	0	0	0	0
1ca21401204a767eb2e26ab3b27b1600	TGGCAAGCGTTGTCCGGAATTATTGGGCGTAAAGGGCGCGTAGGCGGTCCTTTAAGTCAGATGTGAAATCCCGAGGCTCAACTTCGGGCGTGCATTTGAAACTGGAGGACTAGAGTGCAGGAGAGGTAAGTGGAATTCCTAGTGTAGCGGTGAAATGCGTAGATATTAGGAGGAACACCAGTGGCGAAGGCGACTTACTGGACTGTAACTGACGCTGAGGCGCGAAAGCGTGGGGAGC	D_0__Bacteria;D_1__Firmicutes;D_2__Clostridia;D_3__Clostridiales;D_4__Gracilibacteraceae;D_5__Lutispora;D_6__uncultured bacterium	ASV495	0	0	0	0	0	0	0	0	0	0	39	0
1cade4f03125dc50b16a52eede3dde05	TACGGAGGGTGCAAGCGTTGTCCGGATTTATTGGGTTTAAAGGGTACGTAGGTGGGTCCTTAAGTCCGTGGTGAAAGCCAACAGCTCAACTGTTGAACTGCCATGGATACTGGGGACCTTGAATTCAGTTGAGGTTGGCGGAATTTATGGTGTAGCGGTGAAATGCATAGATACCATAAAGAACACCTATTGCGAAGGCAGCTAACTGGACTTGAATTGACACTGAGGTACGAAAGCGTGGGGAGCAAACAGG	D_0__Bacteria;D_1__Bacteroidetes;D_2__Bacteroidia;D_3__Cytophagales;D_4__Cyclobacteriaceae;D_5__Ekhidna;D_6__uncultured Bacteroidetes bacterium	ASV496	0	0	0	0	0	25	5	0	0	0	0	0
1cb7d81cbd60050fc3b5c7dc370f0a19	ATGCAAGCGTTATCCGGAATGATTGGGCGTAAAGCGTCCGTAGGTGGCTGTGTAAGTCTATTGTCAAAGCGTCATGCTTAACATGATCAGGGCGGTAGAAACTACACAGCTAGAGTGCATTCGGGGCAGAGGGAATTCCTGGTGTAGCGGTGAAATGCGTAGAGATCAGGAAGAACACCGGTGGCGAAAGCGCTCTGCTAGGCTGCAACTGACACTGAGGGACGAAAGCTAGGGGAGC	D_0__Bacteria;D_1__Cyanobacteria;D_2__Oxyphotobacteria;D_3__Nostocales;D_4__Nostocaceae;D_5__Fischerella PCC-9339;D_6__Fischerella sp. PCC 9605	ASV497	0	0	0	0	0	0	0	55	0	0	9	0
1cdabab35ff7653411a744d9dd52db30	TGGCAAGCGTTGTCCGGATTTACTGGGCGTAAAGCGCGCGCAGGCGGCGCGCCAAGTCCCGGGTGAAATCTCCCGGCTCAACCGGGAGGGGACTCTGGATACTGGCGTGCTTGAGGGGAGCAGAGGAGAGCGGAATTCCCGGTGTAGCGGTGATATGCGTAGATATCGGGAGGAACACCAGTGGCGAAGGCGGCTCTCTGGGCTCTACCTGACGCTGAGGCGCGAAAGCGTGGGGAGC	D_0__Bacteria;D_1__Chloroflexi;D_2__JG30-KF-CM66;D_3__uncultured bacterium;D_4__uncultured bacterium;D_5__uncultured bacterium;D_6__uncultured bacterium	ASV498	0	13	0	0	0	0	0	0	0	0	0	0
1cdcc0fb2c5e157478cf0f3c894f375f	GTGCGAACGTTATTCGGAATCACTGGGCTTACAGGGTGCGTAGGCGGCCTTTCAAGTCAGGTGTGAAATCCCACAGCCCAACTGTGGAATGGCGCTTGAAACTGTTTGGCTGGAGTCAGCTAGAGGTCGGCGGAACTTCCGGTGGAGCGGTGAAATGTGTTGATATCGGAAGGAACACCAGAGGCGAAAGCGGCCGACTGGAGCTGTTCTGACGCTGAGGCACGAAAGCCAGGGGAGC	D_0__Bacteria;D_1__Planctomycetes;D_2__Planctomycetacia;D_3__Planctomycetales;D_4__Rubinisphaeraceae;D_5__SH-PL14;D_6__uncultured bacterium	ASV499	0	0	0	0	0	0	0	0	0	0	0	46
1ce6c0d38a3e603d3469c909c3638e44	GGCGAGAGGTGCATGTCAAGTTCAACTTTATTGGGCATACGAGGTACGTAGGTCGCTATGCTTGTCGTATAAAAATAGTGTAGTGTTGTATCTTATTTTACGATACTGTATAGCTAGAGTAATATTTGAGTTTTTCTCTGTTTTCCTTGGAGTTGAAATGCATAGGACAAATAGAGACCAATAGGTCAAACCGTAATTCTAGATGTTACTGACACTTATGTACAAAAGCGTTGGGTATCAAATGGG	D_0__Bacteria	ASV500	0	0	0	0	0	0	8	0	0	0	0	0
1cf2d6a062ec96aeed1e447cd0ca6fb1	GTGCAAGCGTTATCCGGAATCACTGGGTTTAAAGGGTGCGTAGGCGGCCTGTTAAGTCAGTGGTGAAATGCCGACGCTCAACGTCGGAATTGCCATTGATACTGGCGGGCTTGAATCAGAATGAGGTAGGCGGAATGTGGCATGTAGCGGTGAAATGCTTAGATATGCCATAGAACACCAATTGCGAAGGCAGCTTACTGGCACTGCATTGACGCTGAGGCACGAAAGCGTGGGGATC	D_0__Bacteria;D_1__Bacteroidetes;D_2__Bacteroidia;D_3__Chitinophagales;D_4__Saprospiraceae	ASV501	0	0	0	0	0	0	0	0	0	0	0	80
1d00bd675aaf4124d692b810486d510b	TACGGAGGGTGCAAGCGTTGTTCGAAATCACTGGGCTTAAAGGGCGTGTAGGCGGGATGTCAGGTGCTAAGTGAAAGCCCCGGCCTCAATCCGGGAATGGCTTGGCAAACGGATGTCCTTGAGGCAGGTAGAGGCGACTGGAACGACTGGTGGAGCGGTGAAATGCGTAGATATCAGTTGGAACGCCGGTGGCGAAAGCGGGTCGCTGGGCCTGTCCTGACGCTGAGACGCGAAAGCGTGGGTAGCAAACAGG	D_0__Bacteria;D_1__Planctomycetes;D_2__Phycisphaerae;D_3__CCM11a;D_4__uncultured bacterium;D_5__uncultured bacterium;D_6__uncultured bacterium	ASV502	0	0	0	0	0	2	0	0	0	0	0	0
1d05ff761dde5ca6bb1e8d284c1c28c4	TACGGAAGGTGCAAGCGTTGTTCGGAATGACTGGGCGTAAAGCGCACGTAGGCGGGTCAATAAGTCGGATGTGAAAACCCTGGGCTTAACCTGGGACGAGCATACGAAACTGTAGACCTTGAATGCCTGAGGGGTTGGTGGAATTCCAGGTGTAGGAGTGAAATCCGTAGATATCTGGAGGAACACCGGAGGCGAAGGCGGCCGACTGGCAGAGCATTGACGCTGAGGTGCGAAAGCGTGGGGAGCAAACAGG	D_0__Bacteria;D_1__Proteobacteria;D_2__Deltaproteobacteria;D_3__Oligoflexales;D_4__Oligoflexaceae;D_5__uncultured	ASV503	0	0	0	0	0	3	7	0	0	0	0	0
1d16c75ce530befdf1f11a1f73d82dae	GTGCGAGCGTTGTCCGGAATCACTGGGCGTAAAGGGCGCGTAGGCGGCCTGATAAGTAGGGGGTGAAATCCTGCGGCTCAACCGCAGGGCTGCCTTCTAGACTGTCAGGCTCGAGCACAGTAGAGGCAGGTGGAATTCCCGGTGTAGCGGTGGAATGCGTAGAGATCGGGAAGAACATCGGTGGCGAAGGCGGCCTGCTGGGCTGTTGCTGACGCTGAGGCGCGACAGCGTGGGGAGC	D_0__Bacteria;D_1__Gemmatimonadetes;D_2__Gemmatimonadetes;D_3__Gemmatimonadales;D_4__Gemmatimonadaceae;D_5__uncultured;D_6__uncultured Gemmatimonadales bacterium	ASV504	0	0	0	0	0	0	0	30	0	0	0	0
1d30febda29854c3e83ddaf1a56eff4f	TACGTAGGTGGCGAGCGTTGTCCGGATTTATTGGGTTTAAAGGGTGCGTAGGCGGCCGTATAAGTCAGTGCTGAAATATCCCGGCTTAACCGGGAGGGTGGCATTGATACTGTGCGGCTTGAGTAAAGTTGAGGTTGGCGGAATTGACGGTGTAGCGGTGAAATGCTTAGATATCGTCAAGAACACCGATAGTGAAGACAGCTAACTAAGCTTTAACTGACGCTGAGGCACGAAAGTGTGGGGATCAAACAGG	D_0__Bacteria;D_1__Bacteroidetes;D_2__Bacteroidia;D_3__Cytophagales;D_4__Microscillaceae;D_5__Ohtaekwangia;D_6__uncultured Bacteroidetes bacterium	ASV505	0	0	0	0	0	0	285	0	0	0	0	0
1d324a8ebca4622ff8261461ca46afb1	TACGGAGGGGGCTAGCGTTGTTCGGAATGACTGGGCGTAAAGCGCACGTAGGCGGGCGTTCAAGTCGGGGGTGAAATCCCGGGGCTCAACCCCGGAACGGCCTTCGATACTGGATGTCTTGAGGTCTGGAGAGGTGGGTGGAATTCCGAGTGTAGAGGTGAAATTCGTAGATATTCGGAGGAACACCGGTGGCGAAGGCGGCCCACTGGCCAGATACTGACGCTGAGGTGCGAAAGCGTGGGGAGCAAACAGG	D_0__Bacteria;D_1__Proteobacteria;D_2__Alphaproteobacteria;D_3__Rhodobacterales;D_4__Rhodobacteraceae;D_5__Rhodovulum;D_6__uncultured alpha proteobacterium	ASV506	0	0	0	0	0	87	0	0	0	0	0	0
1d36d0e295188305d20dc0cec2e7a83d	GTGCAAGCGTTAATCGGAATTACTGGGCGTAAAGCGTGCGTAGATGGTTCGTTAAGTCGGATGTGAAAGCCCTGGGCTCAACCTGGGAACTGCATCCGATACTGGCGGACTAGAGTGTGATAGAGGATGGCGGAATTCCCGGTGTAGCGGTGAAATGCGTAGAGATCGGGAGGAACATCCGTGGCGAAGGCGGCCATCTGGATCAACACTGACGTTGAGGCACGAAAGCGTGGGGAGC	D_0__Bacteria;D_1__Proteobacteria;D_2__Gammaproteobacteria;D_3__Xanthomonadales;D_4__Rhodanobacteraceae;D_5__uncultured;D_6__uncultured bacterium	ASV507	0	0	145	0	0	0	0	0	0	0	0	0
1d441bf79e5bd38f9bde4bce72df04a4	AACGTAGGAGGCGAACGTTATCCGGATTTACTGGGTGTAAAGCGCGTGCAGGCGGGTTGGTAAGTTGCTTGTGAAAGCGCCCGGCTCAACCGGGCGAGGACGAGCGAGACTGCCGATCTAGAGGCAGGTAGAGGCGTATGGAATTCCGGGTGTAGTGGTGAAATGCGTAGAGATCCGGAGGAACACCAGTGGCGAAGGCGATACGCTGGGCCTGACCTGACGCTAAGACGCGAAAGCATGGGGAGCGAACGGG	D_0__Bacteria;D_1__Chloroflexi;D_2__Anaerolineae;D_3__SBR1031;D_4__uncultured soil bacterium;D_5__uncultured soil bacterium;D_6__uncultured soil bacterium	ASV508	0	0	0	0	0	0	9	0	0	0	0	0
1d495e722a3635a10b655a44f9946769	GACGGAGGGCGCGAGCGTTGTTCGGAATTACTGGGCGTAAAGCGCGCGCAGGTGGGTGCGCAAGTCGGAGGTGAAAGCGCAGGGCTCAACCCTGCGACGCCCTTCGAGACTGCGTGTCTAGGGACCGGTAGAGGTGAGTGGAATTCCCGGTGTAGCGGTGGAATGCGTAGATATCGGGAAGAACACCGGAGGCGAAGGCGGCTCACTGGGCCGGATCCGACACTGAGGCGCGAAAGCGTGGGGAGCAAACAGG	D_0__Bacteria;D_1__Gemmatimonadetes;D_2__BD2-11 terrestrial group;D_3__uncultured soil bacterium;D_4__uncultured soil bacterium;D_5__uncultured soil bacterium;D_6__uncultured soil bacterium	ASV509	0	0	0	0	0	0	7	0	0	0	0	0
1d4fe53403fb71e00ca0aff71d4f79d0	TACGTAGGTGGCAAGCGTTATCCGGAATTACTGGGCGTAAAGCGTCCGCAGGCGGCCTGGCAAGGCTGACGTGAAAGCGCCTGGCTTAACTGGGCGAGGGCGTGGGCGACTGCCAGGCTGGAGGCGAGGAGAGGGGTGTAGAATTCCCGGTGTAGTGGTGGAATGCGTAGAGATCGGGAGGAATACCAGAGGCGCAAGCGACACCCTGGCCTGGGCCTGACGCTGAGGGACGAAAGCGTGGGGAGCGAACGGG	D_0__Bacteria;D_1__Chloroflexi;D_2__Anaerolineae;D_3__Caldilineales;D_4__Caldilineaceae	ASV510	0	0	0	0	0	21	21	0	0	0	0	0
1d521c0ad3cc5ef9ea34d9d40c46fbb4	GGGCTAGCGTTGTTCGGAATTACTGGGCGTAAAGCGCACGTAGGCGGACTTGTCAGTCAGGGGTGAAATCCCGAGGCTTAACCTCGGAACTGCCTTTGATACTGCAAGTCTTGAGGATGAGAGAGGTGAGTGGAACTGCGAGTGTAGAGGTGAAATTCGTAGATATTCGCAAGAACACCAGTGGCGAAGGCGGCTCACTGGCTCGGTACTGACGCTGAGGTGCGAAAGCGTGGGGAGC	D_0__Bacteria;D_1__Proteobacteria;D_2__Alphaproteobacteria;D_3__Rhizobiales;D_4__D05-2;D_5__uncultured bacterium;D_6__uncultured bacterium	ASV511	0	0	0	0	0	0	0	0	0	0	11	0
1d56b1b242cbc16e0c2bef03c3ad33d4	TACGTAGGGTGCGAGCGTTAATCGGAATTACTGGGCGTAAAGCGTGCGCAGGCGGAGATATAAGTTAGATGTGAAATCCCCGGGCTTAACCTGGGAACTGCATTTAAGACTGTATGTCTAGAGTTTGTCAGAGGGGGGTAGAATTCCAAGTGTAGCAGTGAAATGCGTAGAGATTTGGAGGAATACCGATGGCGAAGGCAGCCCCCTGGGATAGAACTGACGCTCAGGCACGAAAGCGTGGGTAGCAAACAGG	D_0__Bacteria;D_1__Proteobacteria;D_2__Gammaproteobacteria;D_3__Betaproteobacteriales;D_4__Neisseriaceae;D_5__uncultured	ASV512	0	0	0	0	0	0	2	0	0	0	0	0
1d86f2685e209c8fd99a4a29353b0bf7	TACGGAGGATGCAAGCGTTATCCGGAATTATTGGGCGTAAAGCGTCCGCAGGTGGTACATCAAGTCTGCTGTCAAAGACCGGAGCTCAACTCCGGGCAGGCAGTGGAAACTGGTGAACTAGAGTACGGTAGGGGTAGAGGGAATTCCCAGTGTAGCGGTGAAATGCGTAGAGATTGGGAAGAACACCAGTGGCGAAGGCGCTCTACTGGGCCGTAACTGACACTAAGGGACGAAAGCTAGGGTAGCGAAAGGG	D_0__Bacteria;D_1__Cyanobacteria;D_2__Oxyphotobacteria;D_3__Nostocales;D_4__Xenococcaceae;D_5__Xenococcus CRM;D_6__uncultured cyanobacterium	ASV513	0	0	0	0	0	0	18	0	0	0	0	0
1d8a11b7d86515992e79e2806361d346	TACGGAGGGGGCTAGCGTTGCTCGGAATCACTGGGCGTAAAGGGCAAGCAGGCGGCCTCGCAAGTCGGATGTGAAATCCCTCGGCTCAACCGGGGAACTGCATCCGATACTGCGGGGCTCGAGTCCGGGAGAGGTGGGCGGAATTCCCGGTGTAGCGGTGAAATGCGTTGATATCGGGAGGAACGCCGGTGGCGAAGGCGGCCCACTGGACCGGTACTGACGCTCAGAGGCGAAAGCTAGGGGAGCAAACGGG	D_0__Bacteria;D_1__Acidobacteria;D_2__Subgroup 22;D_3__uncultured bacterium;D_4__uncultured bacterium;D_5__uncultured bacterium;D_6__uncultured bacterium	ASV514	0	0	0	0	0	0	5	0	0	0	0	0
1d907a91b7e006dbde122e3db10e54f8	CCCCAGCGCCACAAGTGGGAACCACGTTTATTGGGTCTAAAGCATCCGTAGCCGGCTGTGTAAATGCCCTGTGAAATCGTTGCGCTCAACGTAACGGCGTGCAGGGTAGACTGCATTGCTAGGGACCAGGAGGGGTAGAGGGTATTCTTGGGGGAGCGGTAAAATGTTATAATCCCAAGAGGACCACCGATGGCGAAGGCACTCTACCAGAATGGATCCGACGGTGAGGGATGAAAGCTAGGGGAGCGATCCGG	D_0__Archaea;D_1__Nanoarchaeaeota;D_2__Woesearchaeia;D_3__uncultured euryarchaeote;D_4__uncultured euryarchaeote;D_5__uncultured euryarchaeote;D_6__uncultured euryarchaeote	ASV515	0	0	0	0	0	0	8	0	0	0	0	0
1d909b06cb9495771a7a21b5756bc653	ATGCAAGCGTTGTCCGGATTTATTGGGCGTAAAGAGTTCGTAGGCGGTTGGTTAAGTCGGACGTTAAAGACCGGAGCTCAACTCCGGCATGGCATCCGATACTGGCCGGCTAGAGTGCGGCAGAGGTAACTGGAATTCCCGGTGTAGCGGTGAAATGCGTAGATATCGGGAGGAACACCAGTGGCGAAAGCGGGTTACTGGGCCGCAACTGACGCTGAGGAACGAAAGCCAGGGTAGC	D_0__Bacteria;D_1__Cyanobacteria;D_2__Melainabacteria;D_3__Vampirovibrionales;D_4__uncultured bacterium;D_5__uncultured bacterium;D_6__uncultured bacterium	ASV516	0	0	0	0	0	0	0	0	0	0	2	0
1da2e99bf68c82431cc18ac7ecffa147	TACGGAGGGTGCAAGCGTTGCTCGGAATTACTGGGCGTAAAGGGCGTGTAGGCGGTTTCGTATGTCTGGCGTGAAAGCCCCGGGCTCACCTCGGGAAGTGCGTCGGAAACTGCGAGACTAGAGTCCCGGAGAGGGAGGTGGAATTCCAGGTGTAGCGGTGAAATGCGTAGATATCTGGAAGAACACCGGTGGCGAAGGCGGCCTCCTGGACGGTGACTGACGCTGAGACGCGAAAGCGTGGGGAGCAAACAGG	D_0__Bacteria;D_1__Proteobacteria;D_2__Deltaproteobacteria;D_3__Desulfarculales;D_4__Desulfarculaceae;D_5__uncultured;D_6__uncultured Dongia sp.	ASV517	0	0	0	0	0	24	21	0	0	0	0	0
1daff15a2a88e16a54207e31c17b79eb	TACGAAGGGTGCAAGCGTTAATCGGAATTACTGGGCGTAAAGCGTGCGTAGATGGTTCGTTAAGTCGGATGTGAAAGCCCTGGGCTCAACCTGGGAACTGCATCCGATACTGGCGGACTAGAGTGTGATAGAGGATGGCGGAATTCCCGGTGTAGCGGTGAAATGCGTAGAGATCGGGAGGAACATCCGTGGCGAAGGCGGCCATCTGGATCAACACTGACGTTGAGGCACGAAAGCGTGGGGAGCAAACAGG	D_0__Bacteria;D_1__Proteobacteria;D_2__Gammaproteobacteria;D_3__Xanthomonadales;D_4__Rhodanobacteraceae;D_5__uncultured;D_6__uncultured bacterium	ASV518	0	0	0	0	0	170	394	0	0	0	0	0
1db6e5001a8620210184cfcc42d50329	GACGAACCGTGCAAACGTTGTTCGGAATCACTGGGCTTAAAGGGCGCGTAGGCGGCTCACCAAGTCGGGGGTGAAATCTTTCGGCTCAACCGGAAAAGTGCCTTCGATACTGGTGGGCTTGAGCGAGGTAGGGGCAGATGGAACTTCCAGTGGAGCGGTGAAATGTGTTGATATTGGAAGGAACGCCGGTGGCGAAAGCGATCTGCTGGACCTCTTCTGACGCTGAGGCGCGAAAGCTAGGGGAGCAAACGGG	D_0__Bacteria;D_1__Planctomycetes;D_2__Planctomycetacia;D_3__Gemmatales;D_4__Gemmataceae;D_5__uncultured	ASV519	0	0	0	0	0	25	11	0	0	0	0	0
1dbe5333437b615ce3dcbc39d9e4e040	GACGAAGGGGGCTAGCGTTGTTCGGAATTACTGGGCGTAAAGCGCGTGTAGGCGGCTGTTCAAGTCGGGTGTGAAAGCCTTGAGCTCAACTCAAGAAATGCACTCGGTACTGAGCGGCTAGAGAACCGGAGAGGATAGTGGAATTCCCAGTGTAGTGGTGAAATACGTAGAGATTGGGAAGAACACCAGTGGCGAAGGCGGCTATCTGGACGGTTTCTGACGCTGAGACGCGAAAGCGTGGGGAGCAAACAGG	D_0__Bacteria;D_1__Proteobacteria;D_2__Alphaproteobacteria;D_3__Reyranellales;D_4__Reyranellaceae;D_5__Reyranella	ASV520	0	0	0	0	0	19	76	0	0	0	0	0
1dc77b9960e2bcd48b0681717ba54ded	CCTCAAGCGTTGTTCGGATTTACTGGGCGTAAAGCGGGCGTAGGTGGTTGCGTAAGTCAGATGTGAAAGCCCTAGGCTCAACCTGGGAAATGCATTTGATACTGCGCGACTGGAGTGTGGAAGAGAGGAGCGGAATTCCTAGTGTAGGGGTGAAATCCGTAGATATTAGGAGGAATACCGATGGCGAAGGCAGCTCCTTGGTCCATTACTGACACTGAGGCCCGAAAGCATGGGTAGC	D_0__Bacteria;D_1__Proteobacteria	ASV521	0	0	0	0	0	0	0	0	0	0	8	0
1dcce95e5960a1333158ff5a0db866cc	TACAGAGGGGGCGAGCGTTATTCGGAATTATTGGGCGTAAAGGGCGCGTAGGCGGCCGAGCAAGTCTTGGGTGAAATCCCTCGGCTCAACCGAGGAACTGCCTTGGAAACTGCTTGGCTCGAGGCCGGGAGAGGATGGTGGAATTCCCAGTGTAGCGGTGAAATGCGTAGATATTGGGAGGAACACCGGTGGCGAAGGCGGCCATCTGGACCGGTCCTGACGCTGAGGCGCGAAAGCGTGGGGAGCAAACAGG	D_0__Bacteria;D_1__Acidobacteria;D_2__Thermoanaerobaculia;D_3__Thermoanaerobaculales;D_4__Thermoanaerobaculaceae;D_5__Subgroup 10;D_6__uncultured prokaryote	ASV522	0	0	0	0	0	192	864	0	0	0	0	0
1de4896460562cae3be7c9d14bfe84cf	TACGTAGGGTGCGAGCGTTAATCGGAATTACTGGGCGTAAAGCGTGCGCAGGCGGTTTTGTAAGACAGGTGTGAAATCCCCGGGCTTAACCTGGGAACTGCGCTTGTGACTGCAAGACTCGAGTACGGCAGAGGGGGGTGGAATTCCACGTGTAGCAGTGAAATGCGTAGAGATGTGGAGGAACACCGATGGCGAAGGCAGCCCCCTGGGTCGATACTGACGCTCATGCACGAAAGCGTGGGGAGCAAACAGG	D_0__Bacteria;D_1__Proteobacteria;D_2__Gammaproteobacteria;D_3__Betaproteobacteriales;D_4__Rhodocyclaceae;D_5__Georgfuchsia	ASV523	0	0	0	0	0	0	14	0	0	0	0	0
1dec9aa47124f5b2bf53377d4fede087	GGACGAACGTTATTCGGAATTATTGGGCTTAAAGGGTGCGTAGGCGGCGCGGTAAGTGAGGTGTGAAAGCCCACGGCTCAACCGTGGAACTGCGCTTCATACTGCCGTGCTTGAGGGAGACAGAGGTAAGCGGAACTGATGGTGGAGCGGTGAAATGCGTTGATATCATCAGGAACACCGGTGGCGAAAGCGGCTTACTGGGTCTCTTCTGACGCTGAGGCACGAAAGCTAGGGGAGC	D_0__Bacteria;D_1__Planctomycetes;D_2__Planctomycetacia;D_3__Pirellulales;D_4__Pirellulaceae;D_5__Bythopirellula;D_6__uncultured bacterium	ASV524	0	0	0	0	0	0	0	7	0	0	0	0
1df7f14ab536e428666e0751da20626b	TACGTAGGTGGCAAGCGTTGTCCGGATTTATTGGGTTTAAAGGGTGCGTAGGCGGTCTGTTAAGTCAGTGGTGAAATACTTCAGCTCAACTGGAGAGGTGCCATTGATACTGGCGGACTTGAGTACTGATGAGGTAGGCGGAATGGACGGTGTAGCGGTGAAATGCTTAGATATCGTCCAGAACACCGATAGCGAAGGCAGCTTACTAAGGAGTAACTGACGCTGATGCACGAAAGTGTGGGGATCAAACAGG	D_0__Bacteria;D_1__Bacteroidetes;D_2__Bacteroidia;D_3__Cytophagales;D_4__Microscillaceae;D_5__uncultured;D_6__uncultured Bacteroidetes bacterium	ASV525	0	0	0	0	0	38	552	0	0	0	0	0
1e05d7956c84dad368ce636158171622	GACGGAGGGGGCGAGCGTTGCCCGAATTCACTGGGCGTAAAGCGCGCGTAGGCGGTTGGTCACGTCGGCGGTGGAAGCCCTCGGCTTAACCGGGGGAGGTCCGTCGATACGGATCGACTGGAGCCCAGCAGAGGAGTGTGGAATGCCCGGTGGAGGGGTGAAATCCGTAGATATCGGGCAGAACGCCGGCGACGAAGGTGGCACTCTGGGCTGGAGCTGACGCTGAGGCGCGAAAGCCAGGGGAGCAAACGGG	D_0__Bacteria	ASV526	0	0	0	0	0	0	3	0	0	0	0	0
1e0a1cc25c888cf9f61fd93787daa1b6	GGGCTAGCGTTGCTCGGAATCACTGGGCGTAAAGCGCACGTAGGCGGGTTGCTAAGTCGGGGGTGAAATCCTGGAGCTCAACTCCAGAACTGCCTTCGATACTGGCGGCCTTCGAGTCCGGGAGAGGTGGGTGGAACTCCGAGTGTAGAGGTGAAATTCGTAGATATTCGGAAGAACACCAGTGGCGAAGGCGGCTCACTGGCCCGGTACTGACGCTGAGGTGCGAAAGCGTGGGGAGC	D_0__Bacteria;D_1__Proteobacteria;D_2__Alphaproteobacteria;D_3__Rhizobiales;D_4__Xanthobacteraceae	ASV527	0	102	0	0	0	0	0	0	0	0	58	0
1e1ecc5e73b3d719d7043c0d3525d815	GAGCAAGCGTTGTCCGGATTTACTGGGCGTAAAGCGCGCGTAGGCGGTCTGTTAAGTGAGAAGTGAAATCTCCGGGCTCAACTCGGAAACGTCTTTTCATACTGGCAGACTGGAGTGACGAAGAGGTGAGTGGAATTCCCGGTGTAGCGGTGAAATGCGTTGATATCGGGAGGAACACCCATGGCGAAGGCAGCTCACTGGTCGTCAACTGACGCTGAGGCGCGAAAGCGTGGGTAGC	D_0__Bacteria;D_1__Armatimonadetes;D_2__Fimbriimonadia;D_3__Fimbriimonadales;D_4__Fimbriimonadaceae;D_5__uncultured bacterium;D_6__uncultured bacterium	ASV528	0	8	5	0	0	0	0	0	0	0	11	0
1e40e994b90492a4318c90d231e7ed8d	TACAGAGGTCCCAAGCGTTGTTCGGATTCACTGGGCGTAAAGGGTGCGCAGGCGGTCGGGTAAGTCCGATGTGAAATCCCGGGGCTCAACTCCGGAATGGCATTGGAAACTGCCCGGCTAGAGGATTGGAGGGGGGACTGGAATTCTCGGTGTAGCAGTGAAATGCGTAGATATCGAGAGGAACACCAGTGGCGAAGGCGAGTCCCTGGACAATTCCTGACGCTGAGGCACGAAGGCCAGGGGAGCAAACAGG	D_0__Bacteria;D_1__Verrucomicrobia;D_2__Verrucomicrobiae;D_3__Pedosphaerales;D_4__Pedosphaeraceae;D_5__uncultured bacterium;D_6__uncultured bacterium	ASV529	0	0	0	0	0	4	9	0	0	0	0	0
1e459a1fc2a10f77b7e4b407be0ff324	TACGTAGGTGGCAAGCGTTATCCGGAATTACTGGGCGTAAAGCGCACGCAGGCGGCCGTTTAAGTTTGACGTGAAAGCTCCTGGCTTAACCGGGAGAGGTCGTTGAAGACTGGACGGCTTGAGACGATGAGAGGGGTGCGGAATTCCCGGTGTAGTGGTGGAATGCGTAGAGATCGGGAGGAACACCAGTGGCGAAAGCGGCACCCTGGCATCGCTCTGACGCTCAGGTGCGAAGGCGTGGGGAGCGAACGGG	D_0__Bacteria;D_1__Chloroflexi;D_2__Anaerolineae;D_3__Caldilineales;D_4__Caldilineaceae;D_5__uncultured;D_6__uncultured bacterium	ASV530	0	0	0	0	0	5	23	0	0	0	0	0
1e6067a634976b9363d2da6d6f6b5c83	GTGCGAGCGTTAATCGGAATTACTGGGCGTAAAGCGCACGTAGGCGGTCGGATAAGTCGGATGTGAAAGCCCTAGGCTTAACCTGGGAACTGCATTCGATACTGTCTGGCTAGAGTATGGGAGAGGGAAGCGGAATTTCCGGTGTAGCGGTGAAATGCGTAGATATCGGAAGGAACACCAATGGCGAAGGCAGCTTCCTGGCCCAATACTGACGCTCAGGTGCGAAAGCGTGGGGATC	D_0__Bacteria;D_1__Proteobacteria;D_2__Gammaproteobacteria;D_3__JG36-GS-52;D_4__uncultured bacterium;D_5__uncultured bacterium;D_6__uncultured bacterium	ASV531	0	0	13	0	0	0	0	0	0	0	0	0
1e7f1e6f850b0016eb3ffbbad6cd9545	TCCCGAGCGTTGTTCGGATTTACTGGGCGTAAAGGGTGCGCAGGTGGCGGTCTAAGTCCGATGTCAAATCTCCGGGCCCAACCCGGAAACCGCGTCGGATACTGGGCCGCTCGAGGCTGGGAGGGGGAATCGGAATTCTCGGTGTAGCAGTGAAATGCGTAGATATCGAGAGGAACACCGGTGGCGAAGGCGGATTCCTGGACCAGTCCTGACACTGAGGCACGAAAGCTTGGGGAGC	D_0__Bacteria;D_1__Verrucomicrobia;D_2__Verrucomicrobiae;D_3__Pedosphaerales;D_4__Pedosphaeraceae	ASV532	0	0	0	0	0	0	0	0	0	0	14	0
1e9a0c4ddb44601fdb3dd904f4238720	CCACAAGTGGAGATCATGTTTACTGGGTCTAAAGTATTCGTAGCTGGTTTGTTAAGTTTCTTGTGAAATCTCTGTAGCTTAACTCAGAAATTGCAAGAAATACTGGCAAACTTGAGACCGGGAGAGGTAAGAAGTATTGTTTGGGTAGCGGTAAAATGCTATAATCCTTACAGGACTAACTAATGCGAAGGCATCTTACTTGAACGGATCTGACAGTGAGGAATGAGAGCTAGGGTAGC	D_0__Archaea;D_1__Nanoarchaeaeota;D_2__Woesearchaeia;D_3__Euryarchaeota archaeon SCGC AAA286-E23;D_4__Euryarchaeota archaeon SCGC AAA286-E23;D_5__Euryarchaeota archaeon SCGC AAA286-E23;D_6__Euryarchaeota archaeon SCGC AAA286-E23	ASV533	0	0	0	0	0	0	0	0	0	0	2	0
1e9c9ab71a8337e81f8ec3b1fe481936	TACAGAGGTCTCAAGCGTTGTTCGGATTCATTGGGCGTAAAGGGTGCGTAGGTGGTTGCGTAAGTCTGGTGTGAAATCTCGGGGCTCAACCCCGAAATTGCATTGGATACTGCGCGACTCGAGGACTGTAGAGGAGAGAGGAATTCACGGTGTAGCAGTGAAATGCGTAGAGATCGTGAGGAAGACCAGTTGCGAAGGCGTCTCTCTGGGCAGTTCCTGACACTGAGGCACGAAGGCCAGGGGAGCAAACGGG	D_0__Bacteria;D_1__Verrucomicrobia;D_2__Verrucomicrobiae;D_3__Chthoniobacterales;D_4__Terrimicrobiaceae;D_5__Terrimicrobium	ASV534	0	0	0	0	0	740	0	0	0	0	0	0
1ec18b9ee60f76ae4ab19c6a19bacbb8	TACGAACTGTGCGAACGTTATTCGGAATCACTGGGCTTAAAGGGTGCGTAGGCGGTTCGCCAAGTCAGGTGTGAAATCCCCCGGCTCAACCGGGGAATGGCGCTTGAAACTAGCGGGCTGGAGCGAGGCAGGGGTGTGTGGAACTTCCGGTGGAGCGGTGAAATGTGTAGATATCGGAAGGAACGCCGGTGGCGAAAGCGGCACACTGGGCCTTGACTGACGCTGAGGCACGAAAGCCAGGGGAGTGAACGGG	D_0__Bacteria;D_1__Planctomycetes;D_2__Planctomycetacia;D_3__Planctomycetales;D_4__Schlesneriaceae;D_5__Planctopirus;D_6__uncultured planctomycete	ASV535	0	0	0	0	0	7	91	0	0	0	0	0
1ed57b0228269ccf3406a6054552dbd6	TACAGGGGGTGCAAACGTTGCTCGGAATCATTGGGCGTAAAGCGCACGTAGGCGGCCTGTTAAGTCGGATGTGAAAGCCCTTGGCTCAACTGAGGAAGTGCATCCGAAACTGGCAGGCTTGAATCTCAAAGAGGGCTGCGGAATTCCCGGTGTAGAGGTGAAATTCGTAGATATCGGGAGGAACACCAGTGGCGAAGGCGGCAGCCTGGGTGATGATTGACGCTGAGGTGCGAAAGCGTGGGGAGCAAACAGG	D_0__Bacteria;D_1__Proteobacteria;D_2__Deltaproteobacteria;D_3__Myxococcales;D_4__Haliangiaceae;D_5__Haliangium;D_6__uncultured bacterium	ASV536	0	0	0	0	0	17	6	0	0	0	0	0
1eda044f3153f46fc9220f1110f628fa	GACAGAGGGTGCAAACGTTGTTCGGAATTACTGGGCGTAAAGCGCGTGTAGGCGGCTTGGCAAGTCGGGTGTGAAAGCCCCGGGCTCAACCTGGGAAGTGCACTCGAAACTGCTTGGCTGGAGTGTCGGAGAGGGAAGCGGAATTCTCGGTGTAGAGGTGAAATTCGTAGATATCGAGAGGAACACCGGTGGCGAAGGCGGCTTCCTGGACGACGACTGACGCTGAGACGCGAAAGCGTGGGGAGCAAACAGG	D_0__Bacteria;D_1__Proteobacteria;D_2__Deltaproteobacteria;D_3__Myxococcales;D_4__Phaselicystidaceae;D_5__Phaselicystis;D_6__uncultured bacterium	ASV537	0	0	0	0	0	8	0	0	0	0	0	0
1edac8d3fa077b6b656740d5667a94c1	TGACAAGCGTTATCCGGATTTACTGGGCGTAAAGCGTGTGCAGGCTGTCGGACAAGTGGTGTATGAAAGCGCCCGGCTTAACCGGGCGAGGTTATGCCAGACTGTTCGGCTAGAGGCAATAAGAGGGACATGGAATTCCGGGTGTAGTGGTGAAATGCGTAGATATCCGGAGGAACACCAGAGGCGAAGGCGGTGTCCTGGTATTGACCTGACGCTCAGACACGAAAGCACGGGGAGC	D_0__Bacteria;D_1__Chloroflexi;D_2__Anaerolineae;D_3__SBR1031	ASV538	0	0	0	0	17	0	0	0	0	0	0	0
1f0481f0dbf6a58810c58426ea9832fb	TACAGAGACCTCGAGCGTTATCCGGATTCATTGGGCGTAAAGCGTCCGCAGGCGGTTCGTTAAGTCTTCCGTCAAATCTCTGGGCTCAACCCAGGGGCTGCGGGGGAAACTGGCGAACTAGAGGGCGGGAGAGGCAAGCGGAATTACCGGTGTAGTAGTAAAATGCGTTAATATCGGTAAGAACACCAAAGGCGAAGGCAGCTTGCTGGAACGCACCTGACGCTAAGGGACGAAAGCACGGGGAGCGAAGCGG	D_0__Bacteria;D_1__Patescibacteria;D_2__ABY1;D_3__Candidatus Magasanikbacteria	ASV539	0	0	0	0	0	0	4	0	0	0	0	0
1f0aee572da65076eb67cbb8d2c541e4	TACGAAGGTGGCAAGCGTTGTTCGGATTTACTGGGCGTACAGGGAGCGTAGGCGGTTGGGTAAGCCCTCCGTGAAATCTCCGGGCCTAACCCGGAAAGTGCGGAGGGGACTGCTCAGCTAGAGGATGGGAGAGGAGCGCGGAATTCCCGGTGTAGCGGTGAAATGCGTAGAGATCGGGAGGAAGGCCGGTGGCGAAGGCGGCGCTCTGGAACATTTCTGACGCTGAGGCTCGAAAGCGTGGGGAGCAAACAGG	D_0__Bacteria;D_1__Nitrospirae;D_2__Nitrospira;D_3__Nitrospirales;D_4__Nitrospiraceae;D_5__Nitrospira;D_6__Candidatus Nitrospira inopinata	ASV540	0	0	0	0	0	0	107	0	0	0	0	0
1f13c57b4d6e33e5859d9222138d9843	GTGCGAGCGTTAATCGGATTTACTGGGCGTAAAGGGCGCGTAGGTGGTTGAATGTGAGTGGTGTGAAAGCCCCGGGCTTAACCTGGGAAGCGCATCGCAGACTATTTGACTGGAGTAGATGAGAGGGTGGCGGAATTTCCGGTGTAGCGGTGAAATGCGTAGAGATCGGAAGGAACGTCGATGGCGAAGGCAGCCACCTGGCATCATACTGACGCTGAAGCGCGAAAGCGTGGGGATC	D_0__Bacteria;D_1__Proteobacteria;D_2__Gammaproteobacteria;D_3__Diplorickettsiales;D_4__Diplorickettsiaceae;D_5__Aquicella;D_6__uncultured bacterium	ASV541	0	0	0	0	0	0	0	4	0	0	0	0
1f1d35b581a58ed296e3ccb21adeba43	ATCCAAGCGTTGTCCGGAATTACTGGGTGTAAAGGGTGCGCAGGCGGACTTGTGCGTCAGAGGTTAAATACCCCGGCTCAACCGGGGAAATGCCTTTGAAACGGCAGGTCTTGAGTGCGAGAGAGGATGGTAGAATTCCTGGTGTAGCGGTGAAATGCGTAGATATCAGGAGGAATACCAGTGGCGAAGGCGGCCATCTGGCTCGCAACTGACGCTCAGGCACGAAAGCGTGGGGAGC	D_0__Bacteria;D_1__Bacteroidetes;D_2__Ignavibacteria;D_3__OPB56	ASV542	0	0	0	0	0	0	0	0	0	0	11	0
1f2723d15ae4d4baaef3b95860290be3	GGGCAAGCGTTGTTCGGAATTACTGGGCGTAAAGCGCACGTAGGCGGATGCACAAGTTGGGGGTGAAAGCCCAGGGCTTAACCCTGGAACTGCCTTCAAGACTGTGCGTCTTGAGTTCGAGAGAGGTAAGGGGAATTCCTAGTGTAGAGGTGAAATTCGTAGATATTAGGAAGAACACCGGTGGCGAAGGCGCCTTACTGGCTCGATACTGACGCTGAGGTGCGAAAGCGTGGGGAGC	D_0__Bacteria;D_1__Proteobacteria;D_2__Alphaproteobacteria	ASV543	0	69	0	0	0	0	0	0	0	0	5	0
1f2d057ccd39823243e239084d96415b	AACGTAGGACGCGAGCGTTATCCGGAGTTACTGGGCGTAAAGGGCGTGCAGGCGGTCAGGCAAGTGGCTCGTGAAAGCCTTCGGCTCAACCGGGGGAGGACGGGTCAGACTGCCGGACTGGAGGGCGCTAGAGGGACACGGAATTCCGGGTGTAGTGGTGAAATGCGTAGAGATCCGGAGGAACACCAGTGGCGCAGGCGGTGTCCTGGGGCGCACCTGACGCTGAGACGCGACAGCATGGGGAGCGAACGGG	D_0__Bacteria;D_1__Chloroflexi;D_2__Anaerolineae;D_3__SBR1031;D_4__A4b;D_5__uncultured bacterium;D_6__uncultured bacterium	ASV544	0	0	0	0	0	15	113	0	0	0	0	0
1f2ed1bac742cfba53b2dc1b38b64d50	TACAGAGGGTGCAAGCGTTAATCGGAATTACTGGGCGTAAAGGGTGCGTAGGTGGATACATAAGTCAGGTGTGAAATCCCTGGGCTTAACTTAGGAACTGCATTTGATACTGTGTATCTAGAGTATGGTAGAGGTAAGTGGAATTTCCGGTGTAGCGGTGAAATGCGTAGATATCGGAAGGAACACCAGTGGCGAAGGCGACTTACTGGACTGCTACTGACACTGAGGCACGAAAGCGTGGGGAGCGAACAGG	D_0__Bacteria;D_1__Proteobacteria;D_2__Gammaproteobacteria;D_3__Gammaproteobacteria Incertae Sedis;D_4__Unknown Family;D_5__Candidatus Berkiella;D_6__Ectothiorhodospira sp. enrichment culture	ASV545	0	0	0	0	0	0	28	0	0	0	0	0
1f3f49dd24c9fc7ba9e2690ecc0e3835	AACGTAGGAGGCAAGCGTTATCCGGAGTTACTGGGCGTAAAGCGCGCGCAGGCGGTTTTGCAAGTGGCTTGTGAAAGCTCTCGGCTAAACTGGGAGAGGACAGGTCAGACTGCGAGGCTAGGGTGAAGTAGAGGGACGTGGAATTCCGGGTGTAGCGGTGAAATGTGCAGAGATCCGGAGGAACACCAGAGGTGAAAACGGCGTCCTGGGCTTTGACCGACGCTGAGGCGCGAAAGCTTGGGGAGCGAACGGG	D_0__Bacteria;D_1__Chloroflexi;D_2__Anaerolineae;D_3__SBR1031;D_4__A4b;D_5__uncultured Chloroflexi bacterium;D_6__uncultured Chloroflexi bacterium	ASV546	0	0	0	0	0	481	1056	0	0	0	0	0
1f4ab47a7ad4b2962d43abaf5edae3b5	CACGTAGGATCCAAACGTTATCCGGATTTACTGGGCGTAAAGCGCGTGCAGGCGGTTTGGTAAGTTGGATGTGAAATCTCCGGGCTCAACCCGGAGGTGTCGTTCAAAACTACCAGACTAGAGGACGGTAGAGGAAGGTGGAATTCCGGGTGTAGTAGTGAAATGCGTAGATATCCGGAGGAACACCAGTGGCGAAGGCGGCCTTCTGGGCCGTTCCTGACGCTCAGACGCGAAAGCTAGGGTAGCGAACGGG	D_0__Bacteria;D_1__Chloroflexi;D_2__Anaerolineae;D_3__Anaerolineales;D_4__Anaerolineaceae;D_5__uncultured	ASV547	0	0	0	0	0	6	0	0	0	0	0	0
1f5309f362c257128215cb8d70a0f3d1	TACAGAGATGGCAACCGTTGTTCGGAATCACTGGGCTTAAAGAGCACGTAGGCGGGGTGTTAAGTTGGATGTGAAATGCCATGGCTTACCCATGGAACGGCATTCAAAACTGGCGCCCTTGAGAGTAGAAGGGGAGAGTGGAACTCCTGGTGGAGCGGTGAAATGCGTTGATATTAGGAGGAACGCCGGTGGCGAAAGCGACTCTCTGGTCTAAATCTGACGCTGAGGTGCGAAAGCTAGGGGAGCAAACAGG	D_0__Bacteria;D_1__Planctomycetes;D_2__Pla4 lineage;D_3__uncultured bacterium;D_4__uncultured bacterium;D_5__uncultured bacterium;D_6__uncultured bacterium	ASV548	0	0	0	0	0	102	0	0	0	0	0	0
1f53d9a18206adfd4879c9d6d25714eb	TACGAAGGGTGCGAGCGTTAATCGGAATTACTGGGCGTAAAGCGTGCGTAGGTGGTTGGCTAAGTCCGATGTGAAAGCCCTGGGCTCAACCTGGGAATGGCATTGGATACTGGCTGGCTGGAGTGCGGTAGAGGGCAGCGGAATTTCCGGTGTAGCGGTGAAATGCGTAGAGATCGGAAGGAACACCCGTGGCGAAGGCGGCTGCCTGGACCAGCACTGACACTGAGGCACGAAAGCGTGGGGAGCAAACAGG	D_0__Bacteria;D_1__Proteobacteria;D_2__Gammaproteobacteria;D_3__Xanthomonadales;D_4__uncultured;D_5__uncultured bacterium;D_6__uncultured bacterium	ASV549	0	0	0	0	0	0	8	0	0	0	0	0
1f5d6064b1fd556bffd6bd3773913bce	GGGCTAGCGTTGTTCGGAATTACTGGGCGTAAAGGGCGCGTAGGCGGTCCTGATCGTCGGATGTGAAAGGCCTGGGCTCAACCTGGGAACTGCATCCGATACGGCGGGACTGGAGTGTGGGAGAGGTTGGTGGAATTCCCAGTGTAGAGGTGAAATTCGTAGATATTGGGAAGAACACCGGTGGCGAAGGCGGCCAACTGGACCACAACTGACGCTGAGGCGCGAAAGCGTGGGGAGC	D_0__Bacteria;D_1__Proteobacteria;D_2__Alphaproteobacteria;D_3__uncultured;D_4__uncultured Stella sp.;D_5__uncultured Stella sp.;D_6__uncultured Stella sp.	ASV550	0	0	0	0	0	0	0	0	0	0	8	0
1f5ef93ce45af665ea49f90c354bc730	TACGTAGGTGGCGAGCGTTGTCCGGATTCATTGGGTTTAAAGGGTGCGTAGGCGGCCAATTAAGTCAGTGCTGAAAGCCCCCGGCTTAACCGGGGAGGTGGCATTGATACTGGTTGGCTTGAGTGCTGTCGAGGCAGGCGGAATTGACGGTGTAGCGGTGAAATGCTTAGATATCGTCAGGAACACCGATAGTGAAGACAGCTTGCCAGAGAGCAACTGACGCTGAGGCACGAAAGTGTGGGGAGCAAACAGG	D_0__Bacteria;D_1__Bacteroidetes;D_2__Bacteroidia;D_3__Cytophagales;D_4__Microscillaceae;D_5__uncultured;D_6__uncultured bacterium	ASV551	0	0	0	0	0	18	143	0	0	0	0	0
1f669654ef39c36b02a33dc850fececb	TACGAAGGGGGCTAGCGTTGTTCGGAATTACTGGGCGTAAAGCGCACGTAGGCGGACTGTCAAGTCAGGGGTGAAATCCCGGGGCTCAACCTCGGAATTGCCTTTGATACTGTCAGTCTAGAGTCCGGAAGAGGTGGGTGGAATTCCTAGTGTAGAGGTGAAATTCGCAGATATTAGGAAGAACACCGGTGGCGAAGGCGGCCCACTGGTCCGGAACTGACGCTGAGGTGCGAAAGCGTGGGGAGCAAACAGG	D_0__Bacteria;D_1__Proteobacteria;D_2__Alphaproteobacteria;D_3__Rhizobiales;D_4__Hyphomicrobiaceae;D_5__Pedomicrobium	ASV552	0	0	0	0	0	20	0	0	0	0	0	0
1f73f9e8b2b983ce70c00a7354e3f0bb	TACGAAGGTGGCAAGCGTTGTTCGGAATCATTGGGCATAAAGCGCGTGTAGGCGGCTTTGCAAGTCGGGTGTGAAATCCCTCAGCTCAACTGAGGAACTGCGCCCGAAACTGCATTGCTTGAGGCTTGGAGGGGAGAGCGGAATTCCCGGTGGAGCGGTGAAATGCGTAGATATCGGGAGGAACGCCGGTGGCGAAAGCGGCTCTCTGGACAAGTTCTGACGCTGAGACGCGAAAGCTAGGGGAGCAAACGGG	D_0__Bacteria;D_1__Planctomycetes;D_2__Pla4 lineage	ASV553	0	0	0	0	0	34	9	0	0	0	0	0
1f7f19855f0dc5aff90fc8a71634bb95	GGGCTAGCGTTGTTCGGAATTACTGGGCGTAAAGCGCACGTAGGCGGACTGTTAAGTCGGGGGTGAAATCCCGGGGCTCAACCCCGGAATGGCCTTCGATACTGGCGGTCTCGAGGTCTGGAGAGGTGAGTGGAATTCCGAGTGTAGAGGTGAAATTCGTAGATATTCGGAGGAACACCAGTGGCGAAGGCGGCTCACTGGCCAGATACTGACGCTGAGGTGCGAAAGCGTGGGGAGC	D_0__Bacteria;D_1__Proteobacteria;D_2__Alphaproteobacteria;D_3__Rhodobacterales;D_4__Rhodobacteraceae	ASV554	0	0	9	0	0	0	0	45	0	0	0	0
1f8227766f6ac73aba092300aae19e23	GACGGGGAGGACAAGTGTTATCCATCGTAACTGGGCGTAAAGGGTGCGTAGATGATTTATTTTAAATTAAATATGAAAAATCAGATGTTTACTGATAAGCTATTTAATATTAATAAGTTTTGAATTTTTATGATGATAAAATAATTTCTAATGAAAGGATAAAATCTGCCGATATTAGAAGGAATACCGAAGGTGAAAACGTTTATCTACGTAAAAATTGACATTGAGGCACGAAGGTATGGGGATCAAACAGG	D_0__Bacteria	ASV555	0	0	0	0	0	54	0	0	0	0	0	0
1f8a51a58ad7d4de5eb9a41b2a8604d0	GTGCAAACGTTGCTCGGAATTATTGGGCGTAAAGCGCGCGTAGGCGGTCCGGCAAGTCGGGTGTGAAAGCCCTCGGCTCAACCGAGGAAGTGCATTCGAAACTACCGGGCTAGAGTGCCGAAGAGGATGGCGGAATTCCCGGTGTAGAGGTGAAATTCGTAGATATCGGGAGGAACACCAGTGGCGAAGGCGGCCATCTGGGCGGTGACTGACGCTGAGGCGCGAAAGCGTGGGGAGC	D_0__Bacteria;D_1__Proteobacteria;D_2__Deltaproteobacteria;D_3__Myxococcales	ASV556	0	0	0	0	0	0	0	0	10	0	0	0
1f94cdfd4bcdc55bba6ffed3a601653d	TACGTAGGTCCCAAGCGTTATCCGGATTTACTGGGCGTAAAGCGTCCGTAGCCGGCTTTGTAAGTCCGCTTTCAAAACCCGAAGCTCAACTTCGGTCCGGGAGTGGATACTGCAAAACTAGAGAAAGATAGAGGTATGTAGAATTTCCGGTGGAGGGGTGAAATCCGTTGATATCGGAAGGAATACCAAAAGCGAAGGCAGCATGCTATATCTTTTCTGACGGTCAGGGACGACAGTATGGGGAGCGAACGGG	D_0__Bacteria;D_1__Patescibacteria;D_2__Gracilibacteria;D_3__Absconditabacteriales (SR1);D_4__uncultured bacterium;D_5__uncultured bacterium;D_6__uncultured bacterium	ASV557	0	0	0	0	0	68	0	0	0	0	0	0
1f978d8dcb852be75c07dc758a3f8ec9	GGGCGAGCGTTGTCCGGAATTACTGGGCGTAAAGAGCGCGTAGGTGGTTATTTAAGTCAGGTGTGAAAGGCCAGGGCTCAACCCTGGGACTGCACTTGAAACTGGATAACTTGAGGGCAGGAGAGGTAAGTGGAATTCCCAGTGTAGCGGTGAAATGCGTAGATATTGGGAGGAACACCAGTGGCGAAAGCGACTTACTGGCCTGGCTCTGACACTGAGGCGCGAAAGCGTGGGGAGC	D_0__Bacteria;D_1__Firmicutes;D_2__Clostridia;D_3__Clostridiales;D_4__Peptococcaceae;D_5__Desulfitibacter;D_6__uncultured Desulfitibacter sp.	ASV558	0	0	0	0	0	0	0	0	0	0	6	0
1f9ebe22fc8c0a6c326ddbb04e105284	TACAGGGGGTGCAGACGTTGCTCGGAATTATTGGGCGTAAAGCGCACGTAGGCGGCTCGTTATGTCGGATGTGAAAGCCCTCGGCTCAACTGAGGAAGTGCATCCGAAACTGGCGAGCTTGAATCTCGAAGAGGGTCGCGGAATTCCCGGTGTAGAGGTGAAATTCGTAGATATCGGGAGGAACACCAGTGGCGAAGGCGGCGACCTGGTCGATGATTGACGCTGAGGTGCGAAAGCGTGGGGAGCAAACAGG	D_0__Bacteria;D_1__Proteobacteria;D_2__Deltaproteobacteria;D_3__Myxococcales;D_4__Haliangiaceae;D_5__Haliangium;D_6__uncultured bacterium	ASV559	0	0	0	0	0	11	8	0	0	0	0	0
1fa941f7b346455b845994c60595a63c	TACGTAGGTGGCGAGCGTTGTCCGGATTTACTGGGCGTAAAGAGCGCGCAGGCGGCTGGGTCAGTCCGATGTGAAAGCTTCCGGCTTAACTGGAAAACTGCATCGGAAACTGCTCAGCTTGAAGGTGGGAGAGGGTAGCGGAATTCCCGGTGTAGTGGTGAAATGCGTAGATATCGGGAGGAACACCAGTGGCGAAGGCGGCTACCTGGCCCATTCTTGACGCTGAGGCGCGAAAGCTAGGGGAGCGAACGGG	D_0__Bacteria;D_1__Chloroflexi;D_2__Gitt-GS-136;D_3__uncultured bacterium;D_4__uncultured bacterium;D_5__uncultured bacterium;D_6__uncultured bacterium	ASV560	0	0	0	0	0	6	12	0	0	0	0	0
1fb219d0a172b7523a76fcf8b2ce3bb7	TACGAAGGGTGCAAGCGTTAATCGGAATTACTGGGCGTAAAGCGTGCGTAGGTGGTTTGTTAAGTCTGATGTGAAAGCCCTGGGCTCAACCTGGGAATGGCATTGGATACTGGCTTACTAGAGTGCGGTAGAGGGATGCGGAATTTCCGGTGTAGCGGTGAAATGCGTAGAGATCGGAAGGAACATCCGTGGCGAAGGCGGCATCCTGGACCAGCACTGACACTGAGGCACGAAAGCGTGGGGAGCAAACAGG	D_0__Bacteria;D_1__Proteobacteria;D_2__Gammaproteobacteria;D_3__Xanthomonadales;D_4__uncultured;D_5__uncultured bacterium;D_6__uncultured bacterium	ASV561	0	0	0	0	0	12	0	0	0	0	0	0
1fb3cdff5fc8bb66ea474f9c73297daf	TACGAAGGGGGCTAGCGTTGTTCGGAATCACTGGGCGTAAAGGGCGCGTAGGCGGCCAATTAAGTCGGGGGTGAAAGCCTGTGGCTCAACCACAGAATTGCCTTCGATACTGATTGGCTTGAGACCGGAAGAGGTAAGTGGAACTGCGAGTGTAGAGGTGAAATTCGTAGATATTCGCAAGAACACCAGTGGCGAAGGCGGCTTACTGGTCCGGTTCTGACGCTGAGGCGCGAAAGCGTGGGGAGCAAACAGG	D_0__Bacteria;D_1__Proteobacteria;D_2__Alphaproteobacteria;D_3__Rhizobiales;D_4__Beijerinckiaceae;D_5__Microvirga	ASV562	0	0	0	0	0	0	12	0	0	0	0	0
1fbec9efdf9810b3e4dfa416fba42d02	CACCGGCGCCACGAGTGGGAACCAACTTTATTGGGCCTAAAGCGTTCGTAGCCTGTTCTGTAAATCTTTTGTGAAATCGTTGCGCTCAACGTGACGGCGCGCAGAAGACACTGCAGAACTTGGGACCGGGAGAGGTGCAGAGTATTCGACGGGGAGCGGTAAAATGCTATAATCCGTCGAGGACTACCTGTGGCGAAGGCGCTGCACTAGAACGGATCCGACGGTGAGGGACGAAAGCCAGGGGAGCGAAATGG	D_0__Archaea;D_1__Nanoarchaeaeota;D_2__Woesearchaeia;D_3__uncultured archaeon;D_4__uncultured archaeon;D_5__uncultured archaeon;D_6__uncultured archaeon	ASV563	0	0	0	0	0	6	0	0	0	0	0	0
1fd5c91832334d6f025f7c8ef9cbb810	GACGAACCGTGCGAACGTTGTTCGGAATCACTGGGCTTAAAGGGCGCGTAGGCGGCTTATCAAGTCAGGGGTGAAATCTTGCGGCTCAACCGTAATAAGCCTTTGATACTGATAGGCTCGAGGGAGGCAGGGGCATGTGGAACTTCTGGTGGAGCGGTGAAATGCGTTGATATCAGAAGGAACGCCGGTGGCGAAAGCGACGTGCTGGACCTCTTCTGACGCTGAGGCGCGAAAGCTAGGGGAGCAAACGGG	D_0__Bacteria;D_1__Planctomycetes;D_2__Planctomycetacia;D_3__Gemmatales;D_4__Gemmataceae;D_5__uncultured;D_6__uncultured bacterium	ASV564	0	0	0	0	0	11	0	0	0	0	0	0
1fd886075df1427e84e9103af092b8d0	GTGCAAGCGTTAATCGGAATTACTGGGCGTAAAGCGTGCGCAGGCGGTTTTGTAAGACAGGCGTGAAATCCCCGGGCTCAACCTGGGAATTGCGCTTGTGACTGCAAGGCTGGAGTGCGGCAGAGGGGGATGGAATTCCGCGTGTAGCAGTGAAATGCGTAGATATGCGGAGGAACACCGATGGCGAAGGCAATCCCCTGGGCCTGCACTGACGCTCATGCACGAAAGCGTGGGGAGC	D_0__Bacteria;D_1__Proteobacteria;D_2__Gammaproteobacteria;D_3__Betaproteobacteriales;D_4__Burkholderiaceae;D_5__Hydrogenophaga	ASV565	0	0	0	0	0	0	0	0	0	0	0	5658
1ff0f3acd62ccefc443ab5859a04de4b	TTGCAAGCGTTGTTCGGAATGACTGGGCGTAAAGGGAGCGCAGGCGGTTTGGTTAGTCTAAAGTGAAATCCCAGGGCTCAACTCTGGACGGGCTTTAGATACTGCTGAACTTGAGTACGTGAGAGGAGATTGGAATTCCCGGTGTAGCGGTGAAATGCGTAGATATCGGGAGGAACACCGGTGGCGAAAGCGGATCTCTGGCGCGTTACTGACGCTGAGGCTCGAAAGCGTGGGGAGC	D_0__Bacteria;D_1__Hydrogenedentes;D_2__Hydrogenedentia;D_3__Hydrogenedentiales;D_4__Hydrogenedensaceae;D_5__uncultured bacterium;D_6__uncultured bacterium	ASV566	0	0	0	0	0	0	0	0	0	0	13	0
1ffd97709f47576818add24326c6f27c	TGGCAAGCGTTACTCGGAATTATTGGGTGTAAAGGGCAAGTAGGCGGCCTATTAAGCGAGGGGTGAAATCCTGCGGCTCAATCGCAGAATTGCCTTTCGAACTGGTAGGCTTGAGGCCGATAGGGGGAAACGGAATTAGCAGTGTAAGGGTGAAATCTGTAGATATTGCTAAGAACACCAGCGGCGAAGGCGGTTTCCTGGATCGGATCTGACGCTAAATTGCGAAAGCTAGGGGAGC	D_0__Bacteria;D_1__Omnitrophicaeota;D_2__uncultured organism;D_3__uncultured organism;D_4__uncultured organism;D_5__uncultured organism;D_6__uncultured organism	ASV567	0	0	0	0	0	0	0	0	0	0	8	0
200bccd78a133d897f059194d279c3d2	GGGCTAGCGTTGTTCGGAATTACTGGGCGTAAAGGGCGCGTAGGCGGCGCATCAAGTCAGGCGTGAAAGCCCCGGGCTTAACCTGGGAACAGCGCTTGAGACTGGTGTGCTTGAGGACCGGAGAGGTGGGTGGAATTCCCAGTGTAGAGGTGAAATTCGTAGATATTGGGAAGAACACCGGTGGCGAAGGCGGCCCACTGGACGGTACCTGACGCTGAGGCGCGAAAGCGTGGGGAGC	D_0__Bacteria;D_1__Proteobacteria;D_2__Alphaproteobacteria;D_3__Azospirillales;D_4__Azospirillaceae;D_5__Niveispirillum	ASV568	0	12	0	0	0	0	0	0	0	0	14	0
200f2f2bf915e9ad2bc9375de98500fb	GACGTAGGGTGCAAGCGTTGCTCGGAATCACTGGGCGTAAAGGGCGTGTAGGCGGCTGCGCAAGTCGCGTGTGAAAGCCCCCGGCTCAACCGGGGAATTGCGCGTGAAACTGCGTGGCTCGAGGACGGTAGGGGACAGTGGAACTCCAGGTGGAGCGGTGAAATGCGTAGAGATCTGGAGGAACGCCGGAGGCGAAAGCGACTGTCTGGGCCGTTCCTGACGCTGAGGCGCGAAAGCTAGGGGAGCAAACGGG	D_0__Bacteria;D_1__Planctomycetes;D_2__OM190;D_3__uncultured bacterium;D_4__uncultured bacterium;D_5__uncultured bacterium;D_6__uncultured bacterium	ASV569	0	0	0	0	0	3	0	0	0	0	0	0
20190c8a683e3c71201b7e39bd114619	GTGCAAACGTTGCTCGGAATTATTGGGCGTAAAGCGCACGTAGGCGGTTCGTCAAGTCGGGTGTGAAATCCCTCGGCTCAACCGAGGAAGTGCATTCGAAACTAACGGACTTGAGTACCGGAGAGGATGACGGAATTCCCGGTGTAGAGGTGAAATTCGTAGATATCGGGAGGAACACCAGCGGCGAAGGCGGTCATCTGGACGGATACTGACGCTGAGGTGCGAAAGCGTGGGGAGC	D_0__Bacteria;D_1__Proteobacteria;D_2__Deltaproteobacteria;D_3__Myxococcales;D_4__Haliangiaceae;D_5__Haliangium;D_6__uncultured bacterium	ASV570	0	5	0	0	0	0	0	0	0	0	0	0
2041aa02f00a504ca7a0a45d1abf3b52	GGGCAAGCGTTGTCCGGAGTTACTGGGCGTAAAGCGTCCGCAGGCGGCAGCGCAAGTGGTGTGTGAAAGCGCGCGGCTCAACCGCGCGAGGCCATGCCAGACTGCGCAGCTCGAGGCCGGTAGAGGTTCGTCGAATTGCCGGTGTAGTGGTGAAATGCGTAGAGATCGGCAGGAAGACCAAGGGTGCAGACAGCGAACTGGGCCGGACCTGACGCTGAAGGACGAAAGCGTGGGGAGC	D_0__Bacteria;D_1__Chloroflexi;D_2__Chloroflexia;D_3__Chloroflexales;D_4__Roseiflexaceae;D_5__uncultured	ASV571	0	0	0	0	0	0	0	10	0	0	0	0
2058c462216bfaa85242b4a055e4d70f	TACAGAGGGTGCAAGCGTTGTTCGGAATTATTGGGCGTAAAGCGCGTGTAGGCGGCTTGGCAAGTCGGGTGTGAAAGCCCACAGCTTAACTGTGGAAGTGCGCCCGAAACTGCCGAGCTTGAGTGTCGGAGAGGATGGCGGAATTCCGCAAGTAGAGGTGAAATTCGTAGATATGCGGAGGAACACCGGTGGCGAAGGCGGCCATCTGGACGACAACTGACGCTGAGACGCGAAAGCGTGGGGAGCAAACAGG	D_0__Bacteria;D_1__Proteobacteria;D_2__Deltaproteobacteria;D_3__Myxococcales;D_4__P3OB-42;D_5__metagenome;D_6__metagenome	ASV572	0	0	0	0	0	0	26	0	0	0	0	0
205e9006842d47d1a2d1caf6a96e0c88	TACGAAGGGGGCTAGCGTTGTTCGGAATCACTGGGCGTAAAGGGCGCGTAGGCGGCTTTGTAAGTCGGGGGTGAAAGCCTGTGGCTCAACCACAGAATTGCCTTCGATACTGCATGGCTTGAGACCGGAAGAGGTTAGTGGAACTGCGAGTGTAGAGGTGAAATTCGTAGATATTCGCAAGAACACCAGTGGCGAAGGCGGCTGACTGGTCCGGTTCTGACGCTGAGGCGCGAAAGCGTGGGGAGCAAACAGG	D_0__Bacteria;D_1__Proteobacteria;D_2__Alphaproteobacteria;D_3__Rhizobiales;D_4__Beijerinckiaceae;D_5__Microvirga	ASV573	0	0	0	0	0	32	42	0	0	0	0	0
206929e267baf502f4ba1b296258f9ee	GTGCAAACGTTGCTCGGAATGACTGGGCGTAAAGCGCGTGTAGGCGGCGCCTTAAGTCGACTGTGAAAGCCCATGGCTCAACCATGGAAGTGCGGTCGATACTGGGGTGCTTGAGTGCCGGAGAGGGTGGTGGAATTCCCAGTGTAGAGGTGAAATTCGTAGATATTGGGAGGAACACCGGTGGCGAAGGCGGCCACCTGGACGGTAACTGACGCTGAGACGCGAAAGCGCGGGGATC	D_0__Bacteria;D_1__Proteobacteria;D_2__Deltaproteobacteria;D_3__Myxococcales;D_4__P3OB-42;D_5__uncultured delta proteobacterium;D_6__uncultured delta proteobacterium	ASV574	0	0	0	0	0	0	0	12	0	0	0	0
206f0a92530270ba706945735784179c	GACAGAGGGTGCAAACGTTGTTCGGAATTACTGGGCGTAAAGCGCGTGTAGGCGGCTGCGCAAGTCGGATGTGAAATCCCGTGGCTCAACCACGGAAGTGCACCCGAAACTGCGTAGCTGGAGTCTCGGAGAGGAAGGTGGAATGCTTGGTGTAGAGGTGAAATTCGTAGATATCAAGCGGAACACCGGTGGCGAAGGCGGCCTTCTGGACGATGACTGACGCTGAGACGCGAAAGCGTGGGGAGCAAACAGG	D_0__Bacteria;D_1__Proteobacteria;D_2__Deltaproteobacteria;D_3__Myxococcales;D_4__BIrii41;D_5__metagenome;D_6__metagenome	ASV575	0	0	0	0	0	10	5	0	0	0	0	0
20795ec4cdaa51893b8d5209026d0db7	GTGCAAGCGTTATTCGGATTTACTGGGCGTAAAGGGCGCGTAGGCGGTTGGACAAGTCAGGTGTGAAATCCCGGGGCTTAACTCCGGAAGTGCATCTGAAACTGTTTGGCTTGAGTGTGGTAGAGGGAAGTGGAATTCCTGGTGTAGCGGTGAAATGCGTAGATATCAGGAGGAACACCGGTGGCGAAGGCGACTTCCTGGACCAAGACTGACGCTGAGGCGCGAAGGTGTGGGGAGC	D_0__Bacteria;D_1__Proteobacteria;D_2__Deltaproteobacteria;D_3__Desulfobacterales;D_4__Desulfobacteraceae;D_5__uncultured	ASV576	0	0	0	0	0	0	0	0	0	0	7	0
20891a00de40fb06984b4f146aa4f2c4	GTGCGAGCGTTGTCCGGAATTACTGGGCGTAAAGGGCGCGTAGGCGGCCAGGTAAGTCGGGGGTGAAATCGGACGGCTCAACCGTCCGACGGCCTTCGAGACTGCCGGGCTGGAGCACGGCAGAGGCTGGTGGAATTCCCGGTGTAGCGGTGGAATGCGTAGAGATCGGGAAGAACATCGGTGGCGAAGGCGGCCAGCTGGGCCGTTGCTGACGCTGAGGCGCGACAGCGTGGGGAGC	D_0__Bacteria;D_1__Gemmatimonadetes;D_2__Gemmatimonadetes;D_3__Gemmatimonadales;D_4__Gemmatimonadaceae;D_5__uncultured	ASV577	5	0	0	0	0	0	0	0	0	0	0	0
209226445f1f5b9b169ee6b8a9bebfc6	TACGGGGGGGGCAAGCGTTGTTCGGAATTACTGGGCGTAAAGGGCGCGTAGGCGGCTCTTCAAGTCAGCCGTGAAATCTCCGGGCTTAACCTGGAAGGGTCGGTTGATACTGTCGAGCTAGAGTGTGGAAGAGGCAACTGGAATTCCGTGTGTAGCGGTGAAATGCGTAGATATACGGAGGAACACCTGCGGCGAAGGCGGGTTGCTGGGCCAACACTGACGCTGAGGCGCGAAAGCTAGGGTAGCAAACGGG	D_0__Bacteria;D_1__Acidobacteria;D_2__Blastocatellia (Subgroup 4);D_3__11-24;D_4__uncultured bacterium;D_5__uncultured bacterium;D_6__uncultured bacterium	ASV578	0	0	0	0	0	0	7	0	0	0	0	0
20a65a8069a3eb4d4e1262c6b14baaad	TTGCAAGCGTTGTTCGGAATAACTGGGCGTAAAGGGAGCGTAGGCGGCTTGGCAAGTCCAAAGTGAAATCCCAGGGCTCAACTCTGGACGGGCTTTGGATACTGCCGGGCTGGAGTGCGTGAGAGGAGATTGGAATTCCAGGTGTAGCGGTGAAATGCGTAGATATCTGGAGGAACACCGGTGGCGAAAGCGGATCTCTGGCGCGCGACTGACGCTGAGGCTCGAAAGCGTGGGGAGC	D_0__Bacteria;D_1__Hydrogenedentes;D_2__Hydrogenedentia;D_3__Hydrogenedentiales;D_4__Hydrogenedensaceae;D_5__uncultured bacterium;D_6__uncultured bacterium	ASV579	0	9	0	0	0	0	0	0	0	0	0	0
20aeb54caba1256d018ee6499ee35086	TACAGAGGGTGCAAGCGTTGTTCGGAATTACTGGGCGTAAAGCGCGTGTAGGCGGCGGCGTAAGTCGGATGTGAAATCCCTCGGCTTAACCGAGGAAGTGCATCTGATACTGCGTTGCTTGAGTACTGGAGGGGGTGGCGGAATTCCCGGTGTAGAGGTGAAATTCGTAGATATCGGGAGGAACACCTGTGGCGAAGGCGGCCACCTGGACAGTGACTGACGCTGAGACGCGAAAGCGTGGGTAGCAAACAGG	D_0__Bacteria;D_1__Proteobacteria;D_2__Deltaproteobacteria;D_3__Myxococcales;D_4__Blfdi19;D_5__metagenome;D_6__metagenome	ASV580	0	0	0	0	0	7	41	0	0	0	0	0
20e712009822f3c7c189adabe67ba265	TACGTAGAGTGCGAGCATTATCCGGATTTACTGGGCGTAAAGCGTACCGTCGGTGATTTGGTAAGTTCTTTGTCTAAGCCTGGAGCTCAACTCCAGAAAGGCAGGGAAAACTATCAGAATTGAGTCTGTTCGGGGAACTTGGAATTCTCGGTGGAGGGGTGAAATCCGTAGATATCGAGAGGAACGCCAAGCGCGAAGGCAGGGTTCTAGGACACGACTGACACTCAGGGACGAAAGCTAGGGGAGCAAAAGGG	D_0__Bacteria;D_1__Patescibacteria;D_2__Microgenomatia;D_3__Candidatus Pacebacteria;D_4__uncultured planctomycete;D_5__uncultured planctomycete;D_6__uncultured planctomycete	ASV581	0	0	0	0	0	167	0	0	0	0	0	0
20e795054ab6638c58c6eb9fe82fd32a	GGGCGAGCATTATTCGGAATGATTAGGCGTAAAGGGTTTGTAGGTGGTTTTTTAAGTTGAAAAAAACAAATTAAAGCTCAACTTTATAAATTTTTTCAAAACTGAAAAACTTGAGTATAAATAGAGGATAATGGAATTTCTATTGGAGGGATAAAATATGTTGATAATAGAAGGAAGATCGAGAGCGAAGGCAATTATCTGGGTATATACTGACACTGAGAAACGAAAGCTTGGGGAGC	D_0__Bacteria;D_1__Proteobacteria;D_2__Alphaproteobacteria;D_3__Rickettsiales;D_4__Mitochondria;D_5__Pythium insidiosum;D_6__Pythium insidiosum	ASV582	0	0	0	0	0	0	0	4	0	0	0	0
20ece9a62c9c7f6995df2a40dc20dda0	GACGGAGGGTGCAAGCGTTGCTCGGAATCATTGGGCGTAAAGGGTGCGTAGGCGGCTTCTTAAGTCTGGCGTGAAAGCCCAGGGCTCAGCCTTGGAAGTGCGCTAGAAACTGAGGAGCTAGAGTACCGGAGGGGAGAGTGGAATTCCTGGTGTAGCGGTGAAATGCGTAGATATCAGGAGGAATACCGGTGGCGAAAGCGACTCTCTGGACGGTAACTGACGCTGAGGCACGAAAGCGTGGGTAGCAAACAGG	D_0__Bacteria;D_1__Proteobacteria;D_2__Deltaproteobacteria;D_3__Myxococcales;D_4__bacteriap25;D_5__uncultured Syntrophobacterales bacterium;D_6__uncultured Syntrophobacterales bacterium	ASV583	0	0	0	0	0	82	272	0	0	0	0	0
20edbf414dfb0093e284538508a72f7d	AACGTAGGAGGCAAGCGTTATCCGGAGTTACTGGGTGTAAAGCGCGTGTAGGCGGATCGGCAAGTTGGTTATGAAAGCTCCTGGCTAAACTAGGAGAGGATGACCAAGACTACCGGTCTAGAGTGGAGAAGAGGAAGGTAGAATTCCGCGTGTAGTGGTGAAATGCGTAGAGATGCGGAAGAATACCAGTGGCGAAGGCGACCTTCTGGTCTCCAACTGACGCTGAGACGCGAAAGCATGGGTAGCGAACGGG	D_0__Bacteria;D_1__Chloroflexi;D_2__Anaerolineae;D_3__SBR1031;D_4__A4b;D_5__uncultured bacterium;D_6__uncultured bacterium	ASV584	0	0	0	0	0	20	0	0	0	0	0	0
2134e184da019f1bea16b4fc4e467a8a	GTGCAAACGTTGTTCGGAATCACTGGGCTTAAAGGGCGCGTAGGCGGGCACCCAAGTCCGGGGTGAAAGCCCCCGCCCAACCGGGGAAGTGCTGCGGAGACTGGGTGCCTCGAGCGGGGTAGGGGCACGCGGAACTTCCGGTGGAGCGGTGAAATGCGTAGATATCGGAAGGAACGCCGGTGGCGAAAGCGGCGTGCTGGACCCCCCCTGACGCTGAGGCGCGAAAGCCAGGGGAGC	D_0__Bacteria;D_1__Planctomycetes;D_2__Planctomycetacia;D_3__Gemmatales;D_4__Gemmataceae;D_5__uncultured	ASV585	0	0	0	0	0	0	0	0	0	0	0	22
214b120686c8df0e73a2a257f8722308	GGGCGAGCGTTATCCGGATTTACTGGGCGTAAAGGGCGTGTAGGCGGTCTGATAAGTTGGACGTGAAAGCTCCTGGCTTAACTGGGAGAGGTCGTTCAAAACTGTTGGGCTTGAGGATGGAAGAGGAGCGTGGAATTCCCGGTGTAGTGGTGGAATGCGTAGATATCGGGAGGAACACCAGTGGCGAAAGCGGCGCTCTGGACCATTACTGACGCTGAGACGCGAAAGCGTGGGGAGC	D_0__Bacteria;D_1__Chloroflexi;D_2__Anaerolineae;D_3__Ardenticatenales;D_4__uncultured;D_5__uncultured bacterium;D_6__uncultured bacterium	ASV586	0	28	0	0	0	0	0	0	0	0	0	0
214b6b052ee1d58071fe255105bb5d2f	TACGGAGGGGGCTAGCGTTGTTCGGAATTACTGGGCGTAAAGCGGGTGTAGGCGGATCTTTAAGTCGGGGGTGAAAGCCCAGGGCTCAACCCTGGAATTGCCTTCGATACTGGAGATCTCGAGTCTAGGAGAGGTGAGCGGAATTCCGAGTGTAGAGGTGAAATTCGTAGATATTCGGAGGAACACCAGAGGCGAAGGCGGCTCACTGGACTAGTACTGACGCTGAGACCCGAAAGCGTGGGGAGCAAACAGG	D_0__Bacteria;D_1__Proteobacteria;D_2__Alphaproteobacteria;D_3__Caulobacterales;D_4__Hyphomonadaceae	ASV587	0	0	0	0	0	0	3	0	0	0	0	0
214cc30ccf4468dbf4abce1d2bfc658a	TACGAAGGGGGCTAGCGTTGCTCGGAATTACTGGGCGTAAAGGGCGCGTAGGCGGCCAGATTAGTCAGGCGTGAAATTCCTGGGCTCAACCTGGGGACTGCGCTTGATACGGTTTGGCTTGAGGGCAGGAGAGGCTCGCGGAATTCCCAGTGTAGAGGTGAAATTCGTAGATATTGGGAAGAACACCGGTGGCGAAGGCGGCGAGCTGGCCTGTTACTGACGCTGAGGCGCGACAGCGTGGGGAGCAAACAGG	D_0__Bacteria;D_1__Proteobacteria;D_2__Alphaproteobacteria;D_3__Acetobacterales;D_4__Acetobacteraceae;D_5__uncultured;D_6__uncultured Paracraurococcus sp.	ASV588	0	0	0	0	0	13	0	0	0	0	0	0
215ec00efc9cc154e8e524e58889d9d6	AGGCAAGCGTTATCCGGAATTATTGGGCGTAAAGCGTCCGTAGGTGGATATTCAAGTCAGTTGTTAAAGCGTGGAGCTTAACTCCATAAGGGCAATTGAAACTGAATGTCTAGAGTGCGATAGGGGCAAGGGGAATTCCCAGTGTAGCGGTGAAATGCGTAGATATTGGGAAGAACATCGGTGGCGAAAGCGCCTTGCTGGGTCTGCACTGACACTGAGGGACGAAAGCTAGGGGAGC	D_0__Bacteria;D_1__Cyanobacteria;D_2__Oxyphotobacteria;D_3__Oxyphotobacteria Incertae Sedis;D_4__Unknown Family;D_5__Leptolyngbya ANT.L52.2;D_6__Leptolyngbya sp. JSC-1	ASV589	16	347	21	0	0	0	0	0	0	0	112	0
21623574e16a38b4789eff313109b0d5	GCCCGAGCGTTAATCGGAATCACTGGGCTTAAAGGGTGCGTAGGCGGACCCGTAAGTGCGTCGTGAAATCCCCCGGCTCAACCGGGGAACGGCGGCGCGGACTGCGGGTCTTGAGGAAGCTAGGGGTCGCTGGAACGCTCGGTGGAGCGGTGAAATGCGTTGAGATCGAGCGGAACGCCGAAGGTGAAGACAGGCGACTGGGGCTTTCCTGACGCTGAGGCACGAAAGCGTGGGGATC	D_0__Bacteria;D_1__Planctomycetes;D_2__Phycisphaerae;D_3__Phycisphaerales;D_4__Phycisphaeraceae;D_5__SM1A02;D_6__uncultured bacterium	ASV590	0	0	0	0	0	0	0	0	0	0	0	27
216e39b42ef95ec7464e02260bde3abb	GTGCAAGCGTTGTTCGGAATTATTGGGCGTAAAGAGCGGGTAGGTGGTTTAGAAAGTCTGCTGTGAAATCCCCGAGCTTAACTTGGGAACTGCGGTGGATACTTCTAAACTAGAGTACTAGAGGGGTTCGTGGAATGCTCGGTGTAGCGGTGAAATGCGTAGATATCGAGTGGAATACCAGAGGCGAAGGCGACGAACTGGATAGTTACTGACACTAAACCGCGAAAGCGTGGGGAGC	D_0__Bacteria;D_1__Proteobacteria;D_2__Deltaproteobacteria;D_3__Oligoflexales;D_4__0319-6G20;D_5__marine metagenome;D_6__marine metagenome	ASV591	0	0	0	0	0	0	0	0	7	0	0	0
2179d1ea1bd663e8b82a307fb3c5c1f9	ACGGAGGGGACTAGCGTTATTCGTCTTTACTGGCGTAAAGGGTCTGTAGGCGGTTTGTTATGTTGAAGTATAAAAACACGAAAGCAGTTTCGCGAAACTTTTTCGAACATCAAATCTTGAGTCCGTAGTTAAGATAGTCAGCGTTCTTGGTGAGGGGTGAAATCTTTCTAATATCAATGAAAACTCGCGATGGCAAAAGCAGCTTTCTGTAACCGTGACTGACGCTGAGGGACGTAAAGCATGGGGAGCAAACCGCG	D_0__Bacteria	ASV592	0	0	0	0	0	7	0	0	0	0	0	0
2199e5357ae554ceeeef1b80c573bfd5	GTGCAAACGTTGTTCGGAATTACTGGGCGTAAAGCGCGTGTAGGCGGCTTAGCAAGTCGGATGTGAAATCCCGTGGCTCAACCATGGAAGTGCACCCGAAACTGCTTCGCTAGAGTATCGGAGAGGAAAGTGGAATGCTTGGTGTAGAGGTGAAATTCGTAGATATCAAGCGGAACACCGGTGGCGAAGGCGGCTTTCTGGACGATTACTGACGCTGAGACGCGAAAGCGTGGGTAGC	D_0__Bacteria;D_1__Proteobacteria;D_2__Deltaproteobacteria;D_3__Myxococcales;D_4__BIrii41;D_5__metagenome;D_6__metagenome	ASV593	0	0	0	0	0	0	0	0	0	0	0	99
21a270d8b2b71ec237e17efce697db71	GTGCGAACGTTATTCGGAATCACTGGGCTTAAAGCGCGCGTAGGCGGCGTTGTTAGTTCGAGGTGAAATCCCAGGGCTCAACCGTGGAATGGCCTCGAATACTGCAAGGCTTGAGGGAGGCAGGGGTCCGTGGAACTTCCGGTGGAGCGGTGAAATGTGCTGAGATCGGAAGGAACGCCAGTGGCGAAAGCGACGGACTGGACCTTTTCTGACGCTGAGGCGCGAAAGCTAGGGTAGC	D_0__Bacteria;D_1__Planctomycetes;D_2__Planctomycetacia;D_3__uncultured;D_4__uncultured bacterium;D_5__uncultured bacterium;D_6__uncultured bacterium	ASV594	0	8	0	0	0	0	0	0	0	0	4	0
21b672b68e4bc6197624222647a0a6c5	TACGTAGGTCCCGAGCGTTGTCCGGAATTACTGGGCGTAAAGCGCAGGTAGGCGGTTCGGTAAGTCGAATGTGAAATCCCCGGGCTCAACCCGGGAACGGCATTCGAAACTGCCGAACTGGAGTGCGGTAGGGGGTGCTGGAATTCCCGGTGTAGCGGTGAAATGCATAGATATCGGGAGGAACACCAGTGGCGAAGGCGGGCACCTGGGCTGCTACTGACGCTGAGCTGCGAAAGCTAGGGGAGCAAACCGG	D_0__Bacteria	ASV595	0	0	0	0	0	9	17	0	0	0	0	0
21d24d87336a5ed939c13da81cbcc7f9	TACGAAGGGGGCTAGCGTTGCTCGGAATCACTGGGCGTAAAGCGCACGTAGGCGGCTTTCTAAGTCAGGGGTGAAATCCCGGAGCTCAACTCCGGAACTGCCTTTGATACTGGAGAGCTTGAGTTCGGGAGAGGTGAGTGGAACTGCGAGTGTAGAGGTGAAATTCGTAGATATTCGCAAGAACACCAGTGGCGAAGGCGGCTCACTGGCCCGATACTGACGCTGAGGTGCGAAAGCGTGGGGAGCAAACAGG	D_0__Bacteria;D_1__Proteobacteria;D_2__Alphaproteobacteria;D_3__Rhizobiales;D_4__Xanthobacteraceae	ASV596	0	0	0	0	0	17	106	0	0	0	0	0
21db6fe34819c41b19207cd5f00b40b1	GGGCAAATGTTGTTCGGAATCACTGGGCGTAAAGGGAGCGTAGGCGGGCTCTTAAGTTAGGTGTTTAATCCCGGGGCCCAACCCCGGACAGGCACCTAAAACTGGGAGTCTTGAATAGTGGAGAGGTCGGCGGAATTGGGGGTGTAGCGGTGGAATGCGTAGAGATCCCCAAGAACACCAGTTGCGAAGGCGGCCGACTGGACACATATTGACGCTGAGGCTCGAAAGCATGGGGAGC	D_0__Bacteria;D_1__Fibrobacteres;D_2__Fibrobacteria;D_3__Fibrobacterales;D_4__Fibrobacteraceae;D_5__possible genus 04;D_6__uncultured bacterium	ASV597	0	0	0	0	0	0	0	0	0	0	6	0
21e506dc3fa27f23a0d51f422c87ae8c	GTGCAAGCGTTACTCGGAATTACTGGGCGTAAAGCGTGCGTAGGTGGTGGTTTAAGTCTGTTGTGAAAGCCCTGGGCTCAACCTGGGAATTGCAGTGGATACTGGATCACTAGAGTGTGGTAGAGGGTAGCGGAATTCCCGGTGTAGCAGTGAAATGCGTAGAGATCGGGAGGAACATCTGTGGCGAAGGCGGCTACCTGGACCAACACTGACACTGAGGCACGAAAGCGTGGGGAGC	D_0__Bacteria;D_1__Proteobacteria;D_2__Gammaproteobacteria;D_3__Xanthomonadales;D_4__Xanthomonadaceae;D_5__Xanthomonas;D_6__Xanthomonas campestris	ASV598	0	0	0	0	0	0	0	0	0	0	0	267
21e6b2d4b33d4384c919801a2abb8d81	TACGTAGGTGGCGAGCGTTATTCGGAATCACTGGGCATAAAGCGCGTGTAGGCGGCCGCTCAAGTCGGGTGTGAAATCCCACGGCTCAACCGTGGAACTGCGCCCGATACTGTGTGGCTCGAGGCTGGTAGGGGAGAGTGGAATTCCTGGTGGAGCGGTGAAATGCGTTGATATCAGGAGGAACGCCGGCGGCGAAAGCGGCTCTCTGGTCCAGTTCTGACGCTGAGACGCGAAAGCCAGGGGAGCAAACGGG	D_0__Bacteria;D_1__Planctomycetes;D_2__Pla4 lineage;D_3__uncultured bacterium;D_4__uncultured bacterium;D_5__uncultured bacterium;D_6__uncultured bacterium	ASV599	0	0	0	0	0	5	0	0	0	0	0	0
220c74a02f9c1b3206c2f592b5f390c2	GGGCTAGCGTTGTTCGGAATCACTGGGCGTAAAGCGCACGTAGGCGGCTTGTTAAGTCAGGGGTGAAATCCTGGAGCTCAACTCCAGAACTGCCCTTGATACTGGCAAGCTGGAGTGTAGGAGAGGTTGGTGGAACTGCGAGTGTAGAGGTGAAATTCGTAGATATTCGCAAGAACACCAGTGGCGAAGGCGGCCAACTGGCCTATTACTGACGCTGAGGTGCGAAAGCGTGGGGAGC	D_0__Bacteria;D_1__Proteobacteria;D_2__Alphaproteobacteria;D_3__Rhizobiales;D_4__Xanthobacteraceae	ASV600	0	0	0	0	0	0	0	12	0	0	0	0
2210e4710aaecfe212a370f87ee1b0e0	TGTCAAGCGTTATCCGGATTTATTGGGCGTAAAGCGTCCGCAGGTGGTTTCGCAAGCGGGATGTTAAATTCCGGGGCTCAACCCCGGAGCTGCGTCCCGAACTGCGATTCTCGAGGGTGGAAGAGGCGAGTGGAATTGTCGGTGTAGTAGTAAAATGCGTTAATATCGACAGGAACACCAACTGCGTAGGCAACTCGCTGGAACACTCCTGACACTCATGGACGAAAGCGTGGGGAGC	D_0__Bacteria;D_1__Patescibacteria;D_2__ABY1	ASV601	0	0	0	0	0	0	0	0	0	12	0	0
221113441776bda87b6da05d1f6d4162	GACGTAGGATGCAAGCGTTGTCCGGAATTATTGGGCGTAAAGAGTTCGTAGGCGGTCATTTAAGTCTGATGTTAAAGGTCGGAGCTCAACTCCGGTATGGCATTGGAAACTGGGTGGCTAGAGTGCGGTAGAGGCATAGAGAATTCCCGGTGTAGCGGTGAAATGCGTAGATATCGGGAGGAACACCAGTGGCGAAAGCGCTTTGCTGGGCCGTAACTGACGCTGAGGAACGAAAGCCAGGGTAGCGAAAGGG	D_0__Bacteria;D_1__Cyanobacteria;D_2__Melainabacteria;D_3__Vampirovibrionales;D_4__uncultured bacterium;D_5__uncultured bacterium;D_6__uncultured bacterium	ASV602	0	0	0	0	0	21	65	0	0	0	0	0
224cd5310eea0a0cef11a842e6315d08	GGGCTAGCGTTGTTCGGAATTACTGGGCGTAAAGAGCGCGTAGGCGGTCTTGTAAGTTAGAAGTGAAATCCTGGGGCTCAACCTCAGAACTGCTTTTAATACTGCTTGACTAGAGTCCGGTAGAGGATAGTGGAATACCCAGTGTAGCGGTGAAATGCGTAGATATTGGGTGGAACACCGATGGCGAAGGCAGCTATCTGGTCCGGAACTGACGCTGAGGCGCGAAAGCGTGGGGAGC	D_0__Bacteria;D_1__Proteobacteria;D_2__Alphaproteobacteria;D_3__Rickettsiales;D_4__SM1B06;D_5__uncultured Rhodospirillaceae bacterium;D_6__uncultured Rhodospirillaceae bacterium	ASV603	5	11	8	0	0	0	0	0	0	0	5	0
22736127e6f59f74f7269026c90f0ec4	TACGGAGGATCCAAGCGTTATCCGGAATTACTGGGCGTAAAGAGTTGCGTAGGCGGTTAAGTAAGCGAGTAGTGAAACTGTGGGGCTCAACCCTGCACCCATTATTCGAACTGCTTTGACTAGAGAGTGGAAGAGGTTGCTAGAATTCCTAGTGTAGGGGTGAAATCCGTAGATATTAGGAGGAATACCGATGGCGTAGGCAGGCAACTGGTCCATTTCTGACGCTCAGGCACGAAAGCGTGGGGAGCGATCGGG	D_0__Bacteria;D_1__Patescibacteria;D_2__Saccharimonadia;D_3__Saccharimonadales;D_4__uncultured bacterium;D_5__uncultured bacterium;D_6__uncultured bacterium	ASV604	0	0	0	0	0	0	17	0	0	0	0	0
2285f84ae3b74d72035e2a3935fc3dec	TACGTGTGGGGCAAGCGTTGTTCGGAGTTACTGGGCATAAAGGGTGCGTAGGTGGCATGTCAAGTCAGGGGTGAAATCCAACGGCCCAACCGTTGAACTGCCTTTGATACTGATGTGCTTGAGTGCGTGAGGGGTGGGTGGAACGAGCGGTGTAGCGGTGAAATGCGTAGATATCGCTCGGAAGGCCGGAGGCGAAGGCGGCCCACTGGTACGCAACTGACACTGAGGCACGAAAGCGTGGGGAGCAAACAGG	D_0__Bacteria;D_1__Planctomycetes;D_2__vadinHA49;D_3__uncultured bacterium;D_4__uncultured bacterium;D_5__uncultured bacterium;D_6__uncultured bacterium	ASV605	0	0	0	0	0	9	0	0	0	0	0	0
2289b0e0ba955b7645407a007e75eeaf	TACAGAGGTCTCAAGCGTTGTTCGGATTCATTGGGCGTAAAGGGTGCGTAGGTGGCTGTGCAAGTCTGGTGTGAAATCTCGGGGCTCAACCCCGAAACTGCACCGGATACTGCATGGCTGGAGGACTGTAGAGGAGAGAGGAATTCACGGTGTAGCAGTGAAATGCGTAGAGATCGTGAGGAAGACCAGTTGCGAAGGCGTCTCTCTGGGCAGTTCCTGACACTGAGGCACGAAGGCCAGGGGAGCAAACGGG	D_0__Bacteria;D_1__Verrucomicrobia;D_2__Verrucomicrobiae;D_3__Chthoniobacterales;D_4__Terrimicrobiaceae;D_5__Terrimicrobium	ASV606	0	0	0	0	0	28	0	0	0	0	0	0
228ba6387c6e502e7eaeedeef1c9600e	TACGAGGGGTGCAAGCGTTGTTCGGAATTATTGGGCGTAAAGGGTGCGTAGACGGTATGTTAAGCTCGCTTTCAAATCCTCCGGCCTAACCGGAGAAAGGGAGTGGGAACTGGCAAACTAGAGGGTGGAAGAGAGAAGTGGAATTTCTGGAGTAGCGGTAAAATGCGTAGATCTCAGAAGGAACACCGATGGCGAAGGCAGCTTCTTGGTCCATACCTGACGTTGAGGCACGAAAGCGTGGGGAGCAAACAGG	D_0__Bacteria;D_1__Dependentiae;D_2__Babeliae;D_3__Babeliales;D_4__Vermiphilaceae;D_5__uncultured bacterium;D_6__uncultured bacterium	ASV607	0	0	0	0	0	0	8	0	0	0	0	0
228c853c2e2b25cfb474d91aa14ca162	TACGTAGGGTGCAAGCGTTGTCCGGATTTACTGGGTTTAAAGGGTGCGCAGGCGGGCTGGCAAGTCCGTGATGAAATGTCAGGGCTCAACCCTGGCGCTGTTGCGGAAACTGCCAGCCTTGAGAGTGGCCGAGGCAGCTGGAATGAGTGGTGTAGCGGTGAAATGCGTAGAGATCACTCAGAACACCAATTGCGAAGGCAGGTTGCTAGGCCACTTCTGACGCTCAGGCACGAAAGCGTGGGGAGCAAACAGG	D_0__Bacteria;D_1__Bacteroidetes;D_2__Bacteroidia;D_3__SM1A07	ASV608	0	0	0	0	0	0	6	0	0	0	0	0
228fc420c0cb689a4265a1492531a810	ATGCAAGCGTTATCCGGAATTATTGGGCGTAAAGAGTTCGTAGGCGGTTTGTTAAGTTGGATATTAAATCTTTGAGCTTAACTCAAAGTCGGTATCCAAAACTGGCAGGCTAGAGACAGGGAAAGGTAGATAGAATTCTGCATGTAGGGGTAATATCCGTAGATATGCAGAGGAATACCAAAAGCGAAGGCAGTCTACTGGCCCTGTTCTGACGCTCAAGAACGAAAGCGTGGGTAGC	D_0__Bacteria;D_1__Patescibacteria;D_2__Gracilibacteria;D_3__Candidatus Peregrinibacteria;D_4__uncultured bacterium;D_5__uncultured bacterium;D_6__uncultured bacterium	ASV609	0	0	0	0	0	0	0	0	0	0	17	0
22978a36d7491675a647564768e42cfd	TCCCGAGCGTTGTTCGGAATCATTGGGCGTAAAGCGAGTGCAGGTGGTTCTTTAAGTCAGGAGTGAAAGCCCTGGGCTTAACCCAGGAAGTGCTTTTGATACTGGAGAACTTGAATGTGGTAGAGGATGCTAGAATACCTAGTGTAGTGGTGAAATACGTAGATATTAGGTGGAACACCGGTGGCGAAGGCGGGCATCTGGGCCAACATTGACACTTAGACTCGAAAGCGTGGGGATC	D_0__Bacteria;D_1__Proteobacteria;D_2__Deltaproteobacteria;D_3__Bdellovibrionales;D_4__Bdellovibrionaceae;D_5__Bdellovibrio;D_6__Bdellovibrionales bacterium RBG_16_40_8	ASV610	0	16	0	0	0	0	0	0	0	0	0	0
22989d4b559acd6448360480b548ae79	AGCCAAGCGTTATCCGAATTCACTGGGCGTAAAGCGCGTGCAGGCGGCTCGGTAAGTTGGATGTGAAAGCTCCTGGCTCAACTGGGAGAGGACGTTCAATACTGTCGGGCTAGAGGACGGCAGAGGGAGGTGGAATTCCCGGTGTAGTGGTGAAATGCGTAGATATCGGGAGGAACACCAGTGGCGAAGGCGGCCTTCTGGGCCGATCCTGACGCTCAGACGCGAAAGCTAGGGGAGC	D_0__Bacteria;D_1__Chloroflexi;D_2__Anaerolineae;D_3__Anaerolineales;D_4__Anaerolineaceae;D_5__uncultured;D_6__uncultured soil bacterium	ASV611	0	0	0	0	0	0	0	0	0	0	11	0
22afb615d5ce9c56791bd4849249cde2	TGGCAAGCGTTGTTCGGATTTATTGGGCGTAAAGGGTCCGTAGGCGGTTCGGAAAGTCGGGTGTGAAATCCCACAGCTTAACTGTGGAACTGCACTCGAAACTCCCGGACTAGAGTGTGAGAGGGGTGAAGGGAATTCCCGGTGTAAGGGTGAAATCTGCAGAGATCGGGAGGAACACCAGTCGCGAAGGCGCTTCACTGGCTCACTACTGACGCTCAGGGACGAAAGCTAGGGGAGC	D_0__Bacteria;D_1__Omnitrophicaeota;D_2__Omnitrophia;D_3__Omnitrophales;D_4__Omnitrophaceae;D_5__Candidatus Omnitrophus;D_6__uncultured bacterium	ASV612	0	13	0	0	0	0	0	0	0	0	0	0
22d139f8da346490ed95bb2981ef794a	GAGCGAACGTTGTTCGGAATCACTGGGCTTAAAGGGCGCGTAGGCGGGCCACCAAGTCGGGGGTGAAATCCTCCCGCTCAACGGGAGAATGGCCTTCGATACTGGCGGTCTCGAGGGGGGTAGGGGCGTGCGGAACACTGGGTGGAGCGGTGAAATGCGTTGATATCCAGTGGAACTCCGGTGGCGAAGGCGGCACGCTAGACCCCATCTGACGCTGAGGCGCGAAAGCCAGGGGAGC	D_0__Bacteria;D_1__Planctomycetes;D_2__Planctomycetacia;D_3__Gemmatales;D_4__Gemmataceae;D_5__Gemmata;D_6__uncultured bacterium	ASV613	0	0	0	0	30	0	0	0	0	0	0	0
22d3a1bac27b0a611dd156df3a55cc84	GGGCGAGCGTTGTCCGGATTTACTGGGCGTAAAGCGCGTGTAGGCGGCCGGGCAGGTCTGTTGTGAAAACTGGAGGCTCAACCTCCAGACGTCGACAGAAACCGTCCGGCTAGAGTCCGGAAGAGGAGAGTGGAATTCCTGGTGTAGCGGTGAAATGCGCAGATATCAGGAAGAACACCAATGGCGAAGGCAGCTCTCTGGGACGGTACTGACGCTGAGACGCGAAAGCGTGGGGAGC	D_0__Bacteria;D_1__Actinobacteria;D_2__Thermoleophilia;D_3__Gaiellales;D_4__Gaiellaceae;D_5__Gaiella	ASV614	0	29	12	0	0	0	0	0	0	0	0	0
23074941b904b377d44539f183018130	GGGCTAGCGTTGTTCGGAATCACTGGGCGTAAAGCGCACGTAGGCGGCTTGTTAAGTCAGAGGTGAAAGCCTGGAGCTCAACTCCAGAACTGCCTTTGATACTGGCAAGCTCGAGGATGGCAGAGGTTGGTGGAACTCCGAGTGTAGAGGTGAAATTCGTAGATATTCGGAAGAACACCAGTGGCGAAGGCGGCCAACTGGGCCATTACTGACGCTGAGGTGCGAAAGCGTGGGGAGC	D_0__Bacteria;D_1__Proteobacteria;D_2__Alphaproteobacteria;D_3__Rhizobiales;D_4__Rhizobiales Incertae Sedis;D_5__Phreatobacter;D_6__uncultured bacterium	ASV615	0	0	0	0	0	0	0	0	0	0	0	206
2308646570e440c596d72e2a8f9b9192	GACAGAGGTGGCAAGCGTTGTCCGGACTGACTGGGCGTAAAGCGCACGCAGGTGGTCGGGTAGGTGTGATGTGAAAGCGCGCGGCTTAACCGCGCGAGGCCATCGCAAACGGCACGACTCGAGCACGGGAGCGGTCGGTGGAATTGCCGGAGGAGTAGTGACATGCGTAGATACCGGCAGGAACACCCAAGGCGAAGGCAGCCGGCTGGCCCGTGGCTGACACTCAGGTGCGACAGCGTGGGGAGCGAACGGG	D_0__Bacteria	ASV616	0	0	0	0	0	0	5	0	0	0	0	0
2313b181d2185ab69e7ee8e1596b3bbd	AACGTAGGTGGCGAGCGTTATCCGGATTTACTGGGCGTAAAGGGTGTGCAGGCGGCGGGGCAAGTGGTGTATGAAATCGCCCGGCTCAACCGGGCGGGGTTATGCCAGACTGCTCTGCTAGAGGCTGGGAGAGGGACGTGGAATTCCGGGTGTAGTGGTGAAATGCGTAGAGATCCGGAGGAACACCAGAGGCGCAAGCGGCGTCCTGGCCCAGCCCTGACGCTCAGACACGAAAGCATGGGGAGCGAACGGG	D_0__Bacteria;D_1__Chloroflexi;D_2__Anaerolineae;D_3__SBR1031;D_4__uncultured Gemmatimonadetes bacterium;D_5__uncultured Gemmatimonadetes bacterium;D_6__uncultured Gemmatimonadetes bacterium	ASV617	0	0	0	0	0	3	0	0	0	0	0	0
231598a8f076521aabed72bb928cc44e	GACGGAGGGTGCAAGCGTTGCTCGGAATTACTGGGCGTAAAGGGTGCGTAGGCGGCTTCTCAAGTCCAGTGTGAAAACCCGAGGCCCAACCTCGGAAGGGCATGGGAAACTGAGAGGCTAGAGTGCCGGAAGGGAGAGTGGAATTCCCGGTGTAGCGGTGAAATGCGTAGATATCGGGAGGAACACCAGTGGCGAAAGCGACTCTCTGGACGGCAACTGACGCTGAGGCACGAAAGCGTGGGGAGCAAACAGG	D_0__Bacteria;D_1__Proteobacteria;D_2__Deltaproteobacteria;D_3__Myxococcales;D_4__bacteriap25;D_5__uncultured bacterium;D_6__uncultured bacterium	ASV618	0	0	0	0	0	33	0	0	0	0	0	0
2330fc6b441451b83241a4a711e6d9fe	TACGTAGGGGGCAAGCGTTGTCCGGATTCACTGGGCGTAAAGAGCGCGTAGGCGGTCTGCTAAGTCGGGAGTGAAATCCAACGGCTCAACCGTTGGACGTCTCCCGAAACTGGTAGGCTGGAGTGGCAGAGAGGTGATTGGAATTCCCGGTGGAGCGGTGAAATGCTTAGATATCGGGAGGAACACCCGAGGCGAAGGCGGATCACTGGCTGCCAACTGACGCTGAGGCGCGAAAGCGTGGGGAGCAAACAGG	D_0__Bacteria	ASV619	0	0	0	0	0	2	24	0	0	0	0	0
2335a99c2725e0e2868718adf4e6cad4	TACGGAGGATGCAAGCGTTATCCGGAATGATTGGGCGTAAAGCGTCCGTAGGTGGTATTTCAAGTCTATTGTCAAAGCGTCTGGCTTAACCAGATAAAGGCAGTGGAAACTGAAAGACTAGAGTGCATTCGGGGCAGGGGGAATTCCTGGTGTAGCGGTGAAATGCGTAGAGATCAGGAAGAACACCGGTGGCGAAAGCGCCCTGCTAGGCTGCAACTGACACTGAGGGACGAAAGCTAGGGGAGCGAATGGG	D_0__Bacteria;D_1__Cyanobacteria;D_2__Oxyphotobacteria;D_3__Nostocales;D_4__Nostocaceae;D_5__Chlorogloeopsis PCC-7518;D_6__uncultured bacterium	ASV620	0	0	0	0	0	4	29	0	0	0	0	0
23445facc42b373e44f4494bc7bd7db7	TACAGAGAGTGCAAGCGTTAATCGGAATTACTGGGCGTAAAGGGCGCGTAGGCGGTTTATAAAGTCAGCTGTGAAATACCATGGCTTAACCATGGGGGGTCAGCTGATACTCATAGACTAGAGTACAGGAGAGGGGAGTGGAATTTCCGGTGTAGCGGTGAAATGCATAGATATCGGAAGGAACACCAGAGGCGAAGGCGGCTCTCTGGCCTGATACTGACGCTGAGGCGCGAAGGCGTGGGTAGCAAACAGG	D_0__Bacteria;D_1__Proteobacteria;D_2__Gammaproteobacteria	ASV621	0	0	0	0	0	10	7	0	0	0	0	0
236ecbd615cf1fe1be23cc385b7423ae	GGACAAACGTTATTCGGAATCATTGGGCTTAAAGGGTGCGTAGGCGGCCGCGTAAGTCGGGTGTGAAATCCCTCGGCTCAACCGAGGAATTGCGCCCGATACTGCGTGGCTCGAGGGAGACAGAGGCGAGCGGAACTGATGGTGGAGCGGTGAAATGCGTTGATATCATCAGGAACACCGGTGGCGAAGGCGGCTCGCTGGGTCTCTTCTGACGCTCATGCACGAAAGCTAGGGTAGC	D_0__Bacteria;D_1__Planctomycetes;D_2__Planctomycetacia;D_3__Pirellulales;D_4__Pirellulaceae;D_5__Pir4 lineage;D_6__uncultured bacterium	ASV622	0	0	0	0	0	0	0	0	0	0	4	0
237d959b059ca26b43257c07d6523eaf	TACGGAGGGGGCTAGCGTTGTTCGGAATTACTGGGCGTAAAGCGCACGTAGGCGGGCGTTTAAGTCGGGGGTGAAATCCCGGGGCTCAACCCCGGAACGGCCTTCGATACTGGATGCCTTGAGTCCGAGAGAGGTGGGTGGAATTCCGAGTGTAGAGGTGAAATTCGTAGATATTCGGAGGAACACCAGTGGCGAAGGCGGCCCACTGGCTCGGTACTGACGCTGAGGTGCGAAAGCGTGGGGAGCAAACAGG	D_0__Bacteria;D_1__Proteobacteria;D_2__Alphaproteobacteria;D_3__Rhodobacterales;D_4__Rhodobacteraceae;D_5__Tabrizicola;D_6__uncultured alpha proteobacterium	ASV623	0	0	0	0	0	13	0	0	0	0	0	0
23c35558fe8835415c8692b56cc01cdd	TACGAAGGTCCCGAGCGTTGTTCGGAATCATTGGGCGTAAAGCGAGTGCAGGTGGTTCTTTAAGTCAGGAGTGAAAGCCCTGGGCTTAACCCAGGAAGTGCTTTTGATACTGGAGAACTTGAATGTGGTAGAGGATGCTAGAATACCTAGTGTAGTGGTGAAATACGTAGATATTAGGTGGAACACCGGTGGCGAAGGCGGGCATCTGGGCCAACATTGACACTTAGACTCGAAAGCGTGGGGATCAAACAGG	D_0__Bacteria;D_1__Proteobacteria;D_2__Deltaproteobacteria;D_3__Bdellovibrionales;D_4__Bdellovibrionaceae;D_5__Bdellovibrio;D_6__Bdellovibrionales bacterium RBG_16_40_8	ASV624	0	0	0	0	0	0	48	0	0	0	0	0
23e4fc4da2dd30a0e5ceb885dacc0e26	TACGGAGGGTGCAAGCGTTGTCCGGAATTACTGGGTTTAAAGGGTACGTAGGCGGGTGGATAAGTCAGTGGTTAAATATAACAGCTCAACTGTTAGCCGGCCATTGATACTGTTTACCTTGAGTCAAGCAGAGGCGAGTGGAATTTGTGGTGTAGCGGTGAAATGCATAGATACCACAAGGAACCCCAAAAGCGAAGGCAACTCGCTGGGCTAAGACTGACGCTGAGGTACGAAAGCGTGGGGATCGAACAGG	D_0__Bacteria;D_1__Bacteroidetes;D_2__Bacteroidia;D_3__Cytophagales;D_4__Flammeovirgaceae;D_5__Rapidithrix;D_6__uncultured Sphingobacteriales bacterium	ASV625	0	0	0	0	0	47	0	0	0	0	0	0
23e5b29892666d3fa106948a1a80e3f6	GTGCAAGCGTTGCTCGGAATTATTGGGCGTAAAGGGCAGGTAGGCGGTCCCGTCCGTCTGCGGTGAAATCCTCGGGTCCAACCCGAGAAGTGCCGCGGAGACTACGGGACTCGAGTGTCGGAGAGGGTCGCGGAATTCCCGGTGTAGCGGTGAAATGCGTAGAGATCGGGAGGAACGCCAGAGGCGAAGGCGGCGGCCTGGACGACGACTGACGCTCAACTGCGAAAGCGTGGGGAGC	D_0__Bacteria;D_1__Proteobacteria;D_2__Deltaproteobacteria;D_3__Oligoflexales;D_4__0319-6G20	ASV626	0	10	0	0	0	0	0	0	0	0	0	0
23f49e8cc3d0115d3dd199088cd3f2fe	TACAGAGGTCCCGAGCGTTGTTCGGATTCACTGGGCGTAAAGGGTGCGTAGGTGGCCAGGTAAGTTTGGTGTGAAAGCTCGGAGCTCAACTCCGAAATGGCATTGAATACTATCTGGCTGGAGGGTCGGAGGGGAGACTGGAATTCTCGGTGTAGCAGTGAAATGCGTAGATATCGAGAGGAACACCAGTGGCGAAGGCGAGTCTCTGGACGACTCCTGACACTGAGGCACGAAAGCTAGGGGAGCAAACAGG	D_0__Bacteria;D_1__Verrucomicrobia;D_2__Verrucomicrobiae;D_3__Pedosphaerales;D_4__Pedosphaeraceae	ASV627	0	0	0	0	0	3	0	0	0	0	0	0
23feab0f3eeaccc568fa0332f5af74e9	TACAGAGGGTGCAAGCGTTAATCGGAATTACTGGGCGTAAAGCGTGCGTAGGTGGTTCTTTAAGTCAGATGTGAAATCCCTGGGCTCAACCTGGGAACTGCATTTGATACTGGAGAGCTAGAGTGTGGTAGAGGATAGTGGAATTCCCGGTGTAGCGGTGAAATGCGTAGATATCGGGAGGAACACCAGTGGCGAAGGCGGCTATCTGGACTAACACTGACACTGAGGCACAAAAGCGTGGGGAGCAAACAGG	D_0__Bacteria;D_1__Proteobacteria;D_2__Gammaproteobacteria;D_3__Acidiferrobacterales;D_4__Acidiferrobacteraceae;D_5__Sulfurifustis	ASV628	0	0	0	0	0	0	13	0	0	0	0	0
241ba365404684f1703abd747aea4ba0	TACAGAGGTCCCAAGCGTTGTTCGGATTCACTGGGCGTAAAGGGTGCGCAGGTGGCCAGGCAAGTTCGGTGTGAAATCCCGGAGCCCAACTCCGGAACGGCATTGAATACTTTCTGGCTAGAGTATTGGAGGGGGGACTGGAATTCCCGGTGTAGCAGTGAAATGCGTAGATATCGGGAGGAACACCAGTGGCGAAGGCGAGTCCCTAGACAATTACTGACGCTGAGGCACGAAGGCTGGGGGAGCAAACAGG	D_0__Bacteria;D_1__Verrucomicrobia;D_2__Verrucomicrobiae;D_3__Pedosphaerales;D_4__Pedosphaeraceae;D_5__uncultured bacterium;D_6__uncultured bacterium	ASV629	0	0	0	0	0	200	70	0	0	0	0	0
24269ada2204e15f615ed2cd093223ff	TCCCGAGCGTTGTTCGGAATTACTGGGCGTAAAGGGGGCGCAGGCGGACAGGTCAGTGGAAAGTGGAAGCCCGGGGCTCAACCCCGGAAAGCCTTTCCATACTGCCTGTCTTGAGTTCGTGAGAGGAGAGCGGAATTCAGGGTGTAGCGGTGAAATGCTTAGATATCCTGAGGAACACCAATGGCGAAAGCAGCTCTCTGGCGCGTTACTGACGCTGAGGCCCGAAAGCGTGGGGAGC	D_0__Bacteria;D_1__Hydrogenedentes;D_2__Hydrogenedentia;D_3__Hydrogenedentiales;D_4__Hydrogenedensaceae;D_5__uncultured organism;D_6__uncultured organism	ASV630	0	26	0	0	0	0	0	0	0	0	0	0
242b1119b5ce614994e1de89d892424a	GTGCAAGCGTTACCCGGAATCACTGGGCGTAAAGGGCGTGTAGGCGGGACCGTAAGTCTGGTTTTAAAGACTGAGGCTCAACCTCAGGAGTGGACTGGATACTGCGATCCTTGACCTCTGGAGAGGCAACCGGAATTCCTGGTGTAGCGGTGGAATGCGTAGATACCAGGAGGAACACCAATGGCGAAGGCAGGTTGCTGGACAGAAGGTGACGCTGAGGCGCGAAAGTGTGGGGAGC	D_0__Bacteria;D_1__Deinococcus-Thermus;D_2__Deinococci;D_3__Deinococcales;D_4__Deinococcaceae;D_5__Deinococcus;D_6__Deinococcus reticulitermitis	ASV631	0	0	0	0	0	0	0	0	0	0	0	20
24310651a0d33b83cedca0cd9d067ec3	TACGGAGGATGCAAGCGTTATCCGGAATTATTGGGCGTAAAGCGTCCGCAGGTGGCTCGGCAAGTCTGCTGTCAAAGACTGGAGCTTAACTCCAGCAAGGCGGTGGAAACTGAAGAGCTAGAGACCGGTAGGGGTAGAGGGAATTCCCAGTGTAGCGGTGAAATGCGTAGAGATTGGGAAGAACACCAGTGGCGAAAGCGCTCTACTGGGCCGGTACTGACACTCAGGGACGAAAGCTAGGGGAGCGAAAGGG	D_0__Bacteria;D_1__Cyanobacteria;D_2__Oxyphotobacteria;D_3__Nostocales	ASV632	0	0	0	0	0	4	0	0	0	0	0	0
245355fcb0925ba922e4d5bc9689494a	TGGCCAGCGTTGTTCGGAATCACTGGGCATAAAGAGCACGTAGGCGGCTTTCAAAGTCGGGTGTGAAATCCCTCGGCTCAACCGAGGAACTGCGCCCGAAACTAGGAGGCTTGAGGGCCGGAGGGGAAGGTGGAATTCCCGGTGGAGCGGTGAAATGCGTAGAGATCGGGAAGAACGCCGGCGGCGAAAGCGACCTTCTGGCCGGTTCCTGACGCTGAGGTGCGAAAGCTAGGGGAGC	D_0__Bacteria;D_1__Planctomycetes;D_2__Pla4 lineage;D_3__uncultured planctomycete;D_4__uncultured planctomycete;D_5__uncultured planctomycete;D_6__uncultured planctomycete	ASV633	0	2	0	0	0	0	0	0	0	0	0	0
245bc951854b9411e7c80c04bdf7db08	TACGGAGGATGCAAGCGTTATCCGAAATTATTGGGCGTAAAGCGTTTGTAGGTGGCTTTTTAAGTCTACTGTTAAATATCAGAGCTTAACTTTGAGCAAGCAGTATGAAACTAAGAAGCTTGAGTTTGGTAGAGGCAGAGGGAACTCCCGGTGTAGTGGTGAAATGCGTAGAGATCGGGAAGAACACCAGTGGCGAAAGCGCTCTGCTGGGCCAATACTGACACTGAGAAACGAAAGCTAGGGGAGCAAATAGG	D_0__Bacteria;D_1__Cyanobacteria;D_2__Oxyphotobacteria;D_3__Chloroplast;D_4__Bryopsis hypnoides;D_5__Bryopsis hypnoides;D_6__Bryopsis hypnoides	ASV634	0	0	0	0	0	0	9	0	0	0	0	0
248a6c741be37302cbdaa5a2086942e0	TGGCGAGCGTTATCCGGATTTATTGGGCGTAAAGCGCACGCAGGCAGCCAATTAAGTCTGACGTGAAAGCTCCCGGCTCAACTGGGAGAGGTCGTTGGAAACTGACTGGCTTGAGGCAATGAGAGGGGTGCGGAATTCCCGGTGTAGTGGTGGAATGCGTAGATATCGGGGGGAACACCAGTGGCGAAAGCGGCACCCTGGCATTGACCTGACGCTCATGTGCGAAAGCGTGGGGAGC	D_0__Bacteria;D_1__Chloroflexi;D_2__Anaerolineae;D_3__Caldilineales;D_4__Caldilineaceae;D_5__uncultured	ASV635	0	0	0	0	0	0	0	17	0	0	0	0
24a21ab6c4b834f4a039ff76aa90995a	GACGAACCGGCCGAACGTTATTCGGAATCACTGGGCTTAAAGGGTGCGTAGGCGGCGCGGAAAGTAGGGTGTGAAAGCCCTCGGCTCAACCGAGGAATGGCGCCCTAAACTACCGTGCTCGAGGGAGGCAGAGGTGAGCGGAACTACCGGTGGAGCGGTGAAATGCATTGATATCGGTAGGAACACCAGTGGCGAAAGCGGCTCACTGGGCCTCTTCTGACGCTGAGGCACGAAAGCTAGGGGAGCAAACGGG	D_0__Bacteria;D_1__Planctomycetes;D_2__Planctomycetacia;D_3__Pirellulales;D_4__Pirellulaceae;D_5__uncultured	ASV636	0	0	0	0	0	3	41	0	0	0	0	0
24b218cedfc895b5c4ac42b611020c6e	TACAGAGGTCTCAAGCGTTGTTCGGATTCATTGGGCGTAAAGGGTGCGTAGGTGGTTGGGTAAGTCAAATGTGAAATCCCGGAGCTCAACTCCGGAACTGCATTCGATACTGCCCGGCTCGAGGATTGGAGAGGAGACTGGAATTCACGGTGTAGCAGTGAAATGCGTAGAGATCGTGAGGAACACCCGTGGCGAAGGCGGGTCTCTGGACAATTCCTGACACTGAGGCACGAAGGCCAGGGGAGCAAACGGG	D_0__Bacteria;D_1__Verrucomicrobia;D_2__Verrucomicrobiae;D_3__Chthoniobacterales;D_4__Chthoniobacteraceae	ASV637	0	0	0	0	0	0	3	0	0	0	0	0
24bbc9a2c9b1ecbc68ea9448e3782c63	AGGCTAGCGTTGTTCGGAATTACTGGGCGTAAAGCGTGCGTAGGCTGTTTTCTAAGATGAGTGTGAAAGCCCGGAGCTCAACTCCGGAATTGCGCTCATGACTGGATGACTGGAGTCCGAGAGAGGTGAGTGGAATTCCCAGTGTAGAGGTGAAATTCGTAGATATTGGGAAGAACACCAGTGGCGAAGGCGGCTCACTGGCTCGGTACTGACGCTGATGCACGAAAGCGTGGGGAGC	D_0__Bacteria;D_1__Proteobacteria;D_2__Alphaproteobacteria;D_3__Sneathiellales;D_4__Sneathiellaceae;D_5__AT-s3-44;D_6__metagenome	ASV638	0	4	0	0	0	0	0	0	0	0	0	0
24bc05c3c6fbd659474b7ea09acccd12	ATGCAAGCGTTATCCGGAATTATTGGGCGTAAAGCGTACGTAGGCGGCTGAGCAAGTCTGGGGTTAAAGGCCACAGCTTAACTGTGGACAGGCCTTGGAAACTGCTTAGCTAGAGTGAGATAGGGGTAGCGGGAATTCCCGGTGTAGCGGTGAAATGCGTAGATATCGGGAAGAACACCTGCGGCGAAAGCGCGCTACTGGGTCTCAACTGACGCTGAGGTACGAAAGCTAGGGGAGC	D_0__Bacteria;D_1__Cyanobacteria;D_2__Oxyphotobacteria;D_3__Eurycoccales;D_4__Leptococcaceae;D_5__Leptococcus JA-3-3Ab	ASV639	0	0	0	0	0	0	0	0	0	0	12	0
24bd6444644cde49d33c79454d0fdba1	CCCCGAGTGGTCGGGACGATTATTGGGCCTAAAGCATCCGTAGCCTGTCCTGCAAGTCCTCCGTTAAATCCACCTGCTCAACAGTTGGGCTGCGGAGGATACTACAGGGCTAGGAGGCGGGAGAGGCAAACGGTACTCAATGGGTAGGGGTAAAATCCACTGATCCATTGAAGACCACCAGTGGCGAAGGCGGTTTGCCAGAACGCGCTCGACGGTGAGGGATGAAAGCTGGGGGAGC	D_0__Archaea;D_1__Thaumarchaeota;D_2__Nitrososphaeria;D_3__Nitrososphaerales;D_4__Nitrososphaeraceae;D_5__Candidatus Nitrososphaera;D_6__uncultured crenarchaeote	ASV640	0	0	0	0	0	0	0	0	184	9	0	0
24d6255304eaba0414048741455cfdf5	TACCAGCACCTCAAGTGGTCAGGAGGATTATTGGGCCTAAAGCATCCGTAGCCGGCTTTGTAAGTTTCCGGTTAAATCCATTTGCTTAACTAATGGGCTGCCGGAAATACTGCAAGGCTAGGAAGTGGGAGAGGTAGACGGTACTCGGTAGGAAGGGGTAAAATCCTTTGATCTATTGATGACCACCTGTGGCGAAGGCGGTCTACCAGAACACGTTCGACGGTGAGGGATGAAAGCTGGGGGAGCAAACCGG	D_0__Archaea;D_1__Thaumarchaeota;D_2__Nitrososphaeria;D_3__Nitrosopumilales;D_4__Nitrosopumilaceae;D_5__uncultured archaeon;D_6__uncultured archaeon	ASV641	0	0	0	0	0	9	34	0	0	0	0	0
24d718e407de6118f4f2d6ee2be90d5c	TACGGAGGGGGCTAGCGTTGTTCGGAATTACTGGGCGTAAAGCGCACGTAGGCGGGCTGGAAAGTCAGGGGTGAAATCCCGGGGCTCAACCCCGGAACTGCCTTTGAAACTTCCAGTCTTGAGGTCGAGAGAGGTGGGTGGAATTCCGAGTGTAGAGGTGAAATTCGTAGATATTCGGAGGAACACCAGTGGCGAAGGCGGCCCACTGGCTCGATACTGACGCTGAGGTGCGAAAGCGTGGGGAGCAAACAGG	D_0__Bacteria;D_1__Proteobacteria;D_2__Alphaproteobacteria;D_3__Rhodobacterales;D_4__Rhodobacteraceae	ASV642	0	0	0	0	0	48	0	0	0	0	0	0
24e712abb379c5cab26a31bf0a540660	TACGTAGGTGGCGAGCGTTGTCCGGATTCATTGGGTTTAAAGGGTGCGTAGGCGGCCATTTAAGTCAGTGCTGAAATACCCCGGCTTAACCGGGGGGGTGGCATTGATACTGGATGGCTTGAGGACTAGCGAGGCAGGCGGAATTGACGGTGTAGCGGTGAAATGCATAGATATCGTCAAGAACACCGATAGTGAAGACAGCTTGCCAGGGAGTCTCTGACGCTGAGGCACGAAAGTGTGGGGATCAAACAGG	D_0__Bacteria;D_1__Bacteroidetes;D_2__Bacteroidia;D_3__Cytophagales;D_4__Microscillaceae;D_5__uncultured;D_6__uncultured Bacteroidetes bacterium	ASV643	0	0	0	0	0	36	18	0	0	0	0	0
24edb2bdd2980a3cf1402ce9cdfe275b	TACGGAGGGTGCGAGCATTAATCGGATTTATTGGGCGTAAAGGGCGTCTAGGCGGGAGGCTAAGTCAGGTGTGAAATTCCGGAGCTCAACTTCGGAGCCGCACTTGAAACTGGCCTTCTTGAGGGTGGTCGGAGGAAGTAGAATTCCACAAGTAGCGGTGAAATGCGTAGATATGTGGAAGAATACCGGTGGCGAAGGCGACTTCCTAGATTATTCCTGACGCTGAAGCGCGAAAGCAAGGGGATCAAACAGG	D_0__Bacteria;D_1__Chlamydiae;D_2__Chlamydiae;D_3__Chlamydiales	ASV644	0	0	0	0	0	0	2	0	0	0	0	0
24ef2c6c0eeb1f5d45c0593996a84c08	TACGTAGGTGGCGAGCGTTATCCGGAATTATTGGGCGTAAAGCGCACGTAGGCGGTTTCATAAGTCTGGCGTGAAATTTCCTGGCTTAACCGGGAAGGGACGTTGGAGACTGTGAGGCTAGAGGCAATGAGGGGGACGTAGAATTCCCGGTGTAGTGGTGGAATGCGTAGAGATCGGGAGGAATACCGGCGGCGAAAGCGGCGTCCTGGCATTGACCTGACGCTCAGGTGCGAGAGCGTGGGGAGCGAACGGG	D_0__Bacteria;D_1__Chloroflexi;D_2__Anaerolineae;D_3__Caldilineales;D_4__Caldilineaceae	ASV645	0	0	0	0	0	3	0	0	0	0	0	0
251600a72aba3d39be368457054441de	TACGAGGAGAGCGAGCGTTATCCGGAATCATTGGGCGTAAAGCGTGCGCAAGCGGTTTGATAAGTGGGGTGTTAAATCCCAACGCTCAACGTTGGAATCGCGCTCCAAACTATCAGACTAGAGGCAAGTAGAGGCTAACGGAATTCCCGGTGTAGTAGTGAAATGCGTTGATATCGGGAGGAACACCAAAAGCGAAAGCAGTTAGCTGGGCTTGTCCTGACGCCGTTGCACGACAGCGTGGGGAGCAAACAGG	D_0__Bacteria	ASV646	0	0	0	0	0	2	0	0	0	0	0	0
254b5e5025f3ae1fc64c4905fd4ff7b1	TACGAAGGGGGCTAGCGTTGTTCGGAATAACTGGGCGTAAAGCGCGCGTAGGCGGGCTGTTAAGTCAGGGGTGAAATCCCGGGGCTCAACCCCGGAACTGCCTTTGATACTGGCAGCCTAGAGTTCGAGAGAGGTGAGTGGAATTCCGAGTGTAGAGGTGAAATTCGTAGATATTCGGAGGAACACCAGTGGCGAAGGCGGCTCACTGGCTCGAAACTGACGCTGAGGTGCGAAAGCGTGGGGAGCAAACAGG	D_0__Bacteria;D_1__Proteobacteria;D_2__Alphaproteobacteria;D_3__Rhodobacterales;D_4__Rhodobacteraceae;D_5__Jhaorihella;D_6__Jhaorihella thermophila	ASV647	0	0	0	0	0	641	776	0	0	0	0	0
25625a3f1e9a3d1ece304a4d50e2e4ad	GTGCAAGCATTAATCGGAATTATTGGGCGTAAAGGGCGCGTAGGCTGGAGAAAAAGTCAGATGTGAAATTCCGATGCTCAACGTCGGAGCTGCATTTGAAACTGATCTTCTGGAGGATAGGCGGAGAAAGCGGAATTCCACGTGTAGCGGTGAAATGCGTAGATATGTGGAAGAACACCTGTGGCGAAAGCGGCTTTCTAGCTTAAACCTGACGCTGAGGCGCGAGAGCATGGGGAGC	D_0__Bacteria;D_1__Chlamydiae;D_2__Chlamydiae;D_3__Chlamydiales;D_4__Simkaniaceae;D_5__uncultured	ASV648	0	7	5	0	0	0	0	0	0	0	0	0
25723154ee23e47d53c1411af1b4cbeb	TACGAAGGCCCCGAGCGTTACCCGGATTTATTGGGCGTAAAGCGTCCGCAGTTGGTTTGGTAAGTAGATGGTCAAATCTTAAGGCTCAACTTTGAGACTGCCACCTAAACTACTAAACTAGAGGATGGGAGAGGTACCTGGAATTGCTGGTGTAGTAGTAAAATGCGTTGATATCAGCAGGAACACCAAATGCGAAAGCATGGTACTGGAACATTCCTGACAATCAGGGACGAGAGCGTAGGTAGCGAATAGG	D_0__Bacteria;D_1__Patescibacteria;D_2__ABY1	ASV649	0	0	0	0	0	6	0	0	0	0	0	0
257af28b82fde7a61e388832c7e9c9ec	TACGGAAGGTGCGAGCGTTAATCGGAATTACTGGGCGTAAAGCGCACGTAGGCGGTTTTTTAAGTCGGATGTGAAAGCCCTGGGCTCAACCTGGGAATTGCATCCGATACTGAAAGACTAGAGTACGGTAGAGGGGGGTGGAATTCCAGGTGTAGCGGTGAAATGCGTAGAGATCTGGAGGAACACCGGTGGCGAAGGCGGCCCCCTGGACTGATACTGACGCTGAGGTGCGAAAGCGTGGGGAGCAAACAGG	D_0__Bacteria;D_1__Proteobacteria;D_2__Gammaproteobacteria;D_3__Oceanospirillales;D_4__SS1-B-06-26;D_5__uncultured proteobacterium;D_6__uncultured proteobacterium	ASV650	0	0	0	0	0	28	219	0	0	0	0	0
25934dd28adef241723ee5b88cd03039	GGGCGAGCGTTGTCCGGAGTCACTGGGCGTAAAGCGCGCGCAGGCGGTCGCCAAAGTGTCGTGTGAAAGCCCCCGGCTCAACCGGGGGAGGCCATGGCAAACTCGGCGACTGGAGCGGCGGAGAGGCCCCTCGAATTGCCGGTGTAGCGGTGAAATGCGTAGAGATCGGCAGGAAGACCAAGGGGGAAGCCAGGGGGCTGGCCGCTGGCTGACGCTGAGGCGCGACAGCGTGGGGAGC	D_0__Bacteria;D_1__Chloroflexi;D_2__Chloroflexia;D_3__Chloroflexales;D_4__Roseiflexaceae;D_5__Roseiflexus;D_6__uncultured Chloroflexaceae bacterium	ASV651	0	0	0	14	0	0	0	0	0	0	0	0
25a56ff772cc7d01f3c3236f46d7a0f9	GGGCTAGCGTTGTTCGGAATTACTGGGCGTAAAGCGCACGTAGGCGGCCTTGTAAGTTGGGGGTGAAATCCCGGGGCTCAACTCCGGAACTGCCTTCAAGACTGCAAAGCTAGAGGACGCGAGAGGTTAGCGGAATTCCGAGTGTAGAGGTGAAATTCGTAGATATTCGGAAGAACACCAGTGGCGAAGGCGGCTAACTGGCGCGTTTCTGACGCTGAGGTGCGAAAGCGTGGGGAGC	D_0__Bacteria;D_1__Proteobacteria;D_2__Alphaproteobacteria;D_3__Caulobacterales;D_4__Parvularculaceae;D_5__Amphiplicatus;D_6__uncultured bacterium	ASV652	0	0	0	0	0	0	0	0	0	0	27	0
25a844efed1b7a2ad4cc94274be0d362	TACGAAAGGGGCTAGCGTTGTTCGGAATTACTGGGCGTAAAGCGCACGTAGGCGGCCTAGCAAGTTGGGGGTGAAATCCCAGGGCTCAACCCTGGAACTGCCTTCAAAACTGCTAAGCTTGAGGATGTGAGAGGTGAGTGGAATTCCGAGTGTAGAGGTGAAATTCGTAGATATTCGGAAGAACACCAGTGGCGAAGGCGACTCACTGGCACATTTCTGACGCTGAGGTGCGAAAGCGTGGGGAGCAAACAGG	D_0__Bacteria;D_1__Proteobacteria;D_2__Alphaproteobacteria;D_3__Caulobacterales;D_4__Parvularculaceae;D_5__Amphiplicatus;D_6__uncultured bacterium	ASV653	0	0	0	0	0	5	10	0	0	0	0	0
25bee06e9f26ee749b6bd48ef93b6a8e	TACGTAGGGCGCAAGCGTTGTCCGGAATTATTGGGCGTAAAGAGCTCGTAGGCGGCTTGTCGCGTCGGTTGTGAAAGCCCGGGGCTTAACCCCGGGTCTGCAGTCGATACGGGCAGGCTAGAGTTCGGTAGGGGAGATCGGAATTCCTGGTGTAGCGGTGAAATGCGCAGATATCAGGAGGAACACCGGTGGCGAAGGCGGATCTCTGGGCCGATACTGACGCTGAGGAGCGAAAGCGTGGGGAGCGAACAGG	D_0__Bacteria;D_1__Actinobacteria;D_2__Actinobacteria;D_3__Streptomycetales;D_4__Streptomycetaceae;D_5__Streptomyces	ASV654	0	0	0	0	0	0	12	0	0	0	0	0
25c3403d9396f2e5b0647b171143a3bc	CCCCGAGCGTTAGGCGGAATCACTGGGCTTAAAGCGTGTGTAGGCGGCCCGGTCAGTACCTTGTGAAATCCCACGGCTCAACCGTGGAAATGCTAGGTATACTGCCGGACTTGAACCACCCAGGGGCGAGCGGAACACATGGTGGAGCGGTGAAATGCGTAGATATCATGTGGAACGCCAATGGTGAAGACAGCTCGCTGGGGGTGCGTTGACGCTGAGACACGAAAGCCAGGGGAGC	D_0__Bacteria;D_1__Planctomycetes;D_2__Phycisphaerae;D_3__Tepidisphaerales;D_4__Tepidisphaeraceae;D_5__uncultured planctomycete;D_6__uncultured planctomycete	ASV655	0	0	0	0	26	0	0	0	0	0	0	0
25c9884cd991eb1695f6a20546b4a231	TACGTAGGGTGCAAGCGTTAATCGGAATTACTGGGCGTAAAGCGTGCGCAGGCGGTTTTGTAAGACAGGCGTGAAATCCCCGGGCTCAACCTGGGAATTGCGCTTGTGACTGCAAGGCTGGAGTGCGGCAGAGGGGGATGGAATTCCGCGTGTAGCAGTGAAATGCGTAGATATGCGGAGGAACACCGATGGCGAAGGCAATCCCCTGGGCCTGCACTGACGCTCATGCACGAAAGCGTGGGGAGCAAACAGG	D_0__Bacteria;D_1__Proteobacteria;D_2__Gammaproteobacteria;D_3__Betaproteobacteriales;D_4__Burkholderiaceae;D_5__Hydrogenophaga	ASV656	0	0	0	0	0	10	0	0	0	0	0	0
25cb5973b793dc5591135f24ac6c5e5d	TGGCGAGCGTTATCCGGAATTACTGGGCGTAAAGCGCACGCAGGCGGCTCTTTAAGTCTGACGTGAAAGCTCCCGGCTTAACTGGGAGAGGACGTTAGAAACTGGAGGGCTTGAGGCAATGAGAGGGGTGCGGAATTCCCGGTGTAGTGGTGGAATGCGTAGATATCGGGAGGAACACCAGTGGCGAAAGCGGCACCCTGGCATTGGCCTGACGCTCAGGTGCGAAAGCGTGGGGAGC	D_0__Bacteria;D_1__Chloroflexi;D_2__Anaerolineae;D_3__Caldilineales;D_4__Caldilineaceae;D_5__Litorilinea;D_6__Litorilinea aerophila	ASV657	0	0	0	0	0	0	0	0	0	3	0	0
25cef808b3be8d241a75f12f21cdbb51	TACAGAGGGCTCAAGCGTTAATCGGTGTCACTGGGCTTAAAGGGTGCGTAGGCGGGTCCGCAAGTGCTTTGTGAAATCCCACGGCTCAACCGTGGAATAGCTTGGCAGACTGCGGGTCTTGAGGTCGGTAGAGGCTGTCGGAACTCTAGGTGTAGCGGTGAAATGCGTAGATATCTAGAGGAACGCCAAAGGTGAAGACAGGCAGCTGGGCCGATCCTGACGCTGAGGCACGAAAGCGTGGGGAGCGAACGGG	D_0__Bacteria;D_1__Planctomycetes;D_2__Phycisphaerae;D_3__Phycisphaerales;D_4__Phycisphaeraceae;D_5__uncultured;D_6__uncultured bacterium	ASV658	0	0	0	0	0	19	0	0	0	0	0	0
25d95c04c795370b64682cb605e38160	GTGCAAGCGTTGTTCGGAATTACTGGGCGTAAAGCGCGTGTAGGCGGACCGGTAAGTCGGGAGTGAAAGCCCTGGGCTCAACCCAGGAAGTGCTTCCGATACTGCCGGCCTTGAGTTCCGGAGAGGGTGGTGGAATTCCCGGTGTAGAGGTGAAATTCGTAGATATCGGGAGGAACACCAGTGGCGAAGGCGACCACCTGGACGAGGACTGACGCTGAGACGCGAAAGCGTGGGGAGC	D_0__Bacteria;D_1__Proteobacteria;D_2__Deltaproteobacteria;D_3__Desulfarculales;D_4__Desulfarculaceae;D_5__uncultured;D_6__uncultured bacterium	ASV659	0	0	0	0	7	0	0	0	0	0	0	0
25f0b5fb42bf306b9b6bdf7e1300782c	TACGTAGGTGGCAAGCGTTGTCCGGATTTATTGGGTTTAAAGGGTGCGTAGGCGGCTTATTAAGTCAGTGCTGAAATATCCCGGCTTAACCGGGAGGGTGGCATTGATACTGATGAGCTTGAGTAGAGTTGAGGTTGGCGGAATTGACGGTGTAGCGGTGAAATGCTTAGATATCGTCAAGAACACCGATAGCGAAGGCAGCTAACTAAGCTCAAACTGACGCTGAGGCACGAAAGTGTGGGGATCAAACAGG	D_0__Bacteria;D_1__Bacteroidetes;D_2__Bacteroidia;D_3__Cytophagales;D_4__Microscillaceae;D_5__uncultured;D_6__uncultured Bacteroidetes bacterium	ASV660	0	0	0	0	0	11	0	0	0	0	0	0
2605761bcac459a3c48bb578346524ca	GACGGGGGGTGCTAGCGTTGTTCGGAATCATTGGGCGTAAAGCGCGTGCAGGTGGCTTAGCAAGTCAGATGTGAAATCCCTGGGCTTAACCCAGGACGTGCATTTGAAACTGCTGAGCTTGAGTATGGAAGAGGGTCGTGGAATTCCTGGTGTAGTGGTGAAATACGTAGATATCAGGAGGAACACCGGTGGCGAAGGCGGCGACCTGGTCCAATACTGACACTCATACGCGAAAGCGTGGGTAGCAAACAGG	D_0__Bacteria;D_1__Proteobacteria;D_2__Deltaproteobacteria;D_3__Bdellovibrionales;D_4__Bdellovibrionaceae;D_5__Bdellovibrio	ASV661	0	0	0	0	0	5	26	0	0	0	0	0
260e62c92b8f72bcd1f41b2b4780c76d	TACGTAGGGTGCAAGCGTTGTCCGGAATTATTGGGCGTAAAGAGCTCGTAGGCGGTGTGTCGCGTCGGCTGTGAAAACCCGGAGCTCAACTCCGGGCCGGCAGTCGATACGGGCAGACTGGAGTGTTGCAGGGGAGACTGGAATTCCTGGTGTAGCGGTGAAATGCGCAGATATCAGGAGGAACACCGGTGGCGAAGGCGGGTCTCTGGGCAACAACTGACGCTGAGGAGCGAAAGCGTGGGGAGCGAACAGG	D_0__Bacteria;D_1__Actinobacteria;D_2__Actinobacteria;D_3__Frankiales;D_4__Geodermatophilaceae;D_5__Geodermatophilus	ASV662	0	0	0	0	0	27	28	0	0	0	0	0
2618b7c914c7816137b72336c4a8dab0	TACGAAGGGTGCTAGCGTTGTTCGGAATTACTGGGCGTAAAGGGCGCGTAGGCGGTTATGTAAGTCAGATGTGAAAGCCTTGGGCTTAACCTAAGAATTGCATTTGATACTGCATTGACTAGAGATCGAGAGAGGAAAGTAGAATTACGAGTGTAGAGGTGAAATTCGTAGATATTCGTAAGAACATCGGTGGCGAAGGCGGCTTTCTGGCTCGATACTGACGCTAAGGCGCGAAAGCGTGGGGAGCAAACAGG	D_0__Bacteria;D_1__Proteobacteria;D_2__Alphaproteobacteria;D_3__Paracaedibacterales;D_4__Paracaedibacteraceae;D_5__Candidatus Paracaedibacter	ASV663	0	0	0	0	0	0	108	0	0	0	0	0
261df6341a5bfe86cbe62a277fcbbe87	TACGTAGGGTGCAAGCGTTGTCCGGATTTACTGGGTTTAAAGGGTGCGTAGGCGGTCTGATAAGTCGGTGATGAAATGCAGGAGCTCAACTCCTCGCGCTGTTACCGATACTGTCGGACTTGAGGATGAGTGAGGCAGCTGGAATGAGTGGTGTAGCGGTGAAATGCGTAGAGATCACTCAGAACACCAATTGCGAAGGCAGGTTGCTGACTCATAACTGACGCTGAGGCACGAAAGCGTGGGGATCAAACAGG	D_0__Bacteria;D_1__Bacteroidetes;D_2__Bacteroidia;D_3__SM1A07;D_4__uncultured Bacteroidetes bacterium;D_5__uncultured Bacteroidetes bacterium;D_6__uncultured Bacteroidetes bacterium	ASV664	0	0	0	0	0	5	298	0	0	0	0	0
26212ed118bbe9180587909165ae89b5	TACGGAGGGTGCAAGCGTTATCCGGAATCACTGGGTTTAAAGGGTGCGTAGGCGGCCTGGTAAGTCAGGGGTGAAAGCCCACAGCTCAACTGTGGAATTGCCTTTGATACTGCTGGGCTTGAATCAGGATGAGGTTGGCGGAACGTGACATGTAGCGGTGAAATGCATAGATATGTCACAGAACACCGATTGCGAAGGCAGCTGGCTAGACCTTGATTGACGCTGAGGCACGAAAGCGTGGGGAGCGAACAGG	D_0__Bacteria;D_1__Bacteroidetes;D_2__Bacteroidia;D_3__Chitinophagales;D_4__Saprospiraceae;D_5__Phaeodactylibacter;D_6__uncultured bacterium	ASV665	0	0	0	0	0	0	4	0	0	0	0	0
262408f3556dacd585dd863319310b43	TACGTAGGGGGCGAGCGTTGTCCGGAATCATTGGGCGTAAAGAGCTCGTAGGCGGCTCAGTAAGTCGGCTGTGAAATCCCAGGGCTCAACCCTGGAACTGCAGTCGATACTGCTGTGGCTAGAGTTTGGTAGAGGAGAATGGAATTCCCGGTGTAGCGGTGGAATGCGCAGATATCGGGAGGAACACCAGTAGCGAAGGCGGTTCTCTGGGCCAATACTGACGCTGAGGAGCGAAAGCGTGGGGAGCAAACAGG	D_0__Bacteria;D_1__Actinobacteria;D_2__Acidimicrobiia;D_3__Actinomarinales;D_4__uncultured actinobacterium;D_5__uncultured actinobacterium;D_6__uncultured actinobacterium	ASV666	0	0	0	0	0	0	7	0	0	0	0	0
262ddd86346aa8659f4e2f4d4f76b1b2	GACAGAGGGTGCAAACGTTGCTCGGAATTACTGGGCGTAAAGCGCGTGTAGGCTGACCGTAAAGTCAGGTGTGAAATCCCTGGGCTCAACCCAGGAACTGCATTTGAAACTCACGGTCTAGAGTGGTGGAGAGGGAAGTGGAATTCCTGGTGTAGAGGTGAAATTCGTAGATATCAGGAGGAACACCAGTGGCGAAGGCGGCTTCCTGGACACCAACTGACGCTGAGACGCGAAAGCGTGGGGAGCAAACAGG	D_0__Bacteria;D_1__Proteobacteria;D_2__Deltaproteobacteria;D_3__Myxococcales;D_4__Sandaracinaceae;D_5__uncultured;D_6__metagenome	ASV667	0	0	0	0	0	17	0	0	0	0	0	0
2636d3758dddcc88876d4fdc46a5a290	GGGCAAGCGTTGTCCGGATTTATTGGGCGTAAAGCGCTCGCAGGCGGCTCGACCAAGTCGTGCGTGAAATCTCTCGGCTCAACTGGGAGGGGTCGTGCGATACTGGTCAGCTAGAGGTCGGTAGGGGGAAGTGGAATTCCGGGTGTAGTGGTGGAATGCGTAGATATCCGGAGGAACACCAGTGGCGAAGGCGGCTTCCTGGACCGATTCTGACGCTCAGGAGCGAAAGCGTGGGTAGC	D_0__Bacteria;D_1__Chloroflexi;D_2__TK10;D_3__uncultured bacterium;D_4__uncultured bacterium;D_5__uncultured bacterium;D_6__uncultured bacterium	ASV668	0	0	0	0	0	0	0	4	0	0	0	0
26428474f95aa6159503aed037ae5d10	TACAGAGGGTGCGAGCGTTGTCCGGAATTACTGGGCGTAAAGGGCGCGTAGGCGGCCTGATAAGTCGGGGGTGAAATTCAGCGGCTCAACCGCTGGACGGCCTTCGAGACTGTCGGGCTCGAGCACGGTAGAGGCTGGTGGAATTCCCGGTGTAGCGGTGGAATGCGTAGAGATCGGGAAGAACATCGGTGGCGAAGGCGGCCAGCTGGGCCGTTGCTGACGCTGAGGCGCGACAGCGTGGGGAGCAAACAGG	D_0__Bacteria;D_1__Gemmatimonadetes;D_2__Gemmatimonadetes;D_3__Gemmatimonadales;D_4__Gemmatimonadaceae;D_5__uncultured;D_6__uncultured Gemmatimonadales bacterium	ASV669	0	0	0	0	0	0	26	0	0	0	0	0
2643725321bc6ef801a9aaa45b3ce162	GAGCAAGCGTTGTCCGGAATTACTGGGCGTAAAGAGCTCGTAGGCGGGATCGTAAGTCTTAGAGTAAATCTCACGGCTCAACTGTGGGGCCTTCTGAGATACTGCGATTCTTGAGGATGTCAGAGGAAAGTGGAATTCCCGGTGTAGCGGTGAAATGCGTAGATATCGGGAGGAACACCAGTGGCGAAGGCGACTTTCTGGGACATTCCTGACGCTGAGGAGCGAAAGCGTGGGGAGC	D_0__Bacteria;D_1__WPS-2;D_2__metagenome;D_3__metagenome;D_4__metagenome;D_5__metagenome;D_6__metagenome	ASV670	0	0	0	0	0	0	0	21	0	0	0	0
264572e9a5f6a1a7a970074e3d7da76d	TACAGAGACCTCAAGCGTTATCCGGATTTACTGGGCGTAAAGCGTCCGCAGGTGGTTCGTTAAGTCATCGGTCAAATCCCGGAGCTCAACTCCGGAACTGCCGATGATACTGACGAGCTTGAGGCCGGTAGAGGTAAGCGGAATTACAGGTGTAGCGGTAAAATGCGTTTATATCTGTAAGAACACCAAAGGCGAAAGCAGCTTACTGGAACGGTCCTGACACTCATGGACGAAAGCGTGGGGAGCGAAAAGG	D_0__Bacteria;D_1__Patescibacteria;D_2__ABY1;D_3__Candidatus Magasanikbacteria;D_4__uncultured bacterium;D_5__uncultured bacterium;D_6__uncultured bacterium	ASV671	0	0	0	0	0	17	49	0	0	0	0	0
269342f785cc1bb2b0255ad199dc29d5	GTGCAAGCGTTAATCGGAATTACTGGGCGTAAAGCGTGCGCAGGCGGCTTTGCAAGACAGATGTGAAATCCCCGGGCTTAACCTGGGAACTGCATTTGTGACTGCATCGCTAGAGTGCGGCAGAGGGGGATGGAATTCCGCGTGTAGCAGTGAAATGCGTAGATATGCGGAGGAACACCGATGGCGAAGGCAATCCCCTGGGCCTGCACTGACGCTCATGCACGAAAGCGTGGGGAGC	D_0__Bacteria;D_1__Proteobacteria;D_2__Gammaproteobacteria;D_3__Betaproteobacteriales;D_4__Burkholderiaceae	ASV672	0	0	0	0	0	0	0	0	0	0	0	216
26957192c6b7c73113f9ae7655ca092d	TGGCAAGCGTTGTTCGGATTTATTGGGCGTAAAGGGTCGGTAGGCGGACCGGAAAGTCGGATGTGAAATCCTACGGCTTAACCGTAGAACTGCATTCGAAACTCTCGGTCTTGAGTATGAGAGGGGTGAAGGGAATTCCCGGTGTAAGGGTGAAATCTGCAGAGATCGGGAAGAACACCAGTCGCGAAGGCGCTTCACTGGCTCATCACTGACGCTGAACGACGAAAGCTAGGGGAGC	D_0__Bacteria;D_1__Omnitrophicaeota;D_2__Omnitrophia;D_3__Omnitrophales;D_4__Omnitrophaceae;D_5__Candidatus Omnitrophus	ASV673	0	0	6	0	0	0	0	0	0	0	0	0
269b96e7634ecd9c88e0111aa89178b0	TACGGAGGGGGCTAGCGTTGTTCGGAATTACTGGGCGTAAAGCGCACGTAGGCGGACTGTTAAGTCGGGGGTGAAATCCCGGGGCTCAACCCCGGAATGGCCTTCGATACTGGCGGTCTCGAGGTCTGGAGAGGTGAGTGGAATTCCGAGTGTAGAGGTGAAATTCGTAGATATTCGGAGGAACACCAGTGGCGAAGGCGGCTCACTGGCCAGATACTGACGCTGAGGTGCGAAAGCGTGGGGAGCAAACAGG	D_0__Bacteria;D_1__Proteobacteria;D_2__Alphaproteobacteria;D_3__Rhodobacterales;D_4__Rhodobacteraceae	ASV674	0	0	0	0	0	443	57	0	0	0	0	0
26a522c31283076b4f856fb0164d4120	TACGAGAGGCCCGAACGTTATTCGGAATCACTGGGCTTACAGAGTTCGTAGGCGGCGAGGTAAGTAGGGTGTGAAAGCCCTCGGCTCAACCGAGGAATTGCGCTCTAAACTGTCTCGCTAGAGGAGGATAGAGGTGAGCGGAACTGATGGTGGAGCGGTGAAATGCGTTGATATCATCAGGAACACCAGAGGCGAAGGCGGCTCACTGGGTCCTTTCTGACGCTGAGGAACGAAAGCTAGGGGAGCAAACGGG	D_0__Bacteria;D_1__Planctomycetes;D_2__Planctomycetacia;D_3__Pirellulales;D_4__Pirellulaceae;D_5__Pirellula;D_6__uncultured planctomycete	ASV675	0	0	0	0	0	26	61	0	0	0	0	0
26aeb89a079394a05e35fe5e9aed5058	AACGTAGGCACCGAGCGTTATCCGGATTTACTGGGCGTAAAGGGCGTTCCGGCGGCTTGGCAAGTCGGGCATGAAAGCTCTCGGCTCAACCGAGAGAGGCTGTCCGCGACTGCCGGGCTTGAGGGCAGGAGAGGGTGGTGGAATTCCGGGTGTAGTGGTGAAATGCGTAGAGATCCGGAGGAACACCAGTGGCGAAGGCGGCCACCTGGCCTGCCCCTGACGCTGTCACGCGAAAGCTCGGGGAGCGAACGGG	D_0__Bacteria;D_1__Chloroflexi;D_2__Anaerolineae	ASV676	0	0	0	0	0	2	0	0	0	0	0	0
26ba482d9d4111de4b451e7995edd0d6	GAGCGAACGTTGTTCGGAATCACTGGGCTTAAAGGGCGCGTAGGCGGGTGCTCAAGTCCGGGGTGAAATCCTCCAGCTCAACTGGAGAACTGCCTTGGATACTGGGTGCCTCGAGGGTGGTAGGGGTATGCGGAACTATCGGTGGAGCGGTGAAATGCGTTGATATCGATAGGAACTCCGGTGGCGAAGGCGGCATACTGGACCACTTCTGACGCTGAGGCGCGAAAGCCAGGGGAGC	D_0__Bacteria;D_1__Planctomycetes;D_2__Planctomycetacia;D_3__Gemmatales;D_4__Gemmataceae	ASV677	0	0	0	0	0	0	0	0	0	0	9	0
26d3571f9590139d28bf4bf933e3fc38	TACGGAGGTTGCAAGCGTTGTTCGGAATAACTGGGCGTAAAGGGAGCGCAGGCGGCCGGGCGAGTCTGAAGTGAAATCCCATGGCTCAACCATGGACGGGCTTCGGATACTACCCGGCTTGAGTTCGCGAGAGGAGAGCGGAATTCCAGGTGTAGCGGTGAAATGCGTAGATATCTGGAGGAACACCGGTGGCGAAAGCGGCTTTCTGGCGCGATACTGACGCTGAGGCTCGAAAGCGTGGGGAGCGAACGGG	D_0__Bacteria;D_1__Hydrogenedentes;D_2__Hydrogenedentia;D_3__Hydrogenedentiales;D_4__Hydrogenedensaceae	ASV678	0	0	0	0	0	5	3	0	0	0	0	0
27039997ac647d1dbfcfdecdd879e02d	GACGTAGGGTGCAAGCGTTGCTCGGAATTACTGGGCGTAAAGGGCGTGTAGGCGGCCGCGCAAGTTGGGTGTTAAAGTCCCCGGCTCAACCGGGGAAGTGCGCCCAAAACTGCGTGGCTAGAGGGCGGTAGGGGACAGTGGAACTCGCGGTGGAGCGGTGAAATGCGTAGATATCGCGAGGAACGCCGGTGGCGAAAGCGACTGTCTGGGCCGCACCTGACGCTGAGGCGCGAAAGCTAGGGGAGCAAACGGG	D_0__Bacteria;D_1__Planctomycetes;D_2__Pla4 lineage;D_3__uncultured bacterium;D_4__uncultured bacterium;D_5__uncultured bacterium;D_6__uncultured bacterium	ASV679	0	0	0	0	0	6	0	0	0	0	0	0
27111df112b55c5044c3ca95b7c6bd70	CACGGAGGGGGCGAGCGTTATTCGGAATTACTGGGCGTAAAGGGCGCGTAGGCGGCCTGGCAAGTCACAGGTGAAAGCCCTCGGCCTAACCGAGGAACTGCCTTTGAAACTGCCGGGCTTGAGGCCGGAAGGGGGTAGCGGAATTCCCGGTGTAGCGGTGAAATGCGTAGATATCGGGAGGAACACCGGTGGCGAAGGCGGCTACCTGGGCCGGATCTGACGCTGATGCGCGAAAGCGTGGGGAGCAAACAGG	D_0__Bacteria;D_1__Acidobacteria;D_2__Thermoanaerobaculia;D_3__Thermoanaerobaculales;D_4__Thermoanaerobaculaceae;D_5__Subgroup 10;D_6__uncultured bacterium	ASV680	0	0	0	0	0	2	0	0	0	0	0	0
27168cde9d1cae2575c011da8adbf279	TACAGAGGGTGCGAGCGTTAATCGGAATTACTGGGCGTAAAGCGCACGTAGGTGGATGAAAGAGTCTGATGTGAAAGCCCTGGGCTTAACCTGGGAATGGCGTTGGATACGAGTCATCTAGAGTCGGACAGAGGGTTGTGGAATTTCCGGTGTAGCGGTGAAATGCGTAGAGATCGGAAAGAACACCAGTGGCGAAGGCGACGGCCTGGGTCCAGACTGACACTGAGGGGCGAAAGCGTGGGGAGCAAACAGG	D_0__Bacteria;D_1__Proteobacteria;D_2__Gammaproteobacteria;D_3__Diplorickettsiales;D_4__Diplorickettsiaceae;D_5__uncultured	ASV681	0	0	0	0	0	0	6	0	0	0	0	0
273512c6c5ba375c95cdb5e7c84d9be4	GTGCGAGCGTTAATCGGAATTACTGGGCGTAAAGCGTGCGCAGGCGGCTTCTCAAGTCAGGTGTGAAAGCCCCGGGCTTAACCTGGGAATTGCGCTTGAAACTGGGGGGCTGGAGTGTGGCAGAGGGAGGTGGAATTCCTGGTGTAGCGGTGAAATGCGTAGATATCAGGAGGAACACCGATGGCGAAGGCAGCCTCCTGGGCCAACACTGACGCTCAGGCACGAAAGCGTGGGGAGC	D_0__Bacteria;D_1__Proteobacteria;D_2__Gammaproteobacteria;D_3__Betaproteobacteriales;D_4__Nitrosomonadaceae;D_5__966-1;D_6__uncultured bacterium	ASV682	0	109	0	0	0	0	0	0	0	0	21	0
274828c64fc3f094e1fd6d7ee494f260	TACGTAGGGTGCGAGCGTTAATCGGAATTACTGGGCGTAAAGCGTACGCAGGCGGCTCTGTAAGACAGGTGTGAAATCCCCGGGCTCAACCTGGGAACTGCATTTGTGACTGCAGGGCTAGAGTTTGTCAGAGGGGGGTGGAATTCCACGTGTAGCAGTGAAATGCGTAGAGATGTGGAGGAACACCGATGGCGAAGGCAGCCCCCTGGGGCATGACTGACGCTCAGGTACGAAAGCGTGGGGAGCAAACAGG	D_0__Bacteria;D_1__Proteobacteria;D_2__Gammaproteobacteria;D_3__Betaproteobacteriales;D_4__Burkholderiaceae	ASV683	0	0	0	0	0	0	14	0	0	0	0	0
27545abe930982ab013ba017b7ea1a1c	ACGCAAACGTTATCCGGAATTACTGGGCGTAAAGGGCGCGCAGGCGGTTGGATAAGTGAGGCATGAAAGCCCCATGGCTAAACCTGGGGAGGTTGTCTGAGACTGTCTGACTAGAGTACGATAGAGGGGTGTAGAATTCCGCGTGTAGTGGTGAAATGCGTAGAGATGCGGAGGAATACCAGAGGCGAAGGCGGCACCCTGGATCGAAACTGACGCTGAGGCGCGAAAGCATGGGTAGC	D_0__Bacteria;D_1__Chloroflexi;D_2__Anaerolineae;D_3__SBR1031;D_4__A4b;D_5__uncultured bacterium;D_6__uncultured bacterium	ASV684	0	32	0	0	0	0	0	0	0	0	0	0
275d5163245691783f5a581a45ecee3c	GTGCGAGCGTTAATCGGAATTACTGGGCGTAAAGCGTGCGCAGGCGGTTTGTTAAGCCAGATGTGAAAGCCCCGGGCTCAACCTGGGAACTGCGTTTGGGACTGGCAAGCTAGAGTGCGGCAGAGGGGGGTGGAATTCCACGTGTAGCAGTGAAATGCGTAGAGATGTGGAGGAACACCGATGGCGAAGGCAGCCCCCTGGGCCGACACTGACGCTCAGGCACGAAAGCGTGGGGAGC	D_0__Bacteria;D_1__Proteobacteria;D_2__Gammaproteobacteria;D_3__Betaproteobacteriales;D_4__B1-7BS;D_5__uncultured bacterium;D_6__uncultured bacterium	ASV685	0	0	0	0	0	0	0	0	0	0	26	0
276ab3ca3d0c05ff703f38b1912415a9	TGACGAGCGTTATCCGGATTTACTGGGCGTAAAGCGCTTGTAGGTGGTCTCGTAAGTTGGGCGTGAAAGCTCCGGGCTTAACCCGGAGAGGCCGTCCAATACTGTGAGACTAGAGGATGTCAGAGGAAGGTGGAATTCCTGGTGTAGCGGTGAAATGCGTAGATATCAGGAGGAACACCCGTGGCGAAGGCGGCCTTCTGGGGCATTCCTGACACTGAGAAGCGAAAGCTAGGGGAGC	D_0__Bacteria;D_1__Chloroflexi;D_2__Anaerolineae;D_3__RBG-13-54-9;D_4__hot springs metagenome;D_5__hot springs metagenome;D_6__hot springs metagenome	ASV686	0	54	0	0	0	0	0	0	0	0	0	0
27830c399870d0ba62ace21b08e36e9d	TACGGACCGGACGAACGTTATTCGGAATCACTGGGCTTAAAGCGTGCGTAGGCGGCCCGGCAAGTTGGGTGTGAAATCCCTCGGCTCAACCGAGGAATGGCGCTCAAAACTGCCAGGCTTGAGTGAGACAGGGGTGAGCGGAACTGATGGTGAAGCGGTGAAATGCGTTGATATCATCAGGAACACCAGTGGCGAAGGCGGCTCACTGGGTCTCAACTGACGCTGAGGCACGAAAGCTAGGGGAGCGAACGGG	D_0__Bacteria;D_1__Planctomycetes;D_2__Planctomycetacia;D_3__Pirellulales;D_4__Pirellulaceae;D_5__Rhodopirellula	ASV687	0	0	0	0	0	6	0	0	0	0	0	0
27848299c2ee41b69f714026243dc76b	GGGCTAGCGTTGTTCGGAATTACTGGGCGTAAAGCGCGTGTAGGCGGCTGTTCAAGTCGGGTGTGAAAGCCTTGAGCTCAACTCAAGAAATGCACTCGGTACTGAGCGGCTAGAGAACCGGAGAGGATAGTGGAATTCCCAGTGTAGTGGTGAAATACGTAGAGATTGGGAAGAACACCAGTGGCGAAGGCGGCTATCTGGACGGTTTCTGACGCTGAGACGCGAAAGCGTGGGGAGC	D_0__Bacteria;D_1__Proteobacteria;D_2__Alphaproteobacteria;D_3__Reyranellales;D_4__Reyranellaceae;D_5__Reyranella	ASV688	0	0	2	0	0	0	0	0	0	0	0	0
2787c6e388f15a87af775bfc41c80fb2	AACGGAGAGGACAAGTGTTACTCGTATTGACTGGGTGTAAAGGGTGCGTAGGTGGTTGTTTAAGTTAGTAATTTTGGCTTTTACTAATACTATACAGCTTGAGTTTTGTGGAGATAAGCGGTACTCTTAGTTTAGAAGTGACATTCGTTTAAGATTGAGAGGACCAACAATAGGCGTCAGCTGCTTATCATGCTTATACTGACACTGAGGCACGAAAGCGTGGGGAGCGAACGGG	D_0__Bacteria	ASV689	0	0	0	0	0	0	14	0	0	0	0	0
278d72c21f9efaa7912d8746ddb59344	GACGGAGGAGGCAAGCGTTATCCGGAATTATTGGGCGTAAAGCGTCCGCAGGTGGTCGAGCAAGTCTGCTGTCAAAGCGCGGGGCTTAACTCCGTAAAGGCAGTGGAAACTGTTGGACTTGAGTGCGGTAGGGGTAGAGGGAATTCCTGGTGTAGCGGTGAAATGCGTAGATATCAGGAAGAACACCGGTGGCGAAAGCGCTCTACTGGGCCGCAACTGACGCTGAGGGACGAAAGCTAGGGGAGCGAATGGG	D_0__Bacteria;D_1__Cyanobacteria;D_2__Oxyphotobacteria	ASV690	0	0	0	0	0	193	233	0	0	0	0	0
278d7d5eb57f7b24f6ded87d08667706	TACGTAGGACCCAAGCGTTGTCCGGATTTACTGGGTGTAAAGGGTGCGCAGGCGGATGGGTAAGTCAGGGGTGAAAGTCTGCAGCTTAACTGTAGAATTGCCTTTGATACTGCTTGTCTTGAGTGTGGGAGAGGTTGATGGAATTCCAGGTGTAGCAGTGAAATGCGTAGATATCTGGAAGAACACCAGTGGCGAAGGCGGTCAACTGGCCCATAACTGACGCTCATGCACGAAAGCGTGGGGAGCAAACAGG	D_0__Bacteria;D_1__Bacteroidetes;D_2__Ignavibacteria;D_3__OPB56	ASV691	0	0	0	0	0	0	2	0	0	0	0	0
279319940cab946b11ee261687406ba4	GGGCGAGCGTTGTTCGGAATTACTGGGCGTAAAGGGCGCGTAGGCGGCCGGCTCAGTCAGACGTGAAATCCCTCGGCTCAACCGGGGAACTGCGTCTGATACTGGCTGGCTCGAATCCGGGAGAGGGAAGTGGAATTCCAGGTGTAGCGGTGAAATGCGTAGATATCTGGAGGAACACCGGTGGCGAAGGCGGCTTCCTGGACCGGTATTGACGCTGAGGCGCGAAAGCCAGGGGAGC	D_0__Bacteria;D_1__Acidobacteria;D_2__Subgroup 6	ASV692	0	0	0	0	0	0	0	0	0	6	0	0
27ad37460ad29905edefc8f49b3a7991	GTGCGAGCGTTGTCCGGAATCACTGGGCGTAAAGGGCGTGTAGGCGGCCTGGTAAGCCGCGTGTGAAAGCCCGGGGCTCAACCCCGGAACGGCACGCGGGACTGTCAGGCTCGAGACTGGTAGAGGCGAGTGGAATTCCTGGTGTAGCGGTGGAATGCGTAGAGATCAGGAAGAACACCGGTGGCGAAGGCGGCTCGCTGGGCCAGTTCTGACGCTGAGGCGCGAAAGCGTGGGGAGC	D_0__Bacteria;D_1__Gemmatimonadetes;D_2__Gemmatimonadetes;D_3__Gemmatimonadales;D_4__Gemmatimonadaceae;D_5__uncultured;D_6__uncultured prokaryote	ASV693	0	0	0	0	0	0	0	7	0	0	0	0
27b49a48977a8e32ea145ffd54dff936	TACGTAGGGTGCGAGCGTTAATCGGAATTACTGGGCGTAAAGCGTGCGCAGGCGGCTTTATAAGACAGATGTGAAATCCCTGGGCTCAACCTAGGAACTGCGTTTGTGACTGTAAAGCTGGAGTGCGGCAGAGGGGGGTGGAATTCCACGTGTAGCAGTGAAATGCGTAGAGATGTGGAGGAACACCGATGGCGAAGGCAGCCCCCTGGGTTGACACTGACGCTCATGCACGAAAGCGTGGGGAGCAAACAGG	D_0__Bacteria;D_1__Proteobacteria;D_2__Gammaproteobacteria;D_3__Betaproteobacteriales;D_4__Rhodocyclaceae	ASV694	0	0	0	0	0	4	14	0	0	0	0	0
27b51f24734c955b68f82ed5b04b40f6	GACGTAGGGGGCAAGCGTTGTCCGGATTCACTGGGCGTAAAGCGCGTGTAGGCGGTTCGGCAAGTCCCGTGTGAAAGCCTCCGGCTCAACCGGAGAACGCCGCGGGATACTGCCGGGCTTGAGGGCGGTAGAGGGTGATGGAATTCCCGGTGTAGCGGTGAAATGCGTAGATATCGGGAGGAACGCCAGTGGCGAAGGCGGTCACCTGGGCCGTCCCTGACGCTGAGACGCGAAAGCTAGGGGAGCGAACGGG	D_0__Bacteria;D_1__GAL15;D_2__uncultured bacterium;D_3__uncultured bacterium;D_4__uncultured bacterium;D_5__uncultured bacterium;D_6__uncultured bacterium	ASV695	0	0	0	0	0	0	7	0	0	0	0	0
27c5de6803e73738581e03f7ff85531f	TACGTAGGTGGCGAGCGTTGTCCGGATTTATTGGGCGTAAAGCGCCCGCAGGCGGCCTGATAAGTTTCAGGTGAAATCTCCCGGCTCAACTGGGAGGGGTCCTGGAAAACTGTCAGGCTTGAGGCAGGGAGAGGGATGTGGAATTCCCGGTGTAGTGGTGAAATGCGTAGATATCGGGAGGAACACCAGTGGCGAAGGCGGCATCCTGGCCCTGTCCTGACGCTCAGGGGCGAAAGCGTGGGGAGCAAACCGG	D_0__Bacteria;D_1__Chloroflexi;D_2__OLB14;D_3__uncultured bacterium;D_4__uncultured bacterium;D_5__uncultured bacterium;D_6__uncultured bacterium	ASV696	0	0	0	0	0	0	17	0	0	0	0	0
27de35f027c0d710601f23ff10fee377	GACGGGGAGGGCAAGTGTTATTCATTGGGATTTCGGCGTAAAGGGTACGTAGACTGTTTTTTAAGTTAAATATGAAATCCCATAATCATTTATGGAACTGTATTTAATACTAAAAAACTTAGAGTATATTGAGGATAACAGAATTTTTAGAGTAAAGGTAAAATTTTAAGATACTAAAAGGAACGTCATTAGGCTAATGCGGTTATCTGAGTAATACTGACGTTAAGGTACGAAGGCATAGGTAGCGAACAGG	D_0__Bacteria;D_1__Proteobacteria;D_2__Alphaproteobacteria	ASV697	0	0	0	0	0	11	0	0	0	0	0	0
27f2ea9b45b128847ba6e4f576672a22	TGGCAAGCGTTATCCGGAATTATTGGGCGTAAAGCGTCCGCAGGCGGTCTTGTAAGTCTGTCGTTAAAGCGTGGAGCTTAACTCCATTTAAGCGATGGAAACTGCAAGACTAGAGTGTGGTAGGGGCAGAGGGAATTCCCGGTGTAGCGGTGAAATGCGTAGATATCGGGAAGAACACCAGTGGCGAAGGCGCTCTGCTGGGCCATAACTGACGCTCATGGACGAAAGCCAGGGGAGC	D_0__Bacteria;D_1__Cyanobacteria;D_2__Oxyphotobacteria;D_3__Synechococcales;D_4__Cyanobiaceae;D_5__Cyanobium PCC-6307;D_6__uncultured bacterium	ASV698	0	0	0	0	0	0	0	97	0	0	0	0
27fb5c7f05643d010d0c2325f1be776a	GGGCGAGCGTTGTCCGGAGTCACTGGGCGTAAAGCGCGCGCAGGCGGCAACCTAAGTGTCGTGTGAAAGCTCCCGGCTCAACCGGGAGACGCCATGGCAAACTGGGTCGCTTGAGCTGCGGAGAGGCCCCTCGAATTGCCGGTGTAGCGGTGAAATGCGTAGAGATCGGCAGGAAGACCAAGGGGGAAGCCAGGGGGCTGGCCGCAGGCTGACGCTGAGGCGCGACAGCGTGGGGAGC	D_0__Bacteria;D_1__Chloroflexi;D_2__Chloroflexia;D_3__Chloroflexales;D_4__Roseiflexaceae;D_5__Roseiflexus;D_6__hot springs metagenome	ASV699	0	0	0	855	5	0	0	0	0	0	0	0
280c635cb808c1b22af74b6fa25fa2ee	GAGCGAGCGTTGTCCGGAATCACTGGGCGTAAAGGGTCCGCAGGCGGCCGGGGAAGTCCCCTGTGAAATTCTGGGGCTCAACCCCAGGGGGTCAGGGGAAACTCCTCGGCTAGAGACAGGCAGAGGCGAGCGGAATTCCCGGTGTAGCGGTGGAATGCGTAGAGATCGGGAAGAACACCGGTGGCGAAGGCGGCTCGCTGGGCCTCGTCTGACGCTCAGGGACGAAAGCGTGGGGAGC	D_0__Bacteria;D_1__Gemmatimonadetes;D_2__BD2-11 terrestrial group;D_3__uncultured bacterium;D_4__uncultured bacterium;D_5__uncultured bacterium;D_6__uncultured bacterium	ASV700	0	0	0	0	0	0	0	0	0	11	0	0
281f01da157ec986e3ec7273329026da	GACGTAGGGAGCAAGCGTTGTCCGGATTTACTGGGCGTAAAGGGCGCGTAGGCGGTCTGTTAAGTGTGAAGTGAAATCTCCAGGGCTCAACCCGGAAACTGCTTCGCATACTGGCAGACTAGAGGAAGGAAGAGGTGAATAGAATTCCCGGTGTAACGGTGACATGTATTGATATCGGGAGGAATACCAATGGCGAAGGCAGTTCACTGGTCCTTTCCTGACGCTGAGGCGCGAAAGCGTGGGTAGCAAACAGG	D_0__Bacteria;D_1__Armatimonadetes;D_2__Fimbriimonadia;D_3__Fimbriimonadales;D_4__Fimbriimonadaceae;D_5__uncultured bacterium;D_6__uncultured bacterium	ASV701	0	0	0	0	0	203	728	0	0	0	0	0
282bf71000a58d2a7f46f2077b2c764d	GACGAAGGTGGCGAGCGTTACTCGGAATTACTAGGCGTAAAGCGTGGGTAGGCGGTCCGGCAAGTCTGTTGTGAAAGCTCCCGGCTCAACTGGGAGAGGTCAATGGATACTACCGGACTTGAATGTGGGAGAGGTCACTGGAATTCCCGGTGTAGCGGTGAAATGCGTAGAGATCGGGAGGAACACCGATGGCGAAAGCAGGTGACTGGACCACTATTGACGCTGAGCCACGAAAGCTAGGGGAGCAAACAGG	D_0__Bacteria;D_1__Elusimicrobia;D_2__Elusimicrobia;D_3__MVP-88;D_4__uncultured delta proteobacterium;D_5__uncultured delta proteobacterium;D_6__uncultured delta proteobacterium	ASV702	0	0	0	0	0	16	0	0	0	0	0	0
283f00475a7b52ff438e3839f2a828fc	TACGTAGGGTGCGAGCGTTAATCGGAATTACTGGGCGTAAAGTGTGCGCAGGTGGCCGCGCAAGTCGAGTGTGAAAGCCCCGGGCTTAACTTGGGAATTGCGCTCGAAACTACGTGGCTCGAGTGTGGCAGAGGAAGGTGGAATTCCACGTGTAGCGGTGAAATGCGTAGAGATGTGGAGGAACACCGATGGCGAAGGCAGCCTTCTGGGCCAACACTGACGCTCATGCACGAAAGCGTGGGGAGCAAACAGG	D_0__Bacteria;D_1__Proteobacteria;D_2__Gammaproteobacteria;D_3__Betaproteobacteriales;D_4__Nitrosomonadaceae;D_5__MND1;D_6__uncultured beta proteobacterium	ASV703	0	0	0	0	0	15	202	0	0	0	0	0
2844eed8a00a23f5bbc7107f10257175	CACGTAGGGGCCGAGCGTTGTCCGGAGTTACTGGGCGTAAAGCGCGCGCAGGCGGTGTGCCGCGCCCGGCGTGAAAGCCCCCGGCTCAACCGGGGAGGGTCGTCGGGGACGGGCAGACTTGAGGGCGGTAGGGGCTGGTGGAATTCCCGGTGTAGTGGTGAAATGCGTAGAGATCGGGAGGAACACCCGTGGCGAAGGCGGCCAGCTGGGCCGACCCTGACGCTGAGGCGCGAAGGCGTGGGGAGCGAACGGG	D_0__Bacteria;D_1__Chloroflexi;D_2__Chloroflexia;D_3__Thermomicrobiales;D_4__JG30-KF-CM45;D_5__uncultured bacterium;D_6__uncultured bacterium	ASV704	0	0	0	0	0	8	0	0	0	0	0	0
2857d7e458a53c9108103c793d5b518f	GTGCAAACGTTGTTCGGAATTACTGGGCGTAAAGCGCGTGTAGGTGGCTAGGCAAGTCGGATGTGAAATCCCGCGGCTCAACCGTGGAAGTGCATTCGAAACTGCCTGGCTAGAGTCCTGGAGAGGAAGATGGAATACTTGGTGTAGAGGTGAAATTCGTAGATATCAAGTGGAACACCGGTGGCGAAGGCGGTCTTCTGGACAGTGACTGACACTGAGACGCGAAAGCGTGGGGAGC	D_0__Bacteria;D_1__Proteobacteria;D_2__Deltaproteobacteria;D_3__Myxococcales;D_4__BIrii41;D_5__uncultured bacterium;D_6__uncultured bacterium	ASV705	0	0	0	0	0	0	0	7	0	0	0	0
28604b079106622dd0e95ff854cb3909	GTGCAAGCGTTAATCGGAATTACTGGGCGTAAAGCGTGCGTAGATGGTTCGTTAAGTCGGATGTGAAAGCCCCGGGCTCAACCTGGGAACTGCATCCGATACTGGCGGACTAGAGTGTGATAGAGGATGGCGGAATTCCCGGTGTAGCGGTGAAATGCGTAGAGATCGGGAGGAACATCCGTGGCGAAGGCGGCCATCTGGATCAACACTGACGTTGAGGCACGAAAGCGTGGGGAGC	D_0__Bacteria;D_1__Proteobacteria;D_2__Gammaproteobacteria;D_3__Xanthomonadales;D_4__Rhodanobacteraceae;D_5__uncultured;D_6__uncultured bacterium	ASV706	0	0	187	0	0	0	0	0	0	0	40	0
287d8737d873688b25585766f56ef118	GACCGAGCGTTGTCCGGATTCATTGGGCGTAAAGAGCTCGTAGGCGGTTGGGTAAGTCGGGTGTGAAAACTCCGGGCTCAACTCGGAGACGCCACCCGATACTGCTCTGACTCGAGTCCGGTAGGGGAGTGGGGAATTCCTGGTGTAGCGGTGAAATGCGCAGATATCAGGAGGAACACCGGTGGCGAAGGCGCCACTCTGGGCCGGTACTGACGCTGAGGAGCGAAAGCGTGGGTAGC	D_0__Bacteria;D_1__Actinobacteria;D_2__Acidimicrobiia;D_3__Microtrichales;D_4__Ilumatobacteraceae;D_5__uncultured;D_6__uncultured bacterium	ASV707	0	0	0	0	26	0	0	0	0	0	0	0
28871c8215c3f3112a707268821d0937	AACGGAAGGGGCTAGTGTTATTCATCATTATTGGGCGTAAAGCGTAACTAGACGGCCTTTTAAACTAAATATGAAAGACTGGGGCGAAACCCTTTGTACGTATTTACAGATTTTTAGGCTATGAGTTTTCAGGAAGTTAGCGGATTTTTTAAGGGAGAGGTTAAATTCTTTGATCTTAAAAGGACCTCCGAACCGCGAAGGCAGCTAACTATTGATATACTAACGTTGACTTACGAAAGCGTGGGTATCAAACGGG	D_0__Bacteria	ASV708	0	0	0	0	0	36	0	0	0	0	0	0
289df9b5759c026d38d61c8cd0293e39	AGGCTAGCGTTGTTCGGAATTACTGGGCGTAAAGCGTGCGCAGGTTGTGAGTTAAGTCTGATGTGAAAGCCCGGGGCTCAACCTCGGATGTGCATTAGATACTGGCTTGCTGGAGGTTGGAAGAGGAGAGTGGAATTCCCAGTGTAGAGGTGAAATTCGTAGATATTGGGAAGAACACCAGTGGCGAAGGCGGCTCTCTGGTCCACACCTGACACTCATGCACGAAAGCGTGGGGAGC	D_0__Bacteria;D_1__Proteobacteria;D_2__Alphaproteobacteria;D_3__Sneathiellales;D_4__Sneathiellaceae;D_5__Ferrovibrio;D_6__uncultured Rhodospirillales bacterium	ASV709	0	0	0	0	0	0	0	0	0	0	0	28
28b54e3e33fc26509487fd411848fc1c	GTCCTAACGTTGTTCGGATTCACTGGGTTTAAAGGGTGCGTAGGCGGTGCGTTAAGTCGGTGGTGAAATACTTCGGCTCAACCGGAGAATTGCCGCTGAAACTAGCGTGCTCGAGGGAGGTAGAGGTGCATGGAACTTCCGGTGGAGCGGTGAAATGCGTTGATATCGGAAGGAACACCTGTGGCGAAAGCGGTGCACTGGACCTCTTCTGACGCTGAGGCACGAAAGCCAGGGGAGC	D_0__Bacteria;D_1__Planctomycetes;D_2__Planctomycetacia;D_3__Gemmatales;D_4__Gemmataceae;D_5__uncultured;D_6__uncultured bacterium	ASV710	0	0	0	0	0	0	0	0	0	0	0	4
28c4729ea4895d59621c04905ef2ec8b	AGGCTAGCGTTGTTCGGAATTACTGGGCGTAAAGCGTGCGTAGGCGGCCTGGTTAGTCGGAGGTGAAATCCCGGGGCTCAACTCCGGAACTGCCTCCGAGACGGCTGGGCTTGAGCGAAGGAGAGGAGAGCGGAATTCCCAGTGTAGAGGTGAAATTCGTAGATATTGGGAAGAACACCGGTGGCGAAGGCGGCTCTCTGGCCTTTTGCTGACGCTCAGGCACGAAAGCGTGGGGAG	D_0__Bacteria;D_1__Proteobacteria;D_2__Alphaproteobacteria;D_3__uncultured;D_4__uncultured Rhodospirillales bacterium;D_5__uncultured Rhodospirillales bacterium;D_6__uncultured Rhodospirillales bacterium	ASV711	0	7	0	0	0	0	0	0	0	0	0	0
28cb45841b758ddab549da8dda05d2e3	GAGCAAGCGTTGTTCGGATTCATTGGGCGTAAAGAGCTCGTAGGCGGCTCTGTAAGTCGGGGGTGAAATACCACGGCTCAACCGTGGGAACGCCTTCGAAACTGTGGAGCTTGAGGCCGGGAGAGGAAATCGGAATTCCTGGTGTAGCGGTGAAATGCGTAGATATCAGGAGGAACACCGGTGGCGAAGGCGGATTTCTGGACCGGTTCTGACGCTGAGGAGCGAAAGCCAGGGGAGC	D_0__Bacteria;D_1__Latescibacteria;D_2__Latescibacteria;D_3__Latescibacterales;D_4__Latescibacteraceae;D_5__uncultured Latescibacteria bacterium;D_6__uncultured Latescibacteria bacterium	ASV712	0	3	0	0	0	0	0	0	0	0	0	0
28eff1c500db6e06cdd5cf7a013c1bfe	GAGCAAGCGTTGTTCGGATTTACTGGGCGTAAAGGGCGCGTAGGCGGCCACTGCAAGTCGACTGTGAAATCTCCGGGCTTAACCCGGAAAGGTCAGCCGATACTGCAGGGCTAGAGTGCAGAAGGGGCAACTGGAATTCTCGGTGTAGCGGTGAAATGCGTAGATATCGAGAGGAACACCTGCGGCGAAGGCGGGTTGCTGGGCTGACACTGACGCTGAGGCGCGAAAGCTAGGGGAGC	D_0__Bacteria;D_1__Acidobacteria;D_2__Blastocatellia (Subgroup 4);D_3__Pyrinomonadales;D_4__Pyrinomonadaceae;D_5__RB41	ASV713	0	0	0	0	0	0	0	0	0	0	8	0
28f0c06269a80ade3096abdf68281ec5	GGGCGAGCGTTGTTCGGAATTATTGGGCGTAAAGGGCGCGTAGGCGGTCCTGTAAGCCCGGCGTGAAAACCTGGAGCTCAACTCCGGGCCTGCGCTGGGAACTGCGGGACTAGAGTCATGGAAGGGAAGTTGGAATTCCAGGTGTAGGGGTGAAATCTGTAGATATCTGGAAGAACACCGGTGGCGAAGGCGAACTTCTGGCCAATGACTGACGCTGAGGCGCGAAAGTGCGGGGAGC	D_0__Bacteria;D_1__Spirochaetes;D_2__Spirochaetia;D_3__Spirochaetales;D_4__Spirochaetaceae;D_5__Treponema;D_6__Spirochaeta sp. HT	ASV714	0	0	0	0	0	0	0	0	0	0	8	0
29127b2ade8024cc63f5bdef82c38b55	TACGGAGGGTGCGAGCATTAATCGGATTTATTGGGCGTAAAGGGCGCGTAGGCGGGAAAGAAAGTCAGACGTGAAAGCCCGGAGCTCAACTCCGGAATGGCATTTGAAACTTCTTTTCTAGAGGGTAGGCGGAGGAAACGGAATTCCACAAGTAGCGGTGAAATGCGTAGATATGTGGAAGAACACCTGTGGCGAAAGCGGTTTCCTAGCTTACAGCTGACGCTGAGGCGCGAAAGCAAGGGGAGCAAACAGG	D_0__Bacteria;D_1__Chlamydiae;D_2__Chlamydiae;D_3__Chlamydiales	ASV715	0	0	0	0	0	3	0	0	0	0	0	0
29456928d7aa11a33aad233c3b6167bb	ATGCAAGCGTTATCCGGAATCATTGGGCGTAAAGCGTCCGCAGGTGGAAGTTAAAGTCGATTGTCAAAGGCAGTAGCTTAACTACTGAAAGGCAGTGGAAACTAAACAACTAGAGTGCGGTAGGGGTAGAGGGAATTCCCGGTGTAGCGGTGAAATGCGTAGAGATCGGGAAGAACACCAGTGGCGAAAGCGCTCTGCTGGACCGGCACTGACACTGAGGGACGAAAGCTAGGGGAGC	D_0__Bacteria;D_1__Cyanobacteria;D_2__Oxyphotobacteria;D_3__Nostocales;D_4__Nostocales Incertae Sedis;D_5__Microseira Carmichael-Alabama	ASV716	0	0	0	0	0	0	0	11	0	0	0	0
29458c1f083ccbfb000fbea6f903765a	GAGCGAACGTTGTTCGGAATCACTGGGCTTAAAGGGCGCGTAGGCGGGCTGCCGCGTCCGGGGTGAAAGCCTCCCGCTCAACGGGAGAACGGCCTCGGATACGGGCGGCCTCGAGGGAGGTAGGGGCGTGCGGAACTGTGGGTGGAGCGGTGAAATGCGTTGATATCCACAGGAACTCCGGTGGCGAAGGCGGCACGCTGGACCTTTTCTGACGCTGAGGCGCGAAAGCCAGGGGAGC	D_0__Bacteria;D_1__Planctomycetes;D_2__Planctomycetacia;D_3__Gemmatales;D_4__Gemmataceae;D_5__Gemmata;D_6__Gemmata sp. Ha1-2	ASV717	62	50	53	0	10	0	0	24	0	0	69	0
2950dce55ab5182a5ab12ef4218309db	TGGCAAGCGTTGTTCGGAATTACTGGGCGTAAAGGGCGCGTAGGCGGTCGCCTGAGTCGGACGTGAAATCCCCAAGCTTAACTTGGGAACTGCGTCCGATACTGGGTGACTTGAGTTCGGGAGAGGAATGTGGAATTCCAGGTGTAGCGGTGAAATGCGTAGATATCTGGAGGAACACCGGTGGCGAAGGCGGCATTCTGGACCGAAACTGACGCTGAGGCGCGAAAGCCAGGGGAGC	D_0__Bacteria;D_1__Acidobacteria;D_2__Subgroup 6	ASV718	0	0	0	0	0	0	0	0	0	0	27	0
299248d876f5be4afccd2d36d32d98c5	AGGCAAGCGTTATCCGGAATTATTGGGCGTAAAGCGTCCGCAGGCGGTTGGACAAGTCTGTCGTTAAAGCGTGAGGCTTAACCTCATAAAGGCGATGGAAACTGTTTGACTAGAGTGCAGTAGGGGTAGCGGGAACTCCCGGTGTAGCGGTGAAATGCGTAGATATCGGGAAGAACACCAGAGGCGAAGGCGCGCTACTGGGCTGTAACTGACGCTCATGGACGAAAGCTAGGGGAGC	D_0__Bacteria;D_1__Cyanobacteria;D_2__Oxyphotobacteria;D_3__Synechococcales;D_4__Synechococcaceae;D_5__uncultured;D_6__uncultured bacterium	ASV719	0	0	0	0	0	0	0	2	0	0	0	0
299bd686e3934e85619d349990f96427	GTGCAAGCGTTGTTCGGAATCATTGGGCGTAAAGCGCGCGTAGGCGGCCATTTAAGTCGAATGTGAAAGCCCCGAGCTCAACTTGGGAAGTGCATTCGAAACTGGATGGCTTGAATCCCGGAGAGGGTGGTGGAATTCCCAGTGTAGAGGTGAAATTCGTAGATATTGGGAGGAACATCAGTGGCGAAGGCGACCACCTGGACGGAGATTGACGCTGAGGCGCGAAAGCGTGGGGAGC	D_0__Bacteria;D_1__Proteobacteria;D_2__Deltaproteobacteria;D_3__Myxococcales;D_4__P3OB-42;D_5__uncultured bacterium;D_6__uncultured bacterium	ASV720	0	0	0	0	0	0	0	0	0	0	4	0
29a0839251900525934bc5bf9308b8f5	GTGCGAGCGTTAATCGGAATTACTGGGCGTAAAGCGCACGTAGGCGGTTTGTTAAGTCGGATGTGAAATCCCCGGGCTCAACCTGGGAGCTGCATTCGATACTGGCAGACTCGAATACGGTAGAGGGGGGTGGAATTCCAGGTGTAGCGGTGAAATGCGTAGAGATCTGGAGGAACACCAGTGGCGAAGGCGGCCCCCTGGACCGATATTGACGCTGAGGTGCGAAAGCGTGGGGAGC	D_0__Bacteria;D_1__Proteobacteria;D_2__Gammaproteobacteria;D_3__Pseudomonadales;D_4__Moraxellaceae;D_5__uncultured;D_6__metagenome	ASV721	0	0	0	0	0	0	0	0	0	0	0	39
29b8343da6d4eb1b61e705773a3a48ce	TACGTAGGATGCAAGCGTTGTCCGGAATTACTGGGCGTAAAGGGCGCGCAGGCGGCTTGTCAAGTCAGATGTGAAAGCCCCCGGCTTAACTGGGGAGGGTCATTTGAAACTGATAGGCTTGAGGATGTCAGAGGAAGATAGAATTCCCGGTGTAGTGGTGAAATGCGTAGATATCGGGAGGAATACCAGTGGCGAAGGCGGTCTTCTGGGGCATTTCTGACGCTGAGGCGCGAAGGCTAGGGTAGCAAACAGG	D_0__Bacteria;D_1__Chloroflexi	ASV722	0	0	0	0	0	0	2	0	0	0	0	0
29df2de5c58e8c276df04fe0a1b4e964	CACGTAGGGTGCGAGCGTTGTCCGGAATTATTGGGCGTAAAGAGCTCGTAGGCGGTGTGTCGCGTCGGCCGTGAAAACTTGCAGCTTAACTGTGAGCTTGCGGTCGATACGGGCATCACTGGAGTTCGGCAGGGGAGACTGGAATTCCTGGTGTAGCGGTGAAATGCGCAGATATCAGGAGGAACACCGGTGGCGAAGGCGGGTCTCTGGGCCGATACTGACGCTGAGGAGCGAAAGCGTGGGGAGCGAACAGG	D_0__Bacteria;D_1__Actinobacteria;D_2__Actinobacteria;D_3__Pseudonocardiales;D_4__Pseudonocardiaceae;D_5__Pseudonocardia;D_6__uncultured bacterium	ASV723	0	0	0	0	0	8	26	0	0	0	0	0
29fe79e3b3c40ac410513f9381deeb56	GTGCAAGCGTTATCCGGATTCACTGGGTTTAAAGGGTGCGTAGGTGGATTAGTAAGTCAGTGGTGAAAGCCCCGGGCTCAACTTGGGAATTGCCATTGATACTGCTAGTCTTGAGTTCGGTTGAGGTAGGCGGAATAAGTCATGTAGCGGTGAAATGCTTAGATATGACTTAGAACACCGATTGCGAAGGCAGCTTACCAAACCGACACTGACGCTGAGGCACGAAAGCGTGGGGATC	D_0__Bacteria;D_1__Bacteroidetes;D_2__Bacteroidia;D_3__Chitinophagales;D_4__uncultured;D_5__uncultured bacterium;D_6__uncultured bacterium	ASV724	0	0	0	0	0	0	0	17	0	0	0	0
2a11262f67c6040236f6606761761120	GACAGAAGGTGCAAGCGTTACTCGGAATTACTGGGCGTAAAGCGTCCGCAGGCGTCCTCCCACGTCTTGGGTAAAAGCACGGAGCTCAACTCCGTGTACGTCTTGGAAACGAGGAGGATTGAGTCATTCAGAGGCATCTGGAATGCCGTGTGTAGGGGTAAAATCCGTTGATCCACGGTGGAACGCCGAAAGCGAAAGCAGGATGCTGGGAATGTACTGACGCTCAGGGACGAAAGCGTGGGGAGCAAACGGG	D_0__Bacteria;D_1__Patescibacteria;D_2__Gracilibacteria;D_3__Candidatus Peribacteria;D_4__uncultured bacterium;D_5__uncultured bacterium;D_6__uncultured bacterium	ASV725	0	0	0	0	0	4	222	0	0	0	0	0
2a193186cf64b1592c40468edf78a064	GTGCAAACGTTGTTCGGAATCACTGGGCGTAGAGGGCACGTAGGCGGCTCGGCAAATCAGTTGTGGAATCCCGGCGCTCACCGTCGGAACGGCAATTGAAAATACCGGGCTCGAGGGCGCGAGGGGTCGCAGGAACTCCTGGTGGAGCGGTGAAATGCGTAGATATCAGGAGGAACGCCGGAGGCGAAAGCGTGCGACTGGCGCGTCCCTGACGCTGAGGTGCGAAAGCTGGGGGAGC	D_0__Bacteria;D_1__Planctomycetes;D_2__Pla4 lineage;D_3__uncultured bacterium;D_4__uncultured bacterium;D_5__uncultured bacterium;D_6__uncultured bacterium	ASV726	0	0	0	0	0	0	0	8	0	0	0	0
2a2331496a6dae05ce0c348a33b15ddf	TACGGAAGGGGCAAGCGTTGTTCGGAATCATTGGGCGTAAAGGGCGCGTAGGTGGTCTTGTGTGTCTCCCGTGAAAGCCCACGGCTCAACCGTGGTGAGTCGGGAGAAACTGCAGGACTTGAGGCTGGGAGGGGCTGGTGGAATTCCCTGTGTAGCGGTGAAATGCGTAGAGATGGGGGAGAACACTCGTGGCGAAGGCGGCCAGCTAGACCAGTTCTGACACTGAGGCGCGACAGCGTGGGGAGCAAACAGG	D_0__Bacteria;D_1__Entotheonellaeota;D_2__Entotheonellia;D_3__Entotheonellales;D_4__Entotheonellaceae;D_5__uncultured microorganism;D_6__uncultured microorganism	ASV727	0	0	0	0	0	4	0	0	0	0	0	0
2a391c964b35df6f7495f8b5f0de35b7	GACGGGGAGGACGAGTGTTATTCGTCGTAAATGGGCGTAAAGGGTGCGTAGGTGATTAGTTTTATTAAATATGAAAGATTAATATTAATATTATTATATATTTAAAATGGATTAATTAATGAATGATTTAAGGATAAAATAATTTCTAATGTAAGGATAAAATCTAACGATATTAGAAGGAATACCAAAGGTGAAGACATTTATCTAATAATTATTGACATTGAGGCACGAAAGTATAGGGATCAAACGGG	D_0__Bacteria;D_1__Proteobacteria	ASV728	0	0	0	0	0	3	53	0	0	0	0	0
2a4ace46f450ee13413d2cbed3fa2126	TACGGAGGGTGCAAGCGTTAATCGGAATTACTGGGCGTAAAGCGTACGTAGGCGGTTTGATAAGTCGGATGTGAAAGCCCCGGGCTTAACCTGGGAATTGCATTCGATACTGTCAGGCTAGAGTGTGGAAGAGGGAAGTGGAATTCCAGGTGTAGCGGTGAAATGCGTAGATATCTGGAGGAACATCAGTGGCGAAGGCGGCTTCCTGGTCCAACACTGACGCTGAGGTACGAAAGCGTGGGGAGCAAACAGG	D_0__Bacteria;D_1__Proteobacteria;D_2__Gammaproteobacteria	ASV729	0	0	0	0	0	0	27	0	0	0	0	0
2a5c16af8feaf66b692b00849222c774	GACATAGGTGGCGAGCGTTATTCGGAATTACTAGGCGTAAAGCGAGTGTAGGCGGGCGCTTAAGTCTGCTGTGAAATCTCCCGGCTCAACTGGGAGCGGTCAGCGGATACTGGGCGTCTCGAATGAGGTAGGGGGTGCTGGAATTCCCGGTGTAGCGGTGAAATGCGTAGATATCGGGAGGAACACCTATGGCGAAAGCAGGCACCTGGGCCTTTATTGACGCTGAGACTCGAAAGCTAGGGGAGCAAACAGG	D_0__Bacteria;D_1__Elusimicrobia;D_2__Elusimicrobia;D_3__Lineage IV;D_4__uncultured bacterium;D_5__uncultured bacterium;D_6__uncultured bacterium	ASV730	0	0	0	0	0	0	23	0	0	0	0	0
2a66998933f5752cf316dfd2f6113c66	TACGTAAGGTGCGAACGTTGTTCGGAATCACTGGGCATAAAGAGCACGTAGGCGGCTGGGTAAGTCCGATGTGAAATCCCTCGGCTCAACCGAGGAATTGCATCGGATACTGTCTGGCTAGAGTGCAGTAGGGGAGAGCGGAATTCCAGGTGGAGCGGTGAAATGCGTAGATATCTGGAGGAACACCGGTGGCGAAAGCGGCTCTCTGGACTGCAACTGACGCTGAGGTGCGAAAGCCAGGGGAGCAAACGGG	D_0__Bacteria;D_1__Planctomycetes;D_2__Pla3 lineage	ASV731	0	0	0	0	0	0	5	0	0	0	0	0
2a6a3c14f08efd450b15cb8754d9219e	GTGCGAGCGTTATCCGGAATCATTGGGCGTAAAGAGCTCGTAGGCGGTTCAGCAAGTCGGCTGTGAAAGTCCGGGGCTCAACCCCGGAATTGCAGTCGATACTGCTGTGACTCGAGTCCGGTAGAGGAGAATGGAATTCTCGGTGTAGCGGTGAAATGCGCAGATATCGAGAGGAACACCAGTAGCGAAGGCGGTTCTCTGGGCCGGCACTGACGCTGAGGAGCGAAAGCGTGGGGAGC	D_0__Bacteria;D_1__Actinobacteria;D_2__Acidimicrobiia;D_3__Actinomarinales;D_4__uncultured	ASV732	0	0	0	0	0	0	0	0	0	0	10	0
2a8b3dc493b72079daa9c4938e63aea1	TACGTAGGGTGCGAGCGTTAATCGGAATTACTGGGCGTAAAGCGTGCGCAGGCGGATGTTTAAGCCAGACGTGAAAGCCCCGGGCTTAACCTGGGAATTGCGTTTGGAACTGGACGTCTAGAGTGCGGCAGAGGGAGGTGGAATTCCACGTGTAGCAGTGAAATGCGTAGAGATGTGGAGGAACACCGATGGCGAAGGCAGCCTCCTGGGCTGACACTGACGCTCATGCACGAAAGCGTGGGGAGCAAACAGG	D_0__Bacteria;D_1__Proteobacteria;D_2__Gammaproteobacteria;D_3__Betaproteobacteriales;D_4__Hydrogenophilaceae;D_5__uncultured	ASV733	0	0	0	0	0	0	8	0	0	0	0	0
2a99c75c4d809b73fad6aebc04dbb73c	GTGCAAGCGTTGCTCGGAATCACTGGGCGTAAAGAGCGTGTAGGCGGTTTCGTATGTCTGACGTGAAAGCCCCGGGCTCACCCCGGGAAGTGCGTCGGAAACTGCGGAACTAGAGTCTCGGAGAGGGAGGTGGAATTCCAGGTGTAGCGGTGAAATGCGTAGATATCTGGAAGAACACCGGTGGCGAAGGCGACCTCCTGGACGATGACTGACGCTGAGACGCGAAAGCGTGGGGAGC	D_0__Bacteria;D_1__Proteobacteria;D_2__Deltaproteobacteria;D_3__Desulfarculales;D_4__Desulfarculaceae;D_5__uncultured	ASV734	0	0	0	0	0	0	0	0	0	0	0	12
2aa4a15164818f0e5b89d73aed6913d7	GACGTAGGTGGCGAGCGTTATCCGGATTTACTGGGCGTAAAGCGCGTGCAGGCGGTTCGGTAAGTCGGGCGTGAAATCTCCTGGCTCAACTGGGAGGGGTCGTCCGAAACTACCGGACTTGAGGGCAGCAGAGGGAGGTGGAATTCCGGGTGTAGTGGTGAAATGCGTAGATATCCGGAGGAACACCGGTGGCGAAAGCGGCCTCCTGGACTGCTCCTGACGCTCAGACGCGAAAGCTAGGGGAGCGAACGGG	D_0__Bacteria;D_1__Chloroflexi;D_2__Anaerolineae;D_3__Anaerolineales;D_4__Anaerolineaceae;D_5__uncultured;D_6__uncultured bacterium	ASV735	0	0	0	0	0	6	0	0	0	0	0	0
2aad4ec18d39ef2b937930be846f3460	TACGAACTGCGCGAACGTTATTCGGATTCACTGGGCTTAAAGGGTGCGTAGGCGGTCTGTTAAGTAGGGTGTGAAATCTGCGGGCTCAACCGGCAGAGTGCATTCTAAACTGGCAGACTTGAGTGAGTCAGGGGTGTGTGGAACTGCCAGTGGAGCGGTGAAATGTGTTGATATTGGCAGGAACGCCGGTGGCGAAAGCGACACACTGGGGCTTGTCTGACGCTGAGGCACGAAAGCCAGGGGAGCGAACGGG	D_0__Bacteria;D_1__Planctomycetes;D_2__Planctomycetacia;D_3__Planctomycetales;D_4__uncultured;D_5__uncultured bacterium;D_6__uncultured bacterium	ASV736	0	0	0	0	0	302	1118	0	0	0	0	0
2aae6e2077ce8c929634ff9f8b1cd95d	TACGGAGGGTGCAAGCGTTGTTCGGAATTACTGGGCGTAAAGCGCGTGTAGGCGGCGCCGTAAGTCGGGTGTGAAAGCCCTGGGCTTAACCCAGGAATTGCGCTCGAAACTGCGATGCTTGAGTACGGGAGAGGGGTGTGGAATTCCTGGTGTAGAGGTGAAATTCGTAGATATCAGGAGGAACACCGGTGGCGAAGGCGACACCCTGGACCGATACTGACGCTGAGACGCGAAAGCGTGGGGAGCAAACAGG	D_0__Bacteria;D_1__Proteobacteria;D_2__Deltaproteobacteria;D_3__Bradymonadales;D_4__uncultured bacterium;D_5__uncultured bacterium;D_6__uncultured bacterium	ASV737	0	0	0	0	0	14	0	0	0	0	0	0
2aebe9e282fcf2b14215b1c28595cedd	GTGCAAGCGTTGTTCGGAATCATTGGGCGTAAAGCGCGCGCAGGCGGTCTGATAAGTCTGGAGTGAAAGCCCTCGGCCCAACCGAGGAAGTGCTTTGGATACTGTCGGACTTGAATCCCGGAGGGGCGGGTGGAATTCCCAGTGTAGAGGTGAAATTCGTAGATATTGGGAGGAACACCAGTGGCGAAAGCGGCCCGCTGGACGGTGATTGACGCCGAGGCGCGAAAGCGTGGGGAGC	D_0__Bacteria;D_1__Proteobacteria;D_2__Deltaproteobacteria;D_3__PB19;D_4__uncultured bacterium;D_5__uncultured bacterium;D_6__uncultured bacterium	ASV738	0	0	0	0	0	0	0	0	0	0	3	0
2afc31155e7eb942f6e169a4b3a60b4e	TACAGAGGGTGCAAGCGTTGTTCGGAATGACTGGGCGTAAAGGGCAAGTAGGTGGTTAAGTAAGTTAGTAGTGAAATCCATGGGCTCAACCTGTGAACTGCTATTAATACTGCTTGACTAGAGAAAAAAAGAGGAAAATGGAATTCCTGATTAGTAGAGGTAAAATTCGTTGATAGCAGGAGGAACACCAGAGGCGAAGGCGATTTTCTATTTTTTTCTGACACTGAGTTGCGAAAGCGTGGGGAGCAAATAGG	D_0__Bacteria;D_1__Proteobacteria	ASV739	0	0	0	0	0	5	0	0	0	0	0	0
2b000ba4d2217c7df58c7ddbc47b6a89	GTGCGAGCGTTAATCGGAATTACTGGGCGTAAAGCGTGCGCAGGCGGCTCTATAAGACAGATGTGAAATCCCCGGGCTTAACCTGGGAACTGCGTTTGTGACTGTGGAGCTGGAGTGTGGCAGAGGGGGGTGGAATTCCACGTGTAGCAGTGAAATGCGTAGAGATGTGGAGGAACACCGATGGCGAAGGCAGCCCCCTGGGTTGACACTGACGCTCATGCACGAAAGCGTGGGGAGC	D_0__Bacteria;D_1__Proteobacteria;D_2__Gammaproteobacteria;D_3__Betaproteobacteriales;D_4__Rhodocyclaceae	ASV740	0	0	0	0	0	0	0	0	0	0	54	0
2b0be531b8fa73e514f91ab70c78e597	GACGAAGGTGGCGAGCGTTACTCGGAATTACTAGGCGTAAAGCGTGGGCAGGTGGTCCGGTAAGTCTGTTGTGAAAGCTCCCGGCTTAACTGGGAGAGGCCAATGGATACTGCTGGACTTGAATCTGGGAGAGGTGACTGGAATTCCCGGTGTAGCGGTGAAATGCGTAGAGATCGGGAGGAACACCAATGGCGAAAGCAGGTCACTGGACCAGTATTGACACTCATCCACGAAAGCTGGGGGATCAAACAGG	D_0__Bacteria;D_1__Elusimicrobia;D_2__Elusimicrobia;D_3__MVP-88;D_4__uncultured bacterium;D_5__uncultured bacterium;D_6__uncultured bacterium	ASV741	0	0	0	0	0	7	0	0	0	0	0	0
2b11c8b81ca2894cf6844c370ba37851	GGGCTAGCGTTGTTCGGATTTACTGGGCGTAAAGCGCGTGTAGGCGGGCCTGTAAGTTGGGGGTGAAATCCCGAGGCTCAACCTCGGAACTGCCTTCAAGACTGCTGGCCTGGACCCAAAGAGAGGCAGGGGGAATTCCGAGTGTAGAGGTGAAATTCGTAGATATTCGGAGGAACACCAGTGGCGAAGGCGCCCTGCTGGATTTGTGGTGACGCTGAGACGCGAAAGCGTGGGGAGC	D_0__Bacteria;D_1__Proteobacteria;D_2__Alphaproteobacteria;D_3__Caulobacterales;D_4__Hyphomonadaceae;D_5__SWB02;D_6__uncultured alpha proteobacterium	ASV742	0	0	0	0	0	0	0	24	0	0	0	0
2b2bb1b9b22584e1111f0040913a2510	GTGCGAACGTTGTTCGGAATCACTGGGCTTAAAGGGCGCGTAGGCGGGCCGCAAAGTCAGGGGTGAAATCCTCCAGCTCAACTGGAGAAGTGCCTTTGATACTGGCGGCCTCGAGGGAGGTAGGGGCGTGCGGAACTTCCGGTGGAGCGGTGAAATGCGTAGATATCGGAAGGAACACCGGTGGCGAAAGCGGCGCGCTGGACCTCTTCTGACGCTGAGGCGCGAAAGCCAGGGGAGC	D_0__Bacteria;D_1__Planctomycetes;D_2__Planctomycetacia;D_3__Gemmatales;D_4__Gemmataceae;D_5__uncultured	ASV743	0	0	0	0	0	0	0	18	0	0	10	0
2b2e8911a4c3c12cfaab96f1688e7896	TACGAAGGGGGCTAGCGTTGTTCGGATTTACTGGGCGTAAAGCGCGTGTAGGCGGGCTGGAAAGTTGGGGGTGAAATCCCGAGGCTCAACCTCGGAACTGCCTCCAAAACTTCCAGCCTGGACTCAAGCAGAGGCAAGTGGAATTGCGAGTGTAGAGGTGAAATTCGTAGATATTCGCAGGAACACCAGTGGCGAAGGCGACTTGCTGGGCTTGTAGTGACGCTGAGACGCGAAAGCGTGGGGAGCAAACAGG	D_0__Bacteria;D_1__Proteobacteria;D_2__Alphaproteobacteria;D_3__Caulobacterales;D_4__Hyphomonadaceae;D_5__SWB02;D_6__metagenome	ASV744	0	0	0	0	0	3	6	0	0	0	0	0
2b36d9ffd6a209207da1c06a4f1093ed	GTGCAAGCGTTAGTCGGATTTACTGGGCATAAAGGGCGCGTAGGCGGGGGGATAAGTCAGTTGTGAAATCCCGGAGCTCAACTCCGGAACGGCAACTGATACTGTCTCTCTCGAGGGTAGGCGGAGAAAACGGAATTCCACGTGTAGCGGTGAAATGCGTAGATATGTGGAAGAACACCCGTGGCGAAAGCGGTTTTCTAGCTTACTCCTGACGCTGAGGCGCGAAAGCAAGGGGAGC	D_0__Bacteria;D_1__Chlamydiae;D_2__Chlamydiae;D_3__Chlamydiales	ASV745	0	0	0	0	0	0	0	8	0	0	0	0
2b374fd8ccb53d18da0edf82065cdc70	TACGTAGGGTGCAAGCGTTGTCCGGATTTACTGGGTTTAAAGGGTACGTAGGCGGTTGTGCCAAGTCTGGGGTGAAAGTTTGCAGCTCAACTGTAAAATTGCCTTGGATACTGGTCGGCTAGAGTAGTGGAGCGGTGGCTGGAATTTATAGTGTAGCGGTGAAATGCTTAGATACTATGAGGAACACCAATTGCGAAGGCAGGTCACTGGTCACTAACTGACGCTGAGGTACGAAAGTGTGGGGATCAAACAGG	D_0__Bacteria;D_1__Bacteroidetes;D_2__Bacteroidia;D_3__Cytophagales;D_4__Bernardetiaceae;D_5__Hugenholtzia;D_6__Hugenholtzia roseola	ASV746	0	0	0	0	0	22	0	0	0	0	0	0
2b3758c2c8e35f4242203ff44755a3af	ACGCAAGCGTTATCCGGAATTACTGGGCGTAAAGAGCGTGTAGGCGGTTGTCCAAGTCACCCGTGAAAGCTCCCGGCTAAACTGGGAGAGGTCGGGTGAGACTGGACGGCTAGAGGGTTGTAGAGGGGTGTGGAATTCCGGGTGTAGTGGTGAAATGCGTAGAGATCCGGAGGAACACCAGAGGCGAAGGCGGCACCCTGGACAACACCTGACGCTGAGACGCGAAAGCGCGGGGAGC	D_0__Bacteria;D_1__Chloroflexi;D_2__Anaerolineae;D_3__SBR1031;D_4__A4b;D_5__OLB13;D_6__uncultured bacterium	ASV747	13	18	24	0	0	0	0	0	0	0	0	0
2b5d7b2bfa3b26f3e56e2b12a57913e6	GACAGAGGGTGCAAACGTTGCTCGGAATCACTGGGCGTAAAGGGCGTGTAGGCGGGAAGGTAAGTCGGGCGTGAAATCCCCAAGCTCAACTTGGGAACTGCACTCGAAACTACTTTTCTTGAGTGTCGGAGAGGAAAGCGGAATACCTGGTGTAGAGGTGAAATTCGTAGATATCAGGTGGAACACCAGTGGCGAAGGCGGCTTTCTGGACGACTACTGACGCTGAGACGCGAAAGCGTGGGGAGCAAACAGG	D_0__Bacteria;D_1__Proteobacteria;D_2__Deltaproteobacteria;D_3__Myxococcales;D_4__Sandaracinaceae;D_5__uncultured;D_6__uncultured bacterium	ASV748	0	0	0	0	0	0	9	0	0	0	0	0
2b9b1b2672c0c7faaf51988d9962f183	ATGCAAGCGTTATCCGGAATGATTGGGCGTAAAGCGTCTGTAGGTGGCTTTTTAAGTCCGCCGTCAAATCCCAGGGCTCAACCCTGGACAGGCGGTGGAAACTGCCAAGCTGGAGTACGGTAGGGGCAGAGGGAATTTCCGGTGGAGCGGTGAAATGCGTAGAGATCGGAAAGAACACCAACGGTGAAAGCACTCTGCTGGGCCGACACTGACACTGAGAGACGAAAGCTAGGGGAGC	D_0__Bacteria;D_1__Cyanobacteria;D_2__Oxyphotobacteria;D_3__Chloroplast	ASV749	0	0	0	0	0	0	0	0	0	0	0	569
2bac9e06f13b2236beab026fca794403	GGACGAGTGTTATTCATCTTGATTGGGCGTAAAGGGTACGTAGGCGGCTTTTTAAGTTTGTAGTTAAAGTTCGAGAAGTGGTCTCGTAGGGCTACATATACTGAGAAGCTAGAGTGCGAGAGAGGATGTAGGGAGTTCCAGTGTAAAGGTGAAATTTTGAGATAATGGAAATACTATCAACGGGCGAAGGCGTGCATCTGGATCGTAACTGACGCTGAGGTACGAAGGCATGGGTATC	D_0__Bacteria	ASV750	0	0	0	0	0	0	0	0	0	0	2	0
2bb98460e3f7e92b0a61487e161354ac	GTGCAAGCGTTGTCCGGATTTATTGGGCTTAAAGGGTGCGCAGGCGGCCCGTTAAGTCAGCGGTGAAAGACTGCGGCTCAACCGCAGCATTGCCGTTGATACTGGCGGGCTTGGGTGAACGTGAGGCAGGCGGAATTGACGGTGTAGCGGTGAAATGCTTAGATACCGTCAGGAACACCGATTGCGAAGGCAGCTTGCCAAAGTTCTACCGACGCTCATGCACGAAAGCACGGGTAGC	D_0__Bacteria;D_1__Bacteroidetes;D_2__Bacteroidia;D_3__Cytophagales;D_4__Hymenobacteraceae;D_5__Pontibacter	ASV751	0	0	0	0	0	0	0	3	0	0	0	0
2bc8478ddc9f2fddd69d2c86e900e61d	AACGTAGGGGACAAGCGTTATCCGGATTTATTGGGCGTAAAGGGCCCGTAGGCGGCGAGGTAAGTTGAACGTGAAAGCTCCCGGCTTAACTGGGAGAGGGCGAGCAAAACTGCCTGGCTGGAGGCTGAGAAAGGAGCGTGGAATTCCCGGTGTAGTGGTGGAATGCGTAGATATCGGGAGGAACACCGGTGGCGAAAGCGAGGCTCTGGCTCAGACCTGACGCTGAGGGGCGAAAGCGTGGGGAGCGAACGGG	D_0__Bacteria;D_1__Chloroflexi;D_2__Anaerolineae;D_3__Ardenticatenales;D_4__uncultured;D_5__uncultured Litorilinea sp.;D_6__uncultured Litorilinea sp.	ASV752	0	0	0	0	0	77	188	0	0	0	0	0
2bd26221478fafa7dbe049b93776e47e	TACTCGCGGTCCAAGTCGCAGCCATCTTTATTGGGTCTAAAACATCCGTAGCTTGCCCGATAAGTTCCTTGTGAAATCTTATCTCTTAAAGATAAGGCGTGCAAGGAGTACTGCCAGGCTAGAGACCGGTAGACGTAAGAAGTATGTTCGAAGTAGCGGTAAAATGCGTTAATCTCGGACAGACTAATAACAGCGAAGGCATCTTACGAGAACGGTTCTGACTGTGAGGGATGAAGGCTAGGGGCGCAAAACGG	D_0__Archaea;D_1__Nanoarchaeaeota;D_2__Woesearchaeia;D_3__Nanoarchaeota archaeon SCGC AAA011-D5;D_4__Nanoarchaeota archaeon SCGC AAA011-D5;D_5__Nanoarchaeota archaeon SCGC AAA011-D5;D_6__Nanoarchaeota archaeon SCGC AAA011-D5	ASV753	0	0	0	0	0	0	13	0	0	0	0	0
2bd4536260973fb5fc42342cb9d3559d	ATGCAAGCGTTATCCGGAATGATTGGGCGTAAAGCGTCCGCAGGTGGCTGTTCAAGTCTTATGTCAAAGCGCGGAGCTTAACTCCGTACAGGCATAGGAAACTGTGCAGCTAGAGTACGGTAGGGGTCACGGGAATTCCCGGTGTAGCGGTGAAATGCGTAGATATCGGGAAGAACACCAGCGGCGAAAGCGCGTGACTGGGCCGTCACTGACACTGATGGACGAAAGCTAGGGGAGC	D_0__Bacteria;D_1__Cyanobacteria;D_2__Oxyphotobacteria;D_3__Leptolyngbyales;D_4__Leptolyngbyaceae	ASV754	698	35	4	0	159	0	0	8	0	0	0	0
2be1ff943808d479ae3f5940a26a124f	GACGAACCGTCCAAACGTTATTCGGAATCACTGGGCTTAAAGGGCGCGTAGGCGGCCGAGCGGGTCGCGGGTGAAATCCCCCAGCTTAACTGGGGAACTGCCCTCGATACCACTGCGGCTCGAGGAAGGAAGGGGTCATGGGAACTGTCGGTGGAGCGGTGAAATGCGTTGATATCGACAGGAACGCCGGTGGCGAAAGCGCATGACTGGTCCTTTTCTGACGCTGAGGCGCGAAAGCCAGGGGAGCAAACGGG	D_0__Bacteria;D_1__Planctomycetes;D_2__Planctomycetacia;D_3__Gemmatales;D_4__Gemmataceae;D_5__uncultured;D_6__uncultured bacterium	ASV755	0	0	0	0	0	335	752	0	0	0	0	0
2bef6163a59b0afcc97d80bbf28943e6	GTGCAAGCGTTGTCCGGAATTATTGGGCGTAAAGAGCTCGTAGGCGGTTTGTTGCGTCGGCTGTGAAAACCTGAGGCTCAACCTCAGGCCTGCAGTCGATACGAGCAGACTAGAGTGTTGCAGGGGAGACTGGAATTCCTGGTGTAGCGGTGAAATGCGCAGATATCAGGAGGAACACCGGTGGCGAAGGCGGGTCTCTGGGCAACAACTGACGCTGAGGAGCGAAAGCGTGGGGAGC	D_0__Bacteria;D_1__Actinobacteria;D_2__Actinobacteria;D_3__Frankiales;D_4__Geodermatophilaceae;D_5__Blastococcus;D_6__uncultured bacterium	ASV756	0	0	0	0	0	0	0	0	0	0	19	0
2c09417604bc05cbba2250a9c4254752	TACAGAGGGTGCAAGCGTTAATCGGAATTACTGGGCGTAAAGCGCGCGTAGGCGGTCGGGTAAGTCGATTGTGAAATCCCCGGGCTTAACCTGGGAATTGCAGTCGATACTGCCTGGCTAGAGTGTGGAAGAGGGAAGCGGAATTTCCGGTGTAGCGGTGAAATGCGTAGATATCGGAAGGAACACCAGTGGCGAAGGCGGCTTCCTGGTCCAACACTGACGCTGAGGCGCGAAAGCGTGGGTAGCGAACAGG	D_0__Bacteria;D_1__Proteobacteria;D_2__Gammaproteobacteria;D_3__CCM19a	ASV757	0	0	0	0	0	15	49	0	0	0	0	0
2c0ad877d8af411ee3462147f9aec1f1	GACGGAGGGGGCTAGCGTTGTTCGGAATGACTGGGCGTAAAGCGCGCGTAGGCGGCCTGGCAAGTTGGATGTGAAAGCCCGGGGCTCAACCCCGGATGTGCGTTCAAAACTGCCGGGCTCGAGACCGGAAGGGGAGAGTGGAATTCCCAGTGTAGAGGTGAAATTCGTAGATATTGGGAAGAACACCGGTGGCGAAGGCGGCTCTCTGGTCCGGTTCTGACGCTGAGGTGCGAAAGCGTGGGGAGCAAACAGG	D_0__Bacteria;D_1__Proteobacteria;D_2__Alphaproteobacteria;D_3__Puniceispirillales;D_4__EF100-94H03;D_5__uncultured bacterium;D_6__uncultured bacterium	ASV758	0	0	0	0	0	0	8	0	0	0	0	0
2c1e9dad73b03ab5825e554c132b7831	TCCCGAGCGTTGTTCGGAATCACTGGGCGTAAAGGGAGCGTAGGCGGCGTGGTAAGTCAGATGTGAAATCCCGGGGCTCAACCCCGGAACTGCATCCGATACTGCCGTGCTAGAGTGATGGAGAGGTAGCTGGAATTCACGGTGTAGCAGTGAAATGCGTGGATATCGTGAGGAACACTCGTGGCGAAAGCGAGCTACTGGACATTTACTGACGCTGAGGCTCGAAGGCCAGGGTAGC	D_0__Bacteria;D_1__Verrucomicrobia;D_2__Verrucomicrobiae;D_3__Verrucomicrobiales;D_4__Rubritaleaceae;D_5__Luteolibacter;D_6__uncultured bacterium	ASV759	0	0	0	0	0	0	0	22	0	0	0	0
2c26d5fcd1b99e7ab32462e6efac9829	GTGCGAGCGTTGCTCGGAATTATTGGGCGTAAAGAGCGTGTAGGTGGCTAGGTAAGTCGGATGTGAAATCCCTGGGCTCAACCGAGGAAGTGCATTCGAAACTATCTAGCTCGAGGACAGCAGAGGGAGGTGGAATTCCTAGTGTAGAGGTGAAATTCGTAGATATTAGGAGGAATACCTGTGGCGAAGGCGGCCTCCTGGACTGTTCCTGACACTGAGACGCGAAAGCGTGGGTAGC	D_0__Bacteria;D_1__Proteobacteria;D_2__Deltaproteobacteria;D_3__Oligoflexales;D_4__0319-6G20;D_5__uncultured organism;D_6__uncultured organism	ASV760	0	0	0	0	0	0	0	0	0	0	10	0
2c2716178d2698985b9da5f2dc0ee48a	TACGTAGGGTGCAAGCGTTAATCGGAATTACTGGGCGTAAAGCGTGCGCAGGCGGTTGTGCAAGACCGATGTGAAATCCCCGGGCTTAACCTGGGAACTGCATTGGTGACTGCACGGCTAGAGTGTGTCAGAGGGGGGTAGAATTCCACGTGTAGCAGTGAAATGCGTAGAGATGTGGAGGAATACCGATGGCGAAGGCAGCCCCCTGGGATAACACTGACGCTCATGCACGAAAGCGTGGGGAGCAAACAGG	D_0__Bacteria;D_1__Proteobacteria;D_2__Gammaproteobacteria;D_3__Betaproteobacteriales;D_4__Burkholderiaceae;D_5__Noviherbaspirillum	ASV761	0	0	0	0	0	0	28	0	0	0	0	0
2c3dcb04283efa23cf489fe84e7e330c	TACGTAGGTGGCAAGCGTTGTCCGGATTTACTGGGCGTAAAGGGCGTGTAGGCGGCCTGTTAAGTCCGGTGTAAAATCTCCCGGCTCAACTGGGAGGGTGCGCTGGATACTGGCAGGCTAGAGGGGGGCAGAGGAAGGTGGAATTCCCGGTGTAGCGGTGAAATGCGTAGATATCGGGAGGAACACCAGTGGCGAAGGCGGCCTTCTGGGCCTACCCTGACGCTGAGGCGCGAAAGCGTGGGGAGCAAACCGG	D_0__Bacteria;D_1__Chloroflexi;D_2__Dehalococcoidia;D_3__S085;D_4__uncultured bacterium;D_5__uncultured bacterium;D_6__uncultured bacterium	ASV762	0	0	0	0	0	4	7	0	0	0	0	0
2c3fa2e450fa60a67579cfc95e0094d6	AACGTAGGGGGCGAGCGTTATCCGGAATCACTGGGCGTAAAGGGCGTCTAGGCGGCCTGGTAAGTCCCGCGTGAAAGCTCCCGGCTCAACTGGGAGAGGGCGCGGGAGACTGGCAGGCTTGAGACTCGGAGGGGGGTGTGGAATTCCCGGTGGAGTGGTGAAATGCGTTGAGATCGGGAGGAACACCTGTGGCGAAGGCGGCACCCTGGCCGAGGTCTGACGCTGAAGCGCGAGAGCGTGGGGAGCAAACGGG	D_0__Bacteria;D_1__Chloroflexi;D_2__Anaerolineae;D_3__SBR1031	ASV763	0	0	0	0	0	19	0	0	0	0	0	0
2c46c990fbd99f27f4b7a87454695558	TGGCGAGCGTTGCTCGGATTCATTGGGTGTAAAGGGTCGGTAGGCGGTTTGATAAGTGCCCGGTGAAATTCTACGGCTTAACCGTGGGACGCCCGGGTAGACTGTCAGACTTGAGGTCTGGAGGGGCAGGCGGAATTCCCGGTGTAAGGGTGAAATCTGTAGATATCGGGAGGAACACCAGTAGCGAAGGCGGCCTGCTAGACAGCACCTGACGCTGAGCGACGAAAGCGTGGGGAGC	D_0__Bacteria;D_1__Omnitrophicaeota;D_2__uncultured bacterium;D_3__uncultured bacterium;D_4__uncultured bacterium;D_5__uncultured bacterium;D_6__uncultured bacterium	ASV764	0	4	0	0	0	0	0	0	0	0	0	0
2c48222ddb2b6bf82f09ad3363b7bccd	TACAGAGGGGGCAAGCGTTATTCGGAATTATTGGGCGTAAAGGGCGCGTAGGCGGCCTGGCAAGTGACGGGTGAAATCCCTCGGCTTAACCGAGGAACTGCCTGTCAGACTGCTTGGCTTGAGACCGGGAGAGGCGAGTGGAATTCCCAGTGTAGCGGTGAAATGCGTAGATATTGGGAGGAACACCAGTGGCGAAGGCGGCTCGCTGGACCGGAACTGACGCTGAGGCGCGAAAGCGTGGGGAGCAAACAGG	D_0__Bacteria;D_1__Acidobacteria;D_2__Holophagae;D_3__Subgroup 7;D_4__uncultured Acidobacteria bacterium;D_5__uncultured Acidobacteria bacterium;D_6__uncultured Acidobacteria bacterium	ASV765	0	0	0	0	0	0	4	0	0	0	0	0
2c4a58b178b15c578ddd974f5fd61da2	GGGCTAGCGTTGTTCGGAATCACTGGGCGTAAAGCGCACGTAGGCGGGCTTGTCAGTCAGGGGTGAAATCCCGAGGCTCAACCTCGGAACTGCCTCCGATACAGCAAGTCTCGAGTCCGGAAGAGGTGGGTGGAATTCCTAGTGTAGAGGTGAAATTCGTAGATATTAGGAAGAACACCAGTGGCGAAGGCGGCCCACTGGTCCGGTACTGACGCTGAGGTGCGAAAGCGTGGGGAGC	D_0__Bacteria;D_1__Proteobacteria;D_2__Alphaproteobacteria;D_3__Rhizobiales;D_4__Hyphomicrobiaceae	ASV766	0	0	0	0	0	0	0	23	0	0	0	0
2c66052068ec98bc5d099ee369b672d0	TACAGAGGTCCCAAGCGTTGTTCGGATTCACTGGGCGTAAAGGGTGCGTAGGCGGTCGGATAAGTCTGATGTGAAATCTTCGAGCTCAACTCGGAAACTGCATTGGATACTATTCGGCTTGAGGTCTGGAGGGGGGACTGGAATTCTCGGTGTAGCAGTGAAATGCGTAGATATCGAGAGGAACACCAGTGGCGAAGGCGAGTCCCTGGACAGGTCCTGACGCTGAGGCACGAAAGCTAGGGGAGCAAACAGG	D_0__Bacteria;D_1__Verrucomicrobia;D_2__Verrucomicrobiae;D_3__Pedosphaerales;D_4__Pedosphaeraceae;D_5__uncultured bacterium;D_6__uncultured bacterium	ASV767	0	0	0	0	0	0	5	0	0	0	0	0
2c7fb534e9e697a1205c5f260bc21538	TACGGAGGGTGCAAGCGTTATCCGGATTCACTGGGTTTAAAGGGTGCGTAGGCGGGCAGGTAAGTCAGTGGTGAAATCCCCGAGCTTAACTTGGGAACTGCCGTTGATACTATCTGTCTTGAATACTGTGGAGGTAAGCGGAATATGTCATGTAGCGGTGAAATGCTTAGATATGACATAGAACACCTATTGCGAAGGCAGCTTGCTACACAGTCATTGACGCTGAGGCACGAAAGCGTGGGGATCAAACAGG	D_0__Bacteria;D_1__Bacteroidetes;D_2__Bacteroidia;D_3__Chitinophagales;D_4__Chitinophagaceae	ASV768	0	0	0	0	0	0	11	0	0	0	0	0
2c80e63476d4319e386fbf2097963b42	TACGGAGGGTGCGAGCGTTAATCGGAATTACTGGGCGTAAAGCGCACGCAGGCGGCAACGTAAGTCAGATGTGAAAGCCCCGGGCTTAACCTGGGAATTGCATTTGAAACTGCGTTGCTAGAGTGTGGGAGAGGGAAGTGGAATTCCAGGTGTAGCGGTGAAATGCGTAGATATCTGGAGGAACACCAGTGGCGAAGGCGACTTCCTGGACCAACACTGACGCTCAGGTGCGAAAGCGTGGGGAGCAAACAGG	D_0__Bacteria;D_1__Proteobacteria;D_2__Gammaproteobacteria	ASV769	0	0	0	0	0	0	7	0	0	0	0	0
2c913c06c08a15769a339bcbe7317cea	GGACAAACGTTACTCGGAATCACTGGGCTTAAAGGGTGCGTAGGCTGCGCGGAGGGTGGGATGTGAAATCCCCCGGCTCAACCGGGGAATAGCGTCCCAAACCGCCGTGCTCGAGGAAGACAGGGGTGAGCGGAACTGATGGTGGAGCGGTGAAATGCGTTGATATCATCAGGAACACCAGTGGCGAAGGCGGCTCACTGGGTCTTTCCTAACGCTGAGGCACGAAAGCTAGGGGAGC	D_0__Bacteria;D_1__Planctomycetes;D_2__Planctomycetacia;D_3__Pirellulales;D_4__Pirellulaceae;D_5__uncultured;D_6__uncultured bacterium	ASV770	0	0	0	0	0	0	0	9	0	0	0	0
2c9d00e714c3ad8a5ab72af628a86a6e	GTGCAAGCGTTATCCGGATTCACTGGGTTTAAAGGGTGCGTAGGCGGGCTTGTAAGTCAGTGGTGAAAGCCCGGAGCTTAACTCCGGAACTGCCATTGATACTGCAGGTCTTGAGTACACTTGAGGTGGGCGGAATACATCATGTAGTGGTGAAATACTTAGATATGATGTAGAACACCGATTGCGAAGGCAGCTCACTAAATTGTAACTGACGTTGAGGCACGAAAGCGTGGGGATC	D_0__Bacteria;D_1__Bacteroidetes;D_2__Bacteroidia;D_3__Chitinophagales;D_4__37-13;D_5__uncultured soil bacterium;D_6__uncultured soil bacterium	ASV771	0	0	15	0	7	0	0	7	0	0	12	0
2ca37eaaf0eafb2685c793671d0936f7	TACGTAGGGTGCAAGCGTTAATCGGAATTACTGGGCGTAAAGCGTGCGCAGGCGGTTGTGTAAGACAGGTGTGAAATCCCCGGGCTTAACCTGGGAACTGCACTTGTGACTGCACGGCTAGAGTGCGGCAGAGGGGGATGGAATTCCGCGTGTAGCAGTGAAATGCGTAGATATGCGGAGGAACACCAATGGCGAAGGCAATCCCCTGGGCCTGCACTGACGCTCATGCACGAAAGCGTGGGGAGCAAACAGG	D_0__Bacteria;D_1__Proteobacteria;D_2__Gammaproteobacteria;D_3__Betaproteobacteriales;D_4__Burkholderiaceae	ASV772	0	0	0	0	0	963	120	0	0	0	0	0
2cb968a28062dde415f3afa22c116821	GGGCGAGCGTTGTCCGGAATTACTGGGCGTAAAGGGCGCGTAGGCGGCCTGTTAAGTCGAGTGTGAAATCTCACAGCTCAACTGTGAGACTGCGCTCGAAACTGGCGGGCTTGAGGTCAGGAGAGGGAAGTGGAATTCCCGGTGTAGCGGTGAAATGCGTAGATATCGGGAGGAACACCAGTGGCGAAGGCGACTTCCTGGACTGCACCTGACGCTGAGGCGCGAAAGCTAGGGGAGC	D_0__Bacteria;D_1__Firmicutes;D_2__Clostridia;D_3__D8A-2;D_4__uncultured Firmicutes bacterium;D_5__uncultured Firmicutes bacterium;D_6__uncultured Firmicutes bacterium	ASV773	0	0	0	0	0	0	0	0	0	0	7	0
2cc2879d21a18ffd9ca2103a128a6fa5	ATGCAAGCGTTGTCCGGATTCATTGGGCGTAAAGAGTTCGTAGGTGGTTTGTTAAGTCTGGTGTTAAAGGCCGGGGCCCAACCCTGGAGGTGCATCGGATACTGGCAGACTTGAGTGCGTTAGAGGTGAGTGGAATTCCCAGTGTAGCGGTGAAATGCATAGATATTGGGAAGAACACCGGTGGCGTAAGCGACTCACTGGGACGTAACTGACACTGAGGAACGAAAGCCGGGGGAGC	D_0__Bacteria;D_1__Cyanobacteria;D_2__Melainabacteria;D_3__Obscuribacterales	ASV774	0	8	0	0	0	0	0	0	0	0	0	0
2cd8c662a3ef390e50fe6e4151e5208b	ATCCGAGCGTTATCCGGAATCATTGGGTTTAAAGGGTCCGTAGGCGGGCGCATAAGTCAGGGGTGAAAGTTTGCCGCTCAACGGTAAAATTGCCCTTGATACTGTGCGCCTTGAATGGCGGTGAAGTGGCTGGAATGTGCAGTGTAGCGGTGAAATGCTTAGATATTGCACAGAACACCGATTGCGAAGGCAGGCCACTAACCGCGCATTGACGCTGAGGGACGAAAGCGTGGGGAGC	D_0__Bacteria;D_1__Bacteroidetes;D_2__Bacteroidia;D_3__Flavobacteriales;D_4__Flavobacteriaceae	ASV775	0	22	0	0	0	0	0	0	0	0	13	13
2cdb9cd4f1bcb5f073a666dfe872a23c	TACGGGGGGGGCAAGCGTTGTTCGGAATTACTGGGCGTAAAGGGCTCGTAGGCGGCCAACTCAGTCACACGTGAAATCCCTCGGCTCAACCGGGGAACTGCGTGTGATACTGGATGGCTCGAGTCCGGGAGAGGGATGCGGAATTCCAGGTGTAGCGGTGAAATGCGTAGATATCTGGAGGAACACCGGTGGCGAAGGCGGCATCCTGGACCGGCACTGACGCTGAGGAGCGAAAGCCAGGGGAGCAAACGGG	D_0__Bacteria;D_1__Acidobacteria;D_2__Subgroup 6	ASV776	0	0	0	0	0	0	5	0	0	0	0	0
2ce747416074c4f01d0c54fda735b49b	GACGAAGGTGGCTAGCGTTATTCGGATTTACTGGGCATAAAGCGCACGTAGGCGGCTCGGTAAGTCGGGGGTGAAAGCCCGCAGCTCAACTGCGGAATTGCCTTCGATACTGCCGAGCTTGAGTGCAGGAGGGGTGACTGGAACTCCAGGTGTAGCGGTGAAATGCGTAGATATCTGGAGGAACACCAGAGGCGAAGGCGGGTCACTGGACTGCAACTGACGCTGAGGTGCGAAAGCTAGGGGAGCGAACAGG	D_0__Bacteria;D_1__Planctomycetes;D_2__OM190;D_3__uncultured Planctomyces sp.;D_4__uncultured Planctomyces sp.;D_5__uncultured Planctomyces sp.;D_6__uncultured Planctomyces sp.	ASV777	0	0	0	0	0	5	0	0	0	0	0	0
2ce8dd9aca530ff08d4e344b4edce1dc	CCCCGAGTGGTCGGGACGATTATTGGGCCTAAAGCATCCGTAGCCGGTTCTGCAAGTCCTCCGTTAAATCCACCTGCTCAACAGATGGGCTGCGGGGGATACTACAGGGCTAGGAGGCGGGAGAGGCAAGCGGTACTCGGTGGGTAGGGGTAAAATCCTCTGATCCACTGAAGACCACCAGTGGCGAAGGCGGCTTGCCAGAACGCGCTCGACGGTGAGGGATGAAAGCTGGGGGAGC	D_0__Archaea;D_1__Thaumarchaeota;D_2__Nitrososphaeria;D_3__Nitrososphaerales;D_4__Nitrososphaeraceae;D_5__Candidatus Nitrososphaera;D_6__uncultured archaeon SAGMA-W	ASV778	0	79	0	0	0	0	0	0	0	0	17	0
2d0770e7d4cfb743e6e7d1b2e4e2c314	GTGCAAGCGTTATTCGGATTCATTGGGCGTAAAGGGCGCGTAGGCGGCCGTGTAAGTCTGGTGTGTAAACGCTACCGCTCAACGGAGCGATTGCATTGGATACTGCATGGCTTGAGGGCGAGAGAGGTGAGCAGAATGAGTGGTGTAGCGGTGGAATGCGTAGATATCACTCAGAATACCTGTGGCGAAGGCGGCTCACTGGCTCGCATCTGACGCTGAGGCGCGAAAGCGTGGGGAGC	D_0__Bacteria;D_1__BRC1;D_2__uncultured organism;D_3__uncultured organism;D_4__uncultured organism;D_5__uncultured organism;D_6__uncultured organism	ASV779	0	0	0	0	29	0	0	0	0	0	0	0
2d20c2f0e223e2405079e71ebe0465ec	TACGAATGGGGCAAGCGTTGTTCGGAATCACTGGGCTTAAAGCGTGCGCAGGCGGATCTGCAAGTCAGGTGTGAAATCCCGGGGCTTAACCCCGGAACTGCACTTGAAACTGCAAATCTAGAATCCGATAGAGGTTGGGAGAATTCCGAGTGTAGAGGTAAAATTCGCAGATATTCGGAGGAATACCAGTGGCGAAGGCGCCCAACTGGGTCGGTATTGACGCTCATGTACGAAAGCGTGGGGAGCAAACAGG	D_0__Bacteria;D_1__Proteobacteria;D_2__Alphaproteobacteria;D_3__Micavibrionales;D_4__Micavibrionaceae;D_5__uncultured;D_6__uncultured bacterium	ASV780	0	0	0	0	0	13	110	0	0	0	0	0
2d47e6fdffbc90e2e4be63c949c65428	TGGCGAGCGTTGTCCGGAATTATTGGGCGTAAAGGGTGCGTAGGCGGCTCTTTAAGTGGGATGTGAAATCCCTGGGCTCAACCCAGGAACTGCATTCCAAACTGGAGAGCTAGAGTGCAGGAGAGGAAAGCGGAATTCCCAGTGTAGCGGTGAAATGCGTAGAGATTGGGAGGAACACCAGTGGCGAAGGCGGCTTTCTGGACTGTAACTGACGCTGAGGCACGAAAGCGTGGGGAGC	D_0__Bacteria;D_1__Firmicutes;D_2__Clostridia;D_3__Clostridiales;D_4__Clostridiaceae 1;D_5__Caloramator	ASV781	0	0	0	0	27	0	0	0	0	0	0	0
2d509de45a72d69eaab8b909cfd879de	TCTCAAGCGTTGTTCGGATTCATTGGGCGTAAAGGGTGCGTAGGTGGTTGCGTAAGTCTGGTGTGAAATCTCGGGGCTCAACCCCGAAATTGCATTGGATACTGCGCGACTCGAGGACTGTAGAGGAGAGAGGAATTCACGGTGTAGCAGTGAAATGCGTAGAGATCGTGAGGAAGACCAGTTGCGAAGGCGTCTCTCTGGGCAGTTCCTGACACTGAGGCACGAAGGCCAGGGGAGC	D_0__Bacteria;D_1__Verrucomicrobia;D_2__Verrucomicrobiae;D_3__Chthoniobacterales;D_4__Terrimicrobiaceae;D_5__Terrimicrobium	ASV782	0	0	0	0	0	0	0	0	0	0	5	0
2d6132cec0385f59ed223cb440ae7aa0	TACAGAGGGTGCAAGCGTTAATCGGAATTACTGGGCGTAAAGCGCACGTAGGCGGCTTTGTAAGCTGGTTGTGAAATCCCCGAGCTTAACTTGGGAATTGCAATCAGGACTGCGGAGCTAGAGTGTGGTAGAGGGAGGTGGAATTTCCGGTGTAGCGGTGAAATGCGTAGATATCGGAAGGAACACCCGTGGCGAAGGCGGCCTCCTGGACCAACACTGACGCTGAGGTGCGAAAGCGTGGGGATCAAACAGG	D_0__Bacteria;D_1__Proteobacteria;D_2__Gammaproteobacteria	ASV783	0	0	0	0	0	0	2	0	0	0	0	0
2d85a964160c86c8040893a3d597560f	AACGTAGGAGGCAAGCGTTATCCGGATTCACTGGGCGTAAAGCGCGTGCAGGCGGTTCGGTAAGTTGGGCGTGAAATCTCTTGGCTTAACTAGGAGAGGTCGTCCAATACTACCGGGCTAGAGAGTGGTAGAGGAAAATGGAATTCCCGGTGTAGTGGTGAAATGCGTAGATATCGGGAGGAACACCAGTGGCGAAAGCGATTTTCTGGACCATTTCTGACGCTCAGACGCGAAAGCTAGGGTAGTAAACGGG	D_0__Bacteria;D_1__Chloroflexi;D_2__Anaerolineae;D_3__Anaerolineales;D_4__Anaerolineaceae;D_5__uncultured	ASV784	0	0	0	0	0	0	52	0	0	0	0	0
2d8b3244fc42333d8049ee72ef60b9c3	TACAGAGGGGGCAAGCGTTGTTCGGAATTACTGGGCGTAAAGGGCGCGTAGGCGGCCTGCTAAGTCGAACGTGAAATCCCCGGGCTCAACCCGGGAACTGCGTTCGATACTGGTTGGCTTGAATCCGGGAGAGGGATGCGGAATTCCAGGTGTAGCGGTGAAATGCGTAGATATCTGGAGGAACACCGGTGGCGAAGGCGGCATCCTGGACCGGCATTGACGCTGAGGCGCGAAAGCCAGGGGAGCAAACGGG	D_0__Bacteria;D_1__Acidobacteria;D_2__Subgroup 6	ASV785	0	0	0	0	0	0	8	0	0	0	0	0
2dbd147f4f34bc2ee5bc4a03d972b21f	GACAGAGGGTGCAAACGTTGCTCGGAATCACTGGGCGTAAAGGGCGTGTAGGCGGGTCGGTAAGTCGGGCGTGAAATCCCCAAGCTCAACTTGGGAACTGCACTCGAAACTACCTTCCTTGAGTGCCGGAGAGGAAAGCGGAATTCCTGGTGTAGAGGTGAAATTCGTAGATATCAGGAGGAACACCAGTGGCGAAGGCGGCTTTCTGGACGGTAACTGACGCTGAGACGCGAAAGCGTGGGGAGCAAACAGG	D_0__Bacteria;D_1__Proteobacteria;D_2__Deltaproteobacteria;D_3__Myxococcales;D_4__Sandaracinaceae;D_5__uncultured;D_6__uncultured bacterium	ASV786	0	0	0	0	0	0	6	0	0	0	0	0
2dd42138d49e78438edc7dd87cb4957e	TACGAAGGGTGCAAGCGTTACTCGGAATTACTGGGCGTAAAGCGTGCGTAGGCGGTTCGTTAAGTCAGATGTGAAAGCCCCGGGCTCAACCTGGGAATGGCATTTGATACTGGCGGGCTAGAGTACGGTAGAGGGTGGTGGAATTCCCGGTGTAGCAGTGAAATGCGTAGAGATCGGGAGGAACATCCGTGGCGAAGGCGGCCACCTGGACCAGTACTGACGCTGAGGCACGAAAGCGTGGGGAGCAAACAGG	D_0__Bacteria;D_1__Proteobacteria;D_2__Gammaproteobacteria;D_3__Xanthomonadales;D_4__Xanthomonadaceae;D_5__uncultured;D_6__uncultured Luteimonas sp.	ASV787	0	0	0	0	0	829	2365	0	0	0	0	0
2de1d3fbe50f6ae2cc98933a05cbd918	TACGGAGGGTGCAAGCGTTAGTCGGATTTACTGGGCATAAAGGGCGCGTAGGCGGGGGGATAAGTCAGTTGTGAAATCCCGGAGCTCAACTCCGGAACGGCAACTGATACTGTTCTTCTCGAGGATAGGCGGAGAAAACGGAATTCCACGTGTAGCGGTGAAATGCGTAGATATGTGGAAGAACACCCGTGGCGAAAGCGGTTTTCTAGCTTACTCCTGACGCTGAGGCGCGAAAGCAAGGGGAGCAAACAGG	D_0__Bacteria;D_1__Chlamydiae;D_2__Chlamydiae;D_3__Chlamydiales	ASV788	0	0	0	0	0	31	0	0	0	0	0	0
2de5a800425fe5c752c767d052d4d765	GGGCTAGCGTTGTTCGGAATTACTGGGCGTAAAGCGCACGTAGGCGGCGCGTTTAGTCAGGGGTGAAAGGCCTGGGCTTAACCCGGGGGGTGCCTTTGATACTGGCGTGCTGGAGTTCGGGAGAGGGTGGTGGAATTCCCAGTGTAGAGGTGAAATTCGTAGATATTGGGAAGAACACCGGTTGCGAAGGCGGCCACCTGGCCCGGGACTGACGCTGAGGTGCGAAAGCGTGGGGAGC	D_0__Bacteria;D_1__Proteobacteria;D_2__Alphaproteobacteria	ASV789	0	11	0	0	0	0	0	0	0	0	0	0
2de94d356528898cd0c337185d15f147	TACGTAGGGGTCGAGCGTTGTCCGGACTTACTGGGCGTAAAGCGTGGGTAGGTGGTCTGGGATGTGCCGTGTGAAAGCCCCGCGTTCATCGGGGGGAGGTCGCGGTAGACACCCGGACTGGAGGCAGCGAGAGGGCGGTGGAATTCCCGGTGTAGTGGTGAAATGCGTAGATATCGGGAGGAACACCAGTGGCGCAAGCGGCCGCCTGGCGCTGACCTGACACTGAGCCACGACGGCGTGGGGAGCAAACGGG	D_0__Bacteria;D_1__Chloroflexi;D_2__Chloroflexia;D_3__Chloroflexales;D_4__Herpetosiphonaceae;D_5__Herpetosiphon;D_6__uncultured bacterium	ASV790	0	0	0	0	0	300	3	0	0	0	0	0
2df15ed2a8062c2705b6ca782a1a6b5f	GTGCAAGCGTTGTTCGGAATCACTGGGCGTAAAGGGCGTGTAGGCGGTCCACTAAGTCTGATGTGAAAGCCCGGGGCTCACCCCCGGAAGTGCATTGGAAACTGGTGGACTCGAGTCCCGGAGAGGAAGGTGGAATTCCTGGTGTAGCGGTGAAATGCGTAGATATCAGGAGGAATACCGGTGGCGAAGGCGGCCTTCTGGACGGTGACTGACGCTGAGACGCGAAAGCGTGGGGAGC	D_0__Bacteria;D_1__Proteobacteria;D_2__Deltaproteobacteria;D_3__Desulfarculales;D_4__Desulfarculaceae;D_5__uncultured;D_6__uncultured bacterium	ASV791	0	23	0	0	0	0	0	0	0	0	0	0
2df3344abdb56a134bad03f14befe106	GTGCAAACGTTGCTCGGAATCACTGGGCATAAAGCGCACGTAGGCGGCCAACTAAGTCGGATGTGAAAGGTCTCGGCTCAACCGGGGAATTGCATCCGATACTGGTTGGCTCGAGGACGGTTGGGGTGAGTGGAACTCCAGGTGGAGCGGTGAAATGCGTAGATATCTGGAGGAACACCGGTGGCGAAAGCGGCTCACTGGACCGTTACTGACGCTGAGGTGCGAAAGCTAGGGGAGC	D_0__Bacteria;D_1__Planctomycetes;D_2__OM190;D_3__uncultured bacterium;D_4__uncultured bacterium;D_5__uncultured bacterium;D_6__uncultured bacterium	ASV792	0	4	0	0	0	0	0	0	0	0	0	17
2e0762420ecd0200f40b37d68cae23b4	TCTCAACCGTTGTTCGGATTTATTGGGCGTAAAGGGTGCGTAGGCTGCAGTGTAAGTCAGGTGTGAAATTTCGGAGCTTAACTTCGAAACTGCACTTGATACTATACTGCTAGAGCGCTGTAGAGGAAGCTGGAATTTACGGTGTAGCAGTGAAATGCGTAGATATCGTAAGGAAGACCAGTGGCGAAAGCGAGTTTCTGGACAGCAGCTGACGCTGAGGCACGAAGGCCAGGGGAGC	D_0__Bacteria;D_1__Verrucomicrobia;D_2__Verrucomicrobiae;D_3__Chthoniobacterales;D_4__Chthoniobacteraceae;D_5__Chthoniobacter;D_6__uncultured bacterium	ASV793	0	0	0	0	0	0	0	6	0	0	0	0
2e2a623b0a0e4875db8b43b6cc55a7e0	GACGTAGGATGCAAGCGTTATCCGGAATTATTGGGCGTAAAGAGTTCGTAGGCGGTTTGTTAAGTTGGATATTAAATCTTTGAGCTTAACTCAAAGTCGGTATCCAAAACTGGCAGGCTAGAGACAGGGAAAGGTAGATAGAATTCTGCATGTAGGGGTAATATCCGTAGATATGCAGAGGAATACCAAAAGCGAAGGCAGTCTACTGGCCCTGTTCTGACGCTCAAGAACGAAAGCGTGGGTAGCAAACGGG	D_0__Bacteria;D_1__Patescibacteria;D_2__Gracilibacteria;D_3__Candidatus Peregrinibacteria;D_4__uncultured bacterium;D_5__uncultured bacterium;D_6__uncultured bacterium	ASV794	0	0	0	0	0	6	0	0	0	0	0	0
2e39292f05729a84ba64dd97a5487caa	TACGGAGGGTGCAAGCGTTGTTCGGAATTATTGGGCGTAAAGGGCAGGTAGGTGGTCTTGTAAGTCTGCTGTGAAATCCCCGGGCTTAACTCGGGAAGTGCGGCAGATACTGTAAGACTAGAGTGCTGGAGGGGTTCGTGGAATTCCCGGTGTAGCGGTGAAATGCGTAGATATCGGGAGGAACACCAGAGGCGAAGGCGGCGAACTTGACAGTAACTGACACTAAACTGCGAAAGCGTGGGGAGCAAACAGG	D_0__Bacteria;D_1__Proteobacteria;D_2__Deltaproteobacteria;D_3__Oligoflexales;D_4__0319-6G20;D_5__marine metagenome;D_6__marine metagenome	ASV795	0	0	0	0	0	0	15	0	0	0	0	0
2e4c2169ef10631cadf192cfd3e9f70d	GTGCAAGCGTTGTTCGGAATTACTGGGCGTAAAGCGCGTGTAGGCGGCGCGTCAAGTCTTGTGTGAAAGCCCTGGGCTCAACCCAGGAAGTGCGCGAGATACTGACGTGCTTGAGTGTCGGAGAGGGTGGCGGAATTCCCGGTGTAGAGGTGAAATTCGTAGATATCGGGAGGAACACCTGTGGCGAAGGCGGCCACCTGGACGATGACTGACGCTGAGACGCGAAAGCGTGGGTAGC	D_0__Bacteria;D_1__Proteobacteria;D_2__Deltaproteobacteria;D_3__Myxococcales;D_4__Blfdi19	ASV796	0	0	0	0	0	0	0	0	0	0	6	0
2e6d3b00c9f7380476dfa71c2ed2a9d6	TCCCGAGCGTTGTTCGGATTCACTGGGCGTAAAGGGTGCGTAGGCGGTCTAGTAAGTCTGATGTGAAATCTCCGGGCTCAACCCGGAAATGGCATCGGAAACTACTGGGCTGGAGGGTTGGAGGGGGGACTGGAATTCTCGGTGTAGCAGTGAAATGCGTAGATATCGAGAGGAACACCAGTGGCGAAGGCGAGTCCCTGGACAACTACCTGACGCTGAGGCACGAAAGCTAGGGGAGC	D_0__Bacteria;D_1__Verrucomicrobia;D_2__Verrucomicrobiae;D_3__Pedosphaerales;D_4__Pedosphaeraceae;D_5__uncultured bacterium;D_6__uncultured bacterium	ASV797	0	0	0	0	0	0	0	0	0	0	10	0
2e736fa8259c4f593ce1ae8b33bd0c0f	TGGCGAGCGTTGTCCGGATTCATTGGGTTTAAAGGGTGCGTAGGCGGCCATTTAAGTCAGTGCTGAAATACCCCGGCTTAACCGGGGGGGTGGCATTGATACTGGATGGCTTGAGGACTAGCGAGGCAGGCGGAATTGACGGTGTAGCGGTGAAATGCATAGATATCGTCAAGAACACCGATAGTGAAGACAGCTTGCCAGGGAGTCTCTGACGCTGAGGCACGAAAGTGTGGGGATC	D_0__Bacteria;D_1__Bacteroidetes;D_2__Bacteroidia;D_3__Cytophagales;D_4__Microscillaceae;D_5__uncultured;D_6__uncultured Bacteroidetes bacterium	ASV798	0	0	0	0	16	0	0	14	0	0	31	0
2e887bcf0e3808da35b0bcf6f5ca4fac	GACGAGGGGTCCAAGCGTTGCTCGGAATCATTGGGCGTAAAGCGGGTGTAGGTGGCTTTGTAAGTCAGAAGTGAAAGCCCCGGGCTCAACCCGGGAAGTGCTTTTGAAACTGCTTAGCTTGAGTGTAGGAGAGGGCAGTAGAATTCCTGGTGTAGTGGTGAAATACGTAGATATCAGGAGGAATACCGGAGGGGAAGCCGGCTGCCTGGCCTAACACTGACACTCAGACCCGAAAGCGTGGGGATCAAACAGG	D_0__Bacteria;D_1__Proteobacteria;D_2__Deltaproteobacteria;D_3__Bdellovibrionales;D_4__Bdellovibrionaceae;D_5__Bdellovibrio;D_6__uncultured bacterium	ASV799	0	0	0	0	0	0	2	0	0	0	0	0
2e9fa9fbe8d61a3b106255b0334b29f4	TACGAAGGGGGCTAGCGTTGCTCGGAATCACTGGGCGTAAAGCGCACGTAGGCGGCTATCTAAGTCGGGGGTGAAATCCTGGAGCTCAACTCCAGAACTGCCTTCGATACTGGGTGGCTCGAGTCCGGGAGAGGTGAGTGGAACTGCGAGTGTAGAGGTGAAATTCGTAGATATTCGCAAGAACACCAGTGGCGAAGGCGGCTCACTGGCCCGGTACTGACGCTGAGGTGCGAAAGCGTGGGGAGCAAACAGG	D_0__Bacteria;D_1__Proteobacteria;D_2__Alphaproteobacteria;D_3__Rhizobiales;D_4__Xanthobacteraceae	ASV800	0	0	0	0	0	7	0	0	0	0	0	0
2ea02e23180e527e9b727e7aa85d3ad1	TACGTAGGGTGCGAGCGTTGTCCGGAATCACTGGGTGTAAAGGGTCCGCAGGCGGGTCTGCGAGTCGTTGGTGAAATGCTGGGGCTTAACCTCAGAATTGCCGACGATACTGCAGGTCTTGAGTGCAGAAGAGGGAGACGGAATTCCTGGTGTAGCGGTGAAATGCGTAGATATCAGGAAGAACACCGGTGGCGAAGGCGGTCTCCTGGTCTGTTACTGACGCTCAGGGACGAAAGCGTGGGGAGCAAACAGG	D_0__Bacteria;D_1__Bacteroidetes;D_2__Ignavibacteria;D_3__Kryptoniales;D_4__BSV26;D_5__uncultured bacterium;D_6__uncultured bacterium	ASV801	0	0	0	0	0	7	110	0	0	0	0	0
2ea81d4b478bc72da2e6d5047e626320	TACGGAGGGTGCAAGCGTTATTCGGATTGACTGGGCGTAAAGAGCACGTAGGCGGTTTTTTAAGTCTGATGTGAAAGCCCTCGACTCAATCGAGGAAGTGCATTGGATACTGAAAGGCTAGAGTTCAGGAGGGGAGAGCGGAATTCCCGGTGTAGAGGTGAAATTCGTAGATATCGGGAGGAACAACGGAGGCGAAGGCGGCTCTCTGGACTGATACTGACGCTGAGGTGCGAAAGCGTGGGGAGCAAACAGG	D_0__Bacteria;D_1__Proteobacteria;D_2__Deltaproteobacteria;D_3__SAR324 clade(Marine group B);D_4__uncultured bacterium;D_5__uncultured bacterium;D_6__uncultured bacterium	ASV802	0	0	0	0	0	4	21	0	0	0	0	0
2eafaf0944af92f76a1fa69fce6f4c4a	GTGCAAGCGTTGTTCGGAATTACTGGGCGTAAAGCGTGTGTAGGCGGTCTGCTAAGCTTGATGTGAAATCCTTGGGCTTAACTCAAGAACTGCATCGAGAACTGGTAGACTAGAGTCTGGGAGAGGGCGGTAGAATTCCTGGTGTAGAGGTGAAATTCGTAGATATCAGGAGGAATACCGGTGGCGAAGGCGGCCGCCTGGACCAGTACTGACGCTAAAACACGAAAGCGTGGGGAGC	D_0__Bacteria;D_1__Proteobacteria;D_2__Deltaproteobacteria;D_3__Myxococcales;D_4__FFCH16767;D_5__uncultured bacterium;D_6__uncultured bacterium	ASV803	0	0	0	0	0	0	0	0	0	0	0	30
2ebc824a69deb0260afffc77186937a1	TACGAAGGGGGCTAGCGTTGCTCGGAATCACTGGGCGTAAAGGGCGCGTAGGCGGCCCCGCCCGTCGGGCGTGAAATCCCCGGGCTCAACCCGGGGCGGTCGCCCGGGACGGCGGGGCTGGAGGACGGGAGAGGGCCGCGGAATTCCCAGTGTAGAGGTGAAATTCGTAGATATTGGGAAGAACACCGGTGGCGAAGGCGGCGGCCTGGCCCGGACCTGACGCTGAGGCGCGACAGCGTGGGGAGCAAACAGG	D_0__Bacteria;D_1__Proteobacteria;D_2__Alphaproteobacteria;D_3__Acetobacterales;D_4__Acetobacteraceae;D_5__Craurococcus;D_6__uncultured bacterium	ASV804	0	0	0	0	0	0	7	0	0	0	0	0
2ecf5ff88ee39ee40b0f993f89545660	GACGAACCGTCCTAACGTTGTTCGGATTCACTGGGCTTAAAGGGCGCGTAGGCGGGCGAGCAAGTCCGGGGTGAAATCTTTCGGCTCAACCGGAAAATGGCCTTGGATACTGCTCGTCTCGAGGGAGGTAGGGGTCTGCGGAACTTCCGGTGGAGCGGTGAAATGCGTTGATATCGGAAGGAACGCCGGTGGCGAAAGCGGCGGACTGGACCTCTTCTGACGCTGAGGCGCGAAAGCTAGGGGAGCGAACGGG	D_0__Bacteria;D_1__Planctomycetes;D_2__Planctomycetacia;D_3__Gemmatales;D_4__Gemmataceae;D_5__uncultured	ASV805	0	0	0	0	0	9	34	0	0	0	0	0
2ed1fd8c6a6ebb9c78a633c38c60b9e1	CCTCGAGTGGTCAGGAGGTTTATTGGGCCTAAAGCATCCGTAGCCGGCCGTCTAAGTTTTCGGTTAAATCTATGCGCTTAACGTATAGGCCGCCGAAAATACTGGACAGCTAGGGAGTGGGAGAGGTACACGGTACTCAATAGGAAGGGGTAAAATCCTTTGATCTATTGATGACCACCTGTGGCGAAGGCGGTGTACCAGAACACGTTCGACGGTGAGGGATGAAAGCTGGGGGAGC	D_0__Archaea;D_1__Thaumarchaeota;D_2__Nitrososphaeria;D_3__Nitrosopumilales;D_4__Nitrosopumilaceae;D_5__Candidatus Nitrosotenuis	ASV806	397	975	276	3	6	0	0	29	0	7	242	0
2edf7c690ffa93018926f0b435fce93a	GACAGAGGTGGCAAGCGTTGTTCGGAGTTACTGGGCGTAAAGCGTCCGTAGGCGGTCGGGTAAGTCCTGTGTGAAATCCCTCCGCTCAACGGGGGAATGGCACAGGATACTGCCCGGCTAGAGGGTTGGAGAGGAGAGTGGAATTCCCGGTGTAGCGGTGAAATGCGTAGAGATCGGGAGGAACACCTGTGGCGAAGGCGGCTCTCTGGACAACCCCTGACGCTCAAGGACGAAAGCGTGGGGAGCAAACAGG	D_0__Bacteria;D_1__Nitrospirae;D_2__Nitrospira;D_3__Nitrospirales;D_4__Nitrospiraceae;D_5__Leptospirillum;D_6__uncultured bacterium	ASV807	0	0	0	0	0	3	16	0	0	0	0	0
2ee1f0050d87348795d2e0c663b68d29	TCCCAGCGGTCCAAGTGGCAGCCGCTTTTATTGGGTCTAAAACATCCGTAGCTTGCTTCGTAAGTCTCGTGTGAAATCTGGCCTCTTAAGGGTCGGGCGTGCACGAGATACTGCGTTGCTAGAGACCGGGAGACGTAAGAAGTATGCATCGGGTAGCGGTAAAATGCGTTGATCCAATGCAGACTAACGAGAGCGAAGGCATCTTACGAGAACGGATCTGACAGTGAGGGATGAAGGCTAGGGGCGCAAATTGG	D_0__Archaea;D_1__Nanoarchaeaeota;D_2__Woesearchaeia	ASV808	0	0	0	0	0	2	0	0	0	0	0	0
2ee869073a38b79f01ad6e41ba46f482	CACGTAGGACGCAAGCGTTATCCGGAATTACTGGGCGTAAAGAGCGTGTAGGCGGTTCGGTAAGTCAACCGTGAAAGCTCCCGGCTAAACTGGGAGAGGTCGGATGAGACTGCCGGGCTAGAGGGTCGTAGAGGAATGTGGAATTCCGGGTGTAGTGGTGAAATGCGTAGAGATCCGGAGGAACACCAGAGGCGAAGGCGGCATTCTGGACGACAACAGACGCTGAGACGCGACAGCACGGGGAGCGAACGGG	D_0__Bacteria;D_1__Chloroflexi;D_2__Anaerolineae;D_3__SBR1031;D_4__A4b;D_5__OLB13;D_6__uncultured bacterium	ASV809	0	0	0	0	0	6	8	0	0	0	0	0
2eeebac6c85a46a56807e6745a68f2a3	GTGCGAACGTTATTCGGATTCACTGGGCTTAAAGGGTGCGTAGGTGGCTTGTTAAGTAGGATGTGAAATCCCCCGGCCCAACCGGGGAACTGCATTCTAAACTGGCGAGCTGGAGTGAGATAGGGGTGTCCGGAACTGCCAGTGGAGCGGTGAAATGTGTTGATATTGGCAGGAACGCCGGTGGCGAAAGCGGGACACTGGGTCTCAACTGACACTGAGGCACGAAAGCCAGGGGAGC	D_0__Bacteria;D_1__Planctomycetes;D_2__Planctomycetacia;D_3__Planctomycetales;D_4__uncultured;D_5__uncultured bacterium;D_6__uncultured bacterium	ASV810	0	0	0	0	0	0	0	43	0	0	0	2
2eef4eaea3044221440dd113db36d637	GTGCAAGCGTTATCCGGATTCACTGGGTTTAAAGGGTGCGTAGGTGGTTTTGTAAGTCAGTGGTGAAAGCCTGCAGCTTAACTGTAGAATTGCCATTGATACTGCTTAACTTGAATCAAGTCGAGGTGGATGGAATAAATCATGTAGCGGTGAAATGCTTAGATATGATTTAGAACACCGATTGCGAAGGCAGTTCACTAGACTTGTATTGACACTGAGGCACGAAAGCGTGGGGAGC	D_0__Bacteria;D_1__Bacteroidetes;D_2__Bacteroidia;D_3__Chitinophagales;D_4__37-13;D_5__Bacteroidetes bacterium 37-13;D_6__Bacteroidetes bacterium 37-13	ASV811	0	0	0	0	7	0	0	0	0	0	0	0
2ef1e51ab1cf99a3c6417b05a060830e	TACGTAGGTGGCAAGCGTTATCCGGATTTATTGGGCGTAAAGCGAGCGCAGGCGGTTGCTTAGGTCTGATGTGAAAGCCTTCGGCTTAACCGAAGAAGTGCATCGGAAACCGGGCGACTTGAGTGCAGAAGAGGACAGTGGAACTCCATGTGTAGCGGTGGAATGCGTAGATATATGGAAGAACACCAGTGGCGAAGGCGGCTGTCTGGTCTGCAACTGACGCTGAGGCTCGAAAGCATGGGTAGCGAACAGG	D_0__Bacteria;D_1__Firmicutes;D_2__Bacilli;D_3__Lactobacillales;D_4__Lactobacillaceae;D_5__Lactobacillus	ASV812	0	0	0	0	0	0	3	0	0	0	0	0
2efbd8c24b42e41a127d9016e5df2bcd	CCACAAGCGTTAGGCGGAATCACTGGGCTTAAAGCGTGTGTAGGCGGATCGTTAAGTGCCTTGTGAAATCCCACGGCTTAACCGTGGAATGGCTGGGCATACTGGCGGTCTTGAGCTGCCTAGGGGCGACTGGAACAGACGGTGGAGCGGTGAAATGCGTAGATATCGTCTGGAACGCCTACGGTGAAAACAGGTCGCTGGGGGCAAGCTGACGCTGAGACACGAAAGCCAGGGGAGC	D_0__Bacteria;D_1__Planctomycetes;D_2__Phycisphaerae;D_3__Tepidisphaerales;D_4__WD2101 soil group	ASV813	0	0	0	0	15	0	0	0	0	0	0	0
2f29b56bf751a2b4c5d5c24417b36d4f	GTGCGAGCGTTAATCGGAATTACTGGGCGTAAAGCGTACGCAGGCGGCTCTGTAAGACAGGTGTGAAATCCCCGGGCTCAACCTGGGAACTGCATTTGTGACTGCAGGGCTAGAGTTTGTCAGAGGGGGGTGGAATTCCACGTGTAGCAGTGAAATGCGTAGAGATGTGGAGGAACACCGATGGCGAAGGCAGCCCCCTGGGGCATGACTGACGCTCAGGTACGAAAGCGTGGGGAGC	D_0__Bacteria;D_1__Proteobacteria;D_2__Gammaproteobacteria;D_3__Betaproteobacteriales;D_4__Burkholderiaceae;D_5__uncultured	ASV814	0	0	0	12	0	0	0	0	0	0	0	0
2f2a0eb564b3609741a7a0be973cb6ad	GACAGAGGGTGCAAACGTTGTTCGGAATTACTGGGCGTAAAGCGCGTGTAGGTGGCTAGGCAAGTCGGATGTGAAATCCCGCGGCTCAACCGTGGAAGTGCATTCGAAACTGCCTGGCTAGAGTCCTGGAGAGGAAGATGGAATACTTGGTGTAGAGGTGAAATTCGTAGATATCAAGTGGAACACCGGTGGCGAAGGCGGTCTTCTGGACAGTGACTGACACTGAGACGCGAAAGCGTGGGGAGCAAACAGG	D_0__Bacteria;D_1__Proteobacteria;D_2__Deltaproteobacteria;D_3__Myxococcales;D_4__BIrii41;D_5__metagenome;D_6__metagenome	ASV815	0	0	0	0	0	0	15	0	0	0	0	0
2f321b9536c09121122312d17bb5ed84	GTAACAAGGTTTCCGTAGGTGAACCTGCGGAAGGATCATTAAAGAAATGATTGGGGGAGCCTGCCTGCGCTTAGCTGCGCGGTGGCGCTCCGCCTCTTACACACAGTGGAGTAATTATTTATTCTTGGGCTGGGCGAAAGCTCAGCTCGCCAAACACAAACAACTATTTTCTATTATACAACGTCATCAAATCTGCTTACGCAGTAACCAAAATATTCAAAACTTTCAACAACGGATCTCTT	D_0__Bacteria	ASV816	0	0	6	0	0	0	0	0	0	0	0	0
2f40ef93a7bfc8ef1c8d0e92150f1c28	TACGGAGGGTGCAAGCGTTATTCGGATTTACTGGGCGTAAAGGGCGCGTAGGCGGTTGGACAAGTCAGGTGTGAAATCCCGGGGCTTAACTCCGGAAGTGCATCTGAAACTGTTTGGCTTGAGTGTGGTAGAGGGAAGTGGAATTCCTGGTGTAGCGGTGAAATGCGTAGATATCAGGAGGAACACCGGTGGCGAAGGCGACTTCCTGGACCAAGACTGACGCTGAGGCGCGAAGGTGTGGGGAGCAAACAGG	D_0__Bacteria;D_1__Proteobacteria;D_2__Deltaproteobacteria;D_3__Desulfobacterales;D_4__Desulfobacteraceae	ASV817	0	0	0	0	0	0	9	0	0	0	0	0
2f41d6e29996fbce2d570851c170feac	GTGCAAGCGTTGTTCGGAATTACTGGGCGTAAAGCGCGTGTAGGTGGTCCGTTAAGTCATGTGTGAAAGCCCCCAGCTCAACTGGGGAATGACGCATGAAACTGGCGGACTCGAGTACGGGAGAGGGGGGTGGAATTCCCGGTGTAGCGGTGAAATGCGTAGATATCGGGAGGAACACCTGTGGCGAAGGCGGCCCCCTGGCCCGATACTGACACTGATACGCGAAAGCGTGGGGAGC	D_0__Bacteria;D_1__Proteobacteria;D_2__Deltaproteobacteria;D_3__Myxococcales;D_4__bacteriap25;D_5__uncultured bacterium;D_6__uncultured bacterium	ASV818	0	0	0	0	0	0	0	0	0	3	0	0
2f520b06ec5fb705c768ba4fb10cbae4	TACGGAGGAGGCAAGCGTTATCCGGAATTATTGGGCGTAAAGCGTCCGTAGGTGGATATTCAAGTCAGTTGTTAAAGCGTGGAGCTTAACTCCATAAAGGCAATTGAAACTGAATGTCTAGAGTGCGATAGGGGCAAGGGGAATTCCCAGTGTAGCGGTGAAATGCGTAGATATTGGGAAGAACATCGGTGGCGAAAGCGCCTTGCTGGGTCTGCACTGACACTGAGGGACGAAAGCTAGGGGAGCGAAAGGG	D_0__Bacteria;D_1__Cyanobacteria;D_2__Oxyphotobacteria;D_3__Oxyphotobacteria Incertae Sedis;D_4__Unknown Family;D_5__Leptolyngbya ANT.L52.2	ASV819	0	0	0	0	0	92	703	0	0	0	0	0
2f5407a52912c5093740e137d400d2a0	TACAGAGGCCCCGAGCGTTAGGCGGAATCACTGGGCTTAAAGCGTGTGTAGGCGGCCCGGTCAGTACCTTGTGAAATCCCACGGCTCAACCGTGGAAATGCTTGGTATACTGCCGGACTTGAACCACCCAGGGGCGAGCGGAACACATGGTGGAGCGGTGAAATGCGTAGATATCATGTGGAACGCCAATGGTGAAGACAGCTCGCTGGGGGTGCGTTGACGCTGAGACACGAAAGCCAGGGGAGCAAACGGG	D_0__Bacteria;D_1__Planctomycetes;D_2__Phycisphaerae;D_3__Tepidisphaerales;D_4__Tepidisphaeraceae;D_5__uncultured planctomycete;D_6__uncultured planctomycete	ASV820	0	0	0	0	0	0	33	0	0	0	0	0
2f56c8a7744f510fea7e44bbe3ddb48b	GACGAACCGTGCGAACGTTGTTCGGAATCACTGGGCTTAAAGGGCGCGTAGGCGGGTCATCAAGTCTGGGGTGAAATACTTCGGCTCAACCGGAGAATTGCCTTAGATACTGGTGGCCTAGAGGGAGGTAGGGGTCTGTGGAACTTCCGGTGGAGCGGTGAAATGCGTTGATATCGGAAGGAACGCCGGTGGCGAAAGCGACGGACTGGACCTTTTCTGACGCTGAGGCGCGAAAGCTAGGGGAGCAAACGGG	D_0__Bacteria;D_1__Planctomycetes;D_2__Planctomycetacia;D_3__Gemmatales;D_4__Gemmataceae;D_5__uncultured;D_6__uncultured bacterium	ASV821	0	0	0	0	0	0	8	0	0	0	0	0
2f6bb211c0f415ea20cdb52b421039f3	GGGCTAGCGTTGTTCGGAATAACTGGGCGTAAAGCGCATGTAGGCGGATTGTTAAGTCAGGGGTGAAATCCCACGGCTCAACCGTGGAACTGCCTTTGATACTGGCAATCTCGAGTCCGGAAGAGGTGAGTGGAATTCCGAGTGTAGAGGTGAAATTCGTAGATATTCGGAGGAACACCAGTGGCGAAGGCGGCTCACTGGTCCGGTACTGACGCTGAGGTGCGAAAGCGTGGGGAGC	D_0__Bacteria;D_1__Proteobacteria;D_2__Alphaproteobacteria;D_3__Rhizobiales;D_4__Rhizobiaceae	ASV822	0	0	0	0	0	0	0	0	0	0	0	13
2fa90191b4e04093c5759347726d2923	GGGCTAGCGTTGTTCGGAATGACTGGGCGTAAAGGGCGCGTAGGCGGCGCCGCAAGTCGGGCAGTGAAAGCCCCGGGCTCAACCCGGGAATTGCGTTCGAGACTGCGGTGCTGGAGTGCGGGAGAGGATGGTGGAATTCCCAGTGTAGAGGTGAAATTCGTAGATATTGGGAAGAACACCGGTGGCGAAGGCGACCATCTGGACCGCAACTGACGCTGAGGCGCGAAAGCGTGGGGAGC	D_0__Bacteria;D_1__Proteobacteria;D_2__Alphaproteobacteria;D_3__uncultured;D_4__uncultured bacterium;D_5__uncultured bacterium;D_6__uncultured bacterium	ASV823	0	4	0	0	0	0	0	0	0	0	0	0
2fac845da336657d55f1a9f350c6bc09	TACGGAGGGGACTAGCGTTGTTCGGAATTACTGGGCGTAAAGCGCACGTAGGCGGATTTGTAAGTCAGGGGTGAAATCCCGGGGCTCAACCTCGGAACTGCCTTTGATACTGCAAATCTCGAGTCCGGAAGAGGTGAGTGGAATTCCTAGTGTAGAGGTGAAATTCGTAGATATTAGGAAGAACACCAGTGGCGAAGGCGGCTCACTGGTCCGGTACTGACGCTGAGGTGCGAAAGCGTGGGGAGCAAACAGG	D_0__Bacteria;D_1__Proteobacteria;D_2__Alphaproteobacteria;D_3__Rhizobiales;D_4__Methyloligellaceae;D_5__uncultured	ASV824	0	0	0	0	0	15	40	0	0	0	0	0
2fbb475eb4fe2caba32ae061fc85e80e	GACAGAGGGGGCAAGCGTTGCTCGGAATCACTGGGCGTAAAGGGCGCGTAGGCGGGACGGCAAGTCGGCTGTGAAATCCCTCGGCTCAACCGAGGGGGGTCGGCCGATACTGCCGTTCTTGAGGGATGTAGAGGAGCCTGGAATTCCCGGTGTAGCGGTGAAATGTGTAGAGATCGGGAGGAACACCGGTGGCGAAGGCGGGGCTCTGGGCATTTCCTGACGCTGAGGCGCGAAAGCGTGGGGAGCAAACGGG	D_0__Bacteria;D_1__Rokubacteria;D_2__NC10;D_3__Rokubacteriales;D_4__uncultured bacterium;D_5__uncultured bacterium;D_6__uncultured bacterium	ASV825	0	0	0	0	0	0	5	0	0	0	0	0
2fbdc29502beed7a7fecb71d38c7e13b	TACGAAGGAGGCAAGCGTTATCCGGAATTATTGGGCGTAAAGCGTCCGCAGGCGGTTGAGCAAGTCTGTCGTTAAAGCGTGAGGCTTAACCTCATAAAGGCGATGGAAACTGTTTGACTAGAGTGCAGTAGGGGTAGCGGGAACTCCCGGTGTAGCGGTGAAATGCGTAGATATCGGGAAGAACACCAGAGGCGAAGGCGCGCTACTGGGCTGTAACTGACGCTCATGGACGAAAGCTAGGGGAGCGAAAGGG	D_0__Bacteria;D_1__Cyanobacteria;D_2__Oxyphotobacteria;D_3__Synechococcales;D_4__Synechococcaceae;D_5__uncultured;D_6__uncultured bacterium	ASV826	0	0	0	0	0	3	9	0	0	0	0	0
2fc07c8bbe3fbb861a0762ac1244df36	TACGAAGGCCCCAAGCGTTATCCGGATTTATTGGGCGTAAAGGGCGCGTAGGAGGTCCGACGCGTCTTCCGTAAAATTCTGCGGCTCAACCGCAGATCTGCGGGGGATACGGTCGGGCTCGAGGACGTTAGAGGCAGATGGAACGCACGGTGTAGGGGTGAAATCCGTTGATATCGTGCGGAACACCAAAGGCGAAGGCATTCTGCTGGGACGTTCCTGACTCTGAGGCGCGAAAGCGTGGGGAGCAAAAAGG	D_0__Bacteria;D_1__Patescibacteria;D_2__Parcubacteria;D_3__Candidatus Jorgensenbacteria;D_4__Candidatus Jorgensenbacteria bacterium GW2011_GWA1_48_13;D_5__Candidatus Jorgensenbacteria bacterium GW2011_GWA1_48_13;D_6__Candidatus Jorgensenbacteria bacterium GW2011_GWA1_48_13	ASV827	0	0	0	0	0	0	8	0	0	0	0	0
2fc33d523f6903347f98190c329c5bef	GGGCTAGCGTTGTTCGGATTTATTGGGCGTAAAGGGCATGTAGGCGGTTATGTAAGTGTGGGTTTAAAGGCATAGGCTTAACCTATTGTATGGCCTGCAAACTGCATAGCTAGAGTGTAGAAGGGGAAACTGGAATTCCGCGTGTAGGGGTGAAATCTGTAGAGATGCGGAAGAATACCTGTGGCGAAGGCGAGTTTCTGGTCTACTACTGACGCTGAAATGCGAAAGTGTGGGGAGC	D_0__Bacteria;D_1__Spirochaetes;D_2__Spirochaetia;D_3__Spirochaetales;D_4__Spirochaetaceae;D_5__GWE2-31-10;D_6__uncultured gamma proteobacterium	ASV828	0	0	0	0	0	0	0	0	0	0	56	0
2fd13bbe15ceef059c437f1703414db0	GTGCAAGCGTTATTCGGATTGACTGGGCGTAAAGAGCACGTAGGCGGTTTTTTAAGTCTGATGTGAAAGCCCTCGACTCAATCGAGGAAGTGCATTGGATACTGAAAGGCTAGAGTTCAGGAGGGGAGAGCGGAATTCCCGGTGTAGAGGTGAAATTCGTAGATATCGGGAGGAACAACGGAGGCGAAGGCGGCTCTCTGGACTGATACTGACGCTGAGGTGCGAAAGCGTGGGGAGC	D_0__Bacteria;D_1__Proteobacteria;D_2__Deltaproteobacteria;D_3__SAR324 clade(Marine group B);D_4__uncultured bacterium;D_5__uncultured bacterium;D_6__uncultured bacterium	ASV829	0	13	0	0	0	0	0	0	0	0	0	0
2fde8352968b34bff07114b1b95ebb5e	GTGCAAGCGTTGTTCGGAATCATTGGGCGTAAAGCGCGTGTAGGCGGCTTGGCAAGTCGGGTGTGAAATCCCGGGGCCCAACCCCGGAACTGCATTCGAAACTGCCTCGCTAGAGTCCCGGAGAGGAAGGCGGAATTCCCGGTGTAGAGGTGAAATTCGTAGATATCGGGAGGAACACCAGCGGCGAAGGCGGCCTTCTGGACGGTGACTGACGCTGAGACGCGAAAGCGTGGGGAGC	D_0__Bacteria;D_1__Proteobacteria;D_2__Deltaproteobacteria;D_3__NB1-j	ASV830	0	0	0	0	0	0	0	22	0	0	0	0
2ff23e5eb01db65409eb5517217f435b	TACAGAAGCCCCAAGCGTTACCCGGATTCACTGGGCGTAAAGGGTGCGTAGGCGGTCATATTAGTCGGGTGTTAAATCCTGGGGCTCAACCCCAGGCTCGCGCTCGAAACGGTATGACTAGAAGAAGCGAGAGGTCTAGGGAACTCAAGGTGTAGGGGTGAAATCCGTTGATATCTTGGGGAACACCAAATGCGAAGGCACTAGACTGGCGCTTTCTTGACGCTGAGGCACGAAAGCGTGGGTAGCGAACGGG	D_0__Bacteria;D_1__Patescibacteria;D_2__Parcubacteria;D_3__Candidatus Kaiserbacteria;D_4__uncultured bacterium;D_5__uncultured bacterium;D_6__uncultured bacterium	ASV831	0	0	0	0	0	21	39	0	0	0	0	0
300608f688e1f2c384308c15ea8541d8	TACATGTGGGGCAAGCGTTGTTCGGAATTACTGGGCATAAAGGGTGCGTAGGTGGCGCGGTGCGTCTGTGGTGAAAGTCTTCGGCCCAACCGGAGAATAGCCGTGGATACGGCCGCGCTTGAGTGCATTAGGGGTAGGGGGAACGAGCAGTGTAGCGGTGAAATGCGTAGATATTGCTCGGAAGGCCAGAGCCGAAGGGGCCCTACTGGGATGCAACTGACACTGAGGCACGAAAGCGTGGGGAGCAAACAGG	D_0__Bacteria;D_1__Planctomycetes;D_2__vadinHA49;D_3__uncultured Planctomycetales bacterium;D_4__uncultured Planctomycetales bacterium;D_5__uncultured Planctomycetales bacterium;D_6__uncultured Planctomycetales bacterium	ASV832	0	0	0	0	0	0	8	0	0	0	0	0
3015675fdba1b97459d54ea758ec4a18	GTGCGAACGTTATTCGGAATCACTGGGCTTAAAGCGCGTGTAGGTGGCTTGACACGTCTGTCGCTGAAATCCCCCGGCTTAACCGGGGAACGGGCGCGGATACGATCAGGCTTGAGGGATGTAGGGGGATCGGGAACTTCCGGTGGAGCGGTGAAATGCGTTGAGATCGGAAGGAACGCCCGTGGCGAAAGCGCGGTCCTGGACATTTCCTGACACTGAGACGCGAAAGCTAGGGGAGC	D_0__Bacteria;D_1__Planctomycetes;D_2__Planctomycetacia;D_3__Isosphaerales;D_4__Isosphaeraceae;D_5__uncultured;D_6__uncultured planctomycete	ASV833	0	0	0	0	0	0	0	11	0	0	0	0
3016573705d25605915a45f615ab0587	TGGCAAGCGTTGTTCGGAATCACTGGGCATAAAGCGCGCGTAGGCGGCTGGGTCAGTCGGGTGTGAAAGCCCTCAGCTCAACTGAGGAACTGCGCCCGATACTGCCCGGCTTGAGGTCCGGAGGGGAGAGTGGAATTCCCGGTGGAGCGGTGAAATGCGTAGAGATCGGGAAGAACGCCGGCGGCGAAAGCGACTCTCTGGTCGGCACCTGACGCTGAGGCGCGAAAGCTAGGGGAGC	D_0__Bacteria;D_1__Planctomycetes;D_2__Pla4 lineage;D_3__uncultured bacterium;D_4__uncultured bacterium;D_5__uncultured bacterium;D_6__uncultured bacterium	ASV834	0	0	0	0	0	0	0	0	61	24	0	0
3019c09785fb389d222bcb1f53ea3792	GGGCAAGCGTTGTTCGGAATTACTGGGCGTAAAGGGCGCGTAGGCGGCCTGATAAGTCAGCCGTGAAAGGCCTGGGCTCAACCTGGGAATTGCGGTTGATACTGTTGGGCTGGAGAGCGGGAGAGGATGGTGGAATTCCCAGTGTAGAGGTGAAATTCGTAGATATTGGGAAGAACACCGGTGGCGAAGGCGGCCATCTGGACCGTATCTGACGCTGAGGCGCGAAAGCGTGGGGAGC	D_0__Bacteria;D_1__Proteobacteria;D_2__Alphaproteobacteria;D_3__Reyranellales;D_4__Reyranellaceae;D_5__uncultured;D_6__uncultured bacterium	ASV835	0	0	0	0	0	0	0	0	0	0	0	26
301f6d3e1ee512544bb4b576a66835f3	TACGGAGGGTGCAAGCATTAATCGGATTTATTGGGCGTAAAGGGCGCGTAGGCGGGGATAATAGTCAGATGTGAAATCCTGGGGCTCAACCTCAGAACTGCATTTGAAACTGTATCTCTAGAGGGTAGGAGGAGAAAACGGAATTCCACAAGTAGCGGTGAAATGCGTAGATATGTGGAAGAACACCGGTGGCGAAGGCGGTTTTCTATCTTATTCCTGACGCTGAGGCGCGAAAGCAAGGGGATCAAACAGG	D_0__Bacteria;D_1__Chlamydiae;D_2__Chlamydiae;D_3__Chlamydiales;D_4__Parachlamydiaceae;D_5__Candidatus Protochlamydia	ASV836	0	0	0	0	0	3	0	0	0	0	0	0
304916f73ca58eac10cf5dae9d1f6c61	TACGAAGGGGGCTAGCGTTGTTCGGAATCACTGGGCGTAAAGCGCACGTAGGCGGGTCGTTAAGTCGGGGGTGAAATCCCGAGGCTCAACCTCGGAACTGCCTTCGATACTGGCGACCTTCGAGTCCGGGAGAGGTGAGTGGAACTCCGAGTGTAGAGGTGAAATTCGTAGATATTCGGAAGAACACCAGTGGCGAAGGCGGCTCACTGGCCCGGTACTGACGCTGAGGTGCGAAAGCGTGGGGAGCAAACAGG	D_0__Bacteria;D_1__Proteobacteria;D_2__Alphaproteobacteria;D_3__Rhizobiales;D_4__Rhizobiales Incertae Sedis;D_5__Bauldia;D_6__uncultured bacterium	ASV837	0	0	0	0	0	113	130	0	0	0	0	0
304f1249541724d047fe4f273a67ceba	TACAGGGGGTGCAAACGTTGCTCGGAATCATTGGGCGTAAAGCGCACGTAGGTGGTCGTTTAAGTCGGATGTGAAAGCCCTCGGCTCAACTGAGGAAGTGCATCCGAAACTGATCGGCTGGAGTACGAAAGAGGGTCGCGGAATTCCCGGTGTAGAGGTGAAATTCGTAGATATCGGGAGGAACACCAGTGGCGAAGGCGGCGACCTGGTTCGATACTGACGCTGAGGTGCGAAAGCGTGGGGAGCAAACAGG	D_0__Bacteria;D_1__Proteobacteria;D_2__Deltaproteobacteria;D_3__Myxococcales;D_4__Haliangiaceae;D_5__Haliangium;D_6__uncultured proteobacterium	ASV838	0	0	0	0	0	30	0	0	0	0	0	0
3089b1bc3de5dadb380d65f6429a2589	GTGCGAGCGTTAATCGGAATTACTGGGCGTAAAGCGTACGCAGGCGGCTGTGCAAGACAGATGTGAAATCCCCGGGCTTAACCTGGGAACTGCATTTGTGACTGCGCAGCTAGAGTTTGTCAGAGGGGGGTGGAATTCCACGTGTAGCAGTGAAATGCGTAGAGATGTGGAGGAACACCGATGGCGAAGGCAGCCCCCTGGGACCTGACTGACGCTCATGTACGAAAGCGTGGGGAGC	D_0__Bacteria;D_1__Proteobacteria;D_2__Gammaproteobacteria;D_3__Betaproteobacteriales;D_4__Burkholderiaceae;D_5__uncultured	ASV839	0	0	0	0	0	0	0	46	0	0	0	0
30901221266948d7f44c58b2e5dc6d2b	ACGCAAGCATTATCCGGAATTACTGGGCGTAAAGAGCAAGCAGGCGGGTTGATAAGTCACTTATGAAAGCTCTCGGCTAAACTGGGAGAGGCTAGGTGATACTGTCAGCCTAGAGTGAGAGAGAGGGGCGTAGAATTCCGCGTGTAGTGGTGAAATGCGTAGATATGCGGAGGAATACCAGAGGCGAAGGCGACGCTCTGGCTCTCAACTGACGCTGAGGTGCGAAAGCATGGGTAGC	D_0__Bacteria;D_1__Chloroflexi;D_2__Anaerolineae;D_3__SBR1031;D_4__A4b	ASV840	0	0	9	0	0	0	0	0	0	0	15	0
3095676adeeda5d4a31138e22e9be431	TACAGAGGGTGCGAACGTTGTTCGGAATTACTGGGCGTAAAGCGCGTGTAGGCGGCCTCGTGTGTCGGATGTGAAATCCCACGGCTTAACCGTGGAAGTGCATTCGAAACTGCGAGGCTAGAGTACTGGAGAGGATGGTGGAATGCTCGGTGTAGAGGTGAAATTCGTAGATATCGAGCGGAACACCGGTGGCGAAGGCGGCCATCTGGACAGTCACTGACGCTGAGACGCGAAAGCGTGGGGAGCAAACAGG	D_0__Bacteria;D_1__Proteobacteria;D_2__Deltaproteobacteria;D_3__Myxococcales;D_4__BIrii41;D_5__metagenome;D_6__metagenome	ASV841	0	0	0	0	0	7	0	0	0	0	0	0
309b1302291d6523da37c81618d95ab5	TACGTAGGCAGCAAGCGTTGTTCGGAATTACTGGGCGTAAAGGGTGCGTAGGCGGTGCTCTAAGTTTGGTGTGAAATCTCCCGGCTTAACTGGGAGGGTGCGCCGAAGACTGGAGTGCTTGAGTGCGGGAGAGGAAAGCGGAATTCCTGGTGTAGCGGTGAAATGCGTAGAGATCAGGAGGAACACCTGCGGTGTAGACGGCTTTCTGGACCGTAACTGACGCTGAGGCACGAAAGCGTGGGTAGCAAACAGG	D_0__Bacteria;D_1__Acidobacteria;D_2__Acidobacteriia;D_3__Solibacterales;D_4__Solibacteraceae (Subgroup 3);D_5__Bryobacter	ASV842	0	0	0	0	0	6	822	0	0	0	0	0
30b3a7704d57f9b1314f69927c5ed5d7	TACGTAGGGTGCGAGCGTTAATCGGAATTACTGGGCGTAAAGCGTGCGCAGGCGGTTCTGCAAGTCAGATGTGAAATCCCCGGGCTCAACCTGGGAACTGCGTTTGAAACTACAGAGCTAGAGTATGGGAGAGGGAGGTAGAATTCCACGTGTAGCAGTGAAATGCGTAGAGATGTGGAGGAATACCAATGGCGAAGGCAGCCTCCTGGCCTAATACTGACGCTCATGCACGAAAGCGTGGGGAGCAAACAGG	D_0__Bacteria;D_1__Proteobacteria;D_2__Gammaproteobacteria;D_3__Betaproteobacteriales;D_4__Methylophilaceae;D_5__UBA6140;D_6__uncultured bacterium	ASV843	0	0	0	0	0	0	4	0	0	0	0	0
30b6ab734a5892ac81ed439ac0dca30c	AGGCGAGCGTTGCTCGGAATTACTGGGCTTAAAGCGCGTGTAGGCGGCCGTGTAAGTGTCCCGTGAAATCCCACGACTCAATCGCGGAACTGCGGGGCATACTGCACGGCTTGAGGTCGGCAGAGGTGCCTGGAACTCTAGGTGGAGCGGTGAAATGCGTAGATATCTAGAGGAATGCCAGAGGCGAAGGCGGGGCACTGGGCCGATTCTGACGCTGAGACGCGAAAGCGTGGGGATC	D_0__Bacteria;D_1__Planctomycetes;D_2__Phycisphaerae;D_3__mle1-8;D_4__uncultured bacterium;D_5__uncultured bacterium;D_6__uncultured bacterium	ASV844	0	14	5	0	0	0	0	6	0	0	0	0
30bc15aa5e64aa90855040b762a78975	GACATAGGTGGCGAGCGTTATTCGGAATTACTAGGCGTAAAGCGAGTGTAGGCGGGCGGTTAAGTCCGCTGTGAAATCTCCCGGCCCAACTGGGAGGGGTCAGCGGAAACTAGCCGTCTTGAGTGAGGTAGGGGGTACTGGAATTCCCGGTGTAGCGGTGAAATGCGTAGATATCGGGAGGAACACCTATGGCGAAAGCAGGTGCCTGGGCCTTTACTGACGCTGAGACTCGAAAGCTAGGGGAGTAAACAGG	D_0__Bacteria;D_1__Elusimicrobia;D_2__Elusimicrobia;D_3__Lineage IV;D_4__uncultured bacterium;D_5__uncultured bacterium;D_6__uncultured bacterium	ASV845	0	0	0	0	0	3	0	0	0	0	0	0
30bf8cf0005e3d50a3d148c6dea13dcf	TACGGAGGGTGCAAGCATTAATCGGATTTATTGGGCGTAAAGGACGCGTAGGCGGGAAAGTCAGTCAGACGTGAAATCCCGGGGCTCAACCTCGGAAGTGCATTTGATACTACTTTTCTAGAGGATAGGCGGAGAAAATAGAATTCCACGTGTAGCGGTGAAATGCGTAGATATGTGGAAGAATACCGGTGGCGAAGGCGGTTTTCTAGCTTATTCCTGACGCTGAGGCGTGAAAGCAAGGGGAGCAAACAGG	D_0__Bacteria;D_1__Chlamydiae;D_2__Chlamydiae;D_3__Chlamydiales;D_4__Parachlamydiaceae	ASV846	0	0	0	0	0	0	7	0	0	0	0	0
30d5b9648549b9f44030fe754d6a4c7d	GCGCAAGCGTTGTTCGGAATTACTGGGCGTAAAGCGCGTGTAGGCGGTCTGGTAAGTCGGATGTGAAATCCCCGGGCTCAACCCGGGAACTGCATCCGAAACTGCTGGGCTAGAGTCCCGGAGAGGAAGGCAGAATTCCCAATGTAGGGGTGAAATCCGTAGATATTGGGAGGAATACCAGTGGCGAAGGCGGCCTTCTGGACGGTGACTGACGCTGAGACGCGAAAGCGTGGGGAGC	D_0__Bacteria;D_1__Proteobacteria;D_2__Deltaproteobacteria;D_3__NB1-j	ASV847	0	40	0	0	0	0	0	0	0	0	0	0
30d6712d37cedd08e744fd60fbcc84c7	TACAGAGGGTGCGAGCGTTGTCCGGAATCACTGGGCGTAAAGGGCGTGTAGGCGGCTGGGTAAGCCGCGTGTGAAATCCCGGGGCTCAACCCCGGAATGGCACGCGGGACTGCCCGGCTCGAGCATGGTAGAGGCGAGTGGAATTCCTGGTGTAGCGGTGGAATGCGTAGAGATCAGGAAGAACACCAGTGGCGAAGGCGGCTCGCTGGGCCATTGCTGACGCTGAGGCGCGAAAGCGTGGGGAGCAAACAGG	D_0__Bacteria;D_1__Gemmatimonadetes;D_2__Gemmatimonadetes;D_3__Gemmatimonadales;D_4__Gemmatimonadaceae;D_5__uncultured;D_6__uncultured Gemmatimonadaceae bacterium	ASV848	0	0	0	0	0	9	5	0	0	0	0	0
30f44b7a4b437a951fe569eb75deb371	AACGTAGGACGCAAGCGTTATCCGGAATTACTGGGCGTAAAGCGCGCGCAGGCGGAGGCTTAAGTCACTGGTGAAAGCACCGGGCTAAACTCGGTGAGGTCCGGTGATACTGGGTCTCTGGAGGGTGTCAGAGGGGTGCGGAATTCCGGGTGTAGTGGTGAAATGCGTAGAGATCCGGAGGAACACCAGAGGCGAAGGCGGCACCCTGGGACATACCTGACGCTGAGGCGCGAAAGCATGGGGAGCGAACGGG	D_0__Bacteria;D_1__Chloroflexi;D_2__Anaerolineae;D_3__SBR1031;D_4__A4b;D_5__uncultured bacterium;D_6__uncultured bacterium	ASV849	0	0	0	0	0	3	0	0	0	0	0	0
31056cfcec2834bb97ba78a9db157f87	TGGCAAGCGTTGTCCGGATTTATTGGGTTTAAAGGGTGCGTAGGCGGTCTGGTAAGTCAGTGGTGAAATACGGCAGCTTAACTGTCGAGGTGCCATTGATACTGTCGGACTTGAGTACAGACGAGGTAGGCGGAATTGACGGTGTAGCGGTGAAATGCTTAGATATCGTCAAGAACACCGATAGCGAAGGCAGCTTACTAGACTGTAACTGACGCTGAGGCACGAAAGTGTGGGGATC	D_0__Bacteria;D_1__Bacteroidetes;D_2__Bacteroidia;D_3__Cytophagales;D_4__Microscillaceae;D_5__OLB12;D_6__uncultured bacterium	ASV850	9	13	146	0	0	0	0	0	0	0	93	0
3135676fcb1a1cd8a21ef1e6361b1e7f	GACATATGGGGCGAGCGTTACTCGGATTCACTAGGCGTAAAGCGTGTGTAGGCGGACGTCTAAGTCTGGTGTGAAATCTCCCGGCTCAACTGGGAGGGGTCGCCGGAAACTAGACGTCTAGGGTGAGGTAGGGGGTACGGGAATTCCCGGTGTAGCGGTGAAATGCGTAGATATCGGGAGGAACACCGATGGCGTAGGCACGTACCTGGGCCTTTACCGACGCTCAGACACGAAAGCTGGGGTAGCAAACAGG	D_0__Bacteria;D_1__Elusimicrobia;D_2__Elusimicrobia;D_3__Lineage IV;D_4__Elusimicrobia bacterium GWA2_69_24;D_5__Elusimicrobia bacterium GWA2_69_24;D_6__Elusimicrobia bacterium GWA2_69_24	ASV851	0	0	0	0	0	0	105	0	0	0	0	0
3139e33ed7c52104a7e52f32ad0ffcee	GGGCTAGCGTTGTTCGGAATTACTGGGCGTAAAGGGCGCGTAGGCGGCGATTTAAGTTAGGCGTGAAAGCCCCGGGCTTAACCTGGGAACTGCGCTTGATACTGGATTGCTTGAGGACGGGAGAGGGTAGTGGAATTCCCAGTGTAGAGGTGAAATTCGTAGATATTGGGAAGAACACCAGTGGCGAAGGCGACTGCCTGGCCCGTTACTGACGCTGAGGCGCGAAAGCGTGGGGAGC	D_0__Bacteria;D_1__Proteobacteria;D_2__Alphaproteobacteria;D_3__Thalassobaculales;D_4__Oceanibaculaceae;D_5__Oceanibaculum;D_6__Oceanibaculum indicum P24	ASV852	3	0	0	0	0	0	0	0	0	0	0	0
314b556e153e4af4cc202352eb9182ed	GACAGAGGCCACGAACGTTGTTCGGAATCACTGGGCATAAAGCGCACGTAGGCGGCTAGGTCCGTCCAATGTGAAAGCCCCCGGCTCAACCGGGGAATTGCATCGGATACAGCCTGGCTTGAGGGCGGTTGGGGTGAGTGGAACTCCTGGTGGAGCGGTGAAATGCGTAGATATCAGGAGGAACACCGGTGGCGAAAGCGGCTCACTGGACCGTTACTGACGCTGAGGTGCGAAAGCTAGGGGAGCAAACGGG	D_0__Bacteria;D_1__Planctomycetes;D_2__OM190;D_3__uncultured bacterium;D_4__uncultured bacterium;D_5__uncultured bacterium;D_6__uncultured bacterium	ASV853	0	0	0	0	0	882	7540	0	0	0	0	0
314d2efe86f0caacabe008fea2b68925	GTGCAAGCGTTATCCGGAATCACTGGGTTTAAAGGGTGCGTAGGCGGCTAGATAAGTCAGAGGTGAAAGCTTGCAGCTTAACTGCGAAATTGCCTTTGATACTGTATAGCTTGAAAGGAGCTGAGGTCAGCAGAATGTGGCATGTAGCGGTGAAATGCATAGATATGCCATAGAATACCAATTGCGAAGGCAGCTGGCTGGGCTTACTTTGACGCTGAGGCACGAAAGCGTGGGGATC	D_0__Bacteria;D_1__Bacteroidetes;D_2__Bacteroidia;D_3__Chitinophagales;D_4__Saprospiraceae	ASV854	0	1939	0	0	0	0	0	11	0	0	0	0
314fea85de3154c5b8301b7c806bf8fe	TACGAAGGGAGCTAGCGTTACTCGGAATCATTGGGCGTAAAGCGTGCGTAGGCGGTTCTTCAAGTCAGAAGTGAAAGCCTGAGGCTCAACCTCAGAATTGCTTTTGAAACTGTAGAACTAGAGTATCAGAGGGGATAGCGGAATTCCTAGTGTAGAAGTGAAATTCGTAGATATTAGGAGGAACACCAGTGGCGAAGGCGGCTATCTGGCTGAATACTGACGCTGTTGCACGAAAGCGTGGGGAGCAAACAGG	D_0__Bacteria;D_1__Proteobacteria;D_2__Alphaproteobacteria;D_3__Rickettsiales;D_4__Midichloriaceae;D_5__Candidatus Jidaibacter;D_6__metagenome	ASV855	0	0	0	0	0	23	0	0	0	0	0	0
316aa02f35607bebb573a716cff99a63	TGGCAAGCGTTGCTCGGAATCACTGGGCTTAAAGGGCATGTAGGCGGCCGAGTAAGCGTTTTGTGAAATCCCCCGGCTCAACCGGGGAATTGCTTGACGAACTGCTCGGCTCGAGGGAGACAGGGGCGACCGGAACTCTGGGTGGAGCGGTGAAATGCGTAGATATCCAGGGGAACGCCGGTGGTGAAAACGGGTCGCTGGGTCTTTCCTGACGCTGAGGTGCGAAAGCCAGGGGAGC	D_0__Bacteria;D_1__Planctomycetes	ASV856	4	0	0	0	0	0	0	0	0	0	0	0
316aad2b1bb11966a4fc2b6c8c4723b8	GGGCTAGCGTTGTTCGGAATTACTGGGCGTAAAGGGCGCGTAGGCGGCCTAATAAGTCAGATGTGAAAGGCCTGGGCTTAACCTGGGAACTGCATTTGATACTGTTAGGCTAGAGAGTGAGAGAGGAAAGTGGAATTGCGAGTGTAGAGGTGAAATTCGTAGATATTCGCAAGAACACCAGTGGCGAAGGCGGCTTTCTGGCTCACAACTGACGCTAAGGCGCGAAAGCGTGGGGAGC	D_0__Bacteria;D_1__Proteobacteria;D_2__Alphaproteobacteria;D_3__Paracaedibacterales;D_4__Paracaedibacteraceae;D_5__Candidatus Paracaedibacter;D_6__uncultured alpha proteobacterium	ASV857	0	11	0	0	0	0	0	0	0	0	0	0
316eb2e9b3b486baf3f1553b1c872975	GGGCAAGCGTTGTTCGGAATTACTGGGCGTAAAGCGCGTGTAGGCGGCTTTTCAAGTCAGACGTGAAAGCCCTGGGCTTAACCCAGGAATTGCGTTTGATACTGTAAAGCTAGAGTGTGGAAGAGGCTACTGGAATTCCGTGTGTAGCGGTGAAATGCGTAGATATACGGAGGAACACCTGCGGCGAAGGCGGGTAGCTGGGCCAACACTGACGCTGAGACGCGAAAGCTAGGGTAGC	D_0__Bacteria;D_1__Acidobacteria;D_2__Blastocatellia (Subgroup 4);D_3__11-24;D_4__uncultured bacterium;D_5__uncultured bacterium;D_6__uncultured bacterium	ASV858	0	21	23	0	0	0	0	10	0	0	62	0
3176dfff895b36763e98c6e8b784c465	TGTCGAGCGTTGTCCGGATTTATTGGGCGTAAAGCGCCCGCAGGCGGCCAGGCAAGTCCAGGGTGAAATCTCCCGGCTCAACCGGGAGGGTGCCCTGGAAACTGCTTGGCTTGAGGCAGGGAGAGGGATGTGGAATTCCCGGTGTAGTGGTGAAATGCGTAGATATCGGGAGGAACACCAGTGGCGAAGGCGGCATCCTGGCCCTGTCCTGACGCTCAGGGGCGAAAGCGTGGGGAGC	D_0__Bacteria;D_1__Chloroflexi;D_2__OLB14;D_3__uncultured bacterium;D_4__uncultured bacterium;D_5__uncultured bacterium;D_6__uncultured bacterium	ASV859	0	0	0	15	0	0	0	0	58	0	0	0
317a5b9753baf11226372edb43f64cf4	GTGCTAGCGTTGTTCGGAATTACTGGGCGTAAAGCGTAGGTAGGTGGTTTTCTAAGTCAGGGGTGAAATGCCGAAGCTTAACTTCGGAACTGCCTTTGAAACTGGAAAGCTAGAGAATATTAGAGGCAAGTGGAATTCCTAGTGTAGGAGTGAAATCCGTAGATATTAGGAGGAACATCAATGGCGAAGGCAGCTTGTTGGGATATTACTGACACTGAGCTACGAAAGCGTGGGGAGC	D_0__Bacteria;D_1__Proteobacteria;D_2__Alphaproteobacteria;D_3__Rickettsiales;D_4__SM2D12	ASV860	0	0	0	0	0	0	0	14	0	0	0	0
31a14fda69f43166510c1df3943abf1a	GTGCAAGCGTTACTCGGAATTACTGGGCGTAAAGCGTGCGTAGGTGGTTTGTTAAGTCTGATGTGAAAGCCCTGGGCTCAACCTGGGAACTGCATTGGATACTGGCAAGCTAGAGTGCGGTAGAGGGTGGTGGAATTCCCGGTGTAGCAGTGAAATGCGTAGAGATCGGGAGGAACATCTGTGGCGAAGGCGACCGCCTGGACCAGCACTGACACTGAGGCACGAAAGCGTGGGGAGC	D_0__Bacteria;D_1__Proteobacteria;D_2__Gammaproteobacteria;D_3__Xanthomonadales;D_4__Xanthomonadaceae	ASV861	0	0	0	0	0	0	0	0	0	0	0	206
31a2c1cc8eb6c6691b799780d7a1edcc	TACAGAGACTGCGAGCGTTATTCGGATTCACTGGGCGTAAAGGGTGCGCAGGCGGCCGTGTGTGTAAGGTGTGAAATCCCGGGGCTCAACCCCGGAACTGCGCCTTAAACTACATGGCTAGAGTATTGGAGAGGGTAGCGGAATTCACGGTGTAGCAGTGAAATGCGTAGATATCGTGAGGAACACCAGAGGCGAAGGCGGCTACCTGGACAATTACTGACGCTCAGGCACGAAAGCGTGGGGAGCAAAAGGG	D_0__Bacteria;D_1__Verrucomicrobia;D_2__Verrucomicrobiae;D_3__Opitutales;D_4__Opitutaceae;D_5__Lacunisphaera	ASV862	0	0	0	0	0	20	236	0	0	0	0	0
31a80f97a244da21e410a72e9e8ddfba	GGGCTAGCGTTGCTCGGAATTACTGGGCGTAAAGGGCGCGTAGGCGGCCCTGTCAGTCAGGCGTGAAATTCCTGGGCTCAACCTGGGGGCTGCGCTTGATACGGCAGGGCTAGAGGACGGAAGAGGGTCGTGGAATTCCCAGTGTAGAGGTGAAATTCGTAGATATTGGGAAGAACACCGGTGGCGAAGGCGGCGACCTGGTCCGTTACTGACGCTGAGGCGCGACAGCGTGGGGAGC	D_0__Bacteria;D_1__Proteobacteria;D_2__Alphaproteobacteria;D_3__Acetobacterales;D_4__Acetobacteraceae;D_5__Roseomonas;D_6__metagenome	ASV863	0	0	0	0	0	0	0	10	0	0	0	0
31b7f76d7418518fd6f81ee214c1e329	GGACAAACGTTATTCGGAATTACTGGGCTTAAAGGGTGCGTAGGCGGCGTGGAAAGTGGGGTGTGAAATCCCTCGGCTTAACCGAGGAACGGCGCTCCAAACTCCCACGCTGGAGGGAGACAGAGGTGAGCGGAACTGAGGGTGGAGCGGTGAAATGCGTTGATATCCTCAGGAACACCGGTGGCGAAGGCGGCTCACTGGGTCTCTTCTGACGCTGAGGCACGAAAGCTAGGGGAGC	D_0__Bacteria;D_1__Planctomycetes;D_2__Planctomycetacia;D_3__Pirellulales;D_4__Pirellulaceae	ASV864	0	0	0	0	0	0	0	5	0	0	0	0
31ba3e04fd2e6a1e27660bb1fd15175c	TACGGAGGGCGCAAGCGTTGTTCGGAATTACTGGGCGTAAAGCGCGTGTAGGTGGCTCGGCAAGTCGGGTGTGAAATCCCGGAGCTCAACTCCGGAACTGCATCCGATACTGCCGGGCTCGAGTCTCGGAGAGGACGGCGGAATTTCCGGTGTAGAGGTGAAATTCGTAGATATCGGAAGGAACACCAGTGGCGAAGGCGGCCGTCTGGACGATGACTGACACTGAGACGCGAAAGCGTGGGGAGCAAACAGG	D_0__Bacteria;D_1__Proteobacteria;D_2__Deltaproteobacteria;D_3__NB1-j;D_4__uncultured bacterium;D_5__uncultured bacterium;D_6__uncultured bacterium	ASV865	0	0	0	0	0	7	168	0	0	0	0	0
31da47e96b013884eddad095335c128a	AACGTAGGGGCCGAGCGTTATCCGGATTTACTGGGCGTAAAGCGCATGTAGGTGGTTTTTTAAGTTGGACGTGAAAGCTCCCGGCTCAACTGGGAGAGGTCGTTCAAAACTGGAAAACTTGAGGGTGGTAGAGGAGAGTGGAATTCCCGGTGTAGTGGTGAAATGCGTAGATATCGGGAGGAACACCAGTGGCGAAGGCGGCTCTCTGGGCCATTCCTGACACTCAGATGCGAAAGCCAGGGGAGAGAACGGG	D_0__Bacteria;D_1__Chloroflexi;D_2__Anaerolineae;D_3__Ardenticatenales;D_4__uncultured;D_5__metagenome;D_6__metagenome	ASV866	0	0	0	0	0	10	0	0	0	0	0	0
31e22c8099877724b9e7887fe41bf740	GTCCAAACGTTATTCGGAATTACTGGGCTTAAAGGGTGCGTAGGCGGCGCGGAAAGTCGGGTGTGAAATCCCTCGGCTTAACCGAGGAATGGCGCTCGAAACTACCGTGCTCGAGGGAGACAGAGGTGAGCGGAACTCAGGGTGGAGCGGTGAAATGCGTTGATATCCTGAGGAACACCGGTGGCGAAAGCGGCTCACTGGGTCTCTTCTGACGCTGAGGCACGAAAGCTAGGGGAGC	D_0__Bacteria;D_1__Planctomycetes;D_2__Planctomycetacia;D_3__Pirellulales;D_4__Pirellulaceae;D_5__uncultured	ASV867	0	14	0	0	0	0	0	0	0	0	0	0
31e61942c13488ff300143a42e1a024a	GTGCGAACGTTGTTCGGATTCACTGGGCTTAAAGGGCGCGTAGGCGGCCAGTCACGTCCGGGGTGAAAGCTTTCGGCTTAACCGGAAAAGTGCCTCGGATACGGACTGGCTCGAGGGAGGTAGGGGCAGGCGGAACTTCCGGTGGAGCGGTGAAATGCGTTGATATCGGAAGGAACGCCGGTGGCGAAAGCGGCCTGCTGGACCTCTACTGACGCTGAGGCGCGAAAGCCAGGGGAGC	D_0__Bacteria;D_1__Planctomycetes;D_2__Planctomycetacia;D_3__Gemmatales;D_4__Gemmataceae;D_5__uncultured	ASV868	0	0	0	0	0	0	0	11	0	0	0	0
31e85e361b3a48398f99c4b25d5c22b9	TCCCAAGCGTTATCCGGAGTTACTGGGCGTAAAGCGTCTGTAGCCTGGTATATAAGTCTATTTTCAAAGATCATGACTCAATCATGAGAAGGGAATAGATACTGTATATCTAGAGGATTTTGGAGGTTAGTGGAATTTCCGGTGGAGCGGTGAAATGCGTTGATATCGGAAGGAATGCCGAAAGCGAAAGCAGCTAACTATGAAATATCTGACGGTGAGAGACGAAAGCTTGGGTATC	D_0__Bacteria;D_1__Patescibacteria;D_2__Gracilibacteria;D_3__Absconditabacteriales (SR1);D_4__uncultured bacterium;D_5__uncultured bacterium;D_6__uncultured bacterium	ASV869	0	0	0	0	0	0	0	4	0	0	0	0
322e6ff408d313ad5adbf47a7c06856f	GTGCGAGCGTTAATCGGAATTACTGGGCGTAAAGCGCACGTAGGTGGCGACTTAAGTCGGATGTGAAAGCCCTGGGCTTAACCTGGGAATTGCATCCGATACTGGGTGGCTAGAGTACGGTAGAGGGAGGTGGAATTCCAGGTGTAGCGGTGAAATGCGTAGAGATCTGGAGGAACACCGGTGGCGAAGGCGGCCTCCTGGACTGATACTGACACTGAGGTGCGAAAGCGTGGGGAGC	D_0__Bacteria;D_1__Proteobacteria;D_2__Gammaproteobacteria;D_3__Oceanospirillales;D_4__SS1-B-06-26;D_5__uncultured bacterium;D_6__uncultured bacterium	ASV870	0	0	0	0	0	0	0	0	0	0	21	0
32468ac05d5533acb121b27df5b6260d	TGGCAAGCGTTGTCCGGATTTACTGGGCGTAAAGGGCGTGCAGGCGGTCTGTTAAGTCCAGGGTGAAAGCTCCCGGCTCAACTGGGAGAGGTCCTTGGATACTGGCGGACTCGAGGGAGGCAGAGGAAAGTGGAATTCCCGGTGTAGTGGTGATATGCGTAGATATCGGGAGGAACACCAGTGGCGAAGGCGGCTTTCTGGGCCTTACCTGACGCTGAGACGCGAAAGCGTGGGGAGC	D_0__Bacteria;D_1__Chloroflexi;D_2__Dehalococcoidia;D_3__S085;D_4__metagenome;D_5__metagenome;D_6__metagenome	ASV871	0	39	0	0	0	0	0	0	0	0	0	0
32512951bc5fa43c49c4739e8054f2cb	GAGCTAGCGTTGTTCGGAATCACTGGGCGTAAAGCGCACGTAGGCGGCTTTGCAAGTTAGAGGTGAAAGCCCGGGGCTCAACTCCGGAACTGCCTTTAAGACTGCATCGCTTGAATCCGGGAGAGGTGAGTGGAATTCCGAGTGTAGAGGTGAAATTCGTAGATATTCGGAAGAACACCAGTGGCGAAGGCGGCTCACTGGACCGGTATTGACGCTGAGGTGCGAAAGCGTGGGGAGC	D_0__Bacteria;D_1__Proteobacteria;D_2__Alphaproteobacteria;D_3__Sphingomonadales;D_4__Sphingomonadaceae	ASV872	15	54	27	0	0	0	0	224	0	0	257	75
3254cf65feaaded0c15a707e6c6d78bf	TACGTAGGTGGCAAGCGTTGTCCGGATTCATTGGGTTTAAAGGGTGCGTAGGCGGCTGTTTAAGTCAGTGCTGAAATACCCCGGCTTAACCGGGGGGGTGGCATTGATACTGGATGGCTTGAGTGCTAGCGAGGCAGGCGGAATTGACGGTGTAGCGGTGAAATGCTTAGATATCGTCAAGAACACCGATAGTGTAGACAGCTTGCCAGGGAGCAACTGACGCTGAGGCACGAAAGTGTGGGGATCAAACAGG	D_0__Bacteria;D_1__Bacteroidetes;D_2__Bacteroidia;D_3__Cytophagales;D_4__Microscillaceae;D_5__uncultured;D_6__uncultured Bacteroidetes bacterium	ASV873	0	0	0	0	0	0	16	0	0	0	0	0
327614c522f6e689889b559df7785fde	TACGAAGGGTGCGAGCGTTATTCGGAATGACTGGGCGTAAAGAGCGTACAGGCGGCTTGTTAAGTCAGCTGTTAAAGCACTCAGCTTAACTGGGTACCCGCAGATGAAACTGGCGAGCTAGAGTACAGGAGAGAAAGGTAGAATTCTCGGAGTAGCGGTAAAATGCGTAGATCTCGAGAGGAATACCGGTTGCGAAGGCGGCCTTTTGGCCTGAAACTGACGCTAAAGCGCGAAAGCGTGGGGAGCAAACAGG	D_0__Bacteria;D_1__Dependentiae;D_2__Babeliae;D_3__Babeliales;D_4__uncultured bacterium;D_5__uncultured bacterium;D_6__uncultured bacterium	ASV874	0	0	0	0	0	5	0	0	0	0	0	0
328d93730aac3f4a41bc4fee68fed2a2	TACGTAGGTGGCGAGCGTTGTCCGGATTTACTGGGCGTAAAGAGCGCGCAGGCGGTCGACCAAGTCGAGTGTGAAAGCCCCCGGCTCAACTGGGGAGGGTCACTCGATACTGGCCGACTCGAAGGCGGGAGAGGGAAGCGGAATTCCCGGTGTAGCGGTGAAATGCGTAGATATCGGGAGGAACACCAGTGGCGAAGGCGGCTTCCTGGCCCGTTCTTGACGCTGAGGCGCGAAAGCTAGGGGAGCGAACGGG	D_0__Bacteria;D_1__Chloroflexi	ASV875	0	0	0	0	0	0	9	0	0	0	0	0
3290703f863094a4b9d0a65c4ff18800	ATGCAAGCGTTATCCGGATTCATTGGGTTTAAAGGGTGCGTAGGCGGAGCAATAAGTCAGTGGTGAAATCTTGCAGCTTAACTGTAAAATTGCCGTTGATACTGTTGTTCTTGAGTACAGTTGAGGTGGGCGGAATGTGTAATGTAGCGGTGAAATGCTTAGATATTACACAGAACACCGATTGCGTAGGCAGCTCGCTAAGCTGTTACTGACGCTGAGGCACGAAAGCGTGGGGAGC	D_0__Bacteria;D_1__Bacteroidetes;D_2__Bacteroidia;D_3__Bacteroidales	ASV876	0	0	0	0	0	0	0	0	0	0	3	0
32968118999a7efeb6c6119df2534b5a	TGGCGAGCGTTACTCGGAATTACTAGGCGTAAAGCGTGGGCAGGCGGTTCGGTAAGTCTGTTGTGAAAGCTCCTGGCTTAACTGGGAGAGGCCAATGGATACTGCCGAACTTGAATGCGGGAGGGGTGACTGGAATTCCCGGTGTAGCGGTGAAATGCGTAGAGATCGGGAGGAACACCTAAGGCGAAAGCAGGTCACTGGACCGTTATTGACGCTCATCCACGAAAGCTGGGGGATC	D_0__Bacteria;D_1__Elusimicrobia;D_2__Elusimicrobia;D_3__MVP-88;D_4__uncultured bacterium;D_5__uncultured bacterium;D_6__uncultured bacterium	ASV877	0	0	0	0	4	0	0	8	0	0	31	0
329d2c99a32da945b06398be77baecbb	TGGCAAGCGTTGTTCGGAATTACTGGGCGTAAAGGGCGCGTAGGCGGCTTTCTAAGTCAGACGTGAAATCCCCCGGCTTAACCTGGGAACTGCGTCTGATACTGGAAGGCTTGAATGCGGGAGAGGGATGTGGAATTCCAGGTGTAGCGGTGAAATGCGTAGATATCTGGAGGAACACCGGTGGCGAAGGCGGCATCCTGGACCGACATTGACGCTGAGGCGCGAAAGCTAGGGTAGC	D_0__Bacteria;D_1__Acidobacteria;D_2__Subgroup 6;D_3__uncultured bacterium;D_4__uncultured bacterium;D_5__uncultured bacterium;D_6__uncultured bacterium	ASV878	0	0	12	0	13	0	0	0	0	0	46	0
32a0c585ac2ae5cb29dfa3719d6407d7	GGGCAAGCGTTGTCCGGATTTACTGGGCGTAAAGGATGCGTAGGCGGATTTTTAAGTGGGATGTGAAATTCCGAGGCTCAACCTCGGCGCTGCATTCCAAACTGGAAGTCTAGAGTGCGGGAGAGGAAAGTGGAATTCCTAGTGTAGCGGTGAAATGCGTAGAGATTAGGAAGAACACCAGTGGCGAAGGCGACTTTCTGGACCGTAACTGACGCTGATGCATGAAAGCGTGGGGAGC	D_0__Bacteria;D_1__Firmicutes;D_2__Clostridia;D_3__Clostridiales;D_4__Clostridiaceae 1;D_5__Clostridium sensu stricto 3;D_6__uncultured soil bacterium	ASV879	0	0	0	0	0	0	0	5	0	0	0	0
32ab6245493ce9da623213ea90b129aa	TACGAAGGCCTCAAGCGTTATCCGGAATTATTGGGCGTAAAGCGTCCGCAGTCTGTTTCGTAAGCGTGTCGTCAAATCTCTGGGCTCAACCCAGGGGCTGCGATGCGAACTGCGAAGCTAGAGGATGGAAGAGGCATCTGGAATTGTCGGTGTAGTAGTAAAATGCGTTAATATCGACAGGAACACCAAAAGCGAAAGCATGATGCTAGGACATTCCTGACGATCAGGGACGAAAGCGTGGGGAGCGAATCGG	D_0__Bacteria;D_1__Patescibacteria;D_2__ABY1;D_3__Candidatus Kuenenbacteria;D_4__uncultured bacterium;D_5__uncultured bacterium;D_6__uncultured bacterium	ASV880	0	0	0	0	0	2	17	0	0	0	0	0
32c0bf1fe8708860f6ef69110f5abfb0	TACAGGGGGTGCAAACGTTGCTCGGAATCATTGGGCGTAAAGCGCACGTAGGTGGTCGTTTAGGTCGGATGTGAAAGCCCTCGGCTCAACCGAGGAAGTGCATCCGAAACCGGACGGCTCGAGTACGGGAGAGGGTGAGCGGAATTCCCGGAGTAGAGGTGAAATTCGTAGATACCGGGAGGAACACCAGTGGCGAAGGCGGCCACCTGGCCCGTAACTGACGCTGAGGTGCGAAAGCGTGGGGAGCAAACAGG	D_0__Bacteria;D_1__Proteobacteria;D_2__Deltaproteobacteria;D_3__Myxococcales;D_4__Haliangiaceae;D_5__Haliangium;D_6__uncultured Myxococcales bacterium	ASV881	0	0	0	0	0	34	0	0	0	0	0	0
32dd9a4b93bb845c13487d28fa092c62	TACGGAGGATGCAAGCGTTATCCGGAATGATTGGGCGTAAAGCGTCCGTAGGTGGCTGTGTAAGTCTATTGTCAAAGCGTCATGCTTAACATGATACCGGCGGTAGAAACTACACAGCTAGAGTGCATTCGGGGCAGAGGGAATTCCTGGTGTAGCGGTGAAATGCGTAGAGATCAGGAAGAACACCGGTGGCGAAAGCGCTCTGCTAGGCTGCAACTGACACTGAGGGACGAAAGCTAGGGGAGCGAATGGG	D_0__Bacteria;D_1__Cyanobacteria;D_2__Oxyphotobacteria;D_3__Nostocales;D_4__Nostocaceae;D_5__Fischerella PCC-9339;D_6__Fischerella sp. PCC 9605	ASV882	0	0	0	0	0	0	25	0	0	0	0	0
32e85ce398edbba8eee5b806ea07c6cf	TACGAAGGGTGCAAACGTTGCTCGGAATCATTGGGCGTAAAGCGCACGTAGGCGGCCTCGCAAGTCGGATGTGAAATCCCTCGGCTCAACCGAGGACGTGCATCCGAAACTGCGGGGCTTGAGTACAGAAGAGGGTCGCGGAATTCCCGGTGTAGAGGTGAAATTCGTAGATATCGGGAGGAACACCAGTGGCGAAGGCGGCGGCCTGGGCTGATACTGACGCTGAGGTGCGAAAGCGTGGGGAGCAAACAGG	D_0__Bacteria;D_1__Proteobacteria;D_2__Deltaproteobacteria;D_3__Myxococcales;D_4__Haliangiaceae;D_5__Haliangium;D_6__uncultured bacterium	ASV883	0	0	0	0	0	14	0	0	0	0	0	0
32fec52727083920191098713c881efa	TACGGAGGGTGCAAGCGTTATTCGGAATCACTGGGCGTAAAGGGCGCGTAGGCCGCCTGGTAAGTCAGGGGTGAAATCCCACGGCTCAACCGTGGAATTGCCTTTGAAACTGCTGGGCTTGGATCCTGGAGAGGGTGGCGGAATTCCTGGTGTAGGAGTGAAATCCGTAGATATCAGGAGGAACACCGGTGGCGAAGGCGGCCACCTGGACAGGTATCGACGCTGAGGCGCGAAAGTGTGGGGAGCAAACAGG	D_0__Bacteria;D_1__Proteobacteria;D_2__Deltaproteobacteria;D_3__Desulfovibrionales;D_4__Desulfomicrobiaceae;D_5__Desulfomicrobium;D_6__uncultured delta proteobacterium	ASV884	0	0	0	0	0	0	7	0	0	0	0	0
330120f6981e9d6dfac8df42a85aa8fd	TACGAAGGGTGCAAGCGTTACTCGGAATTACTGGGCGTAAAGCGTGCGTAGGTGGTTCGTTAAGTCTGCCGTGAAAGCCCCGGGCTCAACCTGGGAATTGCGGTGGATACTGGCGGACTAGAGTGCGGTAGAGGGTGGTGGAATTCCCGGTGTAGCAGTGAAATGCGTAGAGATCGGGAGGAACATCTGTGGCGAAGGCGGCCACCTGGACCAGCACTGACACTGAGGCACGAAAGCGTGGGGAGCAAACAGG	D_0__Bacteria;D_1__Proteobacteria;D_2__Gammaproteobacteria;D_3__Xanthomonadales;D_4__Xanthomonadaceae;D_5__Arenimonas	ASV885	0	0	0	0	0	0	10	0	0	0	0	0
3322960ba0d48a6daae3d25b371858d8	TACGAAGGGGGCTAGCGTTGCTCGGAATCACTGGGCGTAAAGCGCACGTAGGCGGGTCGCTAAGTCGGGGGTGAAATCCTGGAGCTCAACTCCAGAACTGCCTTCGATACTGGCGGCCTTCGAGTCCGGGAGAGGTGGGTGGAACTCCGAGTGTAGAGGTGAAATTCGTAGATATTCGGAAGAACACCAGTGGCGAAGGCGGCTCACTGGCCCGGTACTGACGCTGAGGTGCGAAAGCGTGGGGAGCAAACAGG	D_0__Bacteria;D_1__Proteobacteria;D_2__Alphaproteobacteria;D_3__Rhizobiales;D_4__Xanthobacteraceae;D_5__uncultured	ASV886	0	0	0	0	0	46	90	0	0	0	0	0
33234b67c0d33376140ddbfc25c0e8df	TACGTAGGTGGCAAGCGTTATCCGGAATTACTGGGCGTAAAGCGCCCGCAGGTGGTGCGCTAAGTTTGACGTGAAAGCGCCTGGCTTACCTGGGCGAGGTCGTTGAAGACTGGTGCGCTGGAGGCGAGGAGAGGGGTGTAGAATTCCCGGTGTAGTGGTGGAATGCGTAGAGATCGGGAGGAATACCAGTGGCGCAAGCGACACCCTGGCCTCGGCCTGACACTGAGGGGCGAAAGCGTGGGGAGCGAACGGG	D_0__Bacteria;D_1__Chloroflexi;D_2__Anaerolineae;D_3__Caldilineales;D_4__Caldilineaceae;D_5__uncultured;D_6__uncultured bacterium	ASV887	0	0	0	0	0	0	5	0	0	0	0	0
33518e48b174ac428cb7be1a216c6c6e	TACGTAGGGGGCAAGCGTTATCCGGAATTACTGGGTGTAAAGGGTGCGTAGGTGGTATGGCAAGTCAGAAGTGAAAACCCAGGGCTTAACTCTGGGACTGCTTTTGAAACTGTCAGACTGGAGTGCAGGAGAGGTAAGCGGAATTCCTAGTGTAGCGGTGAAATGCGTAGATATTAGGAGGAACATCAGTGGCGAAGGCGGCTTACTGGACTGAAACTGACACTGAGGCACGAAAGCGTGGGGAGCAAACAGG	D_0__Bacteria;D_1__Firmicutes;D_2__Clostridia;D_3__Clostridiales;D_4__Lachnospiraceae;D_5__Anaerostipes;D_6__uncultured organism	ASV888	0	0	0	0	0	0	18	0	0	0	0	0
33548ae1f5fd8fd333bd83b9287b8dc4	GGCCAAGCGTTGTCCGGATTTATTGGGCGTAAAGAGCTCGTAGGCGGTTCGGTAAGTCAGGTGTGAAATCTCTCCGCTCAACGGAGAGGGGTCACCTGATACTGCCGTGACTCGAGTCCGGTAGAGGAGTGTGGAATTCCCGGTGTAGCGGTGAAATGCGCAGATATCGGGAGGAACACCGATGGCGAAGGCAGCACTCTGGGCCGGCACTGACGCTGAGGAGCGAAAGCGTGGGGAGC	D_0__Bacteria;D_1__Actinobacteria;D_2__Acidimicrobiia;D_3__IMCC26256	ASV889	4	44	0	0	0	0	0	0	28	114	0	0
335aa94e30d0a2bee89824ebe5772f32	GCGCGAACGTTATTCGGATTCACTGGGCTTAAAGGGTGCGTAGGCGGTCTGTTAAGTAGGGTGTGAAATCTGCGGGCTCAACCGGCAGAGTGCATTCTAAACTGGCAGACTTGAGTGAGTCAGGGGTGTGTGGAACTGCCAGTGGAGCGGTGAAATGTGTTGATATTGGCAGGAACGCCGGTGGCGAAAGCGACACACTGGGGCTTGTCTGACGCTGAGGCACGAAAGCCAGGGGAGC	D_0__Bacteria;D_1__Planctomycetes;D_2__Planctomycetacia;D_3__Planctomycetales;D_4__uncultured;D_5__uncultured bacterium;D_6__uncultured bacterium	ASV890	3	57	77	0	0	0	0	12	0	0	105	0
336411bf726c2d2087b18269fa743317	GTGCGAACGTTATTCGGAATCACTGGGCTTACAGGGTGCGTAGGCTGCGATGCAAGTCAGGTGTGAAAGCCCACGGCTCAACCGTGGAATGGCGCTTGAAACTGCATTGCTGGAGTGAGCTAGAGGTAGACGGAACTTCCGGTGGAGCGGTGAAATGTGTTGATATCGGAAGGAACACCAGAGGCGAAAGCGGTCTACTGGAGCTTGTCTGACGCTGAGGCACGAAAGCCAGGGGAGC	D_0__Bacteria;D_1__Planctomycetes;D_2__Planctomycetacia;D_3__Planctomycetales;D_4__Rubinisphaeraceae;D_5__Planctomicrobium;D_6__uncultured bacterium	ASV891	0	0	192	0	0	0	0	61	0	0	0	0
3368681037fd15544d1278b9a3be1d3d	GGGCAAGCGTTGCTCGGAATTACTGGGCGTAAAGGGTCCGTAGGCGGCTTCGTAAGTTAGATGTGAAAGCTCAGGGCTTAACCCTGAAATCGCATCTAAAACTGCGGAGCTAGAGTCCAGAAGAGGTCGGCGGAATTCCCGGTGTAGCGGTGAAATGCGTAGATATCGGGAGGAACACCAGCGGCGAAGGCGGCCGACTAGTTTGGAACTGACGCTGAGGGACGAAAGCGTGGGGAGC	D_0__Bacteria;D_1__Dadabacteria;D_2__Dadabacteriia;D_3__Dadabacteriales;D_4__uncultured Nitrospirae bacterium;D_5__uncultured Nitrospirae bacterium;D_6__uncultured Nitrospirae bacterium	ASV892	0	0	0	0	0	0	0	27	0	0	0	0
33885c42484e630aaceebb7cbd5f20a7	GACGAACCGTGCAAACGTTGTTCGGATTCACTGGGCTTAAAGGGCGCGTAGGCGGTCGACCCAGTCCGGGGTGAAATCGTTCGGCTCAACCGAACCATGGCCCTCGATACTGGTCGGCTCGAGGGAGGTAGGGGCCGCGGGAACTGCCAGTGGAGCGGTGAAATGCGTTGAGATTGGCAGGAACGCCGGTGGCGAAAGCGCGCGGCTGGACCTCTCCTGACGCTGAGGCGCGAAAGCCAGGGGAGCAAACGGG	D_0__Bacteria;D_1__Planctomycetes;D_2__Planctomycetacia;D_3__Gemmatales;D_4__Gemmataceae;D_5__uncultured;D_6__uncultured bacterium	ASV893	0	0	0	0	0	11	0	0	0	0	0	0
338c16c175bd1417afb8b688631a0e7e	TCCCAAGCGTTGTTCGGATTCACTGGGCGTAAAGGGTGCGTAGGCGGTCGGGTAAGTCTGACGTGAAATCTTCAAGCTCAACTTGGAAACTGCGTCGGATACTATTCGGCTAGAGGAATGGAGGGGAGACTGGAATACTTGGTGTAGCAGTGAAATGCGTAGATATCAAGTGGAACACCAGTGGCGAAGGCGAGTCTCTGGACATTTCCTGACGCTGAGGCACGAAAGCCAGGGGAGC	D_0__Bacteria;D_1__Verrucomicrobia;D_2__Verrucomicrobiae;D_3__Pedosphaerales;D_4__Pedosphaeraceae	ASV894	0	0	0	0	0	0	0	0	0	0	6	0
33a1201d7220d98a525902e4702211d1	ATGCAAGCGTTATCCGGAATTATTGGGCGTAAAGCGTACGTAGGCGGCTTATCAAGTCTGGGGTTAAAGACCACAGCTTAACTGTGGAAAGGCCTTGGAAACTGGTGAGCTGGAGTGAGGTAGGGGTTGCGGGAATTCCCGGTGTAGCGGTGAAATGCGTAGATATCGGGAAGAACACCTGAGGCGAAAGCGCGCGACTGGGCCTTAACTGACGCTGAGGTACGAAAGCTAGGGGAGC	D_0__Bacteria;D_1__Cyanobacteria;D_2__Oxyphotobacteria;D_3__Eurycoccales;D_4__Leptococcaceae;D_5__Leptococcus JA-3-3Ab	ASV895	0	0	0	0	0	0	0	0	0	12	0	0
33a3909fe43e15ee9214adb3eaf5f82e	AGGCAAGCGTTATCCGGAATTATTGGGCGTAAAGCGTCCGCAGGTGGCTTTCCAAGTCTGCTGTTAAAGCCCGAGGCTCAACCTCGGATCGGCGGTGGAAACTGGATCGCTAGAGTACGTCAGGGGTAGGGGGAATTCCCGGTGTAGCGGTGAAATGCGTAGATATCGGGAAGAACACCAGCGACGAAAGTGCCCTACTGGGACGTTACTGACACTCATGGACGAAAGCTAGGGGAGC	D_0__Bacteria;D_1__Cyanobacteria;D_2__Oxyphotobacteria;D_3__Thermosynechococcales;D_4__Thermosynechococcaceae;D_5__Thermosynechococcus BP-1	ASV896	0	0	0	0	0	0	0	0	0	0	30	0
33ad23a14a912f4e85f3ff7e7bd128ad	GACAGAGGGGGCTAGCGTTGTTCGGAATTACTGGGCGTAAAGAGCGCGTAGGCGGTCTTGTAAGTTAGAAGTGAAATCCTGGGGCTCAACCTCAGAACTGCTTTTAATACTGCTTGACTAGAGTCCGGTAGAGGATAGTGGAATACCCAGTGTAGCGGTGAAATGCGTAGATATTGGGTGGAACACCGATGGCGAAGGCAGCTATCTGGTCCGGAACTGACGCTGAGGCGCGAAAGCGTGGGGAGCAAACAGG	D_0__Bacteria;D_1__Proteobacteria;D_2__Alphaproteobacteria;D_3__Rickettsiales;D_4__SM1B06;D_5__uncultured Rhodospirillaceae bacterium;D_6__uncultured Rhodospirillaceae bacterium	ASV897	0	0	0	0	0	0	18	0	0	0	0	0
33adf02c37085b10a8b30e4216f2a469	AACGTAGGAGACAAGCGTTATCCGGATTTACTGGGCGTAAAGCGCACGCAGGCGGCTTCTTAAGTTGGATGTGAAAGCTCCCGGCTCAACTGGGAGAGGCCATTCAAAACTGGGAGGCTTGAGAGTGACAGAGGAGAGTGGAATTCCCGGTGTAGTGGTGAAATGCGTAGATATCGGGAGGAACACCAGTGGCGAAGGCGGCTCTCTGGGTCACTTCTGACGCTCATGTGCGAAAGCTAGGGGAGAGAACGGG	D_0__Bacteria;D_1__Chloroflexi;D_2__Anaerolineae;D_3__Ardenticatenales;D_4__uncultured;D_5__uncultured bacterium;D_6__uncultured bacterium	ASV898	0	0	0	0	0	111	59	0	0	0	0	0
33babb8763e488a9f4c2df804a8bc205	GGGCAAGCGTTGTCCGGAATTATTGGGCGTAAAGAGCGCGTAGGCGGTCCGATAAGTCGGCTGTGAAAGTCCAGGGCTCAACCCTGGAAAGCCGGCCGATACTGTCGGACTAGAGTCCGGAAGAGGCGAGTGGAATTCCCGGTGTAGCGGTGAAATGCGCAGATATCGGGAGGAACACCAATGGCGAAGGCAGCTCGCTGGGACGGTACTGACGCTGAGGCGCGAAAGCGTGGGGAGC	D_0__Bacteria;D_1__Actinobacteria;D_2__Thermoleophilia;D_3__Solirubrobacterales;D_4__67-14;D_5__uncultured bacterium;D_6__uncultured bacterium	ASV899	0	0	0	0	0	0	0	0	0	0	14	0
33bf32ad29b329153382e08465773b37	CTTCAAGCGTTACTCGGATTCACTGGGCGTAAAGGGTGCGTAGGCGGTTAGATGTGTCAGGTGTGAAATACCGGGGCTTAACTCCGGGACTGCGCCTGAAACTGTCTAGCTAGAGTATCGGAGAGGTAAGCGGAATTCCAGGTGTAGCAGTGAAATGCGTAGATATCTGGAGGAACACCAAAGGCGAAGGCAGCTTACTGGACGATCACTGACGCTAAGGCACGAAAGCGTGGGGAGC	D_0__Bacteria;D_1__Verrucomicrobia;D_2__Verrucomicrobiae;D_3__Opitutales;D_4__Puniceicoccaceae	ASV900	0	0	0	0	0	0	0	9	0	0	0	0
33ca1b4b77c3d708413f1b533d792633	TACAGAGACCTCGAGCGTTATCCGGATTTATTGGGCGTAAAGGGTCCGCAGGTGGCCTGTCGCGTCATTGGTTAAATTTCAGGGCTCAACCCTGAAACCGCCGGTGATACGGACGGGCTCGAGGCTGGGAGAGGTACGCGGAATTGCCGGTGTAGTAGTAAAATGCGTTAATATCGGCAGGAACACCAAATGCGAAGGCAGCGTACTGGAACACGCCTGACACTCAGGGACGAAAGCGTGGGGAGCAAAAGGG	D_0__Bacteria;D_1__Patescibacteria;D_2__ABY1;D_3__Candidatus Magasanikbacteria;D_4__uncultured bacterium;D_5__uncultured bacterium;D_6__uncultured bacterium	ASV901	0	0	0	0	0	0	9	0	0	0	0	0
33cfa904f4ae6644e48e27467e6cf6fd	ACGCAAGCGTTATCCGGAGTTACTGGGCGTAAAGGGCGTGCAGGCGGCCTGGTAAGTTCGTCGTGAAAGCCCCCGGCTAAACTGGGGGAGGACGATGAAGACTGCGAGGCTAGAGGCAGGTAGAGGGGCATAGAATTCCGGGTGTAGTGGTGAAATGCGTAGAGATCCGGAGGAATACCAGAGGCGAAGGCGATGCCCTGGGCCTGAACTGACGCTGAGACGCGACAGCATGGGGAGC	D_0__Bacteria;D_1__Chloroflexi;D_2__Anaerolineae;D_3__SBR1031;D_4__A4b;D_5__uncultured Chloroflexi bacterium;D_6__uncultured Chloroflexi bacterium	ASV902	0	0	0	0	0	0	0	22	0	0	0	0
33e8522669bc8aebdb0fbe95bc567dd2	GACGAAGGTGGCGACCGTTGTTCGGAATTACTGGGCATAAAGCGCACGTAGGCGGCAATGTAAGTCAGGTGTGAAATCCCCCGGCCCAACCGGGGAATTGCGCTTGATACTGCGTTGCTTGAGGGCAGGAGGGGACCGTGGAATTCCTGGTGGAGCGGTGAAATGCGTTGATATCAGGAGGAACACCGGCGGCGAAGGCGACGGTCTGGCCTGCTTCTGACGCTGAGGTGCGAAAGCCAGGGGAGCAAACGGG	D_0__Bacteria;D_1__Planctomycetes;D_2__BD7-11;D_3__uncultured bacterium;D_4__uncultured bacterium;D_5__uncultured bacterium;D_6__uncultured bacterium	ASV903	0	0	0	0	0	17	0	0	0	0	0	0
33f530c92c9932ac76010f46d9405fe0	TACGTAGGTGGCGAGCGTTGTCCGGATTTACTGGGCGTAAAGGATGCGTAGGCGGATATTTAAGTGAGATGTGAAATACCCGGGCTTAACTTGGGTGCTGCATTTCAAACTGGATATCTAGAGTGCGGGAGAGGAAAGTGGAATTCCTAGTGTAGCGGTGAAATGCGTAGAGATTAGGAAGAACACCAGTGGCGAAGGCGACTTTCTGGACCGTAACTGACGCTGAGGCATGAAAGCGTGGGGAGCAAACAGG	D_0__Bacteria;D_1__Firmicutes;D_2__Clostridia;D_3__Clostridiales;D_4__Clostridiaceae 1;D_5__Clostridium sensu stricto 8;D_6__Clostridium sp. A18	ASV904	0	0	0	0	0	0	19	0	0	0	0	0
[truncated: 3,502 more rows]
