# Supplementary material for: Diverse Microbial Hot Spring Mat Communities at Black Canyon of the Colorado River
Source: Microb Ecol. 2023 Feb 9;86(3):1534–51. doi: 10.1007/s00248-023-02186-x (PMC10497668; doi:10.1007/s00248-023-02186-x)
Supplement: Supplementary file 4 — Supplementary Table 2 (TXT 4223 kb) [file 248_2023_2186_MOESM4_ESM.txt]

# Constructed from biom file
#OTU ID (LONG READ LASV)	Sequence	Taxon	13E	13D	9A	9B	9C	8A
ASV_1	TCAGGATGAACGCTGGCGGCGTGCTTAACACATGCAAGTCGAACGGAGTGCTTTCGGGCACTGAGTGGCGGACGGGTGAGTAACGCGTGAGAATCTGCCTTTAGGTCGGGGATAACGGCTGGAAACGGTCGCTAATACCGGATGTGCCGGGAGGTGAAAGGTTAAACTGCCTGAAGATGAGCTCGCGTCGGATTAGCTAGTTGGTGGGGTAAGGGCCTACCAAGGCGACGATCCGTAGCTGGTTTGAGAGGATGACCAGCCACACTGGGACTGAGACACGGCCCAGACTCCTACGGGAGGCAGCAGTGGGGAATTTTCCGCAATGGGCGCAAGCCTGACGGAGCAACGCCGCGTGCGGGAGGAAGGCCTGTGGGTTGTAAACCGCTTTTCTCAAGGAAG…	D_0__Bacteria;D_1__Cyanobacteria;D_2__Oxyphotobacteria;D_3__Limnotrichales;D_4__Limnotrichaceae;D_5__Limnothrix;D_6__uncultured cyanobacterium;D_7__;D_8__;D_9__;D_10__;D_11__;D_12__;D_13__;D_14__	1150	2	0	0	53	1534
ASV_2	TCAGGATGAACGCTGGCGGTCTGCTTAACACATGCAAGTCGAACGGTCACTTCGGTGATAGTGGCGGACGGGTGAGTAACGCGTGAGAACCTAACTTGAGGACGGGGATAACAGTTGGAAACGACTGCTAATACCCGATGTGCCTTATGGTGAAAGATTTATCACCTCAAGAAGGGCTCGCGTCCGATTAGCTAGTTGGAGTGGTAAGAGCACACCAAGGCGACGATCGGTAGCTGGTCTGAGAGGATGACCAGCCACACTGGGACTGAGACACGGCCCAGACTCCTACGGGAGGCAGCAGTGGGGAATTTTCCGCAATGGGCGAAAGCCTGACGGAGCAAGACCGCGTGAGGGAGGAAGGCTCTTGGGTTGTAAACCTCTTTTCTTTGGGAAGAAGCT…	D_0__Bacteria;D_1__Cyanobacteria;D_2__Oxyphotobacteria;D_3__Nostocales;D_4__Nostocales Incertae Sedis;D_5__Phormidium SAG 81.79;D_6__Phormidium uncinatum SAG 81.79;D_7__;D_8__;D_9__;D_10__;D_11__;D_12__;D_13__;D_14__	2414	29	0	0	4	0
ASV_3	TCAGGATGAACGCTGGCGGTCTGCTTAACACATGCAAGTCGAACGGAGTGCTTCGGCACTTAGTGGCGGACGGGTGAGTAACGCGTGAGAATCTGCCCTTAGGACGGGGACAACAGCTGGAAACGGCTGCTAATACCCGATGTGCCGAGAGGTGAAACATTTATGGCCTGAGGATGAGCTCGCGTCTGATTAGCTAGTTGGTGGGGTAAGAGCCTACCAAGGCGACGATCAGTAGCTGGTCTGAGAGGATGATCAGCCACACTGGGACTGAGACACGGCCCAGACTCCTACGGGAGGCAGCAGTGGGGAATTTTCCGCAATGGGCGCAAGCCTGACGGAGCAAGACCGCGTGCGGGAGGACGGCCTATTGGTTGTAAACCGCTTTTGATAGGGAAGAAG…	D_0__Bacteria;D_1__Cyanobacteria;D_2__Oxyphotobacteria;D_3__Oxyphotobacteria Incertae Sedis;D_4__Unknown Family;D_5__Geitlerinema PCC-8501;D_6__Leptolyngbya sp. O-77;D_7__;D_8__;D_9__;D_10__;D_11__;D_12__;D_13__;D_14__	0	0	0	1501	5	18
ASV_4	TCAGGATAAACGCTGGCGGCGTGCCTAACCCATGCAAGTCGAACGATCCCGCAAGGGAGAGTGGCGGAAGGGTGAGTAACACGTAGAAATCTACCTCGTCGGAGGGAATAACCCCGCGAAAGCGGGGCTAATACCCAGGAAGATCTGCAAAGATCAGAGTCCGCAAGGGCCTGGCGAGAGGAGTCTGCGGCCCATCAGCTCGTTGGTGGGGTAATGGCCTACCAAGGCTACGACGGGTAGGGGGTCTGAGAGGATGTCCCCCCACACTGGAACTGAAACACGGTCCAGACGCCTACGGGTGGCAGCAGGGAGGAATATTGGACAATGGGGGAAACCCCGATCCAGCAACGCCGCGTGAGGGAAGAAGGCCTTCGGGTTGTAAACCTCTTTTAAGGGAGA…	D_0__Bacteria;D_1__Chloroflexi;D_2__Anaerolineae;D_3__RBG-13-54-9;D_4__hot springs metagenome;D_5__;D_6__;D_7__;D_8__;D_9__;D_10__;D_11__;D_12__;D_13__;D_14__	0	3	927	368	4	12
ASV_5	TCAGGATGAACGCTGGCGGTATGCTTAACACATGCAAGTCGGACGGACACCTTTGGGTGTTAGTGGCGGACGGGTGAGTAACACGTAGGAATCTACCCTTAGGCGGGGGACAACAGCTGGAAACGGCTGCTAATACCCCATACAGGCGCAAGCTGAAAGGAGCGATCCACCTAAGGATGAGCCTGCGTCGGATTAGCTAGTTGGTGGGGTAAGGGCCTACCAAGGCGACGATCCGTAGCGGGTCTGAGAGGATGGCCCGCCACACTGGGACTGAGACACGGCCCAGACTCCTACGGGAGGCAGCAGTGGGGAATTTTCCGCAATGGGCGCAAGCCTGACGGAGCAATACCGCGTGAGGGAGGAAGGCCCTTGGGTTGTAAACCTCTTTTCTGGGGGACG…	D_0__Bacteria;D_1__Cyanobacteria;D_2__Oxyphotobacteria;D_3__Eurycoccales;D_4__Leptococcaceae;D_5__Leptococcus JA-3-3Ab;D_6__hot springs metagenome;D_7__;D_8__;D_9__;D_10__;D_11__;D_12__;D_13__;D_14__	0	0	867	351	1	6
ASV_6	TCTGAGTGAATGCTTGCGACATGCTTAACACATGCAAGTTGATTGTTATTTTGTAACATGGCGTTCAGGTGAGGAGTGCAGGTGGATCTACGTAGTTGTTATTTAGTAGATATTAAATCATTCATTTGGGAATGATAAAAGAAAAGTTTCGCAACTATGAGGAACATCTGTAGGATTAGGTAGTTGTTAGTGGTAATGGCCTAACAAGCCTACGATCCTTGACTGGTCTGGGAGGACTTGCAGTCACAACGGGATAAATAAGGTCCCGAACTTTTGAGAAGGCAGCAGTGGGGGATCTTGGACAATAAGCGAAAGCTTGATCCAGCGATGTCGCGTGAGTGAAGAAGGCTTAGATTGTAAAACTCTGTCGTGATTTTACGATATTTGACTAAAGGTCAA…	D_0__Bacteria;D_1__Proteobacteria;D_2__Alphaproteobacteria;D_3__Rickettsiales;D_4__Mitochondria;D_5__uncultured bacterium;D_6__;D_7__;D_8__;D_9__;D_10__;D_11__;D_12__;D_13__;D_14__	0	0	940	105	0	0
ASV_7	TCAGGATGAACGCTGGCGGTATGCTTAACACATGCAAGTCGAACGGGGGTAGAAATACCCTAGTGGCGGACGGGTGAGTAACGCGTGAGAATCTAGCTTCAGATCGGGGATAACAGGGGGAAACCGCTGCTAATACCGGATGTGCCTACGGGTAAAAGATTAATTGTCTGAAGATGAGCTCGCGTCCGATTAGCTAGTTGGCAGGGTAAGAGCCTACCAAGGCGGCGATCGGTAGCTGGTCTGAGAGGACGATCAGCCACACTGGGACTGAGACACGGCCCAGACTCCTACGGGAGGCAGCAGTGGGGAATTTTCCGCAATGGGCGAAAGCCTGACGGAGCAATACCGCGTGAGGGAGGAAGGCTCTTGGGTTGTAAACCTCTTTTCTCAAGGAAGAAG…	D_0__Bacteria;D_1__Cyanobacteria;D_2__Oxyphotobacteria;D_3__Nostocales;D_4__Phormidiaceae;D_5__Aerosakkonema Lao26;D_6__uncultured bacterium;D_7__;D_8__;D_9__;D_10__;D_11__;D_12__;D_13__;D_14__	0	0	0	0	702	0
ASV_8	TCAGGATGAACGCTGGCGGTATGCTTAACACATGCAAGTCGAACGGGAGTAGCAATACTCTAGTGGCGGACGGGTGAGTAACGCGTAAGAATCTGCCCTTAGGTTCGGGATAACGTTTGGAAACGGACGCTAATACCGGATGTGCCGGGAGGTAAAAGGCTACGGTCGCCTGAGGATGAGCTTGCGTCAGATTAGCTAGTTGGTGGGGTAAGAGCCTACCAAGGCGACGATCTGTAACTGGTCTGAGAGGACGACCAGTCACACTGGGACTGAGACACGGCCCAGACTCCTACGGGAGGCAGCAGTGGGGAATTTTCCGCAATGGGCGAAAGCCTGACGGAGCAATACCGCGTGAGGGACGAAGGCCTGTGGGTTGTAAACCTCTTTTCTCTGGGACGA…	D_0__Bacteria;D_1__Cyanobacteria;D_2__Oxyphotobacteria	0	0	0	0	7	582
ASV_9	TCAGGACGAACGCTGGCGGCGTGCCTAATGCATGCAAGTCGAACGCAGCAGGCTTGGCCTGGCTGCGTGGCGAACGGCTGAGGAACACGTGGGTCACCTGCCCCGGAGTGGGGGATACCCCGTCGAAAGACGGGACAATCCCGCATACGCTCTACGGAGGAAAGCCGCAAGGCGCTCCGGGAGGGGCCTGCGGCCCATCAGGTAGTTGGTGTGGTAACGGCGCACCAAGCCAATGACGGGTACCCGGTCTGAGAGGACGACCGGGCAGACTGGGACTGCGACACGGCCCAGACTCCTACGGGAGGCAGCAGCAAGGAATTTTCCCCAATGGGCGCAAGCCTGAGGGAGCAACGCCGCGTGGAGGACGACGGCCTTCGGGTTGTAAACTCCTTTCGGGTG…	D_0__Bacteria;D_1__Chloroflexi;D_2__Chloroflexia;D_3__Chloroflexales;D_4__Chloroflexaceae;D_5__Chloroflexus;D_6__Chloroflexus aurantiacus J-10-fl;D_7__;D_8__;D_9__;D_10__;D_11__;D_12__;D_13__;D_14__	0	7	376	78	0	3
ASV_10	TCAGGATGAACGCTGGCGGCGTGCTTAACACATGCAAGTCGAACGGGGGTAGCAATACCCTAGTGGCGGACGGGTGAGTAACGCGTGAGAATCTGCCCTTAGGATGGGGATAACGACTGGAAACGGTCGCTAATACCCAATGTGCCGGGAGGTGAAATGAAAGTTGCCTAGGGATGAGCTCGCGTCGGATTAGCTAGTTGGTGGGGTAATGGCCTACCAAGGCGACGATCCGTAGCTGGTCTGAGAGGATGACCAGCCACACTGGGACTGAGACACGGCCCAGACTCCTACGGGAGGCAGCAGTGGGGAATTTTCCGCAATGGGCGCAAGCCTGACGGAGCAACGCCGCGTGAGGGAGGACGGCCTGTGGGTTGTAAACCTCTTTTCTCTGTGAAGATG…	D_0__Bacteria;D_1__Cyanobacteria;D_2__Oxyphotobacteria;D_3__Oxyphotobacteria Incertae Sedis;D_4__Unknown Family;D_5__uncultured;D_6__uncultured bacterium;D_7__;D_8__;D_9__;D_10__;D_11__;D_12__;D_13__;D_14__	434	4	0	0	1	20
ASV_11	TCAGGACGAACGCTGGCGGCGTGCCTAATGCATGCAAGTCGAACGCAGCAGGCTAGTCCTGGCTGCGTGGCGAACGGCTGAGGAACACGTGGGTGACCTGCCCCGGAGTGGGGGATACCCCGTCGAAAGACGGGACAATCCCGCATACGCTCTACGGAGGAAAGCCGCAAGGCGCTCCGGGAGGGGCCTGCGGCCCATCAGGTAGTTGGTGTGGTAACGGCGCACCAAGCCAATGACGGGTACCCGGTCTGAGAGGACGACCGGGCAGACTGGGACTGCGACACGGCCCAGACTCCTACGGGAGGCAGCAGCAAGGAATTTTCCCCAATGGGCGCAAGCCTGAGGGAGCAACGCCGCGTGGAGGACGACGGCCTTCGGGTTGTAAACTCCTTTCGGGTG…	D_0__Bacteria;D_1__Chloroflexi;D_2__Chloroflexia;D_3__Chloroflexales;D_4__Chloroflexaceae;D_5__Chloroflexus;D_6__Chloroflexus aurantiacus J-10-fl;D_7__;D_8__;D_9__;D_10__;D_11__;D_12__;D_13__;D_14__	14	4	347	80	0	0
ASV_12	TCAGGATGAACGCTAGCGGCGTGCCTAATACATGCAAGTCGAACGGAGAGTTAGCAATAACTCTTAGTGGCGAACGGGTGAGTAACGCGTTGGTGACCTACCCCAAAGTGTGGGATAACAGACCGAAAGGTCTGCTAATACCTCATGTGGTCAAAAAGATTAGAGGCTTTTTGTCTAAAGCAGTCATGCGCTTTGGGATGGACCTGCGTCCCATCAGCTAGTTGGTAGGGTAATGGCCTACCAAGGCGACGACGGGTAGGGGGCCTGAGAGGGTGGCCCCCCACACTGGTACTGAAACACGGACCAGACACCTGCGGGTGGCAGCAGTAGGGAATATTGGTCAATGGACGAAAGTCTGAACCAGCAACGCCGCGTGTGCGATGAAGGCCTTCGGGTCGT…	D_0__Bacteria;D_1__Chloroflexi;D_2__Anaerolineae;D_3__Anaerolineales;D_4__Anaerolineaceae;D_5__uncultured;D_6__uncultured Chloroflexi bacterium;D_7__;D_8__;D_9__;D_10__;D_11__;D_12__;D_13__;D_14__	370	37	0	0	18	0
ASV_13	TCAGGATGAACGCTGGCGGCGTGCCTAATACATGCAAGTCGAACGAGGTGCTTTTTGTAGCAATACGAGAAGTATCCTAGTGGCGAACGGGTGAGTAACGCGTTGGTGACCTGCCCCAAAGTGTGGAATAACAGATCGAAAGATTTGCTAATACCGCATGTGGTCTGCGAGTTTAGAAATCGTTGACTAAAGGAGCAATCCGCTTTGGGAGGGACCTGCGTCCCATCAGCTAGTTGGTGAGGTAACGGCTCACCAAGGCGACGACGGGTAGGGGACCTGAGAGGGTGGCCCCCCACAATGGAACTGAAACACGGTCCATACACCTACGGGTGGCAGCAGTAGGGAATATTGCTCAATGGGCGAAAGCCTGAAGCAGCAACGCCGCGTGCGCGATGAAGG…	D_0__Bacteria;D_1__Chloroflexi;D_2__Anaerolineae;D_3__Anaerolineales;D_4__Anaerolineaceae;D_5__UTCFX1;D_6__wastewater metagenome;D_7__;D_8__;D_9__;D_10__;D_11__;D_12__;D_13__;D_14__	193	194	0	0	14	0
ASV_14	TCAGGACGAACGCTGGCGGCGTGCCTAATGCATGCAAGTCGAACGCAGCAGGCGTGCCTGGCTGCGTGGCGAACGGCTGAGGAACACGTGGGTCACCTGCCCCGGAGTGGGGGATACCCCGTCGAAAGACGGGACAATCCCGCATACGCTCTATGGAGGAAAGCCGCAAGGCGCTCTGGGAGGGGCCTGCGGCCCATCAGGTAGTTGGTGTGGTAACGGCGCACCAAGCCAATGACGGGTACCCGGTCTGAGAGGACGACCGGGCAGACTGGGACTGAGACACGGCCCAGACTCCTACGGGAGGCAGCAGCAAGGAATTTTCCCCAATGGGCGCAAGCCTGAGGGAGCAACGCCGCGTGGAGGACGACGGCCTTCGGGTTGTAAACTCCTTTCGGGTGG…	D_0__Bacteria;D_1__Chloroflexi;D_2__Chloroflexia;D_3__Chloroflexales;D_4__Chloroflexaceae;D_5__Chloroflexus;D_6__Chloroflexus aurantiacus J-10-fl;D_7__;D_8__;D_9__;D_10__;D_11__;D_12__;D_13__;D_14__	25	10	318	45	0	0
ASV_15	TCAGGATGAACGCTAGCGGGAGGCTTAATACATGCAAGTCGAACGCCCGTTTTCGGACGGGAGTGGCGCACGGGTGAGTAACACGTACGCAATCTACCTTATGCAGGGGGATAGCCTTGGGAAACTGGGAGTAATCCGCCATGTGATCTGTATGGGGCATCCTGTGTAGATTAAAGCGCAAGCGGCATAAGATGAGCGTGCGACTGATTAGGTAGTTGGAGAGGTAACGGCTCCCCAAGCCGACGATCAGTAGGGGGCGTGAGAGCGTGGACCCCCACACGGGTACTGAGATACGGACCCGACTCCTACGGGAGGCAGCAGTAAGGAATATTGGACAATGGGCGGAAGCCTGATCCAGCCATCCCGCGTGTTTGATGAAGGCGCTATGCGTTGTAAAGA…	D_0__Bacteria;D_1__Bacteroidetes;D_2__Bacteroidia;D_3__Chitinophagales;D_4__Saprospiraceae;D_5__uncultured;D_6__uncultured bacterium;D_7__;D_8__;D_9__;D_10__;D_11__;D_12__;D_13__;D_14__	0	396	0	0	0	0
ASV_16	TCAGGACGAACGCTAGCGGCAGGCCTAATACATGCAAGCCGAACGGTAATCCTGACGGCAACGTCAGGACTAGAGTGGCGTAAGGGTGCGTAACACGTATGCAATCTGCCCTCAACTGGGGGATAGCTCCCGGAAACGGGAATTAATACCCCATAACATGCCAGCGAGGCATCTTGCTGGCATTAAAGCTACGGCGGTTGAGGATGAGCATGCGTCTGATTAGCTAGTTGGTGAGGTAACGGCTCACCAAGGCGATGATCAGTAGGGGAACTGAGAGGTTGATCCCCCACACTGGCACTGAGACACGGGCCAGACTCCTACGGGAGGCAGCAGTAGGGAATATTGGACAATGGGTGCGAGCCTGATCCAGCCATGCCGCGTGCAGGAAGAAGGCCTTCT…	D_0__Bacteria;D_1__Bacteroidetes;D_2__Bacteroidia;D_3__Cytophagales;D_4__Microscillaceae;D_5__uncultured;D_6__uncultured bacterium;D_7__;D_8__;D_9__;D_10__;D_11__;D_12__;D_13__;D_14__	3	1	281	109	1	0
ASV_17	TCAGGATGAACGCTAGCGGGAGGCCTAATACATGCAAGTCGAACGGCAGCAGCGGAGCTTGCTCTGGCTGGCGAGTGGCGCACGGGTGAGTAACGCGTACGCAACCTGCCCCTAACTGGGGGAAAGTCACGGGAAACTGTGAATAATCCCGCATGTGTTCTGGTTGGTGCATGCTGACTGGAATAAAGCTGAGGCGGTTAGGGATGGGCGTGCGTCTGATTAGCTAGTTGGTGGGGTAACGGCCCACCAAGGCGATGATCAGTAGGGGGCGTGAGAGCGTGATCCCCCACACGGGTACTGAGACACGGACCCGACTTCTACGGAAGGCAGCAGTAGGGAATATTGGACAATGGGCGCAAGCCTGATCCAGCCATCCCGCGTGCAGGAAGAAGGCCCTCA…	D_0__Bacteria;D_1__Bacteroidetes;D_2__Bacteroidia;D_3__Chitinophagales;D_4__Saprospiraceae;D_5__Phaeodactylibacter;D_6__uncultured bacterium;D_7__;D_8__;D_9__;D_10__;D_11__;D_12__;D_13__;D_14__	0	0	339	7	0	0
ASV_18	TCAGGATGAACGCTGGCGGTCTGCTTAACACATGCAAGTCGAACGGAGGTCTTCGGACCTTAGTGGCGGACGGGTGAGTAACGCGTGAGAATCTGCCCTCAGGATGGGGACAACGACTGGAAACGGTCGCTAATACCCAATGTGCCGAGAGGTGAAACTTATATGGCCTGAGGATGAGCTCGCGTCTGATTAGCTAGTTGGAGTGGTAACGGCACCCCAAGGCGACGATCAGTAGCTGGTCTGAGAGGATGATCAGCCACACTGGGACTGAGACACGGCCCAGACTCCTACGGGAGGCAGCAGTGGGGAATTTTCCGCAATGGGCGAAAGCCTGACGGAGCAAGACCGCGTGAGGGAGGAAGGCCTACTGGTTGTAAACCTCTTTTGATAGGGAAGAAG…	D_0__Bacteria;D_1__Cyanobacteria;D_2__Oxyphotobacteria;D_3__Oxyphotobacteria Incertae Sedis;D_4__Unknown Family;D_5__Leptolyngbya ANT.L52.2;D_6__uncultured bacterium;D_7__;D_8__;D_9__;D_10__;D_11__;D_12__;D_13__;D_14__	40	243	0	1	20	4
ASV_19	TCAGGGCGAACGCTGGCGGCGTGCCTTAGACATGCAAGTCGAGCGGCAGGCAGTCCTTCGGGGCTGCCGAGAGCGGCGAACGGCGGAGTAACACGTGGGTAACCTGCCCCGAAGACCGGGACAACCCTGGGAAACTGGGGCTAATACCGGATGTGGATACGCTGGCTTCGGCTGGCGTATCTAAAGGGAGCAATCCGCTTCGGGATGGGCCCGCGGCCTATCAGGTAGTTGGTGAGGTAACGGCTCACCAAGCCTGCGACGGGTAGCCGGTCTGAGAGGATGGCCGGCCCGAGGGGCACTGAGACACGGGCCCCACTCCTACGGGAGGCAGCAGTCGGGAATCTTGGGCAATGGGCGAAAGCCTGACCCAGCGACGCCGCGTGGAGGACGAAGCCCTTC…	D_0__Bacteria;D_1__Armatimonadetes;D_2__uncultured;D_3__Armatimonadetes bacterium DC;D_4__;D_5__;D_6__;D_7__;D_8__;D_9__;D_10__;D_11__;D_12__;D_13__;D_14__	0	0	281	19	0	0
ASV_20	TCAGGATGAACGCTAGCGGGAGGCCTAATACATGCAAGTCGAACGGCAGCAGCGGAGCTTGCTCCGGCTGGCGAGTGGCGCACGGGTGAGTAACGCGTACGCAACCTGCCCCTAACTGGGGGAAAGTCACGGGAAACTGTGAATAATCCCGCATGTGTTCTGGTTGGCGCATGCTGACTGGAATAAAGCTGAGGCGGTTAGGGATGGGCGTGCGTCTGATTAGCTAGTTGGTGGGGTAACGGCCCACCAAGGCGATGATCAGTAGGGGGCGTGAGAGCGTGATCCCCCACACGGGTACTGAGACACGGACCCGACTTCTACGGAAGGCAGCAGTAGGGAATATTGGACAATGGGCGCAAGCCTGATCCAGCCATCCCGCGTGCAGGAAGAAGGCCCTCA…	D_0__Bacteria;D_1__Bacteroidetes;D_2__Bacteroidia;D_3__Chitinophagales;D_4__Saprospiraceae;D_5__Phaeodactylibacter;D_6__uncultured bacterium;D_7__;D_8__;D_9__;D_10__;D_11__;D_12__;D_13__;D_14__	171	14	65	0	0	0
ASV_21	TCAGAGTGAACGCTGGCGGCAGGCCTAACACATGCAAGTCGAACGGCAGCGGGTAGGAAGCTTGCTTCCTATGCCGGCGAGTGGCGGACGGGTGAGGAACACATCGGAATCTGCCCCGTCGTGGGGGATAACGTAGGGAAACTTACGCTAATACCGCATACGACCCGAGGGTGAAAGCGGGGGACCGCAAGGCCTCGCGCGATGGGATGAGCCGATGTCCGATTAGCTGGTTGGCGGGGTAATGGCCCACCAAGGCGACGATCGGTAGCTGGTCTGAGAGGATGATCAGCCACACTGGGACTGAGACACGGCCCAGACTCCTACGGGAGGCAGCAGTGGGGAATATTGGACAATGGGCGCAAGCCTGATCCAGCCATGCCGCGTGGGTGAAGAAGGCCT…	D_0__Bacteria;D_1__Proteobacteria;D_2__Gammaproteobacteria;D_3__Xanthomonadales;D_4__Xanthomonadaceae;D_5__uncultured;D_6__uncultured Luteimonas sp.;D_7__;D_8__;D_9__;D_10__;D_11__;D_12__;D_13__;D_14__	77	72	0	0	97	0
ASV_22	TCAGGATGAACGCTGGCGGCGTGCCTAATACATGCAAGTCGAACGAGGCGCTTTTTGTAGCAATACGAGAAGTGTCCTAGTGGCGAACGGGTGAGTAACGCGTGGGTGACCTGCCCCAAAGTGTGGGATAACAGTCCGAAAGGATTGCTAATACCGCATGTGGTCTTCAAGTTTAGAAATTGATGACTAAAGCAGCAATGCGCTTTGGGAGGGGCCTGCGTCCCATCAGCTAGTTGGTGAGGTAACGGCTCACCAAGGCGACGACGGGTAGGGGACCTGAGAGGGTGGCCCCCCACAATGGAACTGAAACACGGTCCATACACCTACGGGTGGCAGCAGTAGGGAATATTGCTCAATGGGCGAAAGCCTGAAGCAGCAACGCCGCGTGCGCGATGAAGG…	D_0__Bacteria;D_1__Chloroflexi;D_2__Anaerolineae;D_3__Anaerolineales;D_4__Anaerolineaceae;D_5__uncultured	194	51	0	0	0	0
ASV_23	TCAGGATGAACGCTAGCGGCAGGCCTAATACATGCAAGCCGAACGGTAAGTTTGATAGCAATATTGAACCTAGAGTGGCGTAAGGGTGCGTAACGCGTATGCAATCTGCCCTCAACAGGAGGATAGCTCCCCGAAAGGGGAATTAACCCTCCATAGGATCGTGATGTGGCATCATGTTACGATTAAAACCGAGGTGGTTGAGGATGAGCATGCGTCTGATTAGCTAGTTGGTGGGGTAATGGCCCACCAAGGCGATGATCAGTAGGGGAACTGAGAGGTTGATCCCCCACACTGGCACTGAGATACGGGCCAGACTCCTACGGGAGGCAGCAGTAGGGAATATTGGACAATGGGTGCGAGCCTGATCCAGCCATGCCGCGTGCAGGAAGAAGGCCTTCT…	D_0__Bacteria;D_1__Bacteroidetes;D_2__Bacteroidia;D_3__Cytophagales;D_4__Microscillaceae;D_5__uncultured	180	44	0	0	8	0
ASV_24	TCAGGATGAACGCTGGCGGTCTGCTTAACACATGCAAGTCGAACGGAGTGCTTCGGCACTTAGTGGCGGACGGGTGAGTAACGCGTGAGAATCTGCCCTTAGGACGGGGACAACAGCTGGAAACGGCTGCTAATACCCGATGTGCCGAGAGGTGAAACATTTATGGCCTGAGGATGAGCTCGCGTCTGATTAGCTAGTTGGTGGGGTAAGAGCCTACCAAGGCGACGATCAGTAGCTGGTCTGAGAGGATGATCAGCCACACTGGGACTGAGACACGGCCCAGACTCCTACGGGAGGCAGCAGTGGGGAATTTTCCGCAATGGGCGCAAGCCTGACGGAGCAAGACCGCGTGCGGGAGGACGGCCTATTGGTTGTAAACCGCTTTTGATAGGGAAGAAG…	D_0__Bacteria;D_1__Cyanobacteria;D_2__Oxyphotobacteria;D_3__Oxyphotobacteria Incertae Sedis;D_4__Unknown Family;D_5__Geitlerinema PCC-8501;D_6__Leptolyngbya sp. O-77;D_7__;D_8__;D_9__;D_10__;D_11__;D_12__;D_13__;D_14__	0	0	2	229	0	0
ASV_25	TCAGGATGAACGCTGGCGGCGTGCTTAACACATGCAAGTCGAACGGGGGTAGCAATACCCTAGTGGCGGACGGGTGAGTAACGCGTGAGAATCTGCCCTTAGGATGGGGATAACGACTGGAAACGGTCGCTAATACCCAATGTGCCGGGAGGTGAAATGAGTCTTGCCTAGGGATGAGCTCGCGTCGGATTAGCTAGTTGGTGGGGTAATGGCCTACCAAGGCGACGATCCGTAGCTGGTCTGAGAGGATGACCAGCCACACTGGGACTGAGACACGGCCCAGACTCCTACGGGAGGCAGCAGTGGGGAATTTTCCGCAATGGGCGCAAGCCTGACGGAGCAACGCCGCGTGAGGGAGGACGGCCTGTGGGTTGTAAACCTCTTTTCTCTGTGAAGATG…	D_0__Bacteria;D_1__Cyanobacteria;D_2__Oxyphotobacteria;D_3__Oxyphotobacteria Incertae Sedis;D_4__Unknown Family;D_5__uncultured;D_6__uncultured bacterium;D_7__;D_8__;D_9__;D_10__;D_11__;D_12__;D_13__;D_14__	220	0	0	0	0	7
ASV_26	TCAGGACGAACGCTGGCGGCGTGGTTGAGACATGCAAGTCGTACGTGGTTTGGAGTGTAGCAATACATTCTAAACTAACGTGGCGAAAGGGTGAGTAACACGTGAATATCTGCCTCGAAGCCCCGTATAACCAGTCGAAAGATTGGACAATCCGGGATACTATCGCAAGATGAAAGCTGGGGACCGTAAGGCCTAGCACTTCGAGATGAGTTCGCGTCCTATCAGCTAGTTGGCGGGGTAATGGCCCACCAAGGCAATGACGGGTAGCTGGTCTAAGAGGACGATCAGTCACACTGGAACTGAGACACGGTCCAGACACCTACGGGTGGCAGCAGTTTCGAATATTTCTCAATGGGGGCAACCCTGAAGGAGCGACGCCGCGTGGAGGATGAAGGTCTT…	D_0__Bacteria;D_1__Verrucomicrobia;D_2__Verrucomicrobiae	158	26	0	0	39	0
ASV_27	TCAGGATGAACGCTAGCGGAAGGCCTAATACATGCAAGTTGAACGTGCTAGCAATAGTAACGTAGCGGACGGGTGCGTAACGCGTATGGAACTTACCTATAAGTGGGGGATATACTATGGAAACGTAGTGCAATACCCCATAGATTCTATTGGTTGCATGATTGATAGAATAAAGGCTATTAGTCGCTTATAGATAGCCATGCGTCCCATTAGCTAGTTGGTATGGTAACGGCGTACCAAGGCGACGATGGGTAACTGGTCTGAGAGGATGATCAGTCACACTGGAACTGAGACACGGTCCAGACTCCTACGGGAGGCAGCAGTAGGGAATATTGGGCAATGGGCGAAAGCCTGACCCAGCCATTCCGCGTGCAGGAAGAAGGTTCTCTGAATTGTAAA…	D_0__Bacteria;D_1__Bacteroidetes;D_2__Bacteroidia;D_3__Chitinophagales;D_4__uncultured	11	0	48	11	0	151
ASV_28	TCAGGATAAACGCTGGCGGTAGACATAACACATGCAAGTCGAACGGAATATTATTTGATATTCAGTGGCGGACGGGTGAGTAACACGTAAGAATCTGCCTTCAGGATGGGGACAACAGTTGGAAACGACTGCTAATACCCGATATGCATACCAAGTGAAACGGAGTAATCCGCCTGAAGATGAGCTTGCGTCTGATTAGCTAGTTGGAGTGGTAACGGCACCCCAAGGCGACGATCAGTAGCTGGTCTGAGAGGATGATCAGCCACACTGGAACTGAGACACGGTCCAGACTCCTACGGGAGGCAGCAGTGAGGAATTTTCCGCAATGGGCGAAAGCCTGACGGAGTCATACCGCGTGAGGGACGACGCTCTAGGGAGTGTAAACCTCTTTTATCAAGG…	D_0__Bacteria;D_1__Cyanobacteria;D_2__Oxyphotobacteria;D_3__Nostocales;D_4__Nostocaceae;D_5__uncultured;D_6__uncultured bacterium;D_7__;D_8__;D_9__;D_10__;D_11__;D_12__;D_13__;D_14__	28	161	0	0	9	0
ASV_29	TCAGATTGAACGCTGGCGGCATGCCTAACACATGCAAGTCGAACGGCAGCGCGGGTAGCAATACCTGGCGGCGAGTGGCGGACGGGTGAGGAATGCGTCGGAATCTGCCCCATCGTGGGGGATAACCAGTCGAAAGGCTGGCTAATACCGCATGCGATCGAGAGATGAAAGCGGGGGACCTTCGGGCCTCGCGCGGTGGGATGAGCCGACGTCGGATTAGCTGGTTGGCGGGGTAAGAGCCCACCAAGGCGACGATCCGTAGCTGGTCTGAGAGGATGATCAGCCACACTGGGACTGAGACACGGCCCAGACTCCTACGGGAGGCAGCAGTGGGGAATATTGGACAATGGGCGCAAGCCTGATCCAGCAATGCCGCGTGTGTGAAGAAGGCCTTCGGGT…	D_0__Bacteria;D_1__Proteobacteria;D_2__Gammaproteobacteria;D_3__Xanthomonadales;D_4__Rhodanobacteraceae;D_5__uncultured;D_6__uncultured bacterium;D_7__;D_8__;D_9__;D_10__;D_11__;D_12__;D_13__;D_14__	117	40	0	0	32	0
ASV_30	TCAGGATGAACGCTAGCGGGAGGCCTAATACATGCAAGTCGAACGGCAGCAGCGGAGCTTGCTCTGGCTGGCGAGTGGCGCACGGGTGAGTAACGCGTACGCAACCTGCCCCTAACTGGGGGAAAGTCACGGGAAACTGTGAATAATCCCGCATGTGTTCTGGTTGGTGCATGCTGACTGGAATAAAGCTGAGGCGGTTAGGGATGGGCGTGCGTCTGATTAGCTAGTTGGTGGGGTAACGGCCCACCAAGGCGATGATCAGTAGGGGGCGTGAGAGCGTGATCCCCCACACGGGTACTGAGACACGGCCCCGACTTCTACGGAAGGCAGCAGTAGGGAATATTGGACAATGGGCGCAAGCCTGATCCAGCCATCCCGCGTGCAGGAAGAAGGCCCTCA…	D_0__Bacteria;D_1__Bacteroidetes;D_2__Bacteroidia;D_3__Chitinophagales;D_4__Saprospiraceae;D_5__Phaeodactylibacter;D_6__uncultured bacterium;D_7__;D_8__;D_9__;D_10__;D_11__;D_12__;D_13__;D_14__	0	0	179	0	0	0
ASV_31	TCAGGATGAACGCTGGCGGCGTGCCTAATACATGCAAGTCGAACGAGGCGCTTTTTGTAGCAATACGAGAAGTGTCCTAGTGGCGAACGGGTGAGTAACGCGTGGGTGACCTGCCCCAAAGTGTGGGATAACAGTCCGAAAGGATTGCTAATACCGCATGTGGTCTTCGAGTTTAGAAATTGATGACTAAAGCAGCAATGCGCTTTGGGAGGGGCCTGCGTCCCATCAGCTAGTTGGTGAGGTAACGGCTCACCAAGGCGACGACGGGTAGGGGACCTGAGAGGGTGGCCCCCCACAATGGAACTGAAACACGGTCCATACACCTACGGGTGGCAGCAGTAGGGAATATTGCTCAATGGGCGAAAGCCTGAAGCAGCAACGCCGCGTGCGCGATGAAGG…	D_0__Bacteria;D_1__Chloroflexi;D_2__Anaerolineae;D_3__Anaerolineales;D_4__Anaerolineaceae;D_5__uncultured	124	33	0	0	16	0
ASV_32	TCAGGATGAACGTTGGCGGTGTGCCTAAGGTATGCAAGTCGAACGAACCTTGAGATTTCGGAAACTTCGGTCGAAGAAATCTCGCTGGTTAGTGGCAAACGGGTGAGTAACACATGGATAACCTGCCTCGAAGTCGGGTACAGCTCGTCGAAAGACGGGGTAATTCTCGATAGTCTGAAAGAAACGCAAGTTTCTTTCGGTAAAGCTACGACGCTTCGAGAGGGGTCTGTGTCCTATCAGCTAGTTGGTGAGGTAATAGCTCACCAAGGCTAAGACGGGTAGCTGGCGTGAGAGCGCGGTCAGCCACAATGGAACTGAGACACGGTCCATACTTCTACGGAAGGCAGCAATTAGGAATCTTGCGCAATGGGGGCAACCCTGACGCAGCGACACCGCGTG…	D_0__Bacteria;D_1__Patescibacteria;D_2__WS6 (Dojkabacteria);D_3__candidate division WS6 bacterium GW2011_GWF2_39_15;D_4__;D_5__;D_6__;D_7__;D_8__;D_9__;D_10__;D_11__;D_12__;D_13__;D_14__	111	37	0	0	17	0
ASV_33	TCAGGATGAACGCTAGCGGCAGGCCTAATACATGCAAGTCAAGGGGATCGCAAGATCACCGGCGGACGGGTGCGTAACGCGTACACAACGTGCCTTAGAGCGGGGGATAGCATTGGGAAACTGGTGGTAATCCCCCATAGTGTTGAGTTTTGGCATCAGGATTCAACTAAAGGTTACACTCTGAGATCGGTGTGCGTCTGATTAGCTAGTTGGCGGGGTAACGGCCCACCAAGGCGACGATCAGTAGGGGGTGTGAGAGCATGGCCCCCCACATGGGTACTGAGACACGGACCCAACTCCTACGGGAGGCAGCAGTAAGGAATATTGGACAATGGCCGGAAGGCTGATCCAGCCATGCCGCGTGAAGGACGAAGGCGCTCAGCGTTGTAAACTTCTTTT…	D_0__Bacteria;D_1__Bacteroidetes;D_2__Bacteroidia;D_3__Chitinophagales;D_4__Saprospiraceae;D_5__uncultured;D_6__wastewater metagenome;D_7__;D_8__;D_9__;D_10__;D_11__;D_12__;D_13__;D_14__	6	74	0	0	60	8
ASV_34	TCAGAACGAACGTTGGCGGCGTGGATGAGGCATGCAAGTCGAACGTGAAAGCCGCAAGGTGAGTAAAGTGGCGGACGGGCGAGTAACACGTAATCAAGCTGCCCTCGAGACGGGGATAACCCAGGGAAACCTGGGCTAAGACCCGATGGTCTGCGCGGACCGCATGGTCTGTGTAGTAAATGGTCGGGATCCTTCGGGACCGACTGCTCGGGGAGGTGATTGCGGCCCATCAGCTAGTTGGTAGGGTAACGGCCTACCAAGGCTACGACGGGTAGCCGGCCTTAGAGGGTGGTCGGCCGCACTGGGACTGAGACACTGCCCAGACTCCTACGGGAGGCTGCAGTCGAGAATCTTCCGCAATGGGCGCAAGCCTGACGGAGCGACGCCGCGTGGAGGACG…	D_0__Bacteria;D_1__Planctomycetes;D_2__OM190;D_3__uncultured bacterium;D_4__;D_5__;D_6__;D_7__;D_8__;D_9__;D_10__;D_11__;D_12__;D_13__;D_14__	128	6	0	0	10	1
ASV_35	TCAGGATGAACGCTAGCGGCGGGCCTAATACATGCAAGTCGAACGGGATAGGTGGCAACACCTTGAGAGTGGCGTACGGGTGCGTAACGCGTATACAACCTGCCTGTTACACGGGGATAGCCTTGCGAAAGCGAGATTAATACCCGATAGTACTATCAGGTGGCATCACTTGGTAGTTAAAGCTGAGGCGGTAACAGAGGGGTATGCGTCCCATTAGCTAGTTGGTAGTGTAACGGACAACCAAGGCTACGATGGGTAGGGGTTCTGAGAGGATGATCCCCCACACTGGTACTGAGATACGGACCAGACTCCTACGGGAGGCAGCAGTAGGGAATATTGGGCAATGGACGGAAGTCTGACCCAGCCACGCCGCGTGCAGGAAGAAGGTCCTCTGGATTG…	D_0__Bacteria;D_1__Bacteroidetes;D_2__Bacteroidia;D_3__Cytophagales;D_4__Microscillaceae;D_5__uncultured	6	1	114	8	0	11
ASV_36	TCAGGACGAACGCTGGCGGCGTGCCTAATGCATGCAAGTCGAACGCAGCAGGCTAGTCCTGGCTGCGTGGCGAACGGCTGAGGAACACGTGGGTCACCTGCCCCGGAGTGGGGGATACCCCGTCGAAAGACGGGACAATCCCGCATACGCTCTATGGAGGAAAGCCGCAAGGCGCTCTGGGAGGGGCCTGCGGCCCATCAGGTAGTTGGTGTGGTAACGGCGCACCAAGCCAATGACGGGTACCCGGTCTGAGAGGACGACCGGGCAGACTGGGACTGAGACACGGCCCAGACTCCTACGGGAGGCAGCAGCAAGGAATTTTCCCCAATGGGCGCAAGCCTGAGGGAGCAACGCCGCGTGGAGGACGACGGCCTTCGGGTTGTAAACTCCTTTCGGGTG…	D_0__Bacteria;D_1__Chloroflexi;D_2__Chloroflexia;D_3__Chloroflexales;D_4__Chloroflexaceae;D_5__Chloroflexus;D_6__Chloroflexus aurantiacus J-10-fl;D_7__;D_8__;D_9__;D_10__;D_11__;D_12__;D_13__;D_14__	0	0	103	31	0	3
ASV_37	TCAGGATGAACGCTAGCGGGAGGCCTAATACATGCAAGTCGAACGGCAGCAGCGGAGCTTGCTCCGGCTGGCGAGTGGCGCACGGGTGAGTAACGCGTACGCAACCTGCCCCTAACTGGGGGAAAGTCACGGGAAACTGTGAATAATCCCGCATGTGTTCTGGTTGGCGCATGCTGATTGGAATAAAGCTGAGGCGGTTAGGGATGGGCGTGCGTCTGATTAGCTAGTTGGTGGGGTAACGGCCCACCAAGGCGATGATCAGTAGGGGGCGTGAGAGCGTGATCCCCCACACGGGTACTGAGACACGGACCCGACTTCTACGGAAGGCAGCAGTAGGGAATATTGGACAATGGGCGCAAGCCTGATCCAGCCATCCCGCGTGCAGGAAGAAGGCCCTCA…	D_0__Bacteria;D_1__Bacteroidetes;D_2__Bacteroidia;D_3__Chitinophagales;D_4__Saprospiraceae;D_5__Phaeodactylibacter;D_6__uncultured bacterium;D_7__;D_8__;D_9__;D_10__;D_11__;D_12__;D_13__;D_14__	122	7	0	0	0	0
ASV_38	TCAGGACGAACGCTGGCGGCGTGCCTAATGCATGCAAGTCGAACGCAGCAGGCTAGTCCTGGCTGCGTGGCGAACGGCTGAGGAACACGTGGGTGACCTGCCCCGGAGTGGGGGATACCCCGTCGAAAGACGGGACAATCCCGCATACGCTCTACGGAGGAAAGCCGCAAGGCGCTCCGGGAGGGGCCTGCGGCCCATCAGGTAGTTGGTGTGGTAACGGCGCACCAAGCCAATGACGGGTACCCGGTCTGAGAGGACGACCGGGCAGACTGGGACTGCGACACGGCCCAGACTCCTACGGGAGGCAGCAGCAAGGAATTTTCCCCAATGGGCGCAAGCCTGAGGGAGCAACGCCGCGTGGAGGACGACGGCCTTCGGGTTGTAAACTCCTTTCGGGTG…	D_0__Bacteria;D_1__Chloroflexi;D_2__Chloroflexia;D_3__Chloroflexales;D_4__Chloroflexaceae;D_5__Chloroflexus;D_6__Chloroflexus aurantiacus J-10-fl;D_7__;D_8__;D_9__;D_10__;D_11__;D_12__;D_13__;D_14__	0	0	89	35	0	0
ASV_39	TCAGGATGAACGCTAGCGGGAGGCTTAATACATGCAAGTCGAGCGTGCCCTTCGGGGCAAGCGGCGCACGGGTGAGTAACACGTACGCAATCTGCCTTATGCAGGGGGATAGCCCTGGGAAACTGGGAGTAATCCGCCATAGTATCTAGATTCGGCATCGAGTTTAGATTAAAGTAAAAGCGGCATAAGATGAGCGTGCGTCTGATTAGCTAGTTGGCGAGGTAACGGCTCCCCAAGGCGACGATCAGTAAGGGGCGTGAGAGCGTGGCCCCTCACACGGGTACTGAGACACGGACCCGACTCCTACGGGAGGCAGCAGTAAGGAATATTGGACAATGGGCGGAAGCCTGATCCAGCCATCCCGCGTGTTTGATGAAGGCCCTCTGGGTCGTAAAGAAC…	D_0__Bacteria;D_1__Bacteroidetes;D_2__Bacteroidia;D_3__Chitinophagales;D_4__Saprospiraceae;D_5__Lewinella;D_6__uncultured bacterium;D_7__;D_8__;D_9__;D_10__;D_11__;D_12__;D_13__;D_14__	1	113	0	0	4	0
ASV_40	TCAGGATGAACGCTGGCGGCGTGCCTAACACATGCAAGTCGAACGTGAAACCTGATGTTCGCATTGGGGAGTAAAGTGGCGAACGGGTGAGTAACACGTTGGTGACCTGCCCCGAGGTGGGGGATAACCGTGGGAAACCACGGCTAATACCCCAGATGTCAAGAAGTTTAGACGCTCTTGACTAAAGTTCCGGCGCCTCGGGAGGGGCCTGCGGGCTATCAGCTTGTTGGTGGGGTAATGGCCTACCAAGGCTAAGACGGCTAGGGGGCGTGAGAGCGCGACCCCCCACAATGGAACTGAGACACGGTCCATACTCCTACGGGAGGCAGCAGTGAGGAATATTGCGCAATGGGGGAAACCCTGACGCAGCAACGCCGCGTGGAGGATGAAGGCCTTCGG…	D_0__Bacteria;D_1__Chloroflexi;D_2__Anaerolineae;D_3__Ardenticatenales;D_4__uncultured;D_5__uncultured organism;D_6__;D_7__;D_8__;D_9__;D_10__;D_11__;D_12__;D_13__;D_14__	29	63	0	0	21	0
ASV_41	TCAGGACGAACGCTGGCGGCGTGCCTAATGCATGCAAGTCGAACGCAGCAGGCTAGTCCTGGCTGCGTGGCGAACGGCTGAGGAACACGTGGGTTACCTGCCCCGGAGTGGGGGATACCCCGTCGAAAGACGGGACAATCCCGCATACGCTCTACGGAGGAAAGCCGCAAGGCGCTCCGGGAGGGGCCTGCGGCCCATCAGGTAGTTGGTGTGGTAACGGCGCACCAAGCCACTGACGGGTACCCGGTCTGAGAGGACGACCGGGCAGACTGGGACTGCGACACGGCCCAGACTCCTACGGGAGGCAGCAGCAAGGAATTTTCCCCAATGGGCGCAAGCCTGAGGGAGCAACGCCGCGTGGAGGACGACGGCCTTCGGGTTGTAAACTCCTTTCGGGTG…	D_0__Bacteria;D_1__Chloroflexi;D_2__Chloroflexia;D_3__Chloroflexales;D_4__Chloroflexaceae;D_5__Chloroflexus	22	5	60	26	0	0
ASV_42	TCCGAGCGAACGCTTGCGGTATGCTTTACACATGCTAGTTGAACGAAATCTTGAATTTGTTATTTTTAGATAAATACTAATAATAATGAAGTTAAAGATTTAGTAGCGTAAGGGTGAGGATAGTCTAAGAATCAATACTTAATCAGGTATAGAGATATTGTTGTAAATATGACAATATTTAATCCCTGATAAACAAAATCTTTCAAATTATAAATTTGTAAAAGATTTTGTAAAGATTTTAAATCGTTAAGAGATGAGCTTAGATAGGATTAGGTTGTTGGAGTGCTAAAAGACTTCCAAGCCAATGATCCTTAGCTGGTCTGAGAGGTCGGTCAGCCACATTGGGACTGAGAAAAGGCCCAGCCTTCTATAAAGGCAGCAGTGTGGAATATTGGACAA…	D_0__Bacteria;D_1__Proteobacteria;D_2__Alphaproteobacteria;D_3__Rickettsiales;D_4__Mitochondria;D_5__uncultured bacterium;D_6__;D_7__;D_8__;D_9__;D_10__;D_11__;D_12__;D_13__;D_14__	0	0	104	8	0	1
ASV_43	TCAGAATCAACGCTGGCGGCATGCCTAACACATGCAAGTCGAACGAGAAAGTCCTTCGGGATGAGTACAGTGGCGTACGGGTGAGTAACGCGTGGGTCATCTACCTCTGGGTGGGGAATAACTCGGGGAAACTCGAGCTAATACCGCATAATACGTTTACGTTAAAGCAGCAATGCGCCTAGAGATGAGCCTGCGTCCGATTAGCTAGTTGGCGGGGTAATGGCCCACCAAGGCGACGATCGGTAGCCGGCCTGAGAGGGCGGTCGGCCACACTGGCACTGAAATACGGGCCAGACTCCTACGGGAGGCAGCAGTGAGGAATTTTGGGCAATGGGCGAAAGCCTGACCCAGCAATGCCGCGTGAACGATGAAGTCCTTCGGGATGTAAAGTTCGTAAGC…	D_0__Bacteria;D_1__Acidobacteria;D_2__Blastocatellia (Subgroup 4);D_3__Chloracidobacteriales;D_4__Chloracidobacteriaceae;D_5__Chloracidobacterium;D_6__uncultured Acidobacteria bacterium;D_7__;D_8__;D_9__;D_10__;D_11__;D_12__;D_13__;D_14__	0	0	1	59	0	53
ASV_44	TCAGGATAAACGCTGGCGGCGTGCCTTATGCATGCAAGTCGTACGGGGGCACGAGCTTCGGCTCGTGACCGAGTGGCGAACGGGTGAGTAACACGTACGTGACCTGCCCTGAAGTGGGGGATAACCAGCCGAAAGGTTGGCTAATACCGCATGAGGTCACCCCTTGGAAGGGGATGACGAAAGCCGAAAGGCGCTTTAGGAGGGGCGTGCGGCCGATTAGCTAGTTGGTGTGGTAACGGCGCACCAAGGCGGTGATCGGTAGCTGGTCTGAGAGGATGGTCAGCCACACTGGGACTGAGACACGGCCCAGACTCCTACGGGAGGCAGCAGCAGGGAATTTTGCGCAATGGGCGAAAGCCTGACGCAGCAACGCCGCGTGGGGGATGAAGGCCTTCGGGT…	D_0__Bacteria;D_1__Chloroflexi;D_2__JG30-KF-CM66;D_3__uncultured bacterium;D_4__;D_5__;D_6__;D_7__;D_8__;D_9__;D_10__;D_11__;D_12__;D_13__;D_14__	8	93	0	0	8	0
ASV_45	TCAGAACGAACGCTGGCGGCAGGCTTAACACATGCAAGTCGAACGCCCCGCAAGGGGAGTGGCAGACGGGTGAGTAACGCGTGGGAACGTGCCCTTCGCTTCGGAATAGCCCCGGGAAACTGGGAGTAAAACCGGATACGCCGTATTGGGAAAGATTTATCGGCGAAGGATCGGCCCGCGTTGGATTAGCTAGTTGGCGGTGTAATGGACCACCAAGGCTACGATCCATAGCTGGTCTGAGAGGATGATCAGCCACACTGGGACTGAGACACGGCCCAGACTCCTACGGGAGGCAGCAGTGGGGAATCTTGGACAATGGGCGCAAGCCTGATCCAGCCATGCCGCGTGAGTGAAGAAGGCCTTAGGGTTGTAAAACTCTTTCGCCGGAGAAGATAATGA…	D_0__Bacteria;D_1__Proteobacteria;D_2__Alphaproteobacteria;D_3__Caulobacterales;D_4__Hyphomonadaceae;D_5__Hirschia;D_6__uncultured bacterium;D_7__;D_8__;D_9__;D_10__;D_11__;D_12__;D_13__;D_14__	8	25	0	0	71	0
ASV_46	TCAGGACGAACGCTGGCGGCGTGCCTAAAACATGCAAGTCGAACGGTCCGAGCAATCGGATTAGTGGCGAACGGCGGAGTAATACATAAGCAACGTGCCCCGAAGACCGGGATAGTCGCTGGAAACGGCGGGTAATACCGGATGTGGCCGTCCGAGGGCATCCTCGGGCGATTAAAGGGTTTTTCGCTTCGGGAGCGGCTTGTGGCCTATCAGCTAGTTGGTGGGGTAACGGCCTACCAAGGCTACGACGGGTAGGGGGTCTGAGAGGATGATCCCCTCGAGTGGGACTGAGACACGGCCCACACACCTACGGGTGGCAGCAGTTGGGAATCTTGCACAATGGGGGAAACCCTGATGCAGCGACGCCGCGTGGAGGATGAAGGATCTAGGTCTGTAAAC…	D_0__Bacteria;D_1__Armatimonadetes;D_2__Fimbriimonadia;D_3__Fimbriimonadales;D_4__Fimbriimonadaceae;D_5__uncultured bacterium;D_6__;D_7__;D_8__;D_9__;D_10__;D_11__;D_12__;D_13__;D_14__	40	34	0	0	20	0
ASV_47	TCAGGACGAACGCTGGCGGCGTGCCTAATGCATGCAAGTCGTACGCAGGGAGCGTGCTCCGCTGCGTGGCGCACGGCTGAGGAACACGTGGGTACCAACCCCAAAGTGGGGGATACCCCATCGAAAGATGGGACAATCCCGCATACGCTCGGCAACGAGGAAAGCGGCAACGCGCTTTGGGACGGGCCTGCGGCCCATCAGGTAGTTGGTGTGGTAACGGCGCACCAAGCCACTGACGGGTTCCTGGTCTGAGAGGACGACCAGGCAGACTGGGACTGAGACACGGCCCAGACTCCTACGGGAGGCAGCAGCAAGGAATTTTCCCCAATGGGCTCACGCCTGAGGGAGCAACGCCGCGTGCAGGACGACGGCCTTCGGGTTGTAAACTGCTTTTGGGTG…	D_0__Bacteria;D_1__Chloroflexi;D_2__Chloroflexia;D_3__Chloroflexales;D_4__Chloroflexaceae;D_5__Candidatus Chloroploca	38	47	0	3	0	4
ASV_48	TCAGAGCGAACGCTGGCGGCAGGCCTAACACATGCAAGTCGTGCGCCCCGCAAGGGGAGCGGCGGACGGGTGAGTAACGCGTGGGAATGTGTCCTCGGGTGGGGGATAACCCTGGGAAACTAGGGCTAATACCGCATGATGTCTGCGGACCAAAGCCGCAAGGCGCCCGAGGAGCAGCCCGCGTCCGATTAGCTAGTTGGTGGGGTAATGGCCTACCAAGGCGACGATCGGTAGCTGGTCTGAGAGGATGATCAGCCACACTGGGACTGAGACACGGCCCAGACTCCTACGGGAGGCAGCAGTGGGGAATATTGGACAATGGGCGAAAGCCTGATCCAGCCATGCCGCGTGGGTGAAGAAGGCCCTAGGGTTGTAAAGCCCTTTCGGCGGGGACGATGA…	D_0__Bacteria;D_1__Proteobacteria;D_2__Alphaproteobacteria;D_3__Acetobacterales;D_4__Elioraeaceae;D_5__Elioraea;D_6__Elioraea tepidiphila DSM 17972;D_7__;D_8__;D_9__;D_10__;D_11__;D_12__;D_13__;D_14__	7	71	0	6	0	8
ASV_49	TCAGGACGAACGCTGGCGGCGTGCTTAACACATGCAAGTCAAACGAGAAAGGGGTAGCAATATCCCGAGTACAGTGGCGCACGGGTGAGTAACGCGTAGGCAATCTGCCTTTAGGACGGGAACAACCACGCGAAAGCGTGGCTAATACCCGATGATGCAGCGGCTCCGCATGGAGACAGTTGTTAAATCCCGCAAGGGGCCTATTGATGAGCCTGCGTCTGATTAGCTAGTTGGTGAGGTAACGGCCCACCAAGGCAACGATCAGTAGCTGGTCTGAGAGGATGATCAGCCACACTGGAACTGAGACACGGTCCAGACTCCTACGGGAGGCAGCAGTGAGGAATATTGCGCAATGGCCGAAAGGCTGACGCAGCGACGCCGCGTGAAGGATGAAGTCCG…	D_0__Bacteria;D_1__Bacteroidetes;D_2__Ignavibacteria;D_3__Kryptoniales;D_4__BSV26	1	4	0	0	87	0
ASV_50	TCAGAACGAACGCTGGCGGCAGGCTTAACACATGCAAGTCGAGCGGGCGCCTTCGGGCGTCAGCGGCGGACGGGTGAGTAACGCGTGGGAACGTGCCCTGGGGTGCGGAACAACCGCTGGAAACGGCGGCTGATACCGCATGATCCTCTTCGGAGGCAAAGGCTTTGGCCGCGAGGCTGGAGCTGCCCCTGGATCGGCCCGCGTCGGATTAGGTAGTTGGTGGGGTAATGGCCTACCAAGCCGACGATCCGTAGCTGGTTTGAGAGGATGGCCAGCCACACTGGGACTGAGACACGGCCCAGACTCCTACGGGAGGCAGCAGTGGGGAATCTTGGACAATGGGCGCAAGCCTGATCCAGCCATGCCGCGTGAGCGATGAAGGCCCTAGGGTTGTAAAGC…	D_0__Bacteria;D_1__Proteobacteria;D_2__Alphaproteobacteria;D_3__Rhodobacterales;D_4__Rhodobacteraceae;D_5__uncultured;D_6__Rhodovulum sp.;D_7__;D_8__;D_9__;D_10__;D_11__;D_12__;D_13__;D_14__	24	46	0	1	17	0
ASV_51	TCAGAATGAACGTTGGCGGCGTGGATTAGGCATGCAAGTCGGACGCTCCGCAAGGGGCGTGGCGTAAGGGTGAGTAAGGCGACGGTAACCAACCCCGAGGCCGGGCATAGCCGAGCGAAAGTTCGGGTAATACCCGGCGACGTCGTTGGGGGGCATCCCCTGGGGACGAAAGGTGCGATTCCGCCTCGGGACGGGCCGTCGTGGTATCAGCTTGTTGGTGGGGTAATGGCCCACCAAGGCTGCGACGCCTACCGGGCGTGCGAGCGTGGCCCGGCACACTGGGACTGAGACACTGCCCAGACACCTACGGGTGGCTGCAGTCGAGAATCTTCGGCAATGGGCGCAAGCCTGACCGAGCGACGCCGCGTGGAGGACGAAGGCCTTCGGGTTGTAAACTCC…	D_0__Bacteria;D_1__Planctomycetes;D_2__Planctomycetacia;D_3__Isosphaerales;D_4__Isosphaeraceae;D_5__uncultured;D_6__uncultured bacterium;D_7__;D_8__;D_9__;D_10__;D_11__;D_12__;D_13__;D_14__	0	4	6	23	5	48
ASV_52	TCAGATTGAACGCTGGCGGCATGCTTTACACATGCAAGTCGAACGGCAGCGGGGGCTTCGGCCTGCCGGCGAGTGGCGAACGGGTGAGTAATGCATCGGAACGTACCCAGTCATGGGGGATAACTACGCGAAAGCGTAGCTAATACCGCATACGCCCTGAGGGGGAAAGCGGGGGACCTTCGGGCCTCGCGTGATTGGAGCGGCCGATGTCGGATTAGCTAGTTGGTGGGGTAAAGGCCTACCAAGGCGACGATCCGTAGCGGGTCTGAGAGGATGATCCGCCACACTGGGACTGAGACACGGCCCAGACTCCTACGGGAGGCAGCAGTGGGGAATTTTGGACAATGGGCGCAAGCCTGATCCAGCCATGCCGCGTGAGTGAAGAAGGCCTTCGGGTTG…	D_0__Bacteria;D_1__Proteobacteria;D_2__Gammaproteobacteria;D_3__Betaproteobacteriales;D_4__Rhodocyclaceae;D_5__Azoarcus;D_6__uncultured bacterium;D_7__;D_8__;D_9__;D_10__;D_11__;D_12__;D_13__;D_14__	0	0	0	0	86	0
ASV_53	TCAGAACGAACGTTGGCGGTGTGCCTAATACATGCAAGTCGCGCGAGAAAGCCGGGGCAACTCGGCGAGTACAGCGGCGGAAGGGTGCGTAATACATGGATAACGTACCCTCGAGTGGAGGATAACCCACCGAAAGGTGGGCTAATACTGCATGACGGCGGGGGGTGGCCTCATTTCCCGCTCAAAGCAGCGATGCGCTCGAGGAGCGGTCCATGGCCTATCAGCTAGTTGGCGGGGTAACGGCCCACCAAGGCGATGACGGGTAGCCGGACTGAGAGGTTGAACGGCCACACTGGGACTGAGACACGGCCCAGACATCTACGGATGGCAGCAGTAGGGAATCTTGCGCAATGGGCGAAAGCCTGACGCAGCGACACCGCGTGGGGGATGAAGGCCTTC…	D_0__Bacteria;D_1__Planctomycetes;D_2__Pla4 lineage	33	31	0	1	18	0
ASV_54	TCAGATTGAACGCTGGCGGCGTGCCTAACACATGCAAGTCGAGCGGCAGCGCGGGAGCAATCCTGGCGGCGAGCGGCGAACGGGTGAGTAATGCTTCGGAATCTGCCCAGTAGTGGGGAATAACCAGTCGAAAGATTGGCTAATACCGCATACGACCTACGGGTGAAAGCGGGGGATCGCAAGACCTCGCGCTATTGGATGAGCCGAAGTCGGATTAGCTAGTTGGTGAGGTAACGGCTCACCAAGGCGACGATCCGTAGCTGGTCTGAGAGGACGACCAGCCACACTGGGACTGAGACACGGCCCAGACTCCTACGGGAGGCAGCAGTGGGGAATATTGGACAATGGGGGCAACCCTGATCCAGCGACGCCGCGTGTGTGAAGAAGGCCTGCGGGTTG…	D_0__Bacteria;D_1__Proteobacteria;D_2__Gammaproteobacteria;D_3__Gammaproteobacteria Incertae Sedis;D_4__Unknown Family;D_5__Acidibacter;D_6__uncultured bacterium;D_7__;D_8__;D_9__;D_10__;D_11__;D_12__;D_13__;D_14__	19	49	0	0	10	5
ASV_55	TCAGAACGAACGCTGGCGGCGTGGATAAGACATGCAAGTTGAGCGGGACATTCCGGGTAGCAATAGTCGGGGTGTTCAGCAGCGAAAGGGTGCGTAACACGTGGGTAATGTGCCGCGGAGACCGGGACAACTCGCTGAAAGGCGAGCTAATACCGGATGGGATCCCCAAGTGGCATCACCGGGGGATCGAAGCTGGGGACCGCAAGGCCTGGCGCTCCGCGATCAGCCCGCGGCCTATCAGCTAGTTGGCGGGGTAACGGCCCACCAAGGCGAAGACGGGTAGCTGGTCTGAGAGGACGACCAGCCACACTGGAACTGAGACACGGTCCAGACACCTACGGGTGGCAGCAGTCGAGAATTTTTCTCAATGGGCGCAAGCCTGAAGGAGCGACGCCGCGT…	D_0__Bacteria;D_1__Verrucomicrobia;D_2__Verrucomicrobiae;D_3__Pedosphaerales;D_4__Pedosphaeraceae;D_5__uncultured bacterium;D_6__;D_7__;D_8__;D_9__;D_10__;D_11__;D_12__;D_13__;D_14__	22	17	0	0	43	0
ASV_56	TCAGGACGAACGCTGGCGGCGTGCTTAACACATGCAAGTCAGGGAGAACGGTGCTCTTCGGAGCGCCTAGTAAACCGGCGAACGGGTGAGTAACACGTAGGTAACTTACCTTTGGGTTTGGGATATCCTCGCTAACGCGGGGGTAATACCGAATGATGCAGCGGATCCGCATGGATATGTTGTTAAAGCGGCGATGACTTGTCATCGTCGCGCCTAAAGATGGACCTGCGTCCCATTAGCTTGTTGGTGGGGTAACGGCCCACCAAGGCGACGATGGGTAGCCGGCCTCAGAGGGTGACCGGCCACACTGGGACTGAGATACGGCCCAGACTCCTACGGGAGGCAGCAGTGAGGAATATTGGGCAATGGCCGAAAGGCTGACCCAGCAACGCCGCGTGA…	D_0__Bacteria;D_1__Calditrichaeota;D_2__Calditrichia;D_3__Calditrichales;D_4__Calditrichaceae;D_5__JdFR-76;D_6__uncultured bacterium;D_7__;D_8__;D_9__;D_10__;D_11__;D_12__;D_13__;D_14__	4	63	0	0	12	0
ASV_57	TCAGGACGAACGCTGGCGGCGTGCCTAACACATGCAAGCCAAAGGAAAGTAGCAATATGAGTACTTGGCGCAAGGGTGCGTAATGTATAGGTTATCTACCCTTCGGTTCGGGATAACTTCGCGAAAGCGAAGATAATACCGGATATTGAGGAGACTTGAAAGATTTATCGCCGAAGGATGAGCTTATATCCCATCAGGTAGTTGGTAGAGTAAAAGCCTACCAAGCCTACGACGGGTAGCTGGTCTGAGAGGATGATCAGCCACACTGGAACTGAGACACGGTCCAGACTCCTACGGGAGGCAGCAGTGAGGAATATTGCTCAATGGGTGAAAGCCTGAAGCAGCAACGCCGCGTGAACGATGAAGGTCTTCGGATTGTAAAGTTCTTTTGCAGGGGAC…	D_0__Bacteria;D_1__Bacteroidetes;D_2__Chlorobia;D_3__Chlorobiales;D_4__Chloroherpetonaceae;D_5__GBChlB;D_6__uncultured Chlorobi bacterium;D_7__;D_8__;D_9__;D_10__;D_11__;D_12__;D_13__;D_14__	0	0	23	26	0	30
ASV_58	TCAGGATGAACGCTAGCGGCAGGCCTAATACATGCAAGTCGAGGGGTAACGCGTGTAGCAATACATGGCGACGACCGGCGAACGGGTGCGTAACACGTATGGAACCTGCCCTTTACACGGGGATAGCCCTCGGAAACGAGGATTAATACCCGATAGGTTATGCTAAGGCATCTTGGCATAATGAAAGCTGAGGCGGTAAAGGATGGCCATGCGTCCGATTAGTTAGTTGGTGAGGTAACGGCTCACCAAGACGATGATCGGTAGGGGATGTGAGAGCATGATCCCCCACACGGGTACTGAGACACGGACCCGACTCCTACGGGAGGCAGCAGTAAGGAATATTGGACAATGCCCGGAAGGGTGATCCAGCCATGCCGCGTGCAGGAAGAAGGCCCTATG…	D_0__Bacteria;D_1__Bacteroidetes;D_2__Bacteroidia;D_3__Sphingobacteriales;D_4__env.OPS 17;D_5__uncultured bacterium;D_6__;D_7__;D_8__;D_9__;D_10__;D_11__;D_12__;D_13__;D_14__	0	0	78	0	0	0
ASV_59	TCAGGATGAACGCTAGCGGCAGGCCTAATACATGCAAGTCGAGGGGTAACGCGTGTAGCAATACATGGCGACGACCGGCGAACGGGTGCGTAACACGTATGGAACCTGCCCTTTACACGGGGATAGCCCTCGGAAACGAGGATTAATACCCGATAGGTTATGCTAAGGCATCTTGGCATAATGAAAGCTGAGGCGGTAAAGGATGGCCATGCGTCCGATTAGTTAGTTGGTGAGGTAATGGCTCACCAAGACGATGATCGGTAGGGGATGTGAGAGCATGATCCCCCACACGGGTACTGAGACACGGACCCGACTCCTACGGGAGGCAGCAGTAAGGAATATTGGACAATGCCCGGAAGGGTGATCCAGCCATGCCGCGTGCAGGAAGAAGGCCCTATG…	D_0__Bacteria;D_1__Bacteroidetes;D_2__Bacteroidia;D_3__Sphingobacteriales;D_4__env.OPS 17;D_5__uncultured bacterium;D_6__;D_7__;D_8__;D_9__;D_10__;D_11__;D_12__;D_13__;D_14__	0	0	77	0	0	0
ASV_60	TCAGAGCGAACGCTAGCGGCGGGCTTAACACATGCAAGTCGAGCGGGGAGCTTCGGCTCCTAGCGGCGAACGGGTGAGTAACACGTAGGTCACGTACCCTTTGGTGGGGAATAACCTAGGGAAACCTGGGCTAATACCGCATACGCCCGAAAGGGTGAAAGTCTTCGGACGCCAGAGGATCGGCCTGCGGCCCATTATTTAATCCTAGTTGGTAGGGTAACGGCCTACCAAGGGTACGATGGGTAGCTGGTCTGAGAGGATGATCAGCCACACTGGAACTGAGACACGGTCCAGACTCCTACGGGAGGCAGCAGTGGGGAATATTGGACAATGGGCGAAAGCCTGATCCAGCCACGCCGCGTGGGTGATGAAGGCCTTCGGGTTGTAAAGCCCTGTCGG…	D_0__Bacteria;D_1__Proteobacteria;D_2__Deltaproteobacteria;D_3__Bdellovibrionales;D_4__Bdellovibrionaceae;D_5__OM27 clade;D_6__uncultured bacterium;D_7__;D_8__;D_9__;D_10__;D_11__;D_12__;D_13__;D_14__	0	0	0	0	77	0
ASV_61	TCAGGACGAACGCTGGCGGTGTGCCTAAAACATGCAAGTCGAACGGACCTTCGGGTCAGTGGCGAACGGCGGAGTAATACATGAGTAACGTGCCCTACAGACGGGGATATACGGTCGAAAGACCGGGCAATACCGGATGAGATGGCGAGGAGGCATCTCCTTGTCATGAAATGGTTTTTCGCTGAAGGAGCGGCTCATGACACATCAGATAGTTGGTGGGGTAATGGCCTACCAAGTCTACGACGTGTAGGGGGTCTGAGAGGATGATCCCCCCGAGTGGGACTGAGACACGGCCCACACACCTACGGGTGGCAGCAGTTGGGAATCTTGCGCAATGGGGGAAACCCTGACGCAGCGACACCGCGTGGAGGATGAAGGATTTCGGTCTGTAAACTCCTT…	D_0__Bacteria;D_1__Armatimonadetes;D_2__Fimbriimonadia;D_3__Fimbriimonadales;D_4__Fimbriimonadaceae;D_5__uncultured bacterium;D_6__;D_7__;D_8__;D_9__;D_10__;D_11__;D_12__;D_13__;D_14__	38	32	0	0	6	0
ASV_62	TCAGAGCGAACGCTGGCGGCGTGCCTAACACATGCAAGTCGTACGGGGAGCGTTGGGGCAACTCGACGCTTCCAGTGGCGCACGGGTGCGTAACACGTGGGTAACCTGCCCTTGAGTGGGGAATAACCTGCCGAAAGGCGGGCTAATACCGCATAACATCCCGGTGACCCCGGTCGTCGGGATCAAAGCTCGCAAGAGCGCTTGAGGAGGGGCCTGCGCCCGATTAGCTAGTTGGTGAGGTAACGGCTCACCAAGGCGAAGATCGGTAGCCGGTCTGAGAGGATGGCCGGCCACACTGGGACTGAGACACGGCCCAGACTCCTACGGGAGGCAGCAGTGGGGAATCTTGCGCAATGGGCGAAAGCCTGACGCAGCGACGCCGCGTGGAGGATGAAGCCC…	D_0__Bacteria;D_1__Acidobacteria;D_2__Acidobacteriia;D_3__Subgroup 2;D_4__uncultured bacterium;D_5__;D_6__;D_7__;D_8__;D_9__;D_10__;D_11__;D_12__;D_13__;D_14__	0	0	6	69	0	0
ASV_63	TCAGATTGAACGCTGGCGGCATGCCTTACACATGCAAGTCGAACGGCAGCACGGGGGCAACCCTGGTGGCGAGTGGCGAACGGGTGAGCAATGCATCGGAACGTGCCCAGTCGTGGGGGACAACCCCGAGAAATCGGGGCTAATACCGCATACGACCTGAGGGTGAAAGCGGGGGACCGCGAGGCCTCGCGCGATTGGAGCGGCCGATGCCGGATTAGCTGGTTGGTGGGGTAAGAGCCCACCAAGGCGACGATCCGTAGCGGGTCTGAGAGGACGGCCCGCCACACTGGAACTGAGACACGGTCCAGACTCCTACGGGAGGCAGCAGTGGGGAATTTTGGACAATGGGGGCAACCCTGATCCAGCCATGCCGCGTGCGGGAAGAAGGCCTTCGGGTTG…	D_0__Bacteria;D_1__Proteobacteria;D_2__Gammaproteobacteria;D_3__Betaproteobacteriales;D_4__Nitrosomonadaceae;D_5__oc32;D_6__uncultured bacterium;D_7__;D_8__;D_9__;D_10__;D_11__;D_12__;D_13__;D_14__	5	57	0	0	12	0
ASV_64	TCAGGACGAACGCTGGCGGCGCGCCTAACACATGCAAGTCGAACGGTGAAACGGGCTTCGGCCCGTGGATCAGTGGCGAACGGGTGCGTAACACGTGGGCAACCTGCCCCTCACTCCGGGATAACCCCGGGAAACCGGGGCTAATACCGGATACTCTCGGTGGGTCGCATGGCCTGACCGAGGAAAGGTCCGCCGGTGAGGGATGGGCCCGCGGCCTATCAGCTCGTTGGTGAGGTAACGGCTCACCAAGGCGATGACGGGTAGCTGGTCTGAGAGGACGGCCAGCCACACTGGGACTGAGATACGGCCCAGACTCCTACGGGAGGCAGCAGTGGGGAATCTTGCGCAATGGGCGAAAGCCTGACGCAGCGACGCCGCGTGGGGGACGAAGGCCCTCGG…	D_0__Bacteria;D_1__Actinobacteria;D_2__MB-A2-108;D_3__uncultured bacterium;D_4__;D_5__;D_6__;D_7__;D_8__;D_9__;D_10__;D_11__;D_12__;D_13__;D_14__	0	1	46	27	0	0
ASV_65	TCAGAACGAACGCTGGCGGCATGCCTAACACATGCAAGTCGAACGAGACCTTCGGGTCTAGTGGCGCACGGGTGCGTAACACGTGGGAATCTGCCCTCAGGTACGGAATAACTCAGGGAAACTTGAGCTAATACCGTATGATGACTTCGGTCCAAAGATTTATCGCCTGAGGATGAGCCCGCGTCGGATTAGCTAGTTGGTGAGGTAAAGGCTCACCAAGGCGACGATCCGTAGCTGGTCTGAGAGGATGATCAGCCACACTGGGACTGAGACACGGCCCAGACTCCTACGGGAGGCAGCAGTGGGGAATATTGGACAATGGGCGAAAGCCTGATCCAGCAATGCCGCGTGAGTGAAGAAGGCCTTAGGGTTGTAAAGCTCTTTTGCCCGGGATGATAA…	D_0__Bacteria;D_1__Proteobacteria;D_2__Alphaproteobacteria;D_3__Sphingomonadales;D_4__Sphingomonadaceae	23	8	0	0	42	0
ASV_66	TCAGGACGAACGCTGGCGGCGTGCCTAACACATGCAAGTCTACGAGAAAAGGGTAGCAATATCCTGAGTACAGTGGCGCACGGGTGATTAACGCGTAGGCAATCTACCATCAGGACGGGAACAACCCGCCGAAAGGCGGGCTAATACCCGATAATGCAGCGGCACCGCATGGTGACAGTTGTTAAAGGCCCCCAAAGGGCGCCTGTTGATGAGCCTGCGTCCCATTAGGTAGTTGGCGGAGTAATGGCCCACCAAGCCTACGATGGGTAGCTGGTCTGAGAGGATGATCAGCCACACTGGAACTGAGACACGGTCCAGACTCCTACGGGAGGCAGCAGTGAGGAATATTGCGCAATGGCCGAAAGGCTGACGCAGCGACGCCGCGTGGAGGATGAAGTC…	D_0__Bacteria;D_1__Bacteroidetes;D_2__Ignavibacteria;D_3__Kryptoniales;D_4__BSV26;D_5__uncultured bacterium;D_6__;D_7__;D_8__;D_9__;D_10__;D_11__;D_12__;D_13__;D_14__	4	59	0	0	9	0
ASV_67	TCAGAACGAACGCTGGCGGCAGGCTTAACACATGCAAGTCGAGCGGGCGCCTTCGGGCGTCAGCGGCGGACGGGTGAGTAACGCGTGGGAACGTGCCCTGGGGTGCGGAACAACCGCTGGAAACGGCGGCTGATACCGCATGATCCTCTTCGGAGGCAAAGGCTTTGGCCGCGAGGCTGGAGCTGCCCCTGGATCGGCCCGCGTCGGATTAGGTAGTTGGTGGGGTAATGGCCTACCAAGCCGACGATCCGTAGCTGGTTTGAGAGGATGGCCAGCCACACTGGGACTGAGACACGGCCCAGACTCCTACGGGAGGCAGCAGTGGGGAATCTTGGACAATGGGCGCAAGCCTGATCCAGCCATGCCGCGTGAGCGATGAAGGCCCTAGGGTTGTAAAGC…	D_0__Bacteria;D_1__Proteobacteria;D_2__Alphaproteobacteria;D_3__Rhodobacterales;D_4__Rhodobacteraceae;D_5__uncultured;D_6__Rhodovulum sp.;D_7__;D_8__;D_9__;D_10__;D_11__;D_12__;D_13__;D_14__	23	34	0	0	14	1
ASV_68	TCAGGATGAACGCTAGCGGGAGGCCTAATACATGCAAGTCGAACGCTCTGATTTCGGTCAGGGAGTGGCGCACGGGTGAGTAACACGTACGCAACCTACCTTGTACAGGGGGATAGCCTTGGGAAACTGGGAGTAATCCGCCATGGTATTGTTTGGTCGCATGGCTGAGCAATTAAAGCGCGAGCGGTACGAGATGGGCGTGCGTCTGATTAGGTAGTTGGTGAGGTAACGGCTCACCAAGCCGACGATCAGTAAGGGGCGTGAGAGCGTGGCCCCTCACACGGGTACTGAGACACGGACCCGACTCCTACGGGAGGCAGCAGTAAGGAATATTGGACAATGGGCGGAAGCCTGATCCAGCCATCCCGCGTGCAGGATGACGGCCCTATGGGTTGTAAA…	D_0__Bacteria;D_1__Bacteroidetes;D_2__Bacteroidia;D_3__Chitinophagales;D_4__Saprospiraceae	0	0	0	0	72	0
ASV_69	TCAGGATGAACGCTGGCGGCGTGCCTAACACATGCAAGTCGAGGGGCTCGTTGTAGCAATACGGCGAGCCACTGGCGCACGGGTGAGTAACACGTAGGTAATCTACCCCCAACTCAGGCATAACACCTCTAACGAGGTGCTAATACCTGATGAGGAGGCAGCTCCAAAGACCTTCGGGTCGGTTGGGGATGAGCCTGCGTCCGATTAGGTAGTTGGTAGGGTAATGGCCTACCAAGCCGACGATCGGTAGCTGGCCTGAGAGGGTGGTCAGCCACACTGGGACTGAGACACGGCCCAGACTCCTACGGGAGGCAGCAGTGAGGAATATTGGGCAATGGGCGCAAGCCTGACCCAGCGACGCCGCGTGTGGGATGACAGGGCTATGCCTTGTAAACCACT…	D_0__Bacteria;D_1__Bacteroidetes;D_2__Ignavibacteria;D_3__OPB56;D_4__uncultured Bacteroidetes bacterium;D_5__;D_6__;D_7__;D_8__;D_9__;D_10__;D_11__;D_12__;D_13__;D_14__	0	3	61	4	0	1
ASV_70	TCAGGACGAACGCTGGCGGCGTGCCTAACACATGCAAGTCGTACGAGGCCGGGGGCTTGCTCCCGAGCCGAGTGGCGAACGGGTGAGTAACACGTGACCAACCTGTCCTTGGGTGAGGGACAACCTGGGGAAACCCGGGCTAATACCGCATGACGTCTCGACGTCGCATGGCGACGAGACCAAAGAGGGCCTCTGCTTGCATGCTCTCGCCCAGGGAGGGGGTCGCGGCGTATCAGCTAGTTGGTAGGGTAACGGCCTACCAAGGCGACGACGCGTAGCGGGTCTGAGAGGACGGCCCGCCACATTGGGACTGAGATACGGCCCAGACTCCTACGGGAGGCAGCAGTGGGGAATATTGCGCAATGGACGAAAGTCTGACGCAGCGACGCCGCGTGTGGG…	D_0__Bacteria;D_1__Gemmatimonadetes;D_2__BD2-11 terrestrial group	2	59	0	0	7	0
ASV_71	TCAGATTGAACGCTGGCGGCATGCCTTACACATGCAAGTCGCACGTGAAAGGGGGCAACCCCGAGTAGAGTGGCGAACGGGTGAGTAATGCATCGGAACGTGCCCGGTAGTGGGGGACAACCTCGAGAAATCGAGGCTAATACCGCATACGTCCTACGGGAGAAAGCGGGGGACCGCGAGGCCTCGCGCTATCGGAGCGGCCGATGTCCGATTAGCTTGTTGGTGGGGTAACGGCCCACCAAGGCGACGATCGGTAGCTGGTCTGAGAGGATGATCAGCCACACTGGGACTGAGACACGGCCCAGACTCCTACGGGAGGCAGCAGTGGGGAATTTTGGACAATGGGCGAAAGCCTGATCCAGCCATGCCGCGTGCGGGAAGAAGGCCTTCGGGTTGTAA…	D_0__Bacteria;D_1__Proteobacteria;D_2__Gammaproteobacteria;D_3__Betaproteobacteriales;D_4__B1-7BS;D_5__uncultured bacterium;D_6__;D_7__;D_8__;D_9__;D_10__;D_11__;D_12__;D_13__;D_14__	5	52	0	0	10	0
ASV_72	TCAGAACGAACGCTGGCGGCGCGCCTAATACATGCAAGTCGAACGAGAAAGCGTAGCAATACGCTTGTACAGTGGCGAACGGGTGAGGAATACATGGGTAACCTACCCTCGAGTGGGGAATAACTAGCCGAAAGGTTAGCTAATACCGCGTACGCTTCCCGGACTGCGGTTCGGGAAGGAAAGCGATACCGTGGGTATCGCGCTCTTGGATGGGCTCATGCCCTATCAGCTTGTTGGTGAGGTAACGGCTCACCAAGGCATCGACGGGTAGCTGATCTGAGAGGATGATCAGCCACACTGGCACTGCGACACGGGCCAGACTCCTACGGGAGGCAGCAGTAAGGAATATTGCGCAATGGGCGAAAGCCTGACGCAGCGACGCCGCGTGGGGGATGAAGG…	D_0__Bacteria;D_1__Nitrospirae;D_2__Nitrospira;D_3__Nitrospirales;D_4__Nitrospiraceae;D_5__Nitrospira;D_6__uncultured soil bacterium;D_7__;D_8__;D_9__;D_10__;D_11__;D_12__;D_13__;D_14__	0	67	0	0	0	0
ASV_73	TCAGGACGAACGCTGGCGGCGTGCCTAACACATGCAAGTCGTACGAACCAAGAGGGCTTGCTCTTTTGGTTAGTGGCGGACGGGTGCGTAACACGTGAGCAACCTGCCCTTTGGCGGGGGATAGCCGGCCTAACGGCCGGGTAATACCGCGTACGACGTTGGAGTCGCATGGCTCCGACGTGAAAGCGGCCGCAAGGTCGCGCCGAAGGAGGGGCTCGCGCCCTATCAGCTAGTTGGTGAGGTCACGGCTCACCAAGGCGATGACGGGTAGCTGGTCTGAGAGGATGGCCAGCCACATTGGGACTGAGATACGGCCCAGACTCCTACGGGAGGCAGCAGTGGGGAATATTGCGCAATGGCCGCAAGGCTGACGCAGCGACGCCGCGTGTGGGATGAAGG…	D_0__Bacteria;D_1__Gemmatimonadetes;D_2__Gemmatimonadetes;D_3__Gemmatimonadales;D_4__Gemmatimonadaceae;D_5__uncultured;D_6__uncultured bacterium;D_7__;D_8__;D_9__;D_10__;D_11__;D_12__;D_13__;D_14__	9	43	0	0	14	0
ASV_74	TCAGGACGAACGCTGGCGGCGTGCCTAAAACATGCAAGTCGAACGAGGATCCTATGGGTCCTAGTGGCGAACGGCGGAGTAATACATAAGCAACCTGCCCCGAAGACCGGGATAGCCCCTCGAAAGAGGGATTAATACCGGATGTGGTCCGTTGTGGGCATCCACGACGGATTAAAACGCGCAAGCGGCTTCGGGAGGGGCTTGTGGCCTATCAGCTTGTTGGTGGGGTAACGGCCTACCAAGGCTTCGACGGGTAGCTGGTCTGAGAGGACGATCAGCCCGACTGGGACTGAGACACGGCCCAGACTCCTACGGGAGGCAGCAGTTGGGAATCTTGCGCAATGGGCGAAAGCCTGACGCAGCGACGCCGCGTGCAGGACGAAGTCCTTCGGGATGTAA…	D_0__Bacteria;D_1__Armatimonadetes;D_2__Fimbriimonadia;D_3__Fimbriimonadales;D_4__uncultured bacterium;D_5__;D_6__;D_7__;D_8__;D_9__;D_10__;D_11__;D_12__;D_13__;D_14__	4	0	58	2	0	0
ASV_75	TCAGGATGAACGCTAGCGAGATGCATTAGACATGCAAGTTTAACGTAATTTATTACGTAGCGTACGGGTGAGTAAGGTACAAGGACACTAAAGTAAGATAAGAATAACTAGGGGAAACTTTAGATAATTCTTAATAATGTGAGATGACTCACTGAAAGTTTTTCGCTTATTTTAAGACTTGTATTTGATTAGCTAGTTGGTGTAGGTAACGGCTCACCAAGGCGATGATCAATAGGTGGTCTGAGAGGATGATCATCCACACTGGAATTGAAAAACGGTCCAGACTCCTACGGGAGGCAGCAGTCGGGAATTTTTTGCAATGGGCGAAAGCTTGACAGAGCAATCTCGCGTGGAGGATGAAGGCTTCACAGTTGTAAACTTCTTTTTTTAATGTAAAAA…	D_0__Bacteria	33	3	0	14	1	11
ASV_76	TCAGAACGAACGTTGGCGGCATGGATTAGGCATGCAAGTCGAGGGAATCCCAGCAATGGGGGAACCGGCGTAAGGGGCAGTAAGGCGTGGGTACCTGCCCTGGGGTTCGGGATAGCCGTCAGAGATGGCGGGTAATACCGGATGACCTCGGGAGAGCAAAGGGTTACCGCCCTGGGAGGGGCCCACGTGGTATTAGGTAGTTGGCGGGGTAACGGCCCACCAAGCCTGAGATGCCTAGCGGGTGTGAGAGCACGACCCGCGCCACTGGCACTGAGACACTGGCCAGACACCTACGGGTGGCTGCAGTCGAGGATCTTCGGCAATGGGCGCAAGCCTGACCGAGCGATGCCGCGTGTGCGATGAAGGCCTTCGGGTTGTAAAGCACTGTCGAGGGGGAGA…	D_0__Bacteria;D_1__Planctomycetes;D_2__Planctomycetacia;D_3__Gemmatales;D_4__Gemmataceae;D_5__Gemmata;D_6__uncultured bacterium;D_7__;D_8__;D_9__;D_10__;D_11__;D_12__;D_13__;D_14__	40	4	0	0	16	1
ASV_77	TCAGGACGAACGCTGGCGGCATGCCTAACACATGCAAGTCGAGGGGCCCTTCGGGGTCACTGGCGCACGGGTGAGTAACACGTAGGTTATCTACCCCCATCACAGACATAACAGCGGGAAACCGTTGCTAATATCTGATGAGGTCGCGAGATCAAAGCGTAAGCGGATGGGGATGAGCCTGCGGCTGATTAGCTAGTTGGAGAGGTAACGGCTCCCCAAGGCAACGATCAGTAGCTGGTCTGAGAGGACGAACAGCCACACTGGAACTGAGACACGGTCCAGACTCCTACGGGAGGCAGCAGTGAGGAATATTGGTCAATGGGAGCAATCCTGAACCAGCAATGCCGCGTGTGGGATGACGGGGCTCAGCCTTGTAAACCACTGTCGGACGGGACGAGA…	D_0__Bacteria;D_1__Bacteroidetes;D_2__Ignavibacteria;D_3__OPB56;D_4__Chlorobi bacterium OLB6;D_5__;D_6__;D_7__;D_8__;D_9__;D_10__;D_11__;D_12__;D_13__;D_14__	22	32	0	0	5	1
ASV_78	TCAGATTGAACGCTGGCGGCATGCCTAACACATGCAAGTCGAACGGCAGCATGACGTGTAGCAATACACGTTGATGGCGAGTGGCGGACGGGTGAGTAATGCATAGGAATCTGCCCAGTAGCGGGGGACAACTCGGGGAAACTCGAGCTAATACCGCATACGCCCTACGGGGGAAAGCGGGGGACCTTCGGGCCTCGCACTATTGGATGAGCCTATGTCTGATTAGCTAGTTGGTAGGGTAACGGCCTACCAAGGCGACGATCAGTAGCTGGTCTGAGAGGACGATCAGCCACACTGGAACTGAGACACGGTCCAGACTCCTACGGGAGGCAGCAGTGGGGAATATTGGACAATGGGGGCAACCCTGATCCAGCAATGCCGCGTGTGTGAAGAAGGCCT…	D_0__Bacteria;D_1__Proteobacteria;D_2__Gammaproteobacteria;D_3__Ectothiorhodospirales;D_4__Ectothiorhodospiraceae;D_5__uncultured;D_6__Gammaproteobacteria bacterium RIFCSPLOWO2_12_FULL_47_76;D_7__;D_8__;D_9__;D_10__;D_11__;D_12__;D_13__;D_14__	13	28	0	0	19	0
ASV_79	TCAGAACGAACGCTGGCGGCAGGCTTAACACATGCAAGTCGAACGCCCCGCAAGGGGAGTGGCAGACGGGTGAGTAACGCGTGGGAATGTGCCCCGAGGTACGGAACAACAGCGGGAAACTGCTGCTAATACCGTATGTGACCGAGAGGTGAAAGATTTATCGCCTCGGGATCAGCCCGCGTTGGATTAGCTAGTTGGCGGTGTAATGGACCACCAAGGCGACGATCCATAGCTGGTCTGAGAGGACGACCAGCCACACTGGGACTGAGACACGGCCCAGACTCCTACGGGAGGCAGCAGTGGGGAATCTTGGACAATGGGCGCAAGCCTGATCCAGCCATGCCGCGTGGATGATGAAGGCCTTAGGGTTGTAAAATCCTTTCAGCGGGGACGATAGTG…	D_0__Bacteria;D_1__Proteobacteria;D_2__Alphaproteobacteria;D_3__Caulobacterales;D_4__Hyphomonadaceae;D_5__SWB02;D_6__uncultured bacterium;D_7__;D_8__;D_9__;D_10__;D_11__;D_12__;D_13__;D_14__	24	28	0	0	7	0
ASV_80	TCAGAACGAACGCTGGCGGCAGGCCTAACACATGCAAGTCGAACGGGTGTAGCAATACATCAGTGGCAGACGGGTGAGTAACACGTGGGAACCTTCCTAGGGGTACGGAACAACTCAGGGAAACTTGAGCTAATACCGTATACGTCCGAGAGGAGAAAGATTTATCGCCCTTAGACGGGCCCGCGTCGGATTAGCTAGTTGGTGGGGTAACGGCCTACCAAGGCGACGATCCGTAGCTGATCTGAGAGGATGATCAGCCACACTGGGACTGAGACACGGCCCAGACTCCTACGGGAGGCAGCAGTGGGGAATCTTGGACAATGGGCGCAAGCCTGATCCAGCCATGCCGCGTGAGTGAAGAAGGCCTTAGGGTTGTAAAGCTCTTTTGCCAGGGACGAT…	D_0__Bacteria;D_1__Proteobacteria;D_2__Alphaproteobacteria;D_3__Rhizobiales;D_4__Rhizobiales Incertae Sedis;D_5__Nordella;D_6__uncultured bacterium;D_7__;D_8__;D_9__;D_10__;D_11__;D_12__;D_13__;D_14__	16	29	0	0	13	1
ASV_81	TCAGGACGAACGCTGGCGGCGCGCCTAATACATGCAAGTCGAGCGTGAAGCGGGGCTTCGGCCCCGTGGAAAGCGGCGAACGGGTGCGTAACACGTGAGCAACCTGCCCCGGAGACCGGGATAACCCGAGGAAACTCGGGCTAATACCGGATGCCCTCACCGGATCGCATGGTCTGGTGAGGAAATGGGTTTCCGCTCCGGGATGGGCTCGCGGTCTATCAGCTTGTTGGTGGGGTAACGGCCCACCAAGGCGACGACGGATAGCTGGTCTGAGAGGACGATCAGCCACACTGGGACTGAGACACGGCCCAGACTCCTACGGGAGGCAGCAGTAGGGAATCTTGCGCAATGGGGGAAACCCTGACGCAGCGACGCCGCGTGCGGGATGAAGGCCCTCGG…	D_0__Bacteria;D_1__Actinobacteria;D_2__Acidimicrobiia;D_3__IMCC26256;D_4__uncultured bacterium;D_5__;D_6__;D_7__;D_8__;D_9__;D_10__;D_11__;D_12__;D_13__;D_14__	3	20	15	17	0	3
ASV_82	TCAGAACGAACGCTGGCGGCATGCCTAACACATGCAAGTCGAACGATCCCTTCGGGGATAGTGGCGCACGGGTGCGTAACGCGTGGGAACCTGCCCTTAGGTTCGGAATAACTCAGAGAAATTTGAGCTAATACCGGATAATGTCTTCGGACCAAAGATTTATCGCCTTTGGATGGGCCCGCGTTGGATTAGCTAGTTGGTGGGGTAAAGGCCTACCAAGGCGACGATCCATAGCTGGTCTGAGAGGATGATCAGCCACACTGGGACTGAGACACGGCCCAGACTCCTACGGGAGGCAGCAGTGGGGAATATTGGACAATGGGCGAAAGCCTGATCCAGCAATGCCGCGTGAGTGATGAAGGCCTTAGGGTTGTAAAGCTCTTTTACCCGGGATGATAA…	D_0__Bacteria;D_1__Proteobacteria;D_2__Alphaproteobacteria;D_3__Sphingomonadales;D_4__Sphingomonadaceae	11	29	0	0	0	17
ASV_83	TCAGAACGAACGCTGGCGGCATGCCTAACACATGCAAGTCGAACGGGCACCTTCGGGTGTCAGTGGCGCACGGGTGCGTAACGCGTGGGAATCTGCCCCGGGGTACGGAATAACTCAGGGAAACTTGAGCTAATACCGTATGATGCCGCAAGGCCAAAGATTTATCGCCCTGGGATGAGCCCGCGTGGGATTAGCTAGTTGGTGGGGTAAAGGCCTACCAAGGCGACGATCCCTAGCTGGTCTGAGAGGATGATCAGCCACACTGGGACTGAGACACGGCCCAGACTCCTACGGGAGGCAGCAGTGGGGAATATTGGACAATGGGCGAAAGCCTGATCCAGCAATGCCGCGTGAGTGAAGAAGGCCTTCGGGTTGTAAAGCTCTTTTGCCCGGGATGAT…	D_0__Bacteria;D_1__Proteobacteria;D_2__Alphaproteobacteria;D_3__Sphingomonadales;D_4__Sphingomonadaceae;D_5__Sandaracinobacter;D_6__uncultured bacterium;D_7__;D_8__;D_9__;D_10__;D_11__;D_12__;D_13__;D_14__	0	0	0	52	0	5
ASV_84	TCAGAGTGAACGCTGGCGGCATGCTTAACACATGCAAGTCGCACGCCCCGCGAGGGGAGTGGCGGACGGGTGAGTAACGCGTAGGAACGTGTCCAGAGGTGGGGGACAACCCCGGGAAACTGGGGCTAATACCGCATATGTCCTGAGGGACAAAGCCGTGAGGCGCCTTTGGAGCGGCCTGCGTCCGATTAGGTAGTTGGTGGGGTAATGGCCTACCAAGCCTGCGATCGGTAGCTGGTCTGAGAGGATGATCAGCCACACTGGGACTGAGACACGGCCCAGACTCCTACGGGAGGCAGCAGTGGGGAATATTGGACAATGGGCGCAAGCCTGATCCAGCAATGCCGCGTGGGTGAAGAAGGTCTTCGGATCGTAAAGCCCTTTCGGCGGGGACGATGA…	D_0__Bacteria;D_1__Proteobacteria;D_2__Alphaproteobacteria;D_3__Acetobacterales;D_4__Acetobacteraceae;D_5__Roseomonas;D_6__uncultured bacterium;D_7__;D_8__;D_9__;D_10__;D_11__;D_12__;D_13__;D_14__	0	49	0	0	3	2
ASV_85	TCAGAACGAACGTTAGCGGTGTGACTTAGGCATGCAAGTCGCGCGTGAAAGTCTTCGGACGAGTAAAGCGGCGAAAGGGTGCGTAACACGTAATCAACCTACCCCTCAGACTGGAATAGCCACTGGAAACGGTGGGTAAGACCAGATGGTCCACCAGGAGGCATCTCCTGGCTGGTAAACGGTGGCGCAAGCTGCTGCTGAGGGAGGGGGTTGCGGGCTATCAGCTAGTTGGTGAGGTAACGGCCCACCAAGGCGATGACGGCTACCGGGTCTGAGAGGACGGTCCGGCACACTGGGACTGAGACACTGCCCAGACTCCTACGGGAGGCTGCAGTCGTGAATCTTCCGCAATGGGCGAAAGCCTGACGGAGCGACACCGCGTGCAGGATGAAGGCCTTC…	D_0__Bacteria;D_1__Planctomycetes;D_2__OM190;D_3__uncultured bacterium;D_4__;D_5__;D_6__;D_7__;D_8__;D_9__;D_10__;D_11__;D_12__;D_13__;D_14__	5	22	0	0	26	0
ASV_86	TCAGAACGAACGCTGGCGGCGCGCTTAACACATGCAAGTCGAGCGGTCGGGGGGTGACCTCCGGCAGCGGCGGACGGGTGCGTAACGCGTGGGAACCTGCCCCTGGGTTCGGGACAACCGTGGGAAACTGCGGCTGATACCGGATGATCCCTGCGGGGGAAAGGCCTTCGGGTCGCCCGGGGATGGGCCCGCGTCCGATTAGGTAGTTGGCGGGGTAACGGCCCACCAAGCCTGTGATCGGTAGCCGGTCTGAGAGGACGGCCGGCCACACTGGGACTGAGACACGGCCCAGACTCCTACGGGAGGCAGCAGTGGGGAATCTTGGACAATGGGCGAAAGCCTGATCCAGCGACGCCGCGTGGGTGACGAAGGCCTTCGGGTTGTAAAGCCCTTTTCCCG…	D_0__Bacteria;D_1__Proteobacteria;D_2__Alphaproteobacteria;D_3__Tistrellales;D_4__Geminicoccaceae;D_5__Candidatus Alysiosphaera	0	0	47	6	0	0
ASV_87	TCAGATTGAACGCTGGCGGCATGGCTAAAACATGCAAGTCGAACGAGATCCTAGCAATAGGTGACAGTGGCGGAAGGGCGAGTAATGCATTCGAACGTACCCCGAGGTGGGGGATAGCCGCGGGAAACTGCGGGTAATACCCCATGTGATCGTGAGATGAAAGCAGCAATGCGCCTTGGGAGCGGCGAATGTCCTATCAGGTAGTTGGCGGGGTAAAGGCCCACCAAGCCGAAGACGGGTAGCGGGTGTGAGAGCACGGCCCGCCGCATCGAGACTGAGACACTGCTCGGACTCCTACGGGAGGCTGCAGTAACGAATATTCCGCAATGCGCGAAAGCGTGACGGAGCAATGCCGCGTGTGGGATGAAGCAGCTTTGCTGTGTAAACCACTGTCAGGTT…	D_0__Bacteria;D_1__Planctomycetes;D_2__Phycisphaerae;D_3__Phycisphaerales;D_4__Phycisphaeraceae;D_5__SM1A02;D_6__uncultured bacterium;D_7__;D_8__;D_9__;D_10__;D_11__;D_12__;D_13__;D_14__	15	25	0	0	4	8
ASV_88	TCAGAGCGAACGTTAGCGGCGGGCTTAACACATGCAAGTCGAGCGAGAAAGGGACTTCGGTCCTGAGTACAGCGGCGGACGGGTGAGTAACACGTGGGTAATCTGCCCTTCAGTGGGGGACAACAGTCCGAAAGGACTGCTAATACCGCATACGTCTAGTGGGTCTGCGGACCTGTTAGGGAAAGCTGGCGCTCCGCAAGGAAGCTGGCGCTGAAGGAGGAGCCCGCGTCGCATCAGCTAGTTGGTGGGGTAATGGCCTACCAAGGCAAAGACGCGTAGCTGGTCTGAGAGGATGATCAGCCACACTGGGACTGAGACACGGCCCAGACTCCTACGGGAGGCAGCAGTGGGGAATATTGGACAATGGGCGCAAGCCTGATCCAGCCACGCCGCGTGAGT…	D_0__Bacteria;D_1__Proteobacteria;D_2__Deltaproteobacteria;D_3__Myxococcales;D_4__Haliangiaceae;D_5__Haliangium;D_6__uncultured bacterium;D_7__;D_8__;D_9__;D_10__;D_11__;D_12__;D_13__;D_14__	0	52	0	0	0	0
ASV_89	TCAGAATCAACGCTGGCGGCGTGCCTAACACATGCAAGTCGAACGCGAAAGCTCCTTCGGGGGTGAGTAGAGTGGCGTCCGGGTGAGTAACGCGTGGGTAATCTACCCTTTGGTGGGGAATAACTAGTCGAAAGATTAGCTAATACCGCATAATGCAGTTTTTTGTAATCAAAAAGCTGTTAAAGTATTTATATGCCAAAGGATGAGCCTGCGTCTGATTAGCTTGTTGGTGGGGTAATGGCTTACCAAGGCTTCGATCAGTAGCTGGTCTGAGAGGACGGCCAGCCACAATGGCACTGAAATACGGGCCATACTCCTACGGGAGGCAGCAGTGGGGAATTTTGCGCAATGGGCGAAAGCCTGACGCAGCAACGCCGCGTGAAGGATGAGGTCCTTCGG…	D_0__Bacteria;D_1__Acidobacteria;D_2__Blastocatellia (Subgroup 4);D_3__11-24;D_4__uncultured bacterium;D_5__;D_6__;D_7__;D_8__;D_9__;D_10__;D_11__;D_12__;D_13__;D_14__	0	10	0	0	42	0
ASV_90	TCAGAATCAACGCTGGCGGCGCGCCTAACACATGCAAGTCGCACGAGAAAGGTCTTCGGACTGAGTAAAGTGGCGCACGGGTGAGTAACACGTGGATACCTGCCCTCAAGTGGGGAATAACTCTGGGAAACCGGGGCTAATACCGCATACGTTCGAGAGAAGAAAGCAGCAATGCGCTTGAGGAGGGGTCCGCGGCTGATTAGCTAGTTGGCGGGGTAAAGGCCCACCAAGGCGAAGATCGGTAGCCGGCCTGAGAGGGCACACGGCCACACTGGCACTGAGACACGGGCCAGACTCCTACGGGAGGCAGCAGTGGGGAATCTTGCACAATGGGGGAAACCCTGATGCAGCGACGCCGCGTGAGCGATGAAGCCTTTCGGGGTGTAAAGCTCTTACGCC…	D_0__Bacteria;D_1__Acidobacteria;D_2__Acidobacteriia;D_3__Solibacterales;D_4__Solibacteraceae (Subgroup 3);D_5__Bryobacter;D_6__uncultured Acidobacteriaceae bacterium;D_7__;D_8__;D_9__;D_10__;D_11__;D_12__;D_13__;D_14__	0	1	0	0	10	41
ASV_91	TCAGGACGAACGCTGGCGGCGTGCCTAATGCATGCAAGTCGAACGCAGCAGGCGTGCCTGGCTGCGTGGCGAACGGCTGAGGAACACGTGGGTGACCTGCCCCGGAGTGGGGGATACCCCGTCGAAAGACGGGACAATCCCGCATACGCTCGACGGAGGAAAGCCGCAAGGCGCTCTGGGAGGAGCCTGCGGCCCATCAGGTAGTTGGTGTGGTAACGGCGCACCAAGCCAATGACGGGTACCCGGTCTGAGAGGACGACCGGGCAGACTGGGACTGAGAGACGGCCCAGACTCCTACGGGAGGCAGCAGCAAGGAATTTTCCCCAATGGGCGCAAGCCTGAGGGAGCAACGCCGCGTGGAGGACGACGGCCTTCGGGTTGTAAACTCCTTTCGGGTGG…	D_0__Bacteria;D_1__Chloroflexi;D_2__Chloroflexia;D_3__Chloroflexales;D_4__Chloroflexaceae;D_5__Chloroflexus	0	0	33	14	0	4
ASV_92	TCAGAACGAACGTTAGCGGCGCGCCTAACACATGCAAGTCGTGCGAGAAAGGGCTTCGGCCCCGGTAAAGCGGCGCACGGGTGAGTAACACGTAGGTAACCTACCCCTTGGTGGTGGATAACCTTCCGAAAGGAGGGCTAATACAGCATGAGACCACGATGTCGCAAGACGTTGAGGTTAAATCGGGCCTCTGCATGCAAGCTCGAGCCGAGGGATGGGCCTGCGGCCCATCAGCTAGTTGGTAGGGTAATGGCCTACCAAGGCAAAGACGGGTAGCTGGTCTGAGAGGATGATCAGCCACACTGGAACTGAGACACGGTCCAGACTCCTACGGGAGGCAGCAGTGGGGAATCTTGCGCAATGGGGGAAACCCTGACGCAGCGACGCCGCGTGAGTGAT…	D_0__Bacteria;D_1__Proteobacteria;D_2__Deltaproteobacteria;D_3__Myxococcales;D_4__Polyangiaceae;D_5__Polyangium	0	0	0	0	51	0
ASV_93	TCAGAACGAACGCTGGCGGCGTGCCTAAGACATGCAAGTCGTGCGAGAAAGGGGCTTCGGCCCTGAGTACAGCGGCATCCGGGTGAGTAACGCGTGGGCAACCTGCCTCGAAGTCTGGGATAACCCGGGGAAACCTGGGCTAATACCGGATGAGCCCACGAGGTCTTCGGGCCTCGCGGGAAAAGATGGCCTCTGCTTGCAAGCTATCGCTACGAGATGGGCCCGCGTCCCATTAGCTAGTTGGCGAGGTAACGGCTCACCAAGGCTCCGATGGGTAGCTGGTCTGAGAGGACGATCAGCCACACTGGGACTGAGACACGGCCCAGACTCCTACGGGAGGCAGCAGTCGGGAATCTTGGGCAATGGGCGCAAGCCTGACCCAGCGACGCCGCGTGAGGG…	D_0__Bacteria;D_1__Proteobacteria;D_2__Deltaproteobacteria;D_3__NB1-j	0	21	0	0	14	15
ASV_94	TCAGAACGAACGCTGGCGGCATGCCTAACACATGCAAGTCGAACGAGACCTTCGGGTCTAGTGGCGCACGGGTGCGTAACACGTGGGAATCTGCCCTCAGGTACGGAATAACTCAGGGAAACTTGAGCTAATACCGTATGATGACTTCGGTCCAAAGATTTATCGCCTGAGGATGAGCCCGCGTCGGATTAGCTAGTTGGTGGGGTAAAGGCTCACCAAGGCGACGATCCGTAGCTGGTCTGAGAGGATGATCAGCCACACTGGGACTGAGACACGGCCCAGACTCCTACGGGAGGCAGCAGTGGGGAATATTGGACAATGGGCGAAAGCCTGATCCAGCAATGCCGCGTGAGTGAAGAAGGCCTTAGGGTTGTAAAGCTCTTTTACCCGGGAAGATAA…	D_0__Bacteria;D_1__Proteobacteria;D_2__Alphaproteobacteria;D_3__Sphingomonadales;D_4__Sphingomonadaceae	0	5	0	0	44	0
ASV_95	TCAGGATGAACGTTGGCGGCGTGCCTAACACATGCAAGTCGAACGGGAAGCCGGTTTCGATCGGCGGAGAGTGGCGCACGGGTGCGTAACACGTAGCTCACCTGGCCTCAAGCGCGGGATAACGCGCCGAAAGGCGTGCTAATACCGCATAAGCTCCCGCTCTGTAGAGGGGTGGGAGAAAAGTCACGGCGTTTGAGGATGGGGCTGCGGCCCATCAGCTAGTCGGTGGGGTAACGGCCTACCGAGGCGACGACGGGTAGGGGGCCTGAGAGGGTGGCCCCCCACACTGGGACTGAGATACGGCCCAGACTCCTACGGGAGGCAGCAGTGAGGAATATTGCGCAATGGGCGAAAGCCTGACGCAGCGACGCCGCGTGGGCGATGAAGGGTTTCGGCTCG…	D_0__Bacteria;D_1__Chloroflexi;D_2__Anaerolineae;D_3__SBR1031;D_4__A4b	18	22	0	0	8	0
ASV_96	TCAGGATGAACGCTGGCGGCGTGGATAAGGCATGCAAGTCAAGGGGGCCCGCAAGGGCAACCGGCAGACGAGGTAGTAATAAGTAGGAACGCACCGGAGAGTCGGGTATAGCTCGTCGAAAGACGGGGTAATCCCCGATGGTTCCAATCCTAATTTTGTTTTGTAAAATTTTTGTGAGACAAAATTAGGATTGGATAAAGTCGAAAGACGCTCTCTGAGCGGCCTGCTCGGTATCAGCTAGTTGGTAAGGTAATGGCTTACCAAGGCTATGACGCCTAGGGGGGGTGAGAGCCTGTTCCCCACCGATGGGACTGAGACACGGCCCATACACCTACGGGTGGCTGCAGTCGAGAATCTTCCGCAATGGGGGAAACCCTGACGGAGCGACGCCGCGTGGAG…	D_0__Bacteria;D_1__Patescibacteria;D_2__Parcubacteria;D_3__Candidatus Nomurabacteria;D_4__uncultured bacterium;D_5__;D_6__;D_7__;D_8__;D_9__;D_10__;D_11__;D_12__;D_13__;D_14__	11	0	34	3	0	0
ASV_97	TCAGGATGAACGCTAGCGGGAGGCTTAATACATGCAAGTCGAGGGAAAGGTTCTTCGGAACTGAAACCGGCGCACGGGTGAGTAACGCGTACGCAACTTACCTCCAAGAGGGGGATAGCCCCGGGAAACTGGGATTAATACCGCATAGGCTATCGGGATTGCATAGTTCTGATAGTAAAGCTGAGGCGCTTGGAGATAGGCGTGCGTCTGATTAGGTAGTTGGTAGGGTAACGGCCTACCAAGCCGACGATCAGTAGGGGGCGTGAGAGCGTGACCCCCCACACGGGTACTGAGACACGGACCCGACTCCTACGGGAGGCAGCAGTAAGGAATATTGGGCAATGGGCGCAAGCCTGACCCAGCCATCCCGCGTGCAGGATGAATGCCCTATGGGTTGTA…	D_0__Bacteria;D_1__Bacteroidetes;D_2__Bacteroidia;D_3__Chitinophagales;D_4__Saprospiraceae	0	45	0	0	3	0
ASV_98	TCAGAACGAACGCTGGCGGCGTGGATAAGACATGCAAGTGGTACGCTGGCCGTTGGGTAGCAATATCCGGCGGCCGGAGTCGCGAACGGGTGAGTAACACGTGGGTAATGTGCCATGAAGACCGGAATAACTCCGAGAAATCAGAGCTAATGCCGGATGTGGTGGAGTGAGGCATCTTGCTCCGACCAAAGCCGGGGACCGCAAGGCCCGGCGCTTCGTGATCATCCCGCGGCCTATCAGCTAGTTGGCGGGGTAAAAGCCCACCAAGGCGAAGACGGGTAGCTGGTCTGAGAGGACGACCAGCCACACTGGAACTGAGACACGGTCCAGACACCTACGGGTGGCAGCAGTCGAGAATTTTTCACAATGGGCGAAAGCCTGATGGAGCGACGCCGCGTG…	D_0__Bacteria;D_1__Verrucomicrobia;D_2__Verrucomicrobiae;D_3__Pedosphaerales;D_4__Pedosphaeraceae;D_5__uncultured bacterium;D_6__;D_7__;D_8__;D_9__;D_10__;D_11__;D_12__;D_13__;D_14__	0	0	45	2	0	0
ASV_99	TCAGAACGAACGCTGGCGGCAGGCCTAACACATGCAAGTCGAACGATACAGTGGCAGACGGGTGAGTAACGCGTGGGAACGTACCTTTCGCTACGGAATAGCACCGGGAAACTGGTGGTAATACCGTATACGCCCTCCGGGGGAAAGATTTATCGGCGAAAGATCGGCCCGCGTTGGATTAGCTAGTTGGTGAGGTAATGGCTCACCAAGGCGACGATCCATAGCTGGTCTGAGAGGATGATCAGCCACACTGGGACTGAGACACGGCCCAGACTCCTACGGGAGGCAGCAGTGGGGAATCTTGCACAATGGGCGAAAGCCTGATGCAGCCATGCCGCGTGAATGATGAAGGCCTTAGGGTTGTAAAATTCTTTCGTCAGGGATGATAATGACCGTACC…	D_0__Bacteria;D_1__Proteobacteria;D_2__Alphaproteobacteria;D_3__Caulobacterales;D_4__Hyphomonadaceae;D_5__Hyphomonas;D_6__uncultured bacterium;D_7__;D_8__;D_9__;D_10__;D_11__;D_12__;D_13__;D_14__	0	37	0	0	9	0
ASV_100	TCAGAATCAACGCTGGCGGCGTGCCTAACACATGCAAGTCGAACGCGAAAGCCCCTTCGGGGGCAAGTAGAGTGGCGTCCGGGTGAGTAACACGTGGGTAATCTACCTCCGGGTGGGGAATAACCTGCCGAAAGGCGGGCTAATACCGCATAATGCAGCGGCACCGAGTGGTGATTAGTTGTTAAAGCGGGGGACCTTAAGGCCTCGCGCCTGGAGAGGAGCCTGCGGCAGATTAGCTAGTTGGTAGGGTAATGGCCTACCAAGGCTACGATCTGTAGCTGGTCTGAGAGGACGGCCAGCCACACTGGCACTGACACACGGGCCAGACTCCTACGGGAGGCAGCAGTGGGGAATTTTGGGCAATGGGCGAAAGCCTGACCCAGCAACGCCGCGTGAAGG…	D_0__Bacteria;D_1__Acidobacteria;D_2__Blastocatellia (Subgroup 4);D_3__11-24;D_4__uncultured bacterium;D_5__;D_6__;D_7__;D_8__;D_9__;D_10__;D_11__;D_12__;D_13__;D_14__	22	20	0	0	3	0
ASV_101	TCAGAACGAACGCTGGCGGCAGGCTTAACACATGCAAGTCGAGCGGGCGCCTTCGGGCGTCAGCGGCGGACGGGTGAGTAACGCGTGGGAACGTGCCCTGGGGTGCGGAACAACCGCTGGAAACGGCGGCTGATACCGCATGATCCTCTTCGGAGGCAAAGGCTTTGGCCGCGAGGCTGGAGCTGCCCCTGGATCGGCCCGCGTCGGATTAGGTAGTTGGTGGGGTAATGGCCTACCAAGCCGACGATCCGTAGCTGGTTTGAGAGGATGGCCAGCCACACTGGGACTGAGACACGGCCCAGACTCCTACGGGAGGCAGCAGTGGGGAATCTTGGACAATGGGCGCAAGCCTGATCCAGCCATGCCGCGTGAGCGATGAAGGCCCTAGGGTTGTAAAGC…	D_0__Bacteria;D_1__Proteobacteria;D_2__Alphaproteobacteria;D_3__Rhodobacterales;D_4__Rhodobacteraceae;D_5__uncultured;D_6__Rhodovulum sp.;D_7__;D_8__;D_9__;D_10__;D_11__;D_12__;D_13__;D_14__	11	22	0	0	11	0
ASV_102	TCAGAGCGAACGTTAGCGGCGGGCCTAACACATGCAAGTCGCGCGAGAAAGGTCCCTTCGGGGGCTGAGTAAAGCGGCGGACGGGTGAGTAACACGTGGGTAATCTACCTTCCGGTGGGGGATAACAGCTCGAAAGGGCTGCTAATACCGCATGCGTCGGCGAGGTCCTCGGACCTTGTCGGGAAAGGCGGCCTCTCCATGGAAGCTGTCGCCGGAAGAGGAGCCCGCGTCCCATCAGCTAGTTGGTAGGGTAATGGCCTACCAAGGCGAAGACGGGTAGCTGGTCTGAGAGGATGATCAGCCACACTGGGACTGAGACACGGCCCAGACTCCTACGGGAGGCAGCAGTGGGGAATATTGGGCAATGGGCGCAAGCCTGACCCAGCCACGCCGCGTGAG…	D_0__Bacteria;D_1__Proteobacteria;D_2__Deltaproteobacteria;D_3__Myxococcales;D_4__Haliangiaceae;D_5__Haliangium;D_6__uncultured bacterium;D_7__;D_8__;D_9__;D_10__;D_11__;D_12__;D_13__;D_14__	0	0	31	13	0	0
ASV_103	TCAGGATGAACGCTAGCGGCAGGCCTAATACATGCAAGACGAACGGTAAGGTTGTAGCAATACGATCTGAGAGTGTCGTAAGGGTGCGTAACGAGTATGCAATCTGCCCTGTACAGGAGGATAGCTCCCCGAAAGGGGAATTAATACTCCGTAAGATAATAGTGAGGCATCTCACAGTTATTAAAGCTGAGGCGGTACAGGATGAGCATGCTTCTGATTAGCTAGTTGGTGGGGTAACGGCCCACCAAGGCGATGATCAGTAGGGGAACTGAGAGGTTGATCCCCCACACTGGCACTGAGATACGGGCCAGACTCCTACGGGAGGCAGCAGTAGGGAATATTGGACAATGGGCGGAAGCCTGATCCAGCCATGCCGCGTGCAGGAAGACGGCCTTCTGG…	D_0__Bacteria;D_1__Bacteroidetes;D_2__Bacteroidia;D_3__Cytophagales;D_4__Microscillaceae;D_5__uncultured	6	9	0	0	28	0
ASV_104	TCAGGATGAACGCTGGCGGCGTGCCTAATACATGCAAGTCGAACGTGAGGTTGCCCTTCGGGGCGACTGAAAGTGGCGACCGGGTGAGTAACACGTAGCTGACCTACCCCTGGCAGGGGGATAACGTCGGGAAACCGATGCTAAAACCGCGTAAGCTTCACGAGCTTAGAAGGCGTGAAGGAAAACTTAAGGTGGCGAGGGAGGGGGCTGCGATCCATCAGCTAGTTGGCGAGGTAATGGCTCACCAAGGCGACGACGGATAGGGGACCTGAGAGGGTGACCCCCCACACTGGTACTGACACACGGACCAGACTCCTACGGGAGGCAGCAGTAAGGAATATTGCGCAATGGGCGAAAGCCTGACGCAGCAACGCCGCGTGCGGGAAGAAGGTCTTCGGA…	D_0__Bacteria;D_1__Chloroflexi;D_2__Anaerolineae;D_3__SBR1031;D_4__uncultured bacterium;D_5__;D_6__;D_7__;D_8__;D_9__;D_10__;D_11__;D_12__;D_13__;D_14__	2	3	0	0	38	0
ASV_105	TCAGGATGAACGTTGGCGGCGTGCCTAACACATGCAAGTCGAACGGGAAGCCGGTTTCGATCGGCGGAGAGTGGCGCACGGGTGCGTAACACGTAGCTCACCTGGCCTCAAGCGCGGGATAACGCGCCGAAAGGCGTGCTAATACCGCATAAGCTCCCGCTCTGTAGAGGGGTGGGAGAAAAGTCACGGCGTTTGAGGATGGGGCTGCGGCCCATCAGCTAGTCGGTGGGGTAACGGCCTACCGAGGCGACGACGGGTAGGGGGCCTGAGAGGGTGGCCCCCCACACTGGGACTGAGACACGGCCCAGACTCCTACGGGAGGCAGCAGTGAGGAATATTGCGCAATGGGCGAAAGCCTGACGCAGCGACGCCGCGTGGGCGATGAAGGGTTTCGGCTCG…	D_0__Bacteria;D_1__Chloroflexi;D_2__Anaerolineae;D_3__SBR1031;D_4__A4b	16	27	0	0	0	0
ASV_106	TCAGGACGAACGCTGGCGGCGCGCTTAACACATGCAAGTCGAACGGTGAAGCGGGCTTCGGCCCGTGGATCAGTGGCGAACGGGTGCGTAACACGTGGGCAACCTGCCCCTCACTCTGGGATAACCCCGGGAAACCGGGGCTAATACCGGATACTCTCGGACGGCCGCATGGCTCGACCGAGGAAAGGTCCGCCGGTGAGGGATGGGCCCGCGGCCTATCAGCTCGTTGGTGAGGTAACGGCTCACCAAGGCGATGACGGGTAGCTGGTCTGAGAGGACGGCCAGCCACACTGGGACTGAGATACGGCCCAGACTCCTACGGGAGGCAGCAGTGGGGAATCTTGCGCAATGGGCGAAAGCCTGACGCAGCGACGCCGCGTGGGGGACGAAGGCCCTCGG…	D_0__Bacteria;D_1__Actinobacteria;D_2__MB-A2-108;D_3__uncultured bacterium;D_4__;D_5__;D_6__;D_7__;D_8__;D_9__;D_10__;D_11__;D_12__;D_13__;D_14__	0	0	38	5	0	0
ASV_107	TCAGGACGAACGCTGGCGGCGTGCTTAACACATGCAAGTCTACGAGAAAGGGGTAGCAATATCCCGAGTAAAGTGGCGCACGGGTGAGTAACACGTAAGTAATCTACCTTTAGGTTCGGAATAACTCCGAGAAATCGGAGCTAATACCGGATGATGCAGCGGATCCACATGGATATGTTGTTAAAGTCTATACGACGCCTAAAGATGAGCTTGCGGCCGATTAGCTAGTTGGTAGGGTAACGGCCTACCAAGGCGACGATCGGTAGCTGGTCTGAGAGGATGATCAGCCACACTGGAACTGAGACACGGTCCAGACTCCTACGGGAGGCAGCAGTGAGGAATATTGGGCAATGCCCGAAAGGGTGACCCAGCAACGCCGCGTGGAGGATGAAGGTCGTA…	D_0__Bacteria;D_1__Bacteroidetes;D_2__Ignavibacteria;D_3__Ignavibacteriales;D_4__Ignavibacteriaceae;D_5__Ignavibacterium;D_6__Ignavibacterium album JCM 16511;D_7__;D_8__;D_9__;D_10__;D_11__;D_12__;D_13__;D_14__	0	0	0	0	20	23
ASV_108	TCAGATTGAACGCTGGCGGCATGCCTTACACATGCAAGTCGAACGGTAACGCGGGGCAACCTGGCGACGAGTGGCGAACGGGTGAGTAATGCATCGGAACGTGCCCAGTAGTGGGGGATAGCCCGGCGAAAGCCGGATTAATACCGCATACGACCTACGGGTGAAAGGGGGGGATCGCAAGACCTCTCGCTATTGGAGCGGCCGATGTCAGATTAGGTAGTTGGTGGGGTAAAGGCCTACCAAGCCTACGATCTGTAGCTGGTCTGAGAGGACGACCAGCCACACTGGGACTGAGACACGGCCCAGACTCCTACGGGAGGCAGCAGTGGGGAATTTTGGACAATGGGCGCAAGCCTGATCCAGCCATGCCGCGTGCGGGAAGAAGGCCTTCGGGTTGTA…	D_0__Bacteria;D_1__Proteobacteria;D_2__Gammaproteobacteria;D_3__Betaproteobacteriales;D_4__Burkholderiaceae;D_5__Ideonella;D_6__uncultured bacterium;D_7__;D_8__;D_9__;D_10__;D_11__;D_12__;D_13__;D_14__	35	0	0	0	7	0
ASV_109	TCAGGATGAACGCTGGCGGCGTGCTTAACACATGCAAGTCGAACGTGATCCGGTAGCGATACTGGTGAAAGTGGCGAACGGGTGAGTAACACGTAGATAACCTGCCTTGAAGTGGGGGATAACCACGGGAAACGGTGGCTAATACCGCATGAGCTGTCTGGTGCGGGAGCACGGGACAGGAAAGCTTGAGTGCTTCAAGAGGGGTCTGCGTCCGATTAGCTAGTTGGTGAGGTAAGGGCTCACCAAGGCGATGATCGGTAGCTGGTCTGAGAGGACGATCAGCCACACGGGAACTGAGAGACGGTCCCGACTCCTACGGGGGGCAGCAGTGAGGAATATTGGGCAATGGGCGCAAGCCTGACCCAGCAACGCCGCGTGGAGGAGGACGGCCTTCGGGTT…	D_0__Bacteria;D_1__Chloroflexi;D_2__Anaerolineae;D_3__Caldilineales;D_4__Caldilineaceae;D_5__Litorilinea;D_6__uncultured bacterium;D_7__;D_8__;D_9__;D_10__;D_11__;D_12__;D_13__;D_14__	9	25	0	0	6	2
ASV_110	TCAGAACGAACGCTGGCGGCGGGGTTTAGGCATGCAAGTCGAGGGGGAAAGGGCTTCGGCCCGAGTAGACCGGCGGAAGGGTGAGTACAAACTCGTCAACGTATCGCGGGAACGGGGATAATGCGCCGAAAGGTGCGGTAATACCCGATGATGCGGTGTGGGCTCCGGCCTGTGCCGTGAAACGCAGGGGACCCTTTGGGGCCTTGTGTCTGGTGAGCGGACGAGTTCCGATTAGCTAGATGGCGGGGTGACGGCCCACCATGGCGATGATCGGTAGCCGGCCTGAGAGGGTGTACGGCCACACTGGGACTGAGACACTGCCCAGACTCCTACGGGAGGCTGCAGTCGCGAATCATTCGCAATGAGCGCAAGCTTGACGATGCCACGCCGCGTGCGGGA…	D_0__Bacteria;D_1__Planctomycetes;D_2__vadinHA49;D_3__uncultured bacterium;D_4__;D_5__;D_6__;D_7__;D_8__;D_9__;D_10__;D_11__;D_12__;D_13__;D_14__	4	2	0	0	0	36
ASV_111	TCAGGATGAACGCTGGCGGTATGCTTTACACATGCAAGTTGTACGGGAGTTTTTAACTCAAGTGGCGGACGGGTGAGTAACACGTAAGAATTTGCCTCTAGGAGGGGGATAACAACTGGAAACGGTTGCTAATACCCCATATGCTTTCGAGTGAAATGGATCTCCGCCTAGAGAGAAGCTTGCGGCTGATTAGCTTGTTGGTAAGGTAATGGCTTACCAAGGCGACGATCAGTATCTGGTTTGAGAGGATGATCAGACACACTGGAACTGAGACACGGTCCAGACTCCTACGGGAGGCAGCAGTGGGGAATTTTCCGCAATGGGCGAAAGCCTGACGGAGCAATACCGCGTGAGGGATGACGGCCTATGGGTTGTAAACCTCTTTTTTCAGGGAGGAAA…	D_0__Bacteria;D_1__Cyanobacteria;D_2__Oxyphotobacteria;D_3__Chloroplast;D_4__uncultured diatom;D_5__;D_6__;D_7__;D_8__;D_9__;D_10__;D_11__;D_12__;D_13__;D_14__	0	0	0	0	42	0
ASV_112	TCAGATTGAACGCTGGCGGCATGCCTTACACATGCAAGTCGAACGGCAGCACGGGGGGCAACCCCTGGTGGCGAGTGGCGAACGGGTGAGTAATACATCGGAACGTGCCCGGTAGTGGGGGATAACCTCTCGAAAGAGAGGCTAATACCGCATACGACCTACGGGTGAAAGCGGGGGACCGCAAGGCCTTGCGCTATCGGAGCGGCCGATGTCGGATTAGCTAGTTGGCGGGGTAATGGCCCACCAAGGCGACGATCCGTAGCTGGTCTGAGAGGACGATCAGCCACACTGGAACTGAGACACGGTCCAGACTCCTACGGGAGGCAGCAGTGGGGAATTTTGGACAATGGGCGCAAGCCTGATCCAGCCATGCCGCGTGAGTGAAGAAGGCCTTCGGGT…	D_0__Bacteria;D_1__Proteobacteria;D_2__Gammaproteobacteria;D_3__Betaproteobacteriales;D_4__TRA3-20;D_5__uncultured bacterium;D_6__;D_7__;D_8__;D_9__;D_10__;D_11__;D_12__;D_13__;D_14__	7	20	0	0	14	0
ASV_113	TCAGAACGAACGCTGGCGGCGCGCCTAATACATGCAAGTCGAACGAGAAGGTGTAGCAATACACTTGTACAGTGGCGAACGGGTGAGGAATGCATGGGTAACCTACCCTCGAGTGGGGAATAACCAGCCGAAAGGCTGGCTAATACCGCGTACGCTTCCGGGTTTGCGGATCCGGAAGGAAAGTCACACCGTGGGTGTGACGCTCAAGGATGGGCTCATGTCCTATCAGCTAGTTGGTAGGGTAACGGCCTACCAAGGCTTCGACGGGTAGCTGGTCTGAGAGGACGATCAGCCACACTGGCACTGCGACACGGGCCAGACTCCTACGGGAGGCAGCAGTAAGGAATATTGCGCAATGGGCGAAAGCCTGACGCAGCGACGCCGCGTGGGGGATGAAGG…	D_0__Bacteria;D_1__Nitrospirae;D_2__Nitrospira;D_3__Nitrospirales;D_4__Nitrospiraceae;D_5__Nitrospira;D_6__Nitrospirae bacterium RIFCSPLOWO2_02_FULL_62_14;D_7__;D_8__;D_9__;D_10__;D_11__;D_12__;D_13__;D_14__	4	31	0	0	6	0
ASV_114	TCAGAACGAACGCTGGCGGCAGGCCTAACACATGCAAGTCGAACGGGCGTAGCAATACGTCAGTGGCAGACGGGTGAGTAACACGTGGGAACCTACCCGGTGGTACGGAATAACTCAGGGAAACTTGAGCTAATACCGAATAAGCCCGAAAGGGGAAAGATTTATCGCCATCGGAAGGGCCCGCGCCGGATTAGCTTGTTGGTGAGGTAACGGCTTACCAAGGCAACGATCCGTAGCTGGTCTGAGAGGATGACCAGCCACACTGGGACTGAGACACGGCCCAGACTCCTACGGGAGGCAGCAGTGGGGAATCTTGGACAATGGGCGAAAGCCTGATCCAGCCATGCCGCGTGAGTGAAGAAGGCCCTAGGGTTGTAAAGCTCTTTCGGCGGGGACGAT…	D_0__Bacteria;D_1__Proteobacteria;D_2__Alphaproteobacteria;D_3__uncultured;D_4__uncultured Xanthobacteraceae bacterium;D_5__;D_6__;D_7__;D_8__;D_9__;D_10__;D_11__;D_12__;D_13__;D_14__	2	38	0	0	0	1
ASV_115	TCAGGATGAACGCTAGCGGCAGGCCTAATACATGCAAGACGAACGGTAATTCCGCAGCAATGCGGGACTAGAGTGTCGTAAGGGTGCGTAACACGTATGCAATCTGCCCTCAACAGGAGGATAGCTCCCCGAAAGGGGAATTAACACTCCATAAGATGATGAACTGGCATCAGGTTATCATTAAAACTGAGGTGGTTGAGGATGAGCATGCGCATGATTAGCTAGTTGGCGGGGTAACGGCCCACCAAGGCGATGATCATTAGGGGAACTGAGAGGTTGATCCCCCACACTGGCACTGAGATACGGGCCAGACTCCTACGGGAGGCAGCAGTAGGGAATATTGGACAATGGGTGCGAGCCTGATCCAGCCATGCCGCGTGCAGGAAGACGGCCTTCTGG…	D_0__Bacteria;D_1__Bacteroidetes;D_2__Bacteroidia;D_3__Cytophagales;D_4__Microscillaceae;D_5__uncultured	0	27	0	0	14	0
ASV_116	TCAGGACGAACGCTGGCGGCGTGCCTAATGCATGCAAGTCGAACGCAGCAGGCTTGGCCTGGCTGCGTGGCGAACGGCTGAGGAACACGTGGGTCACCTGCCCCGGAGTGGGGGATACCCCGTCGAAAGACGGGACAATCCCGCATACGCTCTACGGAGGAAAGCCGCAAGGCGCTCCGGGAGGGGCCTGCGGCCCATCAGGTAGTTGGTGTGGTAACGGCGCACCAAGCCAATGACGGGTACCCGGTCTGAGAGGACGACCGGGCAGACTGGGACTGAGACACGGCCCAGACTCCTACGGGAGGCAGCAGCAAGGAATTTTCCCCAATGGGCGCAAGCCTGAGGGAGCAACGCCGCGTGGAGGACGACGGCCTTCGGGTTGTAAACTCCTTTCGGGTG…	D_0__Bacteria;D_1__Chloroflexi;D_2__Chloroflexia;D_3__Chloroflexales;D_4__Chloroflexaceae;D_5__Chloroflexus;D_6__Chloroflexus aurantiacus J-10-fl;D_7__;D_8__;D_9__;D_10__;D_11__;D_12__;D_13__;D_14__	0	0	24	17	0	0
ASV_117	TCAGACTGAACGCTGGCGGCATGGCTAAAGCATGCAAGTCGAACGTGCCCCGCAAGGGGCAAGTGGCGGAAGGGTCAGTAATGCGATCGAACGTACCCCGAGGTGGCGGATAGGCATGGGAAACTGTGCGTAATACGCCATGATCTCTCCGGAGCAAAGCCGCAAGGCGCCTTGGGAGCGGCGATCGTCCTATCAGGTCGTTGGCGGGGTAAAAGCCCACCAAGCCGAAGACGGGTAGCGGGTGTGAGAGCACGGCCCGCGACATCGGGACTGAGACACTGCCCGGACTCCTACGGGAGGCTGCAGCGACGAATCTTCTGCAATGGGCGAAAGCCTGACAGAGCAATGCCGCGTGCGGGATGAAGCGGCTTCGCCGTGTAAACCGCTGTCAGGTGGCGG…	D_0__Bacteria;D_1__Planctomycetes;D_2__Phycisphaerae;D_3__Phycisphaerales;D_4__Phycisphaeraceae;D_5__SM1A02;D_6__uncultured bacterium;D_7__;D_8__;D_9__;D_10__;D_11__;D_12__;D_13__;D_14__	19	15	0	0	6	0
ASV_118	TCAGAATGAACGTTGGCGGCGTGGATTAGGCATGCAAGTCGTGGGAGAACCCCGCAAGGGGGGAAACCGGCGAACGGGGTAGGACAACATCGGTAACGTACCCTCAGGACGGGGATAGCGGCGGGAAACTGCCGGTAATACCCGATGAACTGGCGACACTGCGATGGTTGCCAGCAAAGGTGTGATTCCACCTGGGGAGCGGCTGATGCGCTATTAGCTAGTTGGTGAGGTGACGGCTCACCAAGGCGACGATGGCTAGGGGGTGTGAGAGCATGGCCCCCACCACTGGCACTGAGACACTGGCCAGACACCTACGGGTGGCTGCAGTCGAGAATCTTCGGCAATGGGCGCAAGCCTGACCGAGCGACGCCGCGTGCGGGATGAAGGTCTTCGGATTGT…	D_0__Bacteria;D_1__Planctomycetes;D_2__Planctomycetacia;D_3__Planctomycetales;D_4__Schlesneriaceae;D_5__Planctopirus;D_6__uncultured bacterium;D_7__;D_8__;D_9__;D_10__;D_11__;D_12__;D_13__;D_14__	5	24	0	0	11	0
ASV_119	TCAGATTGAACGCTGGCGGCATGCCTAACACATGCAAGTCGAACGGCAGCGCGGGCTTCGGCCTGGCGGCGAGTGGCGGACGGGTGAGGAATGCATAGGAATCTGCCCCGTCGTGGGGGATAACGTAGGGAAACTTACGCTAATACCGCATACGACCTACGGGTGAAAGTGGGGGACCTTCGGGCCTCACGCGATGGGATGAGCCTATGTCGGATTAGCTAGTTGGCGGGGTAAGGGCCCACCAAGGCGACGATCCGTAGCTGGTCTGAGAGGATGATCAGCCACACTGGAACTGAGACACGGTCCAGACTCCTACGGGAGGCAGCAGTGGGGAATATTGGACAATGGGCGCAAGCCTGATCCAGCAATGCCGCGTGGGTGAAGAAGGCCTTCGGGTTG…	D_0__Bacteria;D_1__Proteobacteria;D_2__Gammaproteobacteria;D_3__Xanthomonadales;D_4__uncultured;D_5__uncultured bacterium;D_6__;D_7__;D_8__;D_9__;D_10__;D_11__;D_12__;D_13__;D_14__	1	39	0	0	0	0
ASV_120	TCAGGACGAACGCTGGCGGCAGGCTTAACACATGCAAGTCGAACGCGCCCTTCGGGGCGAGTGGCAGACGGGTGAGTAACGCGTGGGAACGTACCCTTCGGTTCGGAACAACCCAGGGAAACTTGGGCTAATACCGGATACGCCCTCCGGGGGAAAGATTTATCGCCGAAGGATCGGCCCGCGTCGGATTAGCTTGTTGGTGGGGTAACGGCCCACCAAGGCGATGATCCGTAGCTGGTCTGAGAGGATGATCAGCCACACTGGGACTGAGACACGGCCCAGACTCCTACGGGAGGCAGCAGTGGGGAATATTGGACAATGGGCGAAAGCCTGATCCAGCCATGCCGCGTGGATGAAGAAGGCCCTAGGGTTGTAAAGTCCTTTCGGCGGGGAAGATAA…	D_0__Bacteria;D_1__Proteobacteria;D_2__Alphaproteobacteria;D_3__Caulobacterales;D_4__Parvularculaceae;D_5__Amphiplicatus;D_6__Amphiplicatus metriothermophilus;D_7__;D_8__;D_9__;D_10__;D_11__;D_12__;D_13__;D_14__	11	28	0	0	0	0
ASV_121	TCAGATTGAACGCTGGCGGCATGGCTAAAACATGCAAGTCGAACGGACCCGCAAGGGTTAGTGGCGGAAGGGTGAGTAAAAGTATCGAATGTACCCCGAGGTGGGGGATAGGCATGGGAAACTGTGCGTAATACCTCATGATCTCGAGAGAGCAAAGCCGCAAGGCGCCTTGGGAGCAGCGATATACCTATCAGGTAGTTGGCGGGGTAACGGCCCACCAAGCCGAAGACGGGTAGCCGGTATGAGAGTACGGCCGGCCACATCGGGACTGAGACACTGCCCGGACTCCTACGGGAGGCTGCAGTAACGAATATTCCGCAATGCACGAAAGTGTGACGGAGCAATGCCGCGTGCAGGATGAAGCAACTTCGTTGTGTAAACTGCTGTCAGGAGCTAGAA…	D_0__Bacteria;D_1__Planctomycetes;D_2__Phycisphaerae;D_3__Phycisphaerales;D_4__Phycisphaeraceae;D_5__SM1A02;D_6__uncultured bacterium;D_7__;D_8__;D_9__;D_10__;D_11__;D_12__;D_13__;D_14__	31	7	0	0	0	0
ASV_122	TCAGGATGAACGCTAGCGGCAGGCCTAATACATGCAAGTCGAGGGAGATATCGGAGCTTGCTCTGATGGAAACCGGCGCACGGGTGCGTAACGCGTATGCAACCTACCTATTACTGGGGGATAGCCCGGGGAAACTCGGATTAATACCCCATAGTACCACTTGAGGGCATCCGAAGGTGGTTAAAGTTCCGACGGTAATAGATGGGCATGCGTAAGATTAGTTAGTTGGTGAGGTAACGGCTCACCAAGACGATGATCTTTAGGGGGTCTGAGAGGATGATCCCCCACACTGGCACTGAGATACGGGCCAGACTCCTACGGGAGGCAGCAGTAGGGAATATTGGTCAATGGGCGAAAGCCTGAACCAGCCATGCCGCGTGCAGGATGAAGGCCTTCTGG…	D_0__Bacteria;D_1__Bacteroidetes;D_2__Bacteroidia;D_3__Cytophagales;D_4__Cyclobacteriaceae;D_5__Ekhidna;D_6__uncultured Bacteroidetes bacterium;D_7__;D_8__;D_9__;D_10__;D_11__;D_12__;D_13__;D_14__	3	1	0	0	34	0
ASV_123	TCAGAACGAACGCTGGCGGCAGGCTTAACACATGCAAGTCGAACGCGTGTAGCAATACACGAGTGGCGCACGGGTGCGTAACGCGTGGGAACCTACCCCGTAGTACGGAATAACTCAGGGAAACTTGGGCTAATACCGTATACGTCCTTCGGGAGAAAGATTTATCGCTATGGGATGGGCCCGCGTCAGATTAGGTAGTTGGTAGGGTAATGGCCTACCAAGCCAACGATCTGTAGCTGGTCTGAGAGGATGATCAGCCACACTGGGACTGAGACACGGCCCAGACTCCTACGGGAGGCAGCAGTGGGGAATATTGGACAATGGGGGAAACCCTGATCCAGCCATGCCGCGTGAGTGAAGAAGGCCTTCGGGTTGTAAAGCTCTTTCGGCGGGGACGAT…	D_0__Bacteria;D_1__Proteobacteria;D_2__Alphaproteobacteria;D_3__Rhodospirillales;D_4__Rhodospirillaceae;D_5__uncultured;D_6__uncultured bacterium;D_7__;D_8__;D_9__;D_10__;D_11__;D_12__;D_13__;D_14__	3	28	0	0	7	0
ASV_124	TCAGGATGAACGCTAGCGGCGGGCCTAATACATGCAAGTCGAACGGGATAGGTGGCGACACCTTGAGAGTGGCGTACGGGTGCGTAACGCGTATACAACCTGCCTGTTACACGGGGATAGCCTTGCGAAAGCGAGATTAATACCCGATGGTACTATGAGGTGGCATCACTTTGTAGTTAAAGCTGAGGCGGTAACAGAGGGGTATGCGTCCCATTAGCTAGTTGGTAAGGTAACGGCTTACCAAGGCTACGATGGGTAGGGGTTCTGAGAGGATGATCCCCCACACTGGTACTGAGATACGGACCAGACTCCTACGGGAGGCAGCAGTAGGGAATATTGGGCAATGGACGGAAGTCTGACCCAGCCACGCCGCGTGCAGGAAGAAGGTCCTCTGGATTG…	D_0__Bacteria;D_1__Bacteroidetes;D_2__Bacteroidia;D_3__Cytophagales;D_4__Microscillaceae;D_5__uncultured	0	0	33	5	0	0
ASV_125	TCAGACTGAACGCTGGCGGCATGGCTAAAGCATGCAAGTCGAACGGGCCCGCAAGGGTCAGTGGCGAAAGGGTTAGTAACAGTATCGAACGTACCCCGAGGTGTGGGATAGGCATGGGAAACTGTGCGTAATACCACATGATCTCTCCGGAGCAAAGGTTCACCGCCTTGGGATCGGCGATACTCCTATCAGGTAGTTGGCGGGGTAAAGGCCCACCAAGCCTATGACGGGTAGCAGGTGTGAGAGCACGACCTGCAACATCGGGACTGAGACACTGCCCGGACTCCTACGGGAGGCTGCAGCGACGAATCTTCCGCAATGGGCGCAAGCCTGACGGAGCAATGCCGCGTGTGGGATGAAGCATCTCTGATGTGTAAACCACTGTCAGGGGACGGAACC…	D_0__Bacteria;D_1__Planctomycetes;D_2__Phycisphaerae;D_3__Phycisphaerales;D_4__Phycisphaeraceae;D_5__SM1A02;D_6__uncultured bacterium;D_7__;D_8__;D_9__;D_10__;D_11__;D_12__;D_13__;D_14__	0	0	0	0	0	37
ASV_126	TCAGAATGAACGCTGGCGGCGTGGATTAGGCATGCAAGTCGAACGTGAAAGACTTCGGTCGATTAGCGTGGCGTAAGGGGCAGTAATGCATAGGTAACCTGCCTCCGGATCCGGGATAATCGGTGGAAACGCCGGGTAATACCGGGAGATGTCGTTGTGTCGCATGGCATGGCGATGAAAGTGTTAGCGTCCGGAGAGGGGCTTATGTCCTATCAGCTAGTTGGTGGGGTAATGGCTCACCAAGGCAATGACGGGTAGGGGGCGTGAGAGCGCGACCCTCGCCACTGGGACTGAGACACTGCCCAGACTCCTACGGGAGGCTGCAGTCGAGAATCTTCGGCAATGGGCGAAAGCCTGACCGAGCGACGCCGCGTGGAGGATGAAGGCCTTCGGGTTGTA…	D_0__Bacteria;D_1__Planctomycetes;D_2__Planctomycetacia;D_3__uncultured;D_4__uncultured bacterium;D_5__;D_6__;D_7__;D_8__;D_9__;D_10__;D_11__;D_12__;D_13__;D_14__	19	17	0	0	0	0
ASV_127	TCAGGGTGAACGCTAGCGGCGGGCCTAACACATGCAAGTCGTGCGGTCCTGGGGCAACCCAGGATAGCGGCGGACGGGTGCGTAACACGTAGGTAACCTGCCCTCTGGCGGGGGATAACTCCGGGAAACTGGAGCTAATACCCCATAAAGCAAGGGCACCGCATGGTGGGCTTGCTAAAGCCGAGAGGCGCCAGAGGAGGGGCCTGCGGCCGATTAGCTAGTTGGTAGGGTAACGGCCTACCAAGGCGATGATCGGTAGCTGGTCTGAGAGGACGGCCAGCCACAGGGACACTGAGACACGGGTCCCACTCCTACGGGAGGCAGCAGTGGGGAATATTGGACAATGGGCGAAAGCCTGATCCAGCCACGCCGCGTGCCGGAAGAAGGCCTTAATGGTTG…	D_0__Bacteria	0	0	36	0	0	0
ASV_128	TCAGGATGAACGCTGGCGGTATGCTTAACACATGCAAGTCGAACGGAAGTCTTCGGACTTTAGTGGCGGACGGGTGAGTAACGCGTGAGAACCTACCCTTAGGATGGGGATAACAGCTGGAAACGGCTGCTAATACCCGATGTGCCGAGAGGTGAAAGATTTATTGCCTGAGGAAGGGCTCGCGTCCGATTAGCTAGTTGGAGTGGTAATGGCACCCCAAGGCGACGATCGGTAGCTGGTCTGAGAGGATGATCAGCCACACTGGGACTGAGACACGGCCCAGACTCCTACGGGAGGCAGCAGTGGGGAATTTTCCGCAATGGGCGCAAGCCTGACGGAGCAATACCGCGTGCGGGAGGACGGCCTTTGGGTTGTAAACCGCTTTTCTCAGGGAAGAAG…	D_0__Bacteria;D_1__Cyanobacteria;D_2__Oxyphotobacteria;D_3__Leptolyngbyales;D_4__Leptolyngbyaceae;D_5__Leptolyngbya FYG;D_6__Leptolyngbya sp. FYG;D_7__;D_8__;D_9__;D_10__;D_11__;D_12__;D_13__;D_14__	23	0	0	12	0	0
ASV_129	TCAGAACGAACGCTGGCGGCAGGCCTAACACATGCAAGTCGAACGCCCCGCAAGGGGAGTGGCGCACGGGTGAGTAACGCGTGGGAATATGCCCTTCGGTTCGGAATAACACAGGGAAACTTGTGCTAATACCGGATACGATCTACGGATGAAAGATTTATCGCCGAAGGAGTAGCCCGCGTAGGATTAGCTAGTTGGTGAGGTAAAGGCTCACCAAGGCAACGATCCTTAGCTGGTCTGAGAGGATGATCAGCCACACTGGGACTGAGACACGGCCCAGACTCCTACGGGAGGCAGCAGTGGGGAATATTGGACAATGGGGGAAACCCTGATCCAGCCATGCCGCGTGAGTGATGAAGGCCTTAGGGTTGTAAAGCTCTTTCGTCGGGGAAGATAATG…	D_0__Bacteria;D_1__Proteobacteria;D_2__Alphaproteobacteria;D_3__Sneathiellales;D_4__Sneathiellaceae;D_5__Ferrovibrio	17	11	0	0	7	0
ASV_130	TCAGGATGAACGCTAGCGGCAGGCCTAATACATGCAAGCCGAGGGCTGTCTGTGTAGCAATACACAGATGACCGGCGGACGGGTGCGTAACGCGTACGCAACCTACCCTATACAGGAGGATAGCTCCCGGAAACGGGAATTAATACTCCATAGTAATTAAGCGAGGCATCTTGCTTAGTTTAAGGTCGCGAGACGGTATAGGATGGGCGTGCGTCCGATTAGCTAGTTGGTGAGGTAACGGCTCACCAAGGCGATGATCGGTAGGGGTTCTGAGAGGAAGATCCCCCACACGGGCACTGAGACACGGGCCCGACTCCTACGGGAGGCAGCAGTAAGGAATATTGGACAATGGGTGGAAGCCTGATCCAGCCATGCCGCGTGGAGGAAGAAGGTCCTATG…	D_0__Bacteria;D_1__Bacteroidetes;D_2__Bacteroidia;D_3__Sphingobacteriales;D_4__env.OPS 17;D_5__uncultured bacterium;D_6__;D_7__;D_8__;D_9__;D_10__;D_11__;D_12__;D_13__;D_14__	0	0	35	0	0	0
ASV_131	TCAGAGCGAACGCTGGCGGCGTGCCTAACACATGCAAGTCGTACGGGGAGCGTTGGGGCAACTCGACGCTTCCAGTGGCGCACGGGTGCGTAACACGTGGGTAACCTGCCCTCGAGTGGGGGATAACCTGCCGAAAGGCGGGCTAATACCGCATAACATCCCGGTGACTTCGGTTGCCGGGATCAAAGCTCGCAAGAGCGCTTGAGGAGGGGCCCGCGCCCGATTAGCTGGTTGGTGAGGTAACGGCTCACCAAGGCGAAGATCGGTAGCCGGTCTGAGAGGATGGCCGGCCACACTGGGACTGAGACACGGCCCAGACTCCTACGGGAGGCAGCAGTGGGGAATCTTGCGCAATGGGCGAAAGCCTGACGCAGCGACGCCGCGTGGAGGATGAAGCCC…	D_0__Bacteria;D_1__Acidobacteria;D_2__Acidobacteriia;D_3__Subgroup 2;D_4__uncultured bacterium;D_5__;D_6__;D_7__;D_8__;D_9__;D_10__;D_11__;D_12__;D_13__;D_14__	0	0	0	34	0	0
ASV_132	TCAGAACGAACGCTTGCGGCGTGCGTAACACATGCAAGTCGAGCGAGAAAGGGGAGCAATCCTCGAGTAAAGCGGCAGACGGGTGAGTAACACGTGAGTAACCTGCCTTTGGGACGGGGATAACACCTCGAAAGGGGTGCTAATAGCCGATAGACTAGAGATATCGGGGGATATCTTTAGGAAAGGGGGCCTCTAGCAGACAAGCTCCTGCCCGGAGAGGGGCTCGCGGCCTATCAGCTAGTTGGGGGGGTAACGGCTCACCAAGGCGAAGACGGGTAGCTGGCCTGAGAGGGTGGACAGCCACACTGGAACTGAGAGACGGTCCAGACTCCTACGGGAGGCAGCAGTGGGGGATATTGCGCAATGGGGGGAACCCTGACGCAGCAACGCCGCGTGAAG…	D_0__Bacteria	22	8	0	0	3	0
ASV_133	TCAGGACGAACGCTGGCGGCGTGCCTAAGACATGCAAGTCGAACGGAGGCTTCGGCCTCAGTGGCGAACGGCGGAGTAAGACATAAGCAACGTGCCCTGAAGTCTGGGATATACGGTCGAAAGACCGGGCAATACCGGATGTGGCCCTTGCCAGGCATCTGGCGAGGATTAAACGGTTTTTCGCTTCAGGAGCGGCTTATGGCCTATCAGCTTGTTGGTGAGGTAACGGCTCACCAAGGCGACGACGGGTAGGGGGTCTGAGAGGATGATCCCCCCGAGTGGGACTGAGACACGGCCCACACACCTACGGGTGGCAGCAGTTAGGAATCTTGCACAATGGGGGAAACCCTGATGCAGCGACGCCGCGTGGAGGATGAAGGATCTAGGTCTGTAAACTCC…	D_0__Bacteria;D_1__Armatimonadetes;D_2__Fimbriimonadia;D_3__Fimbriimonadales;D_4__Fimbriimonadaceae;D_5__uncultured bacterium;D_6__;D_7__;D_8__;D_9__;D_10__;D_11__;D_12__;D_13__;D_14__	6	1	0	0	26	0
ASV_134	TCAGAACGAACACTGGCGGCGTGCCTAACACATGCAAGTCGAACGCCCCCGCCGGGGCAACCGGGCGCGGGGCGTGGCGCACGGGTGCGTAACACGTGGGTAACCTGCCCTTGAGTGGGGAATAACGCCGCGAAAGCGGCGCTAATACCGCATAAGACCCCGGGTTCCGCAGAACCTGCGGTCAAAGGGCGCCTCAGGCGGCCGAGCGCGCAGGCTTTGGCCCTGGAGCCGAGGCCTGCGGGCTTGGCCGCGTGGAGCGGCCGCTTGAGGAGGGGCCCGCGGCCCATCAGCTGGTTGGTAGGGTAACGGCCTACCAAGGCGACGACGGGTAGCTGGTCTGAGAGGACGACCAGCCACACGGGAATTGAGACACGGTCCCGACTCCTACGGGAGGCAGCA…	D_0__Bacteria;D_1__Proteobacteria;D_2__Deltaproteobacteria;D_3__Myxococcales;D_4__bacteriap25;D_5__metagenome;D_6__;D_7__;D_8__;D_9__;D_10__;D_11__;D_12__;D_13__;D_14__	0	32	0	0	1	0
ASV_135	TCAGAATGAACGTTGGCGGCGTGGATTAGGCATGCAAGTCGAGCGAGGACAGTTGGTAGCAATACTGGCTGAGCCGAGCGGCGTAAGGGGCAGTAATACCTGGGAACGTACCCTTTGGTCGGGGATAGCTGCTGGAAACGGCGAGTAATACCCGATGAACTCGAGAGAGCAAAGGCTTGCCGCCAAAGGAGCGGCCCAGGCGATATTAGCTAGTTGGTGGGGTAACGGCCTACCAAGGCAAAGATGTCTAGCGGGTGTGAGAGCACGACCCGCGCCACTGGCACTGAGACACTGGCCAGACACCTACGGGTGGCTGCAGTCGAGAATCTTCGGCAATGGGCGCAAGCCTGACCGAGCGACGCCGCGTGCGGGATGAAGGCCTTCGGGTTGTAAACCGCT…	D_0__Bacteria;D_1__Planctomycetes;D_2__Planctomycetacia;D_3__Gemmatales;D_4__Gemmataceae;D_5__uncultured;D_6__uncultured bacterium;D_7__;D_8__;D_9__;D_10__;D_11__;D_12__;D_13__;D_14__	0	9	0	0	24	0
ASV_136	TCAGGACGAACGCTGGCGGCGTGCCTAATACATGCAAGTCGAGCGGTCTGCGCCTTGCGAGCTTGCTTGCGGGGAGCAGATAGCGGCGAACGGGTGAGTAACACGTGGGCAACCTGCCCCTCAGACTGGAATAACTCTGGGAAACTGGAGCTAATGCCGGATAATCTTTCTTTTTGCATGGGAAGGGAGTAAAAGGGGGAACCCGCTGAGGGATGGGCCCGCGGCGCATTAGCTAGTTGGTAGGGTAACGGCCTACCAAGGCGACGATGCGTAGCCGACCTGAGAGGGTGGACGGCCACACTGGGACTGAGACACGGCCCAGACTCCTACGGGAGGCAGCAGTAGGGAATTTTCCGCAATGGGCGAAAGCCTGACGGAGCAACGCCGCGTGAGCGAGGA…	D_0__Bacteria;D_1__Firmicutes;D_2__Bacilli;D_3__Bacillales	0	0	33	0	0	0
ASV_137	TCAGGATGAACGCTGGCGGCGTGCTTAACACATGCAAGTCGAACGGGGGTAGCAATACCCTAGTGGCGGACGGGTGAGTAACGCGTGAGAATCTGCCCTTAGGATGGGGATAACGACTGGAAACGGTCGCTAATACCCAATGTGCCGGGAGGTGAAATGAATGTTGCCTAGGGATGAGCTCGCGTCGGATTAGCTAGTTGGTGGGGTAATGGCCTACCAAGGCGACGATCCGTAGCTGGTCTGAGAGGATGACCAGCCACACTGGGACTGAGACACGGCCCAGACTCCTACGGGAGGCAGCAGTGGGGAATTTTCCGCAATGGGCGCAAGCCTGACGGAGCAACGCCGCGTGAGGGAGGACGGCCTGTGGGTTGTAAACCTCTTTTCTCTGTGAAGATG…	D_0__Bacteria;D_1__Cyanobacteria;D_2__Oxyphotobacteria;D_3__Oxyphotobacteria Incertae Sedis;D_4__Unknown Family;D_5__uncultured;D_6__uncultured bacterium;D_7__;D_8__;D_9__;D_10__;D_11__;D_12__;D_13__;D_14__	0	0	0	0	0	33
ASV_138	TCAGGACGAACGCTGGCGGCGTGGTTGAGACATGCAAGTCGTACGTGGTTTGGAGTGTAGCAATACATTCTAAACTAACGTGGCGAAAGGGTGAGTAACACGTGAATATCTGCCTCGAAGCCCCGTATAACCAGTCGAAAGATTGGACAATCCGGGATACTATCGCAAGATGAAAGCTGGGGACCGTAAGGCCTAGCACTTCGAGATGAGTTCGCGTCCTATCAGCTAGTTGGCGGGGTAATGGCCCACCAAGGCAATGACGGGTAGCTGGTCTAAGAGGACGATCAGTCACACTGGAACTGAGACACGGTCCAGACACCTACGGGTGGCAGCAGTTTCGAATATTTCTCAATGGGGGCAACCCTGAAGGAGCGACGCCGCGTGGAGGATGAAGGTCTT…	D_0__Bacteria;D_1__Verrucomicrobia;D_2__Verrucomicrobiae	25	7	0	0	0	0
ASV_139	TCAGAACGAACGCTGGCGGCAGGCTTAACACATGCAAGTCGAACGCGTGTAGCAATACACGAGTGGCGCACGGGTGAGTAATACATGGGAACGTGCCCTTCAGTCTGGAATAACCACGGGAAACTGTGGCTAATACCGGATATTCCCTCCGGGGGAAAGTTTTTCGCTGAAGGATCGGCCCATGCCAGATTAGCTAGTTGGTGAGGTAAAGGCTCACCAAGGCTACGATCTGTAGCTGGTCTGAGAGGACGACCAGCCACACTGGAACTGAGACACGGTCCAGACTCCTACGGGAGGCAGCAGTGGGGAATATTGGACAATGGGGGAAACCCTGATCCAGCCATGCCGCGTGAGTGATGAAGGCCCTAGGGTTGTAAAGCTCTTTTGCCAGGGAAGATG…	D_0__Bacteria;D_1__Proteobacteria;D_2__Alphaproteobacteria;D_3__Rickettsiales;D_4__SM2D12	0	32	0	0	0	0
ASV_140	TCAGGATGAACGCTAGCGGCAGGCCTAATACATGCAAGCCGGACGGTAATCCCGACAGCAATGTCGGGACTAGAGTGGCGTACGGGTGCGTAACACGTATGCAACCTACCCTTTACAGGGGGATAGCTCGGGGAAACCCGGATTAATACCCCATAACATTATTTTGAGGCATCTTAAGATAATTAAAGATTTATCGGTAAAGGATGGGCATGCGTCTGATTAGCTAGTTGGTGGTGTAACGGACCACCAAGGCGATGATCAGTAGGGGAACTGAGAGGTTGATCCCCCACACTGGCACTGAGATACGGGCCAGACTCCTACGGGAGGCAGCAGTAGGGAATATTGGTCAATGGGTGGAAGCCTGAACCAGCCATGCCGCGTGCAGGAAGACGGCCTTCT…	D_0__Bacteria;D_1__Bacteroidetes;D_2__Bacteroidia;D_3__Cytophagales;D_4__Microscillaceae;D_5__uncultured	0	22	0	0	10	0
ASV_141	TCAGAGCGAACGCTGGCGGCATGCTTAACACATGCAAGTCTGACGGGTGGCTTCGGCCATCAGTGGCGGACGGGTGAGTAACGCGTAGGAACGTGTCCTGAGGTGGGGGATAACCCTGGGAAACTGGGGCTAATACCGCATGAGCCCTGAGGGGCAAAGCCGAGAGGTGCCTTGGGAGTGGCCTGCGTCCGATTAGGTAGTTGGTGGGGTAATGGCCTACCAAGCCTGCGATCGGTAGCTGGTCTGAGAGGACGACCAGCCACACTGGGACTGAGACACGGCCCAGACTCCTACGGGAGGCAGCAGTGGGGAATATTGGACAATGGGCGAAAGCCTGATCCAGCAATGCCGCGTGGATGAAGAAGGTCTTCGGATTGTAAAGTCCTTTCGGCGGGGACG…	D_0__Bacteria;D_1__Proteobacteria;D_2__Alphaproteobacteria;D_3__Acetobacterales;D_4__Acetobacteraceae;D_5__Rhodovarius;D_6__uncultured bacterium;D_7__;D_8__;D_9__;D_10__;D_11__;D_12__;D_13__;D_14__	0	0	0	0	0	32
ASV_142	TCAGAGCGAACGCTGGCGGCGTGCTTAACACATGCAAGTCGAACGCGCAGTCCCGATGCAGCAATGCACCGGGATGGGCGCGTGGCGCACGGGTGCGTAACACGTGGATAACCTACCTTCGAGTGGGGAACAACTCCGGGAAACTGGAGCTAATACCGCATACGACCTTCCTGGCGTAGGTCAGGAAGGAGAAAGCCCGCAAGGGTGCTCGTGGAGGGATCCGCGCCCGATCAGCTAGTTGGTGAGGTAACGGCTCACCAAGGCGAAGACCGGTAGCCGGTCTGAGAGGACGACCGGCCACACTGGGACTGAGACACGGCCCAGACTCCTACGGGAGGCAGCAGTGGGGAATATTGCGCAATGGGGGAAACCCTGACGCAGCGACGCCGCGTGGAGGAT…	D_0__Bacteria;D_1__Acidobacteria;D_2__Acidobacteriia;D_3__Subgroup 2;D_4__uncultured bacterium;D_5__;D_6__;D_7__;D_8__;D_9__;D_10__;D_11__;D_12__;D_13__;D_14__	3	27	0	0	1	0
ASV_143	TCAGGACTAACGCTGGCGGCGTGCCTAACACATGCAAGTCTGACGAGAAAGCGGTAGCAATATCGTGAGTAAAGTGGCGAACGGGTGAGTAACACGTAACCAATCTGCCCTTCAGTGGAGGAAAACTCAGGGAAACTTGGGCTAATCCTCCATACGGTGATTTGATCGCATGATCGGATTATCAAAGATTTACTCGCTGAAGGAGGAGGTTGCGACTGATTAGCTTGTTGGCGGGGTAACGGCCCACCAAGGCGACGATCAGTAGCTGGTCTGAGAGGATGATCAGCCACACTGGGACTGAGATACGGCCCAGACTCCTACGGGAGGCAGCAGTGAGGAATATTGCGCAATGGGCGAAAGCCTGACGCAGCAACGCCGCGTGTAGGATGAAATCTTTCG…	D_0__Bacteria;D_1__Bacteroidetes;D_2__OC31;D_3__uncultured bacterium;D_4__;D_5__;D_6__;D_7__;D_8__;D_9__;D_10__;D_11__;D_12__;D_13__;D_14__	0	28	0	0	3	0
ASV_144	TCAGATTGAACGCTGGCGGCATGCTTTACACATGCAAGTCGAACGGTAACGCGGGCTTCGGCCTGGCGACGAGTGGCGAACGGGTGAGTAATACATCGGAACGTGCCCGGGAGTGGGGGACAACCTCGAGAAATCGAGGCTAATACCGCATACGTCCTGAGGGAGAAAGCGGGGGACCGCAAGGCCTCGCGCTCGCGGAGCGGCCGATGTCCGATTAGCTTGTTGGTGGGGTAAAGGCTCACCAAGGCGACGATCGGTAGCTGGTCTGAGAGGATGATCAGCCACACTGGGACTGAGACACGGCCCAGACTCCTACGGGAGGCAGCAGTGGGGAATTTTGGACAATGGGGGCAACCCTGATCCAGCCATGCCGCGTGAGTGAAGAAGGCCTTCGGGTTG…	D_0__Bacteria;D_1__Proteobacteria;D_2__Gammaproteobacteria;D_3__Betaproteobacteriales;D_4__Nitrosomonadaceae;D_5__966-1;D_6__uncultured bacterium;D_7__;D_8__;D_9__;D_10__;D_11__;D_12__;D_13__;D_14__	0	27	0	0	4	0
ASV_145	TCAGAACGAACGCTGGCGGCGTGGATTAGGCATGCAAGTCGAGCGAGAAAGGGTAGCAATACCTGAGTAAAGCGGCAAACTGGTTAGTAACAGGTGGGCAACGTTCCCCAAAGCGGGGGATAACTCCGGGAAACCGGAGCTAATACCGCATGTGGCTGTTTGGGCTCCGGCTTGAACAGTTAAAGTCTTCGGACACTTTGGGATCGGCCCGTCCCGGATTAGCTTGTTGGCGAGGTAACGGCTCACCAAGGCGATGATCCGTAGCTGGTCTGAGAGGATGGTCAGCAACACTGGAACTGAGATACGGTCCAGACTCCTACGGGGGGCAGCAGTCTAGAGGCTTCGGCAATGGGGGCAACCCTGACCGAGCGACGCCGCGTGTGGGATTGAAGGCGTTTT…	D_0__Bacteria;D_1__BRC1;D_2__uncultured bacterium;D_3__;D_4__;D_5__;D_6__;D_7__;D_8__;D_9__;D_10__;D_11__;D_12__;D_13__;D_14__	0	4	0	0	27	0
ASV_146	TCAGAGCGAACGCTAGCGGCGTGCCTAACACATGCAAGTCGCACGAGAAAGGGCTTCGGCCTGAGTAAAGTGGCGGACGGGTGAGTAACACGTGGGTAACGTGCCCTCCGGACGGGGGATAACATGCCGAAAGGCGTGCTAATACCGCGTACGACGGCGGCTCCGGAAGGGGCTGTCGGGATAGGAGCCCTCTGCATATGGTTCCGACGGAGGATCGGCCCGCGGCCCATTAGCTAGTAGGTGAGGTAACGGCTCACCTAGGCGACGATGGGTAGCTGGTCTGAGAGGATGATCAGCCACACTGGAACTGAGACACGGTCCAGACTCCTACGGGAGGCAGCAGTGGGGAATATTGCGCAATGGGCGAAAGCCTGACGCAGCAACGCCGCGTGGGTGACG…	D_0__Bacteria;D_1__Proteobacteria;D_2__Deltaproteobacteria	0	0	31	0	0	0
ASV_147	TCAGAACGAACGCTGGCGGCGTGCCTAACACATGCAAGTCGAGCGGGAAAGTTCCCTTCGGGGAACGAGTACAGCGGCGAACGGGTGAGTAACACGTAGGTAACCTACCCTGGAGACCGGGATAACCTGCCGAAAGGCGGGCTAATACCAGATAAGACCACGGGGGCTGCGGCTCCTGAGGTAAAAGGTGGCCTCTGCTTGCAAGCTACCACTCCGGGATGGGCCTGCGCGCCATTAGCTAGTTGGTGGGGTAACGGCCCACCAAGGCCGAGATGGCTAGCTGGTCTGAGAGGATGGCCAGCCACACTGGGACTGAGACACGGCCCAGACTCCTACGGGAGGCAGCAGTGGGGAATATTGCGCAATGGGCGAAAGCCTGACGCAGCGACGCCGCGTGGG…	D_0__Bacteria;D_1__Proteobacteria;D_2__Deltaproteobacteria;D_3__MBNT15;D_4__uncultured bacterium;D_5__;D_6__;D_7__;D_8__;D_9__;D_10__;D_11__;D_12__;D_13__;D_14__	2	22	0	0	6	0
ASV_148	TCAGGATGAACGCTGGCGGCGTGCCTAAGGCATGCAAGTCGAACGGATCAAGTAGCAATACTTGGTTAGTGGCAGACGGGTGAGTAACGCGTGGGAACGTACCTAAAAGTGGGGGATAACAATCCGAAAGGATTGCTAATACCGCATGTGATAGCAATATTAAAGCCGCAAGGCGCTTTTAGATCGGCCTGCGTCCCATCAGCTTGTTGGTAGGGTAATGGCCTACCAAGGCGACGACGGGTAGCTGGTGTGAGAGCATGACCAGCCACAACTGCACTGAGACACGGGCAGTACACCTACGGGTGGCAGCAACCGGGAATTTTGGACAATGGACGAAAGTCTGATCCAGCGACGCCGCGTGAGGGAAGAAGGCCTTCGGGTTGTAAACCTCTTTTGTAT…	D_0__Bacteria;D_1__Patescibacteria	0	30	0	0	0	0
ASV_149	TCAGGATGAACGCTAGCGGCAGGCCTAATACATGCAAGTCGAACGGGTGATGATCTTCGGGTCATCACTAGTGGCGCACGGGTGCGTAACACGTACACAACATACCCTTGACTGGGGGATAGCGGCGGGAAACTGCCAGTAATACCCCATATCCTTGCGAGGTGGCATCGTTTTGCAAGGAAAGTTACGGCGGTTAAGGATTGGTGTGCGTCCGATTAGCTAGTTGGCGGGGTAACGGCCCACCAAGGCGACGATCGGTAGGGGGTGTGAGAGCATGGCCCCCCACACGGGTACTGAGACACGGACCCGACTCCTACGGGAGGCAGCAGTAAGGAATATTGGACAATGGGCGGAAGCCTGATCCAGCCATGCCGCGTGCAGGAAGAAGGCGCTCAGCGT…	D_0__Bacteria;D_1__Bacteroidetes;D_2__Bacteroidia;D_3__Chitinophagales;D_4__Saprospiraceae;D_5__uncultured	0	19	0	0	11	0
ASV_150	TCAGGATGAACGCTAGCGGTGTGCCTAATGCATGCAAGTCGAACGGGATCCTTGGATTCGTCTGAGGTGAGAGTGGCGAACGGGTGAGTAACACGTAGGTGACCTGCCCTGGAGAGGGGGACAACCATTGGAAACGATGGCTAATACCCCAGATGTTTATCGGGTTAGAGTCCGATAGACTAAAGTTCCGACGCTCCAGGAGGGGCCTGCGGCCCATCAGCTAGTTGGTAGGGTAATGGCCTACCAAGGCGAAGACGGGTAGGGGGCGTGAGAGCGTGACCCCCCACACTGGTACTGAGACACGGACCAGATACCTGCGGGTAGCAGCAGCAAGGAATATTGCCCAATGGACGAAAGTCTGAGGCAGCAACGCCGCGTGGAGGACGAAGGCCTTCGGGT…	D_0__Bacteria;D_1__Chloroflexi;D_2__Anaerolineae;D_3__Ardenticatenales;D_4__uncultured;D_5__uncultured bacterium;D_6__;D_7__;D_8__;D_9__;D_10__;D_11__;D_12__;D_13__;D_14__	9	7	0	0	13	0
ASV_151	TCAGAATCAACGCTGGCGGCGTGCCTAACACATGCAAGTCGAACGCGAAAGGGGCTTCGGCCCTGAGTAGAGTGGCGAACGGGTGAGTAACACGTGGGTGACCTACCTTCGAGTGGGGGATAACGTTCCGAAAGGAGCGCTAATACCGCATGACGTTCCGGGTTTGAAGACCTGGAAACCAAAGCCGGGGACCGCAAGGCCTGGCGCTTGGAGAGGGGCCCGCGCCTGATTAGCTAGTTGGCGGGGTAATGGCCCACCAAGGCGACGATCAGTAGCCGGCCTGAGAGGGCGGACGGCCACACTGGGACTGAGACACGGCCCAGACTCCTACGGGAGGCAGCAGTGGGGAATTGTTCGCAATGGGCGCAAGCCTGACGACGCAACGCCGCGTGGAGGATG…	D_0__Bacteria;D_1__Acidobacteria;D_2__Subgroup 6	7	9	0	0	13	0
ASV_152	TCAGATTGAACGCTGGCGGCATGCTTTACACATGCAAGTCGAACGGCAGCGGGTCCTTCGGGATGCCGGCGAGTGGCGAACGGGTGAGTAATGCATCGGAACGTGCCCAGTCGTGGGGGATAACTACTCGAAAGAGTAGCTAATACCGCATACGACCTGAGGGTGAAAGCGGGGGACCGCAAGGCCTCGCGCGATTGGAGCGGCCGATGTCGGATTAGCTAGTTGGTGGGGTAAAGGCTTACCAAGGCGACGATCCGTAGCTGGTCTGAGAGGACGACCAGCCACACTGGGACTGAGACACGGCCCAGACTCCTACGGGAGGCAGCAGTGGGGAATTTTGGACAATGGGCGCAAGCCTGATCCAGCCATGCCGCGTGCGGGAAGAAGGCCTTCGGGTTG…	D_0__Bacteria;D_1__Proteobacteria;D_2__Gammaproteobacteria;D_3__Betaproteobacteriales;D_4__Burkholderiaceae;D_5__Caldimonas;D_6__Caldimonas taiwanensis NBRC 104434;D_7__;D_8__;D_9__;D_10__;D_11__;D_12__;D_13__;D_14__	11	8	0	0	10	0
ASV_153	TCAGGACGAACGCTAGCGGCGTGCCTAAGGTATGCAAGTCGAACGGTCCTTCGGGACAGTGGCGAACGGTCGAGTAACACGTAGACAACCTGCCCTCCAGTGGGGGACAACCCTGCGAAAGCGGGGCTAATACCGCATGAGCCGCCCCGGGGCCTCCCGGGGAAGGGAAAGCAGCAATGCGCTGGGGGATGGGTCTGCGGCCTATCAGCTAGTTGGTGAGGTAACGGCTCACCAAGGCGACGACGGGTAGCTGGTCTGAGAGGATGACCAGCCGGACGGGGACTGAGACACGGCCCCGACTCCTTCGGGAGGCAGCAATGAGGAATATTGCGCAATGGGCGAAAGCCTGACGCAGCGACGCCGCGTGGGTGAGGAAGTCCCTCGGGATGTAAAGCCCTT…	D_0__Bacteria;D_1__Armatimonadetes;D_2__uncultured;D_3__uncultured bacterium;D_4__;D_5__;D_6__;D_7__;D_8__;D_9__;D_10__;D_11__;D_12__;D_13__;D_14__	8	11	0	0	10	0
ASV_154	TCAGAACGAACGCTGGCGGCGTGCCTAACACATGCAAGTCGAGCGGGAAAGTTCCCTTCGGGGAGCGAGTACAGCGGCGAACGGGTGAGTAACACGTAGGTAACCTACCCGGAAGACTGGGATAACCCGTCGAAAGGCGGGCTAATACCGGATAAGACCACGAGAGCCTCGGCTCTTGAGGCAAAAGATGGCCTCTGCATGCAAGCTATCACTTCCGGATGGGCCTGCGCGCCATTAGCTAGTTGGTGGGGTAATGGCTCACCAAGGCGAAGATGGCTAGCTGGTCTGAGAGGATGGCCAGCCACACTGGGACTGAGACACGGCCCAGACTCCTACGGGAGGCAGCAGTGGGGAATATTGCGCAATGGGCGAAAGCCTGACGCAGCGACGCCGCGTGGG…	D_0__Bacteria;D_1__Proteobacteria;D_2__Deltaproteobacteria;D_3__MBNT15;D_4__uncultured bacterium;D_5__;D_6__;D_7__;D_8__;D_9__;D_10__;D_11__;D_12__;D_13__;D_14__	3	23	0	0	3	0
ASV_155	TCAGAGCGAACGCTGGCGGCGTGCCTAACACATGCAAGTCGTACGGGGAGTGTCGGGGCAACTCGACGCTTCCAGTGGCGCACGGGTGCGTAACACGTGGGTAACCTGCCCTCGAGTGGGGGATAACCTGCCGAAAGGCGGGCTAATACCGCATAACATCCCGGTGACTGTGGTTGCCGGGATCAAAGCTCGTAAGAGCGCTTGAGGAGGGGCCCGCGCCCGATTAGCTTGTTGGTGAGGTAACGGCTCACCAAGGCGAAGATCGGTAGCCGGTCTGAGAGGATGGCCGGCCACACTGGGACTGAGACACGGCCCAGACTCCTACGGGAGGCAGCAGTGGGGAATCTTGCGCAATGGGCGAAAGCCTGACGCAGCGACGCCGCGTGGAGGATGAAGCCC…	D_0__Bacteria;D_1__Acidobacteria;D_2__Acidobacteriia;D_3__Subgroup 2;D_4__uncultured bacterium;D_5__;D_6__;D_7__;D_8__;D_9__;D_10__;D_11__;D_12__;D_13__;D_14__	0	0	8	21	0	0
ASV_156	TCAGGATGAACGCTGGCGGCGTGCCTAACACATGCAAGTCGAACGGAAATAGCAATATTTCAGTGGCGCACGGGTGAGGAACACGTAGCTAACCTGCCTTCCAGACGGGGATAACGTTTCGAAAGAGACGCTAATACCGGATACGCTGGCGCGCTGTAAAGGCGCGTCAGGAAAGGCGCAAGCCGCTGGGAGAGGGGGCTGCGACCCATCAGGTAGTTGGTGCGGTAACGGCGCACCAAGCCGACGACGGGTAGCGGGTCTGAGAGGATGACCCGCCACACTGGGACTGAGACACGGCCCAGACTCCTACGGGAGGCAGCAGTGAGGGATATTGCACAATGGGGGAAACCCTGATGCAGCGACGCCGCGTGGGTGAAGAAGGCTTTCGGGTCGTAAAAC…	D_0__Bacteria;D_1__Chloroflexi;D_2__Anaerolineae;D_3__SBR1031;D_4__A4b;D_5__uncultured bacterium;D_6__;D_7__;D_8__;D_9__;D_10__;D_11__;D_12__;D_13__;D_14__	0	0	0	29	0	0
ASV_157	TCAGAATGAACGCTGGCGGCGTGCTTCAAACATGCAAGTCGTACGAGAAAGTTCTTCGGAATGAGTAAAGTGGCGCACGGGTGAGTAATGTTTAAGTAATGCGCCCCTTCGCTGTGGATAACCAGGCGAAAGCTTGGCTAATACAGAATACACCGTTATTAGTCTGCGGACGAAAACGGGAAAGCCGTAAGGCGCGGAGGGAGCAGCTTGAATCTCATTAGCTAGTTGGTAGGGTAATGGCCTACCAAAGCTATGATGGGTAGCTGGTCTAAGAGGATGATCAGCCACACTGGTACTGGAACACGGACCAGACTCCTACGGGAGGCAGCAGTTAGGAATTTTGCGCAATGGGCGAAAGCCTGACGCAGCAACGCCGCGTGAGGGACGAAGGCCTTCGGG…	D_0__Bacteria;D_1__Proteobacteria;D_2__Deltaproteobacteria;D_3__SAR324 clade(Marine group B);D_4__uncultured bacterium;D_5__;D_6__;D_7__;D_8__;D_9__;D_10__;D_11__;D_12__;D_13__;D_14__	0	0	0	0	29	0
ASV_158	TCAGATTGAACGCTGGCGGCATGCCTAACACATGCAAGTCGAACGCGAAAGGGTTTCGGCCTGAGTAGAGTGGCGGACGGGTGAGGAATGCATCGGAATCTGCCCCATGGTGGGGGATAACCCAGGGAAACTTGGGCTAATACCGCATGATGTCGAGAGACCAAAGCGGGGGATCGAAAGACCTCGCGCGATGGGAGGAGCCGATGTCCGATTAGCTAGTTGGTGGGGTAAAGGCCTACCAAGGCGACGATCGGTAGCTGGTCTGAGAGGATGATCAGCCACACTGGGACTGAGACACGGCCCAGACTCCTACGGGAGGCAGCAGTGGGGAATATTGGACAATGGGCGAAAGCCTGATCCAGCAATGCCGCGTGTGTGAAGAAGGCCTGCGGGTTGTAA…	D_0__Bacteria;D_1__Proteobacteria;D_2__Gammaproteobacteria;D_3__Xanthomonadales;D_4__Rhodanobacteraceae;D_5__uncultured;D_6__uncultured bacterium;D_7__;D_8__;D_9__;D_10__;D_11__;D_12__;D_13__;D_14__	8	0	0	2	0	18
ASV_159	TCAGGATGAACGCTAGCGGCAGGCCTAATACATGCAAGACGAACGGTAATTCCGCAGCAATGCGGGACTAGAGTGTCGTAAGGGTGCGTAACACGTATGCAATCTGCCCTCAACAGGAGGATAGCTCCCCGAAAGGGGAATTAACACTCCATAAGATGGTGAACTGGCATCAGGTTATCATTAAAACTGAGGTGGTTGAGGATGAGCATGCGCATGATTAGCTAGTTGGCGGGGTAACGGCCCACCAAGGCGATGATCATTAGGGGAACTGAGAGGTTGATCCCCCACACTGGCACTGAGATACGGGCCAGACTCCTACGGGAGGCAGCAGTAGGGAATATTGGACAATGGGTGCGAGCCTGATCCAGCCATGCCGCGTGCAGGAAGACGGCCTTCTGG…	D_0__Bacteria;D_1__Bacteroidetes;D_2__Bacteroidia;D_3__Cytophagales;D_4__Microscillaceae;D_5__uncultured	2	12	0	0	14	0
ASV_160	TCAGGACGAACGCTGGCGGCGTGCCTAATGCATGCAAGTCGAACGCAGCAGGCTTGGCCTGGCTGCGTGGCGAACGGCTGAGGAACACGTGGGTCACCTGCCCCGGAGTGGGGGATACCCCGTCGAAAGACGGGACAATCCCGCATACGCTCTATGGAGGAAAGCCGCAAGGCGCTCTGGGAGGGGCCTGCGGCCCATCAGGTAGTTGGTGTGGTAACGGCGCACCAAGCCAATGACGGGTACCCGGTCTGAGAGGACGACCGGGCAGACTGGGACTGAGACACGGCCCAGACTCCTACGGGAGGCAGCAGCAAGGAATTTTCCCCAATGGGCGCAAGCCTGAGGGAGCAACGCCGCGTGGAGGACGACGGCCTTCGGGTTGTAAACTCCTTTCGGGTG…	D_0__Bacteria;D_1__Chloroflexi;D_2__Chloroflexia;D_3__Chloroflexales;D_4__Chloroflexaceae;D_5__Chloroflexus;D_6__Chloroflexus aurantiacus J-10-fl;D_7__;D_8__;D_9__;D_10__;D_11__;D_12__;D_13__;D_14__	0	0	22	6	0	0
ASV_161	TCAGGACAAACGCTGGCGGCGTGTATTAGGCATGCAAGTCGCACGGACCTTCGGGTCAGTGGCGGACGGGTGAGTAACACGTGGGTAACCTGCCTCGCAGTGGGGAATAACCCGTCGAAAGACGGGCTAATACCGCATACCACTCCCGGTGAGAGTCCGGGTAGTAAAAGCAGCAATGCGCTGTGAGAGGGGCCCGCGGCCGATTAGCTAGTTGGTGGGGTAATGGCCCACCAAGGCGACGATCGGTAGCTGGTCTGAGAGGATGGTCAGCCACACGGGGACTGAGATACGGCCCCGACTCCTACGGGAGGCAGCAGCTAAGAATCTTGCGCAATGGGCGAAAGCCTGACGCAGCAACGCCGCGTGGAGGACGAAGGCCCTCGGGTCGTAAACTCCTTT…	D_0__Bacteria;D_1__Chloroflexi;D_2__OLB14;D_3__uncultured bacterium;D_4__;D_5__;D_6__;D_7__;D_8__;D_9__;D_10__;D_11__;D_12__;D_13__;D_14__	11	16	0	0	0	0
ASV_162	TCAGGATGAACGCTGGCGGCGTGCCTAATACATGCAAGTCGAACGGGATTGACTGGGTGTTTACATTCGGTCATGAGAGTGGCGCACGGGTGAGTAACACGTAGCTGACCTGCCCTTCGCAGGGGAATAACTTGTCGAAAGACGAGCTAATACCGCGTAAGCTCAGAGGGATTAGAAGTCTCTGAGGAAAGCGCTACGGAGCGGCGAAGGAGGGGGCTGCGATCCATCAGCTTGTTGGTGAGGTAAAGGCTCACCAAGGCGACGACGGATAGGGGACCTGAGAGGGTGACCCCCCACACTGGCACTGAGAGACGGGCCAGACTCCTACGGGAGGCAGCAGTAAGGAATATTGCACAATGGGCGCAAGCCTGATGCAGCAACGCCGCGTGGAGGATGACG…	D_0__Bacteria;D_1__Chloroflexi;D_2__Anaerolineae;D_3__SBR1031;D_4__uncultured bacterium;D_5__;D_6__;D_7__;D_8__;D_9__;D_10__;D_11__;D_12__;D_13__;D_14__	5	11	0	0	11	0
ASV_163	TCAGAACGAACGCTGGCGGCAGGCCTAACACATGCAAGTCGAGCGGACCGCAAGGTCAGCGGCGGACGGGTTAGTAACGCGTGGGAACGTGCCCAAAGGTACGGAATAGCCTCGGGAAACTGAGAGTAATACCGTATGTGCCCTACGGGGGAAAGATTTATCGCCTTTGGATCGGCCCGCGTTGGATTAGGTAGTTGGTGGGGTAATGGCTCACCAAGCCGACGATCCATAGCTGGTTTGAGAGGATGATCAGCAACACTGGGACTGAGACACGGCCCAGACTCCTACGGGAGGCAGCAGTGGGGAATCTTAGACAATGGGGGAAACCCTGATCTAGCCATGCCGCGTGGACGATGAAGGCCCTAGGGTTGTAAAGTCCTTTCAGCTGGGAAGATAATG…	D_0__Bacteria;D_1__Proteobacteria;D_2__Alphaproteobacteria;D_3__Rhodobacterales;D_4__Rhodobacteraceae;D_5__uncultured	4	5	0	0	10	8
ASV_164	TCAGAACGAACGCTGGCGGCATGGCTAAGACATGCAAGTCGTACGGGACGTAGCAATACGTCTAGTGGCGAAAGGGAGAGTAATGCATAGGTAACGTACCTTGGACACAGGGATAACAGCGGGAGCAATCCCCTTGGCGAAAGTGCTGCTAATACCTGATGAAGTCGCGAGATCGCATGGTTTTGCGACCAAAGGCGGGGACCTTCGGGCCTGTCGGTCTGAGAGCGGCCTATGTCCTATCAGCTAGTTGGTGAGGTAACGGCTCACCAAGGCTTCGACGGGTAGCGGGCGTGAGAGCGTGGCCCGCCTCATCGGGACTGAGACACTGCCCGGACACCTACGGGTGGCTGCAGTAACGAATCTTGGGCAATGGGCGCAAGCCTGACCCAGCAATGCCGC…	D_0__Bacteria;D_1__Planctomycetes;D_2__Phycisphaerae;D_3__mle1-8;D_4__uncultured bacterium;D_5__;D_6__;D_7__;D_8__;D_9__;D_10__;D_11__;D_12__;D_13__;D_14__	3	24	0	0	0	0
ASV_165	TCAGAATCAACGCTGGCGGCGTGCCTAACACATGCAAGTCGAACGCGAAAAGGGCTTCGGCCCTGAGTAGAGTGGCGAACGGGTGAGTAACACGTGGGTGACCTACCTTCGAGTGGGGGATAACGTTCCGAAAGGAGCGCTAATACCGCATGACGTCCTGGGTTTGAAGACCTGGAGACCAAAGCCGGGGACCGCAAGGCCTGGCGCTTGGAGAGGGGCCCGCGCCTGATTAGCTGGTTGGCGGGGTAATGGCCCACCAAGGCGACGATCAGTAGCCGGCCTGAGAGGGCGGACGGCCACACTGGGACTGAGACACGGCCCAGACTCCTACGGGAGGCAGCAGTGGGGAATTGTTCGCAATGGGCGCAAGCCTGACGACGCAACGCCGCGTGGGGGATG…	D_0__Bacteria;D_1__Acidobacteria;D_2__Subgroup 6	1	20	0	0	6	0
ASV_166	TCAGAGCGAACGCTGGCGGCGTGCTTAACACATGCAAGTCGAGCGGAGGCATGACCGGAGCAATCCGGGAGTGCCTTAGCGGCGGACGGGTGAGTAATGCGTGAATAACCTACCTTAAGGACTGGGATAACCCCGGGAAACTGGGGCTAATACCAGATAAGACCACGGTTTCTGCGGAAACTGGGGTAAAAGGCGGCTTCGGCTGTCACCTTAAGATGGGTTCACGTCCCATCAGGTAGTTGGTGAGGTAATGGCTCACCAAGCCTAAGACGGGTAGCCGGCCTTAGCGGGTGAACGGCCACACGGGGACTGAGACACGGCCCCGACTCCTACGGGAGGCAGCAGTGAGGAATATTGGGCAATGGGCGAAAGCCTGACCCAGCAACGCCGCGTGAGGGA…	D_0__Bacteria;D_1__Dadabacteria;D_2__Dadabacteriia;D_3__Dadabacteriales;D_4__uncultured bacterium;D_5__;D_6__;D_7__;D_8__;D_9__;D_10__;D_11__;D_12__;D_13__;D_14__	0	0	26	1	0	0
ASV_167	TCAGGATGAACGCTAGCGGCGGGCCTAATACATGCAAGTCGAACGGGATAGGTGGCGACACCTTGAGAGTGGCGTACGGGTGCGTAACGCGTATACAACCTGCCTGTTACACGGGGATAGCCTTGCGAAAGCGAGATTAATACCCGATGGTACTATGAGGTGGCATCACTTTGTAGTTAAAGCTGAGGCGGTAACAGAGGGGTATGCGTCCCATTAGCTAGTTGGTAAGGTAACGGCTTACCAAGGCTACGATGGGTAGGGGTTCTGAGAGGATGATCCCCCACACTGGTACTGAGATACGGACCAGACTCCTACGGGAGGCAGCAGTAGGGAATATTGGGCAATGGACGGAAGTCTGACCCAGCCACGCCGCGTGCAGGAAGAAGGTCCTCTGGATTG…	D_0__Bacteria;D_1__Bacteroidetes;D_2__Bacteroidia;D_3__Cytophagales;D_4__Microscillaceae;D_5__uncultured	0	0	27	0	0	0
ASV_168	TCAGAATCAACGCTGGCGGCATGCCTAACACATGCAAGTCGAACGAGAAAGTCCTTCGGGATGAGTACAGTGGCGTACGGGTGAGTAACGCGTGGGTTATCTACCTCTGGGTGGGGAATAACTCGGGGAAACTCGAGCTAATACCGCATAATACGTTTACGTCAAAGCAGCAATGCGCCTGGAGATGAGCCTGCGTCCGATTAGCTAGTTGGCGGGGTAATGGCCCACCAAGGCGACGATCGGTAGCCGGCCTGAGAGGGCGGTCGGCCACACTGGCACTGAAATACGGGCCAGACTCCTACGGGAGGCAGCAGTGAGGAATTTTGGGCAATGGGCGAAAGCCTGACCCAGCAATGCCGCGTGAACGATGAAGTCCTTCGGGATGTAAAGTTCGTAAGC…	D_0__Bacteria;D_1__Acidobacteria;D_2__Blastocatellia (Subgroup 4);D_3__Chloracidobacteriales;D_4__Chloracidobacteriaceae;D_5__Chloracidobacterium;D_6__uncultured Acidobacteria bacterium;D_7__;D_8__;D_9__;D_10__;D_11__;D_12__;D_13__;D_14__	0	0	0	9	0	18
ASV_169	TCAGGACGAACGCTGGCGGCAGGCTTAACACATGCAAGTCGAGCGCCCCGCAAGGGGAGCGGCAGACGGGTGAGTAACGCGTGGGAACGTGCCTTTCGGTTCGGAACAACTGAGGGAAACTTCAGCTAAAACCGGATACGCCCTTCGGGGGAAAGTTTACGCCGAAAGATCGGCCCGCGTCAGATTAGGTAGTTGGTGGGGTAATGGCCTACCAAGCCTACGATCTGTAGCTGTTCTGAGAGGAAGATCAGCCACACTGGGACTGAGACACGGCCCAGACTCCTACGGGAGGCAGCAGTGGGGAATATTGGACAATGGGCGCAAGCCTGATCCAGCCATGCCGCGTGGATGAAGAAGGCCTTAGGGTTGTAAAGTCCTTTCGGTGGTGACGATAATGAC…	D_0__Bacteria;D_1__Proteobacteria;D_2__Alphaproteobacteria;D_3__Caulobacterales;D_4__Parvularculaceae;D_5__Amphiplicatus;D_6__uncultured bacterium;D_7__;D_8__;D_9__;D_10__;D_11__;D_12__;D_13__;D_14__	6	10	0	0	10	0
ASV_170	TCAGAGCGAACGCTGGCGGCGTGCTTAACACATGCAAGTCGAACGGAGCTTTCTCTGCCGCAAGGCGGAAGAAGTCACGTGGCGGACGGGTGCGTAACACGTGGGCAACCTGCCCGGGAATGGGGAATAACCCGCCGAAAGGCGGGCTAATACCGCATAACATCCCAGTTGCTTCGGCGATAGGGATCAAAGCCCGCAAGGGCGTTACCGGAGGGGCCCGCGCCCGATTAGCTAGTTGGTAGGGTAACGGCCTACCAAGGCTTAGATCGGTAGCCGGTCTGAGAGGACGATCGGCCACACTGGAACTGAGACACGGTCCAGACTCCTACGGGAGGCAGCAGTGGGGAATCTTGCGCAATGGGCGAAAGCCTGACGCAGCGACGCCGCGTGAGGGATGAA…	D_0__Bacteria;D_1__Acidobacteria;D_2__Acidobacteriia;D_3__Subgroup 2;D_4__uncultured bacterium;D_5__;D_6__;D_7__;D_8__;D_9__;D_10__;D_11__;D_12__;D_13__;D_14__	2	21	0	0	3	0
ASV_171	TCAGAATGAACGCTGGCGGCGTGCCTAACACATGCAAGTCGTACGCGAAAGGGGGCAACCCCCGGTAGCGTGGCAGACGGGTGAGTAACACGTGGGCAACCTGCCCGGAGGTGGGGAATAACCTTCCGAAAGGAGGGCTAATACCGCATGACATCGCGGGGTCTTTGGATCCCGCGCTCAAAGCTGGCCTCTGCTTGCAAGCTAGCGCCACCGGAGGGGCCCGCGCCCCATTAGCTAGTTGGTGAGGTAACGGCTCACCAAGGCGACGATGGGTAGCCGGCCTGAGAGGGCGACCGGCCACACTGGAACTGAGACACGGTCCAGACTCCTACGGGAGGCAGCAGTGAGGAATCTTGCGCAATGGGCGAAAGCCTGACGCAGCGACGCCGCGTGGAGGAT…	D_0__Bacteria;D_1__Acidobacteria;D_2__Subgroup 22;D_3__uncultured prokaryote;D_4__;D_5__;D_6__;D_7__;D_8__;D_9__;D_10__;D_11__;D_12__;D_13__;D_14__	0	12	0	0	14	0
ASV_172	TCAGAACGAACGCTGGCGGCATGCCTAACACATGCAAGTCGAACGGGCACCTTCGGGTGTCAGTGGCGCACGGGTGCGTAACGCGTGGGAATCTGCCCCGGGGTACGGAATAACTCAGGGAAACTTGAGCTAATACCGTATGATGTCGCAAGACCAAAGATTTATCGCCCTGGGATGAGCCCGCGTGGGATTAGCTAGTTGGTGGGGTAAAGGCCTACCAAGGCGACGATCCCTAGCTGGTCTGAGAGGATGATCAGCCACACTGGGACTGAGACACGGCCCAGACTCCTACGGGAGGCAGCAGTGGGGAATATTGGACAATGGGCGAAAGCCTGATCCAGCAATGCCGCGTGAGTGAAGAAGGCCTTCGGGTTGTAAAGCTCTTTTGCCCGGGATGAT…	D_0__Bacteria;D_1__Proteobacteria;D_2__Alphaproteobacteria;D_3__Sphingomonadales;D_4__Sphingomonadaceae;D_5__Sandaracinobacter;D_6__uncultured bacterium;D_7__;D_8__;D_9__;D_10__;D_11__;D_12__;D_13__;D_14__	0	0	0	0	0	26
ASV_173	TCAGAACGAACGCTGGCGGCAGGCTTAACACATGCAAGTCGAACGCGTGTCGCAAGACACGAGTGGCGCACGGGTGCGTAACGCGTGGGAACCTACCTCGTAGTTCGGAATAACCCAGGGAAACTTGGGCTAATACCGAATGCCTCCTCCGGGAGAAAGATTTATCGCTACGAGACGGGCCCGCGTCAGATTAGGTAGTTGGTAGGGTAATGGCCTACCAAGCCGACGATCTGTAGCTGGTCTGAGAGGATGATCAGCCACACTGGGACTGAGACACGGCCCAGACTCCTACGGGAGGCAGCAGTGGGGAATATTGGACAATGGGGGCAACCCTGATCCAGCCATGCCGCGTGAGTGAAGAAGGCCTTCGGGTTGTAAAGCTCTTTCGGCGGGGACGAT…	D_0__Bacteria;D_1__Proteobacteria;D_2__Alphaproteobacteria;D_3__Rhodospirillales;D_4__Rhodospirillaceae;D_5__uncultured;D_6__uncultured bacterium;D_7__;D_8__;D_9__;D_10__;D_11__;D_12__;D_13__;D_14__	21	1	0	0	2	1
ASV_174	TCAGAACGAACGCTGGCGGCAGGCCTAACACATGCAAGTCGAGCGCCCCGCAAGGGGAGCGGCAGACGGGTGAGTAACACGTGGGAACGTACCCTTTGGTTCGGAACAACTCCGGGAAACTGGAGCTAATACCGGATAAGCCCTAACGGGGAAAGATTTATCGCCGAAGGATCGGCCCGCGTCTGATTAGCTAGTTGGTGGGGTAATGGCTCACCAAGGCGACGATCAGTAGCTGGTCTGAGAGGATGATCAGCCACACTGGGACTGAGACACGGCCCAGACTCCTACGGGAGGCAGCAGTGGGGAATATTGGACAATGGGCGCAAGCCTGATCCAGCCATGCCGCGTGAGTGATGAAGGCCTTAGGGTTGTAAAGCTCTTTTGTCCGGGAAGATAATG…	D_0__Bacteria;D_1__Proteobacteria;D_2__Alphaproteobacteria;D_3__Rhizobiales;D_4__Rhizobiales Incertae Sedis;D_5__Phreatobacter;D_6__bacterium YEK0313;D_7__;D_8__;D_9__;D_10__;D_11__;D_12__;D_13__;D_14__	13	12	0	0	0	0
ASV_175	TCAGGACGAACGCTGGCGGCGCGCTTAACACATGCAAGTCGAGCGAGAACCAGGGACTTCGGTCCTTGGGGACAGCGGCGAACGGGTGCGTAACACGTGGGTAATCTGCCCTCGGCACCGGGATAGCCCGGGGAAACCCGGATTAATACCGGATGGCCTTCCGAGCCTGCGGGCGCGGAAGAAAAGGTAGCTTCGGCCTCCGGCCGAGGATGAGCCCGCGGCGGATTAGCTTGTTGGTGGGGTAACGGCCCACCAAGGCGACGATCCGTAGCTGGTCTGAGAGGACGATCAGCCACACTGGGACTGAGACACGGCCCAGACTCCTACGGGAGGCAGCAGTGGGGAATCTTGCGCAATGGGCGAAAGCCTGACGCAGCGACGCCGCGTGAGGGAAGAAGG…	D_0__Bacteria;D_1__Actinobacteria;D_2__Thermoleophilia;D_3__Gaiellales;D_4__Gaiellaceae;D_5__Gaiella;D_6__uncultured bacterium;D_7__;D_8__;D_9__;D_10__;D_11__;D_12__;D_13__;D_14__	0	22	0	0	3	0
ASV_176	TCAGGATGAACGCTAGCGGCAGGCCTAATACATGCAAGCCGAGGGCTGTCTGTGTAGCAATACACAGATGACCGGCGGACGGGTGCGTAACGCGTACGCAACCTACCCTATACAGGAGGATAGCTCCCGGAAACGGGAATTAATACTCCATAGTAATTAAGCGAGGCATCTTGCTTAGTTTAAGGTCGCGAGACGGTATAGGATGGGCGTGCGTCCGATTAGCTAGTTGGTGAGGTAACGGCTCACCAAGGCGATGATCGGTAGGGGTTCTGAGAGGAAGATCCCCCACACGGGCACTGAGACACGGGCCCGACTCCTACGGGAGGCAGCAGTAAGGAATATTGGACAATGGGTGGAAGCCTGATCCAGCCATGCCGCGTGGAGGAAGAAGGTCCTATG…	D_0__Bacteria;D_1__Bacteroidetes;D_2__Bacteroidia;D_3__Sphingobacteriales;D_4__env.OPS 17;D_5__uncultured bacterium;D_6__;D_7__;D_8__;D_9__;D_10__;D_11__;D_12__;D_13__;D_14__	0	0	25	0	0	0
ASV_177	TCAGGATGAACGCTAGCGGCGGGCCTAATACATGCAAGTCGAACGGGATAGGTGGCGACACCTTGAGAGTGGCGTACGGGTGCGTAACGCGTATACAACCTGCCTGTTACACGGGGATAGCCTTGCGAAAGCGAGATTAATACCCGATGGTACTATGAGGTGGCATCACTTTGTAGTTAAAGCTGAGGCGGTAACAGAGGGGTATGCGTCCCATTAGCTAGTTGGTAGTGTAACGGACAACCAAGGCTACGATGGGTAGGGGTTCTGAGAGGATGATCCCCCACACTGGTACTGAGATACGGACCAGACTCCTACGGGAGGCAGCAGTAGGGAATATTGGGCAATGGACGGAAGTCTGACCCAGCCACGCCGCGTGCAGGAAGAAGGTCCTCTGGATTG…	D_0__Bacteria;D_1__Bacteroidetes;D_2__Bacteroidia;D_3__Cytophagales;D_4__Microscillaceae;D_5__uncultured;D_6__bacterium 336/3;D_7__;D_8__;D_9__;D_10__;D_11__;D_12__;D_13__;D_14__	0	0	25	0	0	0
ASV_178	TCAGAATGAACGCTGGCGGCGTGCTTAACACATGCAAGTCGTACGAGAAATCTTCTGCTTGCAGGGGAGAGTAAAGTGGCGTACGGGTGAGTAATGCGTGGGTAATCTACCCTCGAATCTGGGATAACATATCGAAAGATGTGCTAATACCGGATGAAGTCGACTGGGCTGCGGCCTAGTGGATGAAAGGTAGCCTCTACATGTAAGCTACTGTTTGGGGATGAGCCTGCGTACCATTAGCTTGTTGGTGGGGTAACGGCCTACCAAGGCTACGATGGTTAGCTGGTCTGAGAGGATGATCAGCCACACTGGAACTGGAACACGGTCCAGACTCCTACGGGAGGCAGCAGTGAGGAATTTTGCGCAATGGGGGGAACCCTGACGCAGCAACGCCGCGTG…	D_0__Bacteria;D_1__Proteobacteria;D_2__Deltaproteobacteria;D_3__Desulfobacterales;D_4__Desulfobacteraceae;D_5__Desulfatirhabdium;D_6__Desulfatirhabdium butyrativorans DSM 18734;D_7__;D_8__;D_9__;D_10__;D_11__;D_12__;D_13__;D_14__	0	0	0	0	25	0
ASV_179	TCAGAATGAACGCTGGCGGCGTGCTTAACACATGCAAGTCGTACGAGAAATCTTCTGCTTGCAGGGGAGAGTAAAGTGGCGTACGGGTGAGTAAGGCGTGGGTAATCTACCCTCGAATCTGGGATAACATATCGAAAGATGTGCTAATACCGGATGAAGTCTACCGGGCTGCGGCCTGGTGGATGAAAGGTGGCCTCTACATGTAAGCTACTGTTTGGGGATGAGCCTGCGTACCATTAGCTTGTTGGTGGGGTAACGGCCTACCAAGGCGACGATGGTTAGCTGGTCTGAGAGGATGATCAGCCACACTGGAACTGGAACACGGTCCAGACTCCTACGGGAGGCAGCAGTGAGGAATTTTGCGCAATGGGGGGAACCCTGACGCAGCAACGCCGCGTG…	D_0__Bacteria;D_1__Proteobacteria;D_2__Deltaproteobacteria;D_3__Desulfobacterales;D_4__Desulfobacteraceae;D_5__Desulfatirhabdium;D_6__Desulfatirhabdium butyrativorans DSM 18734;D_7__;D_8__;D_9__;D_10__;D_11__;D_12__;D_13__;D_14__	0	0	0	0	0	25
ASV_180	TCAGAGTGAACGCTAGCGGTGCGCCTAACACATGCAAGTCGCGCGAGGTTTCGAACCGAGCGGCGGACGGCTGCGTAACACGTTGGTACCTGCCCCAGATTCAGGGATAACCCGGGGAAACTCGGGCTAATACCGGATGGTCCCGCAAGGGTAAAGCTACGGCGATCTGGGAGGGGCCTGCGGCCTATCAGCTTGTTGGTAAGGTAACGGCTTACCAAGGCTATGACGGGTAGCTGGTCTGAGAGGACGACCAGCCAGAATGGAACTGAGACACGGTCCATACTCCTACGGGAGGCAGCAGTGAGGAATCTTCCGCAATGGGCGAAAGCCTGACGGAGCGACACCGCGTGGAGGATGAAGCCCTTTTCGGGTGTAAACTCCTGTTCTGAGGGACGAAAT…	D_0__Bacteria;D_1__Patescibacteria;D_2__Gracilibacteria;D_3__Candidatus Peribacteria;D_4__uncultured bacterium;D_5__;D_6__;D_7__;D_8__;D_9__;D_10__;D_11__;D_12__;D_13__;D_14__	22	1	0	1	0	0
ASV_181	TCAGGACGAACGCTGGCGGCGTGCCTAACACATGCAAGTCAAGGGGAAAGGTTCTTTCGGGAGCCGAGTATACTGGCGGACGGGTGAGTAACGCGTAGGCGACCTGCCCTCAAGATCGGGATAACCTCTGGAAACGGGGGCTAATACCGGATGTGGTTATATTGCTTCATGGTAAAATAACTAAAGCTGGGCAACTAGCGCTTGAGGATGGGCCTGCGTTCCATTAGTTAGTTGGTGAGGTAACGGCTCACCAAGGCGACGATGGATAGCTGGTCTGAGAGGATGATCAGCCACACTGGGACTGAGATACGGCCCAGACTCCTACGGGAGGCAGCAGTGGGGAATATTGCGCAATGCCCGCAAGGGTGACGCAGCGACGCCGCGTGGGTGAAGAAGCAT…	D_0__Bacteria;D_1__Calditrichaeota;D_2__Calditrichia;D_3__Calditrichales;D_4__Calditrichaceae;D_5__Calorithrix	7	10	0	0	7	0
ASV_182	TCAGAACGAACGCTGGCGGCAGGCCTAACACATGCAAGTCGAGCGAGGACTTCGGTCCTAGCGGCGGACGGGTGAGTAACGCGTGGGAACGTGCCCAAAGGTACGGAATAGCCTCGGGAAACTGAGAGTAATACCGTATGTGCCCTTCGGGGGAAAGATTTATCGCCTTTGGATCGGCCCGCGTTGGATTAGGTAGTTGGTGGGGTAATGGCCTACCAAGCCGACGATCCATAGCTGGTTTGAGAGGATGATCAGCCACACTGGGACTGAGACACGGCCCAGACTCCTACGGGAGGCAGCAGTGGGGAATCTTAGACAATGGGGGAAACCCTGATCTAGCCATGCCGCGTGAGCGATGAAGGCCCTAGGGTTGTAAAGCTCTTTCAGTGGGGAAGATAA…	D_0__Bacteria;D_1__Proteobacteria;D_2__Alphaproteobacteria;D_3__Rhodobacterales;D_4__Rhodobacteraceae;D_5__uncultured	2	2	0	0	20	0
ASV_183	TCAGATTGAACGCTGGCGGCGTGCCTAACACATGCAAGTCGAGCGGTAACAGGTGTAGCAATACATGCTGACGAGCGGCGGACGGGTGAGCAATGTTTGGGAATCTGCCTATCAGTGGGGGACAACCCGGGGAAACTCGGGCTAATACCGCATACGATCTACGGATGAAAGCCGGGGACCGCAAGGCCTGGCGCTGATAGATGAGCCCAAATCGGATTAGCTAGTTGGTGAGGTAACGGCTCACCAAGGCGACGATCCGTAGCTGGTTTGAGAGAACGACCAGCCACACCGGAACTGAGACACGGTCCGGACTCCTACGGGAGGCAGCAGTGGGGAATATTGGACAATGGGCGAAAGCCTGATCCAGCGACGCCGCGTGGGTGAAGAAGGCCTGCGGGT…	D_0__Bacteria;D_1__Proteobacteria;D_2__Gammaproteobacteria;D_3__Steroidobacterales;D_4__Steroidobacteraceae;D_5__uncultured;D_6__metagenome;D_7__;D_8__;D_9__;D_10__;D_11__;D_12__;D_13__;D_14__	0	20	0	0	4	0
ASV_184	TCAGAACGAACGCTGGCGGCGTGCCTAACACATGCAAGTCGAGCGCGAAAGTCCCTTCGGGGATGAGTAAAGCGGCAGACGGGTGAGTAACACGTGGGTAACCTACCCTCAGGCGGGGAATAACCACTCGAAAGGGTGGCTAATACCGCATGAGACCACGTCCTTGCGGGGACGGGGTTAAAGGCTTCGGCCACCTGAGGAGGGGCCCGCGGCCGATTAGCTAGTTGGTGGGGTAATGGCCCACCAAGGCGACGATCGGTAGCTGGTCTGAGAGGATGATCAGCCACACTGGTACTGAGAGACGGACCAGACTCCTACGGGAGGCAGCAGTGGGGAATATTGCGCAATGGGCGAAAGCCTGACGCAGCAACGCCGCGTGGGTGATGAAGGCCTTCGGGT…	D_0__Bacteria;D_1__Proteobacteria;D_2__Deltaproteobacteria;D_3__Deltaproteobacteria Incertae Sedis;D_4__Unknown Family;D_5__Deferrisoma;D_6__uncultured bacterium;D_7__;D_8__;D_9__;D_10__;D_11__;D_12__;D_13__;D_14__	0	0	0	0	24	0
ASV_185	TCAGGATGAACGCTGGCGGTATGCCTAACACATGCAAGTCGAACGGGCTCTTCGGAGCTAGTGGCGGACGGGTGAGGAACGCGTGAGAACCTGCCTCAAAGTCGGGGACAACAGTTGGAAACGACTGCTAATACCGGATGAGCCTTCGGGTAAAAGATTGATCGCTTTGAGAGGGGCTCGCGTCTGATTAGCTAGATGGTGAGGTAAAGGCTTACCATGGCAACGATCAGTAGCTGGTCTGAGAGGATGAGCAGCCACACTGGGACTGAGACACGGCCCAGACTCCTACGGGAGGCAGCAGTGGGGAATTTTCCGCAATGGGCGAAAGCCTGACGGAGCAATACCGCGTGAGGGAGGAAGGCTCTTGGGTTGTAAACCTCAAAACTTAGGGAAGAAAAA…	D_0__Bacteria;D_1__Cyanobacteria;D_2__Oxyphotobacteria;D_3__Nostocales;D_4__Cyanobacteriaceae;D_5__Cyanobacterium PCC-10605;D_6__Cyanobacterium aponinum PCC 10605;D_7__;D_8__;D_9__;D_10__;D_11__;D_12__;D_13__;D_14__	23	0	0	0	0	0
ASV_186	TCAGATTGAACGCTGGCGGCATGCCTAACACATGCAAGTCGAACGGCAGCACAGTGCGTAGCAATACGCATGGGTGGCGAGTGGCGGACGGGTGAGTAATACATGGGAATCTGCCCAGTAGTGGGGGATAACCCGGAGAAATCCGGGCTAATACCGCATACGCCCTACGGGGGAAAGCGGGGGACCGAAAGGCCTCGCGCTATTGGATGAGCCCATGTCCGATTAGCTAGTTGGTAGGGTAACGGCCTACCAAGGCGACGATCGGTAGCTGGTCTGAGAGGACGATCAGCCACACCGGAACTGAGACACGGTCCGGACTCCTACGGGAGGCAGCAGTGGGGAATATTGGACAATGGGGGAAACCCTGATCCAGCAATGCCGCGTGGGTGAAGAAGGCCT…	D_0__Bacteria;D_1__Proteobacteria;D_2__Gammaproteobacteria;D_3__KF-JG30-C25;D_4__uncultured bacterium;D_5__;D_6__;D_7__;D_8__;D_9__;D_10__;D_11__;D_12__;D_13__;D_14__	11	1	11	0	0	0
ASV_187	TCAGGACGAACGCTGGCGGTGTGCTTCATACATGCAAGTCGAACGGAGCCTTCGGGCTCAGTGGCGGACGGGTGAGTAATACGTAGGTAACGTGCCCTATACTGGGGGATAACGCCGGGAAACTGGCGCTAATACCGCATAAGTCATTGGTTGAAATGCTGATGATTAAAGATTTATCGGTATAGGATCGGCCTGCGTCGGATTAGCTAGTTGGTAGGGTAATGGCCTACCAAGGCGATGATCCGTAGTTGGTCTGAGAGGATGACCAGCCACAGTGGGACTGAGACACGGCCCACACTCCTACGGGAGGCAGCAGTAGGGAATATTGCGCAATGGGCGAAAGCCTGACGCAGCAACACCGCGTGGAGGATGAAGTCTTTCGGGACGTAAACTCCTGTC…	D_0__Bacteria;D_1__Cyanobacteria;D_2__Melainabacteria;D_3__Vampirovibrionales;D_4__uncultured bacterium;D_5__;D_6__;D_7__;D_8__;D_9__;D_10__;D_11__;D_12__;D_13__;D_14__	4	19	0	0	0	0
ASV_188	TCAGGGTGAACGCTAGCGGCGGGCCTAACACATGCAAGTCGTGCGGAGGGGGCAACCCCTCAGCGGCGGACGGGTGAGTAACGCGTAGGTAACCTGCCCCCAGGAGGGGGATAACCTTGGGAAACCAGGGCTAATACCCCATAAAGCAAGGGCATCGCATGGTGGGCTTGCTAAAGCCGAAAGGCGCCTGGGGAGGGGCCTGCGTCCGATTAGCTTGTTGGTAGGGTAACGGCCTACCAAGGCGATGATCGGTAGCTGGTCTGAGAGGACGGCCAGCCACAGGGACACTGAGACACGGGTCCCACTCCTACGGGAGGCAGCAGTGGGGAATATTGGGCAATGGGCGAAAGCCTGACCCAGCCACGCCGCGTGCCGGACGACGGTCCGATGGATCGTAAA…	D_0__Bacteria	0	0	22	1	0	0
ASV_189	TCAGATTGAACGCTGGCGGCATGCCTTACACATGCAAGTCGAGCGGCAGCGCGGGGGCAACCCTGGCGGCGAGCGGCGAACGGGTGAGTAATGCATCGGAACGTGTCCTCTTGTGGGGGATAACCGGTCGAAAGACTGGCTAATACCGCATGAGCTCGAGAGAGGAAAGCGGGGGATCCGCGAGGACCTCGCGCGAGAGGAGCGGCCGATGTCCGATTAGCTAGTTGGTAGGGTAACGGCCTACCAAGGCGACGATCGGTAGCTGGTCTGAGAGGACGGCCAGCCACACTGGGACTGAGACACGGCCCAGACTCCTACGGGAGGCAGCAGTGGGGAATTTTGGACAATGGGCGCAAGCCTGATCCAGCCATGCCGCGTGTGTGAAGAAGGCCTTCGGGT…	D_0__Bacteria;D_1__Proteobacteria;D_2__Gammaproteobacteria;D_3__Betaproteobacteriales;D_4__Nitrosomonadaceae;D_5__MND1;D_6__uncultured bacterium;D_7__;D_8__;D_9__;D_10__;D_11__;D_12__;D_13__;D_14__	0	0	23	0	0	0
ASV_190	TCAGGACGAACGCTGGCGGCGTGCTTAACACATGCAAGTCTACGAGAAAGGGGTAGCAATATCCCGAGTAAAGTGGCGCACGGGTGAGTAACACGTAAGTAATCTACCTTTAGGTTCGGAATAACTCCGAGAAATCGGAGCTAATACCGGATGATGCAGCGGATCCACATGGATATGTTGTTAAAGTCTATACGACGCCTAAAGATGAGCTTGCGGCCGATTAGCTAGTTGGTAGGGTAACGGCCTACCAAGGCAACGATCGGTAGCTGGTCTGAGAGGATGATCAGCCACACTGGAACTGAGACACGGTCCAGACTCCTACGGGAGGCAGCAGTGAGGAATATTGGGCAATGCCCGCAAGGGTGACCCAGCAACGCCGCGTGGAGGATGAAGGTCGTA…	D_0__Bacteria;D_1__Bacteroidetes;D_2__Ignavibacteria;D_3__Ignavibacteriales;D_4__Ignavibacteriaceae;D_5__Ignavibacterium;D_6__Ignavibacterium album JCM 16511;D_7__;D_8__;D_9__;D_10__;D_11__;D_12__;D_13__;D_14__	0	0	0	17	6	0
ASV_191	TCAGAACGAACGTTGGCGGTGTGCCTAATACATGCAAGTCGCGCGAGAAAGCCGGGGCAACTCGGCGAGTACAGCGGCGGAAGGGTGCGTAATACATGGATAACGTACCCTCGAGTGGAGGATAACCCACCGAAAGGTGGGCTAATACTGCATGACGGCGGGGGGTGGCCTCACTTCCCGCTCAAAGCAGCGATGCGCTCGAGGAGCGGTCCATGGCCTATCAGCTAGTTGGCGGGGTAACGGCCCACCAAGGCGATGACGGGTAGCCGGACTGAGAGGTTGAACGGCCACACTGGGACTGAGACACGGCCCAGACATCTACGGATGGCAGCAGTAGGGAATCTTGCGCAATGGGCGAAAGCCTGACGCAGCGACACCGCGTGGGGGATGAAGGCCTTC…	D_0__Bacteria;D_1__Planctomycetes;D_2__Pla4 lineage	0	0	0	0	23	0
ASV_192	TCAGGATGAACGCTGGCGGCGTGCCTAACACATGCAAGTCGAACGGAGTAGCAATACTTTAGTGGCGCACGGGTGAGTAACACGTAGCTAACCTACCCTCAAGCGGGGGATAACGTTCCGAAAGGGATGCTAATACCGCATAAGCTCACGCGAAGTAGAGGAGCGTGAGAAAAGGCGAAAGTCACTTGAGGATGGGGCTGCGGCCCATCAGGTAGTTGGTAGGGTAACGGCCTACCAAGCCGACGACGGGTAGGGGGCCTGAGAGGGTGATCCCCCACACTGGGACTGAGACACGGCCCAGACTCCTACGGGAGGCAGCAGTGAGGAATATTGGTCAATGGGCGAAAGCCTGAACCAGCGACGCCGCGTGGGTGAAGAAGGTCTTCGGATCGTAAAGCC…	D_0__Bacteria;D_1__Chloroflexi;D_2__Anaerolineae;D_3__SBR1031;D_4__A4b;D_5__uncultured bacterium;D_6__;D_7__;D_8__;D_9__;D_10__;D_11__;D_12__;D_13__;D_14__	3	4	0	0	15	0
ASV_193	TCAGAACGAACGCTGGCGGCGTGGCTAAGGCATGCAAGTCGAGCGGATCTGTCTTGAAGGCAACGGATGGACAGGTTAGCGGCGGACGGGTGAGGAATACGTGGACAACGTACCCCAGACACAGGGATAACGGCGGGGGCAACCCCTAGCGAAAGCGCCGATAATACCTGATGACCCCTCGGGATCGCATGGTTCTGCGGGCAAAGTTCCGGCGGTCTGGGATCGGTTCACGTCCTATCAGCTAGTTGGCGGGGTAACGGCCCACCAAGGCATCGACGGGTAGCGGGCGTGAGAGCGTGGCCCGCCACATCGGGACTGAGACACGGCCCGGACACCTACGGGTGGCTGCAGCAACGAATATTCCGCAATGGGCGCAAGCCTGACGGAGCGACGCCGCGT…	D_0__Bacteria;D_1__Planctomycetes;D_2__Phycisphaerae;D_3__CCM11a;D_4__uncultured bacterium;D_5__;D_6__;D_7__;D_8__;D_9__;D_10__;D_11__;D_12__;D_13__;D_14__	1	18	0	0	3	0
ASV_194	TCAGATTGAACGCTGGCGGCATGCCTAACACATGCAAGTCGCACGCGAAAGGGGGCAACCCTGAGTAGAGTGGCGGACGGGTGCGTAATACGTAGGAATCTACCTGGTAGTGGGGGACAACCCGGCGAAAGCCGGGCTAATACCGCATACGACCTACGGGTGAAAGCGGGGGACCGTAAGGCCTCGCGCTATCAGATGAGCCTGCGTCCGATTAGCTAGTTGGTAGGGTAATGGCCTACCAAGGCGACGATCGGTAGCTGGTCTGAGAGGACGACCAGCCACACTGGGACTGAGACACGGCCCAGACTCCTACGGGAGGCAGCAGTGGGGAATATTGGACAATGGGGGCAACCCTGATCCAGCAATGCCGCGTGTGTGAAGAAGGCCTTCGGGTTGTAA…	D_0__Bacteria;D_1__Proteobacteria;D_2__Gammaproteobacteria;D_3__Acidiferrobacterales;D_4__Acidiferrobacteraceae;D_5__Sulfurifustis;D_6__uncultured gamma proteobacterium;D_7__;D_8__;D_9__;D_10__;D_11__;D_12__;D_13__;D_14__	0	22	0	0	0	0
ASV_195	TCAGGACGAACGCTGGCGGCGCGCTTAACACATGCAAGTCGAGCGAGAACCGGGGCTTCGGCCCCGGGGACAGCGGCGAACGGGTGAGTAACACGTGGACAACCTGCCCTCGGCGCCGGGATAGCCCGGGGAAACCCGGATTAATACCGGATGGCCCAGCCGGCTCCCGGGCCGGCTGGAAAAGGTAGCTTCGGCCTCCGGCCGAGGATGGGTCCGCGGCGGATTAGCTTGTTGGTGGGGTAACGGCCCACCAAGGCGACGATCCGTAGCTGGTCTGAGAGGACGATCAGCCACACTGGGACTGAGACACGGCCCAGACTCCTACGGGAGGCAGCAGTGGGGAATCTTGCGCAATGGGCGAAAGCCTGACGCAGCGACGCCGCGTGAGGGAAGAAGGCC…	D_0__Bacteria;D_1__Actinobacteria;D_2__Thermoleophilia;D_3__Gaiellales;D_4__Gaiellaceae;D_5__Gaiella;D_6__uncultured bacterium;D_7__;D_8__;D_9__;D_10__;D_11__;D_12__;D_13__;D_14__	0	19	0	0	3	0
ASV_196	TCAGGATGAACGCTGGCGGCGTGCCTAATACATGCAAGTCGAACGGTCTGCCAGTTTTTCGGAATTGGCGGATAGTGGCGGACGGGTGCGTAACACGTAGCTGACCTGCCCTTTGCTGGGGGATAACAAGTCGAAAGACTTGCTAATACCGCGTAAGCTCATTAGGGTTAGAGTCTTAATGAGGAGAGCCGTGAGGCGGCAAAGGAGGGGGCTGCGGTCCATCAGCTAGTTGGCGAGGTAAAGGCTCACCAAGGCGAAGACGGATAGGGGGCCTGAGAGGGTGACCCCCCACACTGGGACTGAGACACGGCCCAGACTCCTACGGGAGGCAGCAGTAAGGGATATTGCACAATGGGCGAAAGCCTGATGCAGCAACGCCGCGTGAGGGAAGACGGGTTT…	D_0__Bacteria;D_1__Chloroflexi;D_2__Anaerolineae;D_3__SBR1031	0	0	20	2	0	0
ASV_197	TCAGAGCGAACGTTAGCGGCGGGCTTAACACATGCAAGTCGAGCGAGAAAGGGGCTTCGGTCCTGAGTACAGCGGCGGACGGGTGAGTAACACGTGGGTAATCTGCCCTTCGGTGGGGGACAACAGTCCGAAAGGACTGCTAATACCGCATACGTCTGCCAGGTCTGCGGACCTGGCAGGGAAAGCTGGCGCTCCGCAAGGAAGCTGGCGCTGAAGGAGGAGCCCGCGTCGCATCAGCTAGTTGGTGAGGTAATGGCTCACCAAGGCAAAGACGCGTAGCTGGTCTGAGAGGATGATCAGCCACACTGGGACTGAGACACGGCCCAGACTCCTACGGGAGGCAGCAGTGGGGAATATTGGACAATGGGCGCAAGCCTGATCCAGCCACGCCGCGTGAGT…	D_0__Bacteria;D_1__Proteobacteria;D_2__Deltaproteobacteria;D_3__Myxococcales;D_4__Haliangiaceae;D_5__Haliangium;D_6__uncultured bacterium;D_7__;D_8__;D_9__;D_10__;D_11__;D_12__;D_13__;D_14__	0	0	0	0	22	0
ASV_198	TCAGGATGAACGCTAGCGGGAGGCTTAACACATGCAAGTCGAACGGTAACAGTCCCTTCGGGGAGCTGACGAGTGGCGGACGGGTGCGTAACGCGTATGCAACCTGCCTTATGCAGGGGGATAGCCCATGGAAACGTGGATTAATACCCCATAGGATATATTTATCGCATGGTAGATATATTAAAGCTTCGGTGGCATAAGATGGGCATGCGTAGGATTAGCTAGTTGGTGAGGTAATGGCTCACCAAGGCGACGATCCTTAGGGGTTCTGAGAGGATTACCCCCCACACTGGAACTGAGACACGGTCCAGACTCCTACGGGAGGCAGCAGTGAGGAATATTGGTCAATGGCCGGAAGGCTGAACCAGCCATCCCGCGTGCAGGATGACGGCCCTATGG…	D_0__Bacteria;D_1__Bacteroidetes;D_2__Bacteroidia;D_3__Bacteroidales;D_4__Prolixibacteraceae;D_5__uncultured	0	0	0	0	22	0
ASV_199	TCAGAATCAACGCTGGCGGCGCGCCTAACACATGCAAGTCGAACGAGAAAGGGGAGCAATCCCTGAGTAAAGTGGCGCACGGGTGAGTAACACGTGGGTAATCTACCTGTTAGTGGGGAATAACCCTGGGAAACCGGGGCTAATACCGCATAAGTCCGAGAGGAGAAAGTCGCAAGACGCTGACAGAAGAGCCCGCGGCCGATTAGCTTGTTGGTGAGGTAATGGCTCACCAAGGCTTCGATCGGTAGCCGGCCTGAGAGGGCACACGGCCACACTGGCACTGAAACACGGGCCAGACTCCTACGGGAGGCAGCAGTGGGGAATCTTGCACAATGGGGGAAACCCTGATGCAGCGACGCCGCGTGAGCGATGAAGCCCTTCGGGGTGTAAAGCTCTTTC…	D_0__Bacteria;D_1__Acidobacteria;D_2__Acidobacteriia;D_3__Solibacterales;D_4__Solibacteraceae (Subgroup 3);D_5__Paludibaculum;D_6__uncultured bacterium;D_7__;D_8__;D_9__;D_10__;D_11__;D_12__;D_13__;D_14__	0	0	0	0	0	22
ASV_200	TCAGAATGAACGTTGGCGGCGTGGATTAGGCATGCAAGTCGTGGGAGAACCCGCAAGGGGGAAACCGGCGAACGGGGTAGGACAACATCGGTAACGTACCCTCAGGACGGGGATAGCGGCGGGAAACTGCCGGTAATACCCGATGAGTCTGGCCGAACTGGGAGGTCGGTCAGCAAAGGTGAGATTCCGCCTGGGGAGCGGCTGATGCGCTATTAGCTAGTTGGCGGGGTGACGGCCCACCAAGGCGACGATGGCTAGGGGGTGTGAGAGCATGGCCCCCACCACTGGCACTGAGACACTGGCCAGACACCTACGGGTGGCTGCAGTCGAGAATCTTCGGCAATGGGCGCAAGCCTGACCGAGCGACGCCGCGTGCGGGATGAAGGTCTTCGGATTGTA…	D_0__Bacteria;D_1__Planctomycetes;D_2__Planctomycetacia;D_3__Planctomycetales;D_4__Schlesneriaceae;D_5__Planctopirus;D_6__uncultured bacterium;D_7__;D_8__;D_9__;D_10__;D_11__;D_12__;D_13__;D_14__	0	0	0	0	0	22
ASV_201	TCAGATTGAACGCTGGCGGCATGCTTTACACATGCAAGTCGAGCGGCAGCGCGGGGGCAACCCTGGCGGCGAGCGGCGAACGGGTGAGTAATGCATCGGAACGTATCCGGGAGTGGGGGATAACCCATCGAAAGGTGGGCTAATACCGCATGAGCTCTGAGGAGGAAAGCGGGGGACCGTAAGGCCTCGCGCTGTCGGAGCGGCCGATGTCCGATTAGCTAGTTGGTGGGGTAAAGGCCTACCAAGGCGACGATCGGTAGCTGGTCTGAGAGGATGATCAGCCACACTGGGACTGAGACACGGCCCAGACTCCTACGGGAGGCAGCAGTGGGGAATTTTGGACAATGGGGGCAACCCTGATCCAGCCATGCCGCGTGAGTGAAGAAGGCCTTCGGGTTG…	D_0__Bacteria;D_1__Proteobacteria;D_2__Gammaproteobacteria;D_3__Betaproteobacteriales;D_4__Nitrosomonadaceae;D_5__DSSD61;D_6__uncultured bacterium;D_7__;D_8__;D_9__;D_10__;D_11__;D_12__;D_13__;D_14__	0	0	0	0	0	22
ASV_202	TCAGGATGAACGCTGGCGGTATGCCTAACACATGCAAGTCGAACGGGCTCTTCGGAGCTAGTGGCGGACGGGTGAGGAACGCGTGAGAACCTGCCTCAAAGTCGGGGACAACAGTTGGAAACGACTGCTAATACCGGATGAGCCTTCGGGTAAAAGATTGATCGCTTTGAGAGGGGCTCGCGTCTGATTAGCTAGATGGTGGGGTAAAGGCTTACCATGGCAACGATCAGTAGCTGGTCTGAGAGGATGAGCAGCCACACTGGGACTGAGACACGGCCCAGACTCCTACGGGAGGCAGCAGTGGGGAATTTTCCGCAATGGGCGAAAGCCTGACGGAGCAATACCGCGTGAGGGAGGAAGGCTCTTGGGTTGTAAACCTCAAAACTTAGGGAAGAAAAA…	D_0__Bacteria;D_1__Cyanobacteria;D_2__Oxyphotobacteria;D_3__Nostocales;D_4__Cyanobacteriaceae;D_5__Cyanobacterium PCC-10605;D_6__Cyanobacterium aponinum PCC 10605;D_7__;D_8__;D_9__;D_10__;D_11__;D_12__;D_13__;D_14__	21	0	0	0	0	0
ASV_203	TCAGAACGAACGCTGGCGGCAGGCCTAACACATGCAAGTCGAACGCCCCGCAAGGGGAGTGGCGCACGGGTGAGTAACGCGTGGGAATATGCCCTTCGGTTCGGAATAACACAGGGAAACTTGTGCTAATACCGGATACGATCTACGGATGAAAGATTTATCGCCGAAGGAGTAGCCCGCGTAGGATTAGCTAGTTGGTGAGGTAAAGGCTCACCAAGGCAACGATCCTTAGCTGGTCTGAGAGGATGATCAGCCACACTGGGACTGAGACACGGCCCAGACTCCTACGGGAGGCAGCAGTGGGGAATATTGGACAATGGGGGAAACCCTGATCCAGCCATGCCGCGTGAGTGATGAAGGCCTTAGGGTTGTAAAGCTCTTTCGTCGGGGAAGATAATG…	D_0__Bacteria;D_1__Proteobacteria;D_2__Alphaproteobacteria;D_3__Sneathiellales;D_4__Sneathiellaceae;D_5__Ferrovibrio	21	0	0	0	0	0
ASV_204	TCAGAACGAACGCTGGCGGCGTGCTTAATACATGCAAGTCGTGCGAGAACGGGGGCTTCGGCCTCCTAGTAAAGCGGCGAACGGGTGCGTAACACGTGGGCAACCTGCCTATCAGTCTGGGATAAGCTCTCGAAAGGGGGTCTAATACCGGATGACATCCAGTGGAGACATCTCCTTTGGCTCAAAGACGGTGCAAGCCGTTGCTGATAGATGGGCCCGCGCCCCATTAGCTAGTTGGTAGGGTAACGGCCTACCAAGGCTCCGATGGGTAGCCGACCTGAGAGGGTGACCGGCCACACTGGGACTGAGATACGGCCCAGACTCCTACGGGAGGCAGCAGTAGGGAATATTGCGCAATGGAGGCAACTCTGACGCAGCAACGCCGCGTGGATGATGAAG…	D_0__Bacteria;D_1__Zixibacteria;D_2__uncultured soil bacterium;D_3__;D_4__;D_5__;D_6__;D_7__;D_8__;D_9__;D_10__;D_11__;D_12__;D_13__;D_14__	0	17	0	0	4	0
ASV_205	TCAGGACAAACGCTGGCGGAATGTATTAGGCATGCAAGTCGTACGAGCCTTCGGGCTAGTGGCGAACGGGTGAGTAACACGTGGGTAACCTGCCTCGTAGTGGGGAATAACTCGCCGAAAGGCGAGCTAATACCGCATAAGACCACCGGTGAGAGTCCGGATGGTGAAAGCTCCGGCGCTACGAGAGGGGCCCGCGGCCGATTAGCTAGTTGGTGGGGTAATGGCCTACCAAGGCGACGATCGGTAGCTGGTCTGAGAGGATGGTCAGCCACACGGGGACTGAGATACGGCCCCGACTCCTACGGGAGGCAGCAGCTAAGAATCTTGCGCAATGGGCGAAAGCCTGACGCAGCAATTCCGCGTGGAGGACGAAGGCCCTCGGGTTGTAAACTCCTTTTG…	D_0__Bacteria;D_1__Chloroflexi;D_2__OLB14;D_3__uncultured bacterium;D_4__;D_5__;D_6__;D_7__;D_8__;D_9__;D_10__;D_11__;D_12__;D_13__;D_14__	0	5	12	3	1	0
ASV_206	TCAGGATGAACGCTAGCGGCAGGCCTAACACATGCAAGTCGAGGGGTATTCTGCTTTCGGGCGGGAGAGACCGGCGCACGGGTGCGTAACACGTATGCAACCTACCTTGTACAGGGGAATAGCCCAGGGAAACTTGGATTAATGCCCCATAGTCCCCTAGTCCGGCATCGGGCAAGGGGTAAAGTTCAGGCGGTACAAGATGGGCATGCGTCCCATTAGCTAGTTGGGGCGGTAACGGCGCCCCAAGGCGACGATGGGTAGGGGCCCTGAGAGGGGTGACCCCCACACTGGTACTGAGACACGGACCAGACTCCTACGGGAGGCAGCAGTGAGGAATATTGGACAATGGGCGGGAGCCTGATCCAGCCATGCCGCGTGCAGGAAGACGGCCCTATGGGT…	D_0__Bacteria;D_1__Bacteroidetes;D_2__Bacteroidia;D_3__Flavobacteriales;D_4__Flavobacteriaceae	0	2	0	0	19	0
ASV_207	TCAGGACGAACGCTAGCGGCAGGCCTAATACATGCAAGCCGAACGGTAATCCTGACGGCAACGTCAGGACTAGAGTGGCGTAAGGGTGCGTAGCACGTATGCAATCTGCCCTCAACTGGGGGATAGCTCCCGGAAACGGGAATTAATACCCCATAACATGCCAGCGAGGCATCTTGCTGGCATTAAAGCTACGGCGGTTGAGGATGAGCATGCGTCTGATTAGCTAGTTGGTGAGGTAACGGCTCACCAAGGCGATGATCAGTAGGGGAACTGAGAGGTTGATCCCCCACACTGGCACTGAGACACGGGCCAGACTCCTACGGGAGGCAGCAGTAGGGAATATTGGACAATGGGTGCGAGCCTGATCCAGCCATGCCGCGTGCAGGAAGAAGGCCTTCT…	D_0__Bacteria;D_1__Bacteroidetes;D_2__Bacteroidia;D_3__Cytophagales;D_4__Microscillaceae;D_5__uncultured;D_6__uncultured bacterium;D_7__;D_8__;D_9__;D_10__;D_11__;D_12__;D_13__;D_14__	0	0	21	0	0	0
ASV_208	TCAGGACGAACGCTGGCGGCGTGCCTAATGCATGCAAGTCGAACGCAGCAGGCTAGTCCTGGCTGCGTGGCGAACGGCTGAGGAACACGTGGGTGACCTGCCCCGGAGTGGGGGATACCCCGTCGAAAGACGGGACAATCCCGCATACGCTCTACGGAGGAAAGCCGCAAGGCGCTCCGGGAGGGGCCTGCGGCCCATCAGGTAGTTGGTGTGGTAACGGCGCACCAAGCCAATGACGGGTACCCGGTCTGAGAGGACGACCGGGCAGACTGGGACTGCGACACGGCCCAGACTCCTACGGGAGGCAGCAGCAAGGAATTTTCCCCAATGGGCGCAAGCCTGAGGGAGCAACGCCGCGTGGAGGACGACGGCCTTCGGGTTGTAAACTCCTTTCGGGTG…	D_0__Bacteria;D_1__Chloroflexi;D_2__Chloroflexia;D_3__Chloroflexales;D_4__Chloroflexaceae;D_5__Chloroflexus;D_6__Chloroflexus aurantiacus J-10-fl;D_7__;D_8__;D_9__;D_10__;D_11__;D_12__;D_13__;D_14__	0	0	21	0	0	0
ASV_209	TCAGATTGAACGCTGGCGGCATGCCTTACACATGCAAGTCGAACGGTAACGGGTCCTTCGGGATGCCGACGAGTGGCGAACGGGTGAGTAAAGCATCGGAACGTACCCGGAAGTGGGGGATAGCTCGGCGAAAGCCGGATTAATACCGCATATTCTGTGAGCAGGAAAGCAGGGGATCGCAAGACCTTGCGCTTTCGGAGCGGCCGATGTCGGATTAGCTAGTTGGTGGGGTAAGAGCTCACCAAGGCGACGATCCGTAGCTGGTCTGAGAGGACGACCAGCCACACTGGGACTGAGACACGGCCCAGACTCCTACGGGAGGCAGCAGTGGGGAATTTTGGACAATGGGGGAAACCCTGATCCAGCCATGCCGCGTGAGTGAAGAAGGCCTTCGGGTTG…	D_0__Bacteria;D_1__Proteobacteria;D_2__Gammaproteobacteria;D_3__Betaproteobacteriales;D_4__Rhodocyclaceae	0	0	0	0	21	0
ASV_210	TCAGGATGAACGCTGGCGGTATGCCTAACACATGCAAGTCGAACGGGCTCTTCGGAGCTAGTGGCGGACGGGTGAGTAACGCGTGAGAATCTGCCTTCAGGACGGGGACAACAGTTGGAAACGACTGCTAATACCCGATGTGCCGAAAGGTGAAAGTAATTCGCCTGAAGAGGAGCTCGCGTCCGATTAGCTAGTTGGTGTGGTAAGAGCGCACCAAGGCGACGATCGGTAGCTGGTCTGAGAGGATGAGCAGCCACACTGGGACTGAGACACGGCCCAGACTCCTACGGGAGGCAGCAGTGGGGAATTTTCCGCAATGGGCGAAAGCCTGACGGAGCAATACCGCGTGAGGGAGGAAGGCCTTTGGGTTGTAAACCTCTTTTCTCAAGGAAGAAGTTC…	D_0__Bacteria;D_1__Cyanobacteria;D_2__Oxyphotobacteria;D_3__Nostocales;D_4__Xenococcaceae;D_5__Stanieria PCC-7437;D_6__Stanieria cyanosphaera PCC 7437;D_7__;D_8__;D_9__;D_10__;D_11__;D_12__;D_13__;D_14__	0	0	0	0	21	0
ASV_211	TCAGAACGAACGCTGGCGGCGTGGATAAGACATGCAAGTCGAGCGGGAATTGCCGGGTAGCAATATTCGGTAGTTTCAGCGGCGAAAGGGTGCGTAACACGTGGGCAACCTGCCCTGAAGTTTGGAACAACTCGTCGAAAGACGAGCTAATGCCGGATGTGGTGACTGCGGAGCTTCTGTGGTCACTAAAGCTGGGGATCGTAAGACCTGGCGCTTCAGGATGGGCCTGCGGCCTATCAGCTAGTTGGCGGGGTAATGGCCCACCAAGGCTAAGACGGGTAGCTGGTCTGAGAGGACGACCAGCCACACTGGAACTGAGACACGGTCCAGACACCTACGGGTGGCAGCAGTCGAGAATTTTTCTCAATGGGGGAAACCCTGAAGGAGCGACGCCGCGTG…	D_0__Bacteria;D_1__Verrucomicrobia;D_2__Verrucomicrobiae;D_3__Pedosphaerales;D_4__Pedosphaeraceae;D_5__uncultured bacterium;D_6__;D_7__;D_8__;D_9__;D_10__;D_11__;D_12__;D_13__;D_14__	14	1	0	0	5	0
ASV_212	TCAGAATGAACGTTGGCGGCGTGGATTAGGCATGCAAGTCGAGCGACAAGGTTCCTTCGGGAACTGGAGGAGCGGCAAACGGGGTAGTAAGGCATCGGAACGTACCCTCTTGTCCGGGATAGCCGCGGGAAACTGCGATTAATACCGGATAATCTCTCTGTTTGTGATGAATGGGGAGCAAAGGTCCGCCGCGGGAGGAGCGGCCGGTGTGATATCAGCTTGTTGGTAGGGTAACGGCCTACCAAGGCGTAGACGTCTAGGGGGTGTGAGAGCACGACCCCCACCACTGGGACTGAGACACTGCCCAGACACCTACGGGTGGCTGCAGTCGAGAATCTTCGGCAATGGGCGCAAGCCTGACCGAGCGACGCCGCGTGCGGGATGAAGGCCCTTGGGTTG…	D_0__Bacteria;D_1__Planctomycetes;D_2__Planctomycetacia;D_3__Planctomycetales;D_4__Rubinisphaeraceae;D_5__Planctomicrobium;D_6__uncultured bacterium;D_7__;D_8__;D_9__;D_10__;D_11__;D_12__;D_13__;D_14__	10	1	0	0	9	0
ASV_213	TCAGATTGAACGCTGGCGGCATGCCTTACACATGCAAGTCGAGCGGCAGCGCGGGGGCAACCCTGGCGGCGAGCGGCGAACGGGTGAGTAACGCATCGGAACGTGTCCTCTTGTGGGGGATAACCAGTCGAAAGACTGGCTAATACCGCATGAGCTCGAGAGAGGAAAGCAGGGGACCGCAAGGCCTTGCGCGAGAGGAGCGGCCGATGCCCGATTAGCTAGTTGGTGGGGTAATGGCCCACCAAGGCGACGATCGGTAGCTGGTCTGAGAGGACGACCAGCCACACTGGGACTGAGACACGGCCCAGACTCCTACGGGAGGCAGCAGTGGGGAATTTTGGACAATGGGGGCAACCCTGATCCAGCCATGCCGCGTGTGTGAAGAAGGCCTTCGGGTTG…	D_0__Bacteria;D_1__Proteobacteria;D_2__Gammaproteobacteria;D_3__Betaproteobacteriales;D_4__Nitrosomonadaceae;D_5__MND1	4	3	0	0	13	0
ASV_214	TCAGGACGAACGCTGGCGGCGTGCCTAATGCATGCAAGTCGAACGCAGCAGGCTTGGCCTGGCTGCGTGGCGAACGGCTGAGGAACACGTGGGTCACCTGCCCCGGAGTGGGGGATACCCCGTCGAAAGACGGGACAATCCCGCATACGCTCTACGGAGGAAAGCCGCAAGGCGCTCCGGGAGGGGCCTGCGGCCCATCAGGTAGTTGGTGTGGTAACGGCGCACCAAGCCAATGACGGGTACCCGGTCTGAGAGGACGACCGGGCAGACTGGGACTGCGACACGGCCCAGACTCCTACGGGAGGCAGCAGCAAGGAATTTTCCCCAATGGGCGCAAGCCTGAGGGAGCAACGCCGCGTGGAGGACGACGGCCTTCGGGTTGTAAACTCCTTTCGGGTG…	D_0__Bacteria;D_1__Chloroflexi;D_2__Chloroflexia;D_3__Chloroflexales;D_4__Chloroflexaceae;D_5__Chloroflexus;D_6__Chloroflexus aurantiacus J-10-fl;D_7__;D_8__;D_9__;D_10__;D_11__;D_12__;D_13__;D_14__	15	5	0	0	0	0
ASV_215	TCAGATTGAACGCTGGCGGCATGCCTTACACATGCAAGTCGAACGACGCCAGGGGCAACCCTGGCGAGTGGCGAACGGGTGAGTAACACATCGGAACGTGTCCTGTCGTGGGGGATAACCAGTCGAAAGATTGGCTAATACCGCATGAGATCGAAAGATGAAAGCGGGGGACCCGAGGGAAACTGAGGGCCTCGCGCGATTGGAGCGGCCGATGCCGGATTAGCTAGTTGGCGGGGTAATGGCCCACCAAGGCGACGATCCGTAGCTGGTTTGAGAGAACGACCAGCCACACTGGGACTGAGACACGGCCCAGACTCCTACGGGAGGCAGCAGTGGGGAATTTTGGACAATGGGCGCAAGCCTGATCCAGCCATGCCGCGTGTGTGAAGAAGGCCTTCG…	D_0__Bacteria;D_1__Proteobacteria;D_2__Gammaproteobacteria;D_3__Betaproteobacteriales;D_4__Nitrosomonadaceae;D_5__MND1;D_6__uncultured bacterium;D_7__;D_8__;D_9__;D_10__;D_11__;D_12__;D_13__;D_14__	1	14	0	0	5	0
ASV_216	TCAGATTGAACGCTGGCGGCGTGCCTAACACATGCAAGTCGAGCGGCAGCGCGGGAGCAATCCTGGCGGCGAGCGGCGAACGGGTGAGTAATGCTTCGGAATCTGCCCAGTAGTGGGGAATAACCAGTCGAAAGATTGGCTAATACCGCATACGACCTACGGGTGAAAGCGGGGGATCGCAAGACCTCGCGCTATTGGATGAGCCGAAGTCGGATTAGCTAGTTGGTGAGGTAACGGCTCACCAAGGCGACGATCCGTAGCTGGTCTGAGAGGACGACCAGCCACACTGGGACTGAGACACGGCCCAGACTCCTACGGGAGGCAGCAGTGGGGAATATTGGACAATGGGGGCAACCCTGATCCAGCGACGCCGCGTGTGTGAAGAAGGCCTGCGGGTTG…	D_0__Bacteria;D_1__Proteobacteria;D_2__Gammaproteobacteria;D_3__Gammaproteobacteria Incertae Sedis;D_4__Unknown Family;D_5__Acidibacter;D_6__uncultured bacterium;D_7__;D_8__;D_9__;D_10__;D_11__;D_12__;D_13__;D_14__	4	11	0	0	5	0
ASV_217	TCAGGATGAACGCTAGCGGTGCGCCTAACACATGCAAGTCGAGCGAGGCTTCGAGCCGAGCGGCAAACGGGTGAGGAACACGTTGGAACCTACCTCAAACTCAGGGATAACCTGCCGAAAGGCGGGCTAATACCGGATGGTCCCGCAAGGGTAAAGCTTTTGCGGTTTGAGAGGGGCCTGCGTCCTATCAGCTAGTTGGTAAGGTAACGGCTTACCAAGGCTATGACGGGTAACTGGTCTGAGAGGACGACCAGTCACAATGGAACTGAGACACGGTCCATACTCCTACGGGAGGCAGCAGTGAGGAATCTTCCGCAATGGACGAAAGTCTGACGGAGCGACACCGCGTGAAGGATGAAGGTCTTTTGATTGTAAACTTCTTTTCTGGGGGAATAAATG…	D_0__Bacteria;D_1__Patescibacteria;D_2__Gracilibacteria;D_3__uncultured bacterium;D_4__;D_5__;D_6__;D_7__;D_8__;D_9__;D_10__;D_11__;D_12__;D_13__;D_14__	0	0	0	0	20	0
ASV_218	TCAGAACGAACGTTAGCGGCGCGCCTAACACATGCAAGTCGTGCGAGAAAGGGCTTCGGCCCCGGTAAAGCGGCGCACGGGTGAGTAACACGTAGGTAACCTACCCCTTGGTGGTGGATAACCTTCCGAAAGGAGGGCTAATACAGCATGAGACCACGATGTCGCAAGACGTTGAGGTTAAATCGGGCCTCTGCATGCAAGCTCGAGCCGAGGGATGGGCCTGCGGCCCATCAGCTAGTTGGTAGGGTAATGGCCTACCAAGGCAAAGACGGGTAGCTGGTCTGAGAGGATGATCAGCCACACTGGAACTGAGACACGGTCCAGACTCCTACGGGAGGCAGCAGTGGGGAATCTTGCGCAATGGGGGAAACCCTGACGCAGCGACGCCGCGTGAGTGAT…	D_0__Bacteria;D_1__Proteobacteria;D_2__Deltaproteobacteria;D_3__Myxococcales;D_4__Polyangiaceae;D_5__Polyangium	0	0	0	0	20	0
ASV_219	TCAGAGCGAACGCTGGCGGCAGGCCTAACACATGCAAGTCGAGCGCCCCGCAAGGGGAGCGGCAGACGGGAGAGTAACACGTGGGAACGTGCCCTTCAGTTCGGAACAACCAAGGGAAACTTTGGCTAATACCGGATACGCCCGAAAGGGGAAAGATTTATCGCTGAAGGATCGGCCCGCGTCTGATTAGCTAGTTGGTGGGGTAATGGCTCACCAAGGCGACGATCAGTAGCTGGTCTGAGAGGATGATCAGCCTCACTGGGACTGAGACACGGCCCAGACTCCTACGGGAGGCAGCAGTGGGGAATATTGGACAATGGGCGCAAGCCTGATCCAGCCATGCCGCGTGGATGATGACGGCCCTAGGGTTGTAAAGTCCTTTCGACGGGGAAGATAATG…	D_0__Bacteria;D_1__Proteobacteria;D_2__Alphaproteobacteria;D_3__Rhizobiales;D_4__Xanthobacteraceae;D_5__uncultured;D_6__uncultured bacterium;D_7__;D_8__;D_9__;D_10__;D_11__;D_12__;D_13__;D_14__	10	5	0	0	4	0
ASV_220	TCAGAACGAACGTTAGCGGCGCGCTTAACACATGCAAGTCGTGCGAGAAAGGGAGCAATCCCCGGTAAAGCGGCGCACGGGTGAGTAACACGTAGGTAACGTGCCCCCAGGTGGTGGATAACCTTCCGAAAGGAGGGCTAATACAGCATGAGACCACGGCCCCGAAAGGGGCTGAGGTCAAAGTCGGCCTCTCTACAGAAGCTGGCGCCAGGGGATCGGCCTGCGGCCCATCAGGTAGTTGGTAGGGTAACGGCCTACCAAGCCGAAGACGGGTAGCTGGTCTGAGAGGATGATCAGCCACACTGGAACTGAGACACGGTCCAGACTCCTACGGGAGGCAGCAGTGGGGAATCTTGCGCAATGGGCGAAAGCCTGACGCAGCGACGCCGCGTGGGTGAT…	D_0__Bacteria;D_1__Proteobacteria;D_2__Deltaproteobacteria;D_3__Myxococcales;D_4__Phaselicystidaceae;D_5__Phaselicystis;D_6__metagenome;D_7__;D_8__;D_9__;D_10__;D_11__;D_12__;D_13__;D_14__	7	7	0	0	5	0
ASV_221	TCAGAATCAACGCTGGCGGCGTGCCTAACACATGCAAGTCGAACGCGAAAGGGGCTTCGGCCCTGAGTAGAGTGGCGTCCGGGTGAGTAACGCGTGGGTAATCTACCTTCGGGTGGGGAATAACCCAGGGAAACTTGGGCTAATACCGCATAATGCAGCGGCTCGACATCGAGACAGTTGTTAAAGCAGCAATGCGCCTGAAGAGGAGCCTGCGTCTGATTAGCTTGTTGGTGAGGTAATGGCTCACCAAGGCTGCGATCAGTAGCTGGTCTGAGAGGACGGCCAGCCACAATGGCACTGAAACACGGGCCATACTCCTACGGGAGGCAGCAGTGGGGAATTTTGCGCAATGGGCGAAAGCCTGACGCAGCAACGCCGCGTGAAGGATGAAATCCCTCG…	D_0__Bacteria;D_1__Acidobacteria;D_2__Blastocatellia (Subgroup 4);D_3__11-24;D_4__uncultured bacterium;D_5__;D_6__;D_7__;D_8__;D_9__;D_10__;D_11__;D_12__;D_13__;D_14__	3	9	0	0	7	0
ASV_222	TCAGATTGAACGCTGGCGGCATGCCTAACACATGCAAGTCGAACGGCAGCACGGCAGTAGCAATACTGTGGGTGGCGAGTGGCGGACGGGTGAGGAATACATAGGAATCTGCCCAGTCGTGGGGGATAACGTAGGGAAACTTACGCTAATACCGCATACGACCGCGAGGTGAAAGTGGGGGACCGCAAGGCCTCACGCGATTGGATGAGCCTATGTCCGATTAGCTAGTTGGCGGGGTAAGGGCCCACCAAGGCGACGATCGGTAGCTGGTCTGAGAGGATGATCAGCCACACTGGAACTGAGACACGGTCCAGACTCCTACGGGAGGCAGCAGTGGGGAATATTGGACAATGGGCGCAAGCCTGATCCAGCAATGCCGCGTGGGTGAAGAAGGCCTTC…	D_0__Bacteria;D_1__Proteobacteria;D_2__Gammaproteobacteria;D_3__Xanthomonadales;D_4__uncultured	7	6	0	0	6	0
ASV_223	TCAGAACGAACGCTGGCGGCGCGCCTAACACATGCAAGTCGAACGAGACAGCGTCGCAAGACGCCTGTACAGTGGCGAACGGGTGAGTAATGCGTGGGTCACCTACCCTCGAGTGGGGGATAACCAGCCGAAAGGTTGGCTAATACCGCGTACGCCGCCGGTCCTGCGGGGCCGGCGGGAAAGCCGTGCCGTGGGCACGGCGCTCGAGGATGGGCTCACGTCCTATCAGCTAGTTGGTGGGGTAACGGCCTACCAAGGCGACGACGGGTAGCTGGTCTGAGAGGACGATCAGCCACACTGGCACTGCGACACGGGCCAGACTCCTACGGGAGGCAGCAGTGAGGAATATTGCGCAATGGGCGAAAGCCTGACGCAGCGACGCCGCGTGGGGGATGACGG…	D_0__Bacteria;D_1__Nitrospirae;D_2__Nitrospira;D_3__Nitrospirales;D_4__Nitrospiraceae;D_5__Nitrospira	3	8	0	0	8	0
ASV_224	TCAGAACGAACGCTGGCGGCGTGGCTAAGGCATGCAAGTCGAGCGGACATGTTCCGAGGGCAACCGAGGGGCATGTTAGCGGCGAACGGGTGAGGAATGCTTGGATAACGTGCCCTGGACTCGGGGATAGCGGCGGGGGCAACCCCTTTGCGAAAGTGCCGGTAATACCCGATGACCCCGCGGGATCGCATGATTCTGCGGGCAAAGTTCCGGCGGTCCAGGAGCGGTTCAAGCCCTATCAGCTAGTTGGTGAGGTAACGGCTCACCAAGGCGACGACGGGTATCGGGCGTGAGAGCGTGGCCCGACACATCGGAACTGAGACACGGTCCGGACACCTACGGGTGGCTGCAGCAACGAATATTCCGCAATGGGCGAAAGCCTGACGGAGCGACGCCGCG…	D_0__Bacteria;D_1__Planctomycetes;D_2__Phycisphaerae;D_3__CCM11a	2	9	0	0	8	0
ASV_225	TCAGGACGAACGCTGGCGGCGCGCCTTACGCATGCAAGTCGAACGGACCTTCGGGTCAGTGGCGGACGGCTGAGTAACGCGTAGGTAACCTGCCCGGTGGTGGGGGATAACTCGCCGAAAGGTGAGCTAATACCGCATGAGCTTTCAGGGTGAAACTCCCTGTCTGGAAAGCAGCGATGCGCCACCGGAGGGGCCTGCGTCCTATCAGGTTGTTGGTGGGGTAACGGCCTACCAAGCCGATGACGGGTAGCTGGTCTGAGAGGACGACCAGCCAGAAGGGGACTGAGACACGGCCCCTACTCCTACGGGAGGCAGCAGCGAGGAATCTTGGGCAATGGGCGAAAGCCTGACCCAGCGACGCCGCGTGAGGGATGAAGGCCTTCGGGTCGTAAACCTCTT…	D_0__Bacteria;D_1__Chloroflexi;D_2__Dehalococcoidia;D_3__S085;D_4__uncultured bacterium;D_5__;D_6__;D_7__;D_8__;D_9__;D_10__;D_11__;D_12__;D_13__;D_14__	1	7	0	11	0	0
ASV_226	TCAGAACGAACGCTGGCGGCGTGCCTAACACATGCAAGTCGGACGAGAAAGGGGCTTCGGTCCTGAGTAAAGTGGCGCACGGGTGAGTAACACGTGGGTAACCTGCCTCTAAGACTGGGATAACCTGTCGAAAGACGGGCTAATACCGGATAAGGCCACGGTTTCTTTGGAGACAGGGGTCAAAGGTAGCCTCTGCATGCAAGCTATCACTTAGAGATGGGCCTGCGCACCATTAGCTAGTTGGTAGGGTAATGGCCTACCAAGGCCGAGATGGTTAGCTGGTCTGAGAGGATGATCAGCCACACTGGAACTGAGACACGGTCCAGACTCCTACGGGAGGCAGCAGTGGGGAATATTGCGCAATGGGCGAAAGCCTGACGCAGCAACGCCGCGTGAGTG…	D_0__Bacteria;D_1__Proteobacteria;D_2__Deltaproteobacteria	0	19	0	0	0	0
ASV_227	TCAGAACGAACGCTGGCGGCGCGCCTAATACATGCAAGTCGAGCGAGAAGACGTAGCAATACGTTTGTAAAGCGGCGAACGGGTGAGGAATACATGGGTAACCTACCCTCGAGTGGGGAATAACTAGCCGAAAGGTTAGCTAATACCGCATACGATTCCCGGACTGCGGTTCGGGAAGGAAAGCGATACCGTGGGTATCGCGCTCTTGGATGGGCTCATGTCCTATCAGCTTGTTGGTGAGGTAACGGCTCACCAAGGCTTCGACGGGTAGCTGGTCTGAGAGGACGATCAGCCACACTGGCACTGCGACACGGGCCAGACTCCTACGGGAGGCAGCAGTAAGGAATATTGCGCAATGGGCGACAGCCTGACGCAGCGACGCCGCGTGGGGGATGAAGG…	D_0__Bacteria;D_1__Nitrospirae;D_2__Nitrospira;D_3__Nitrospirales;D_4__Nitrospiraceae;D_5__Nitrospira	0	19	0	0	0	0
ASV_228	TCAGAACGAACGCTGGCGGCGTGGCTAAGGCATGCAAGTCGAACGGTACGGTGTAGCAATATGCCGTATAGTGGCGGACGGGTGAGTAATACATGGATAACGTACCTCGGATTCAGGGATAACAGCGGGGCAACCCTTTGCGAAAGTGCTGCTAATACCTGATGACCCCGCGGAGTCGCATGGCTCTGCGGGCAAAGTTCCGGCGATCCGAGATCGGTCCATGTCCTATCAGCTAGTTGGTAGGGTAACGGCCTACCAAGGCTTTGACGGGTATCGGGTATGAGAGTACGACCCGACACATCGGAACTGAGACACTGTCCGGACACCTACGGGTGGCTGCAGCAACGAATATTCCGCAATGGGGGCAACCCTGACGGAGCGACGCCGCGTGCAGGATGA…	D_0__Bacteria;D_1__Planctomycetes;D_2__Phycisphaerae;D_3__CCM11a;D_4__uncultured bacterium;D_5__;D_6__;D_7__;D_8__;D_9__;D_10__;D_11__;D_12__;D_13__;D_14__	0	14	0	0	5	0
ASV_229	TCAGGATAAACGCTGGCGGTAGACATAACACATGCAAGTCGAACGGAATATTATTTGATATTCAGTGGCGGACGGGTGAGTAACACGTAAGAATCTGCCTTCAGGATGGGGACAACAGTTGGAAACGACTGCTAATACCCGATATGCATACCAAGTGAAACGGAGTAATCCGCCTGAAGATGAGCTTGCGTCTGATTAGCTAGTTGGAGTGGTAACGGCACCCCAAGGCGACGATCAGTAGCTGGTCTGAGAGGATGATCAGCCACACTGGAACTGAGACACGGTCCAGACTCCTACGGGAGGCAGCAGTGAGGAATTTTCCGCAATGGGCGAAAGCCTGACGGAGTCATACCGCGTGAGGGACGACGCTCTAGGGAGTGTAAACCTCTTTTATCAAGG…	D_0__Bacteria;D_1__Cyanobacteria;D_2__Oxyphotobacteria;D_3__Nostocales;D_4__Nostocaceae;D_5__uncultured;D_6__uncultured bacterium;D_7__;D_8__;D_9__;D_10__;D_11__;D_12__;D_13__;D_14__	0	10	0	0	0	9
ASV_230	TCAGAACGAACGCTGGCGGCGCGCCTAATACATGCAAGTCGAGCGAGAAGGCGTCGCAAGACGCTTGTAAAGCGGCGAACGGGTGAGGAATACATGGGTAACCTACCCTTGAGTGGGGAATAACCAGCCGAAAGGTTGGCTAATACCGCATACGATTCTCGGACCGCGGTTCGGGAAAGAAAGCGCTATCGTGGGTAGCGCGCTCTTGGATGGGCTCATGTCCTATCAGCTTGTTGGTGAGGTAACGGCTCACCAAGGCTTCGACGGGTAGCTGGTCTGAGAGGACGATCAGCCACACTGGCACTGCGACACGGGCCAGACTCCTACGGGAGGCAGCAGTAAGGAATATTGCGCAATGGGCGAAAGCCTGACGCAGCGACGCCGCGTGGGGGATGAAGG…	D_0__Bacteria;D_1__Nitrospirae;D_2__Nitrospira;D_3__Nitrospirales;D_4__Nitrospiraceae;D_5__Nitrospira;D_6__Candidatus Nitrospira inopinata;D_7__;D_8__;D_9__;D_10__;D_11__;D_12__;D_13__;D_14__	0	0	13	5	0	1
ASV_231	TCAGGATGAACGCTAGCGGCAGGCCTAATACATGCAAGTCGAACGGAGTAGCAATACTTAGTGGCGGACGGGTGCGGAACACGTACGTAACCTGCCCGAGAGAGGGGGACAACAGAGAGAAATTTCTGCTAATACCGCATAATGCAGCGGCACCATAAGGTGACAGTTGTTAAAGGCGAAAGTCGCTTTCGGAGGGGCGTGCGTCTGATTAGTTAGTTGGTGAGGTAACGGCTCACCAAGACGATGATCAGTAACTGGTCTGAGAGGATGATCAGTCACACGGGCACTGAGACACGGGCCCGACTCCTACGGGAGGCAGCAGTAGGGAATATTGGGCAATGGGCGCAAGCCTGACCCAGCCATGCCGCGTGAAGGACGAAGGTGCTCAGCATTGTAAAC…	D_0__Bacteria;D_1__Bacteroidetes;D_2__Bacteroidia;D_3__SM1A07;D_4__uncultured bacterium;D_5__;D_6__;D_7__;D_8__;D_9__;D_10__;D_11__;D_12__;D_13__;D_14__	0	0	0	0	0	19
ASV_232	TCAGAACGAACGCTGGCGGCATGCCTAACACATGCAAGTCGAACGCATGGCTTCGGCCATGAGTGGCGGACGGGTGAGTAACGCGTGGGAACCTGCCTTGAGGTACGGGACAACCCTGGGAAACTGGGGCTAATACCGTATGAGCCCTGAGGGGGAAAGATTTATCGCCTTGGGAGGGGCCCGCGTCGGATTAGCTAGTTGGTGTGGTAACGGCGCACCAAGGCATCGATCCGTAGCTGGTCTGAGAGGATGATCAGCCACACTGGGACTGCGACACGGCCCAGACTCCTACGGGAGGCAGCAGTGGGGAATATTGGACAATGGGGGCAACCCTGATCCAGCAATGCCGCGTGAGTGATGAAGGCCTTAGGGTTGTAAAGCTCTTTTGGCGGGGACGAT…	D_0__Bacteria;D_1__Proteobacteria;D_2__Alphaproteobacteria;D_3__uncultured;D_4__uncultured bacterium;D_5__;D_6__;D_7__;D_8__;D_9__;D_10__;D_11__;D_12__;D_13__;D_14__	18	0	0	0	0	0
ASV_233	TCAGAATCAACGCTGGCGGCGTGCCTAACACATGCAAGTCGAACGCGAAAGGGGGCAACCCTGAGTAGAGTGGCGTACGGGTGAGTAACACGTGGATAATCTACCTTTGGGTGGGGAATAACTCTGCGAAAGTGGAGCTAATACCGCATAACGTTTTCAGGGGGAATCCTTTGAAGACCAAAGAGGGGGACTCGCAAGAGCCTCTCGCCTGAAGAGGAGTCTGCGGCCGATTAGCTAGTAGGTAGGGTAAAGGCCTACCTAGGCGACGATCGGTAGCCGGCCTGAGAGGGTGAACGGCCACACTGGCACTGAAACACGGGCCAGACTCCTACGGGAGGCAGCAGTGGGGAATTTTGGGCAATGGCCGAAAGGCTGACCCAGCAACGCCGCGTGAAGGAT…	D_0__Bacteria;D_1__Acidobacteria;D_2__Blastocatellia (Subgroup 4);D_3__11-24;D_4__uncultured bacterium;D_5__;D_6__;D_7__;D_8__;D_9__;D_10__;D_11__;D_12__;D_13__;D_14__	2	1	0	0	3	12
ASV_234	TCAGCCTGAACGCTGTCGGCGTGACTAAGACATGCAAGTCGCACGGTGTAGCAATGCACAGTGGCGGACGGGTGAGTAATGTATCGCTAACGTACCCCGGGCTCTGAGATAGCCGGCCGAAAGGACGGGTAATATCAGATGAGACCACGACAGGGCATCCTGTTGTGCTCAAAGCTCCGGCGGCTTGGGATCGGGCGATATGGTATCAGCTAGTTGGTAGGGTAATGGCCTACCAAGGCTTCGACGCCTAGCCGGACTGAGAGGTCGGACGGCCACATCGGGACTGAGACACTGCCCGGACTCCTACGGGGGGCTGCAGTAATGAATCTTCCACAATGCACGAAAGTGTGATGGAGCGACGCCGAGTGAAGGATGAAGTCCCTCGGGATGTAAACTTCT…	D_0__Bacteria;D_1__Planctomycetes;D_2__Phycisphaerae;D_3__Tepidisphaerales;D_4__Tepidisphaeraceae;D_5__uncultured bacterium;D_6__;D_7__;D_8__;D_9__;D_10__;D_11__;D_12__;D_13__;D_14__	2	10	0	0	6	0
ASV_235	TCAGAACGAACGCTGGCGGCATGCCTAACACATGCAAGTCGAACGGGCACCTTCGGGTGTCAGTGGCGCACGGGTGCGTAACGCGTGGGAATCTGCCCTGGGGTACGGAATAACACAGAGAAATTTGTGCTAATACCGTATGATGTCGAAAGACCAAAGATTTATCGCCCTGGGATGAGCCCGCGTGGGATTAGCTAGTTGGTGGGGTAAAGGCCTACCAAGGCGACGATCCCTAGCTGGTCTGAGAGGATGATCAGCCACACTGGGACTGAGACACGGCCCAGACTCCTACGGGAGGCAGCAGTGGGGAATATTGGACAATGGGCGAAAGCCTGATCCAGCAATGCCGCGTGAGTGAAGAAGGCCTTCGGGTTGTAAAGCTCTTTTGCCCGGGATGAT…	D_0__Bacteria;D_1__Proteobacteria;D_2__Alphaproteobacteria;D_3__Sphingomonadales;D_4__Sphingomonadaceae;D_5__Sandaracinobacter;D_6__uncultured bacterium;D_7__;D_8__;D_9__;D_10__;D_11__;D_12__;D_13__;D_14__	1	14	0	1	2	0
ASV_236	TCAGGACGAACGCTGGCGGCGTGCCTAATGCATGCAAGTCGAACGCAGCAGGCTTGGCCTGGCTGCGTGGCGAACGGCTGAGGAACACGTGGGTCACCTGCCCCGGAGTGGGGGATACCCCGTCGAAAGACGGGACAATCCCGCATACGCTCTACGGAGGAAAGCCGCAAGGCGCTCCGGGAGGGGCCTGCGGCCCATCAGGTAGTTGGTGTGGTAACGGCGCACCAAGCCAATGACGGGTACCCGGTCTGAGAGGACGACCGGGCAGACTGGGACTGAGACACGGCCCAGACTCCTACGGGAGGCAGCAGCAAGGAATTTTCCCCAATGGGCGCAAGCCTGAGGGAGCAACGCCGCGTGGAGGACGACGGCCTTCGGGTTGTAAACTCCTTTCGGGTG…	D_0__Bacteria;D_1__Chloroflexi;D_2__Chloroflexia;D_3__Chloroflexales;D_4__Chloroflexaceae;D_5__Chloroflexus;D_6__Chloroflexus aurantiacus J-10-fl;D_7__;D_8__;D_9__;D_10__;D_11__;D_12__;D_13__;D_14__	18	0	0	0	0	0
ASV_237	TCAGAACGAACGCTGGCGGCGCGCCTAATACATGCAAGTCGAGCGAGAAGGTGTAGCAATACACTTGTAAAGCGGCGAACGGGTGAGGAATACATGGGTAACCTACCCTCGAGTGGGGAATAACCAGCCGAAAGGTTGGCTAATACCGCATACGATTCTCGGACTGCGGTTCGGGAAAGAAAGCGATACCGTGGGTATCGCGCTCTTGGATGGGCTCATGTCCTATCAGCTTGTTGGTGAGGTAACGGCTCACCAAGGCATCGACGGGTAGCTGGTCTGAGAGGACGATCAGCCACACTGGCACTGCGACACGGGCCAGACTCCTACGGGAGGCAGCAGTAAGGAATATTGCGCAATGGGCGACAGCCTGACGCAGCGACGCCGCGTGGGGGATGAAGG…	D_0__Bacteria;D_1__Nitrospirae;D_2__Nitrospira;D_3__Nitrospirales;D_4__Nitrospiraceae;D_5__Nitrospira	0	11	0	0	7	0
ASV_238	TCAGAGCGAACGTTAGCGGCGGGCCTAACACATGCAAGTCGCGCGAGAAAGGTCCCTTCGGGGGCTGAGTAAAGCGGCGGACGGGTGAGTAACACGTGGGTAATCTACCTTCCGGTGGGGGATAACAGCTCGAAAGGGCTGCTAATACCGCATGCGTCGGCGAGGTCCTCGGACCTCGTCGGGAAAGGCGGCCTCTCCATGGAAGCTGTCGCCGGAAGAGGAGCCCGCGTCCCATCAGCTAGTTGGTAGGGTAATGGCCTACCAAGGCGAAGACGGGTAGCTGGTCTGAGAGGATGATCAGCCACACTGGGACTGAGACACGGCCCAGACTCCTACGGGAGGCAGCAGTGGGGAATATTGGGCAATGGGCGCAAGCCTGACCCAGCCACGCCGCGTGAG…	D_0__Bacteria;D_1__Proteobacteria;D_2__Deltaproteobacteria;D_3__Myxococcales;D_4__Haliangiaceae;D_5__Haliangium;D_6__uncultured bacterium;D_7__;D_8__;D_9__;D_10__;D_11__;D_12__;D_13__;D_14__	0	0	18	0	0	0
ASV_239	TCAGAACGAACGCTGGCGGCGCGCCTAACACATGCAAGTCGAACGAGAAGGCGTAGCAATACGCTTGTACAGTGGCGAACGGGTGAGGAACACGTGGGTAACCTACCCTTGAGTGGGGAATAACTCGCCGAAAGGCGGGCTAATACCGCGTACGCTTCCCGGTCTGCGGGCCGGGAAGGAAAGCCATGCCGCGGGTATGGCGCTCAAGGATGGGCTCACGTCCTATCAGCTTGTTGGTAGGGTAACGGCCTACCAAGGCAACGACGGGTAGCTGGTCTGAGAGGACGATCAGCCACACTGGCACTGCGACACGGGCCAGACTCCTACGGGAGGCAGCAGTGAGGAATATTGCGCAATGGGCGAAAGCCTGACGCAGCGACGCCGCGTGGGGGATGAAGG…	D_0__Bacteria;D_1__Nitrospirae;D_2__Nitrospira;D_3__Nitrospirales;D_4__Nitrospiraceae;D_5__Nitrospira;D_6__Nitrospira enrichment culture clone GaII;D_7__;D_8__;D_9__;D_10__;D_11__;D_12__;D_13__;D_14__	4	13	0	0	0	0
ASV_240	TCAGGACGAACGCTGGCGGCGTGCCTAACACATGCAAGTCGAACGAGGTCCAGGGGAGCTTGCTCCCCGACGACCTAGTGGCGAACGGGTGAGTAACACGTGAGGAACCTGCCCTGGAGTGGGGAATAACTCGGGGAAACTCGAGCTAATACCGCATACCTTCAGCTGGTCGCATGGCCGACTGAAGAAAGAATTTCGCTCCAGGAGGGCCTCGCGGCCTATCAGCTTGTTGGTGGGGTAACGGCCCACCAAGGCGACGACGGGTAGCTGGTTTGAGAGAACGATCAGCCACACTGGGACTGAGACACGGCCCAGACTCCTACGGGAGGCAGCAGTGGGGAATCTTGCGCAATGGGCGAAAGCCTGACGCAGCAACGCCGCGTGCGGGATGACGGCCTT…	D_0__Bacteria;D_1__Actinobacteria;D_2__Acidimicrobiia;D_3__Microtrichales;D_4__Microtrichaceae;D_5__IMCC26207;D_6__uncultured bacterium;D_7__;D_8__;D_9__;D_10__;D_11__;D_12__;D_13__;D_14__	2	6	0	0	0	9
ASV_241	TCAGAACGAACGCTGGCGGCGTGCTTAACACATGCAAGTCGAACGGACTCTTCGGAGTTAGTGGCGGACGGGTGAGTAAAGCATAGATAACCTACCTATAAGATTGGGATAACCGAGCGAAAGTTTGGCTAATACCGAATAATGTTACTATATTAGATTATAGTAAAGAAAGGGGCAACTTGCTTATAGATGGGTCTATGTCTGATTAGCTAGTTGGTGGGGTAAAGGCCTACCAAGGCGACGATCAGTAGCTGGTCTGAGAGGATGGACAGCCACACTGGGACTGAGACACGGCCCAGACTTCTACGGAAGGCAGCAGTGGGGAATATTCCGCAATGGGCGAAAGCCTGACGGAGCGACGCCGCGTGGGTGAAGAAGTCTTTTGGGATGTAAAGCCCT…	D_0__Bacteria;D_1__Cyanobacteria;D_2__Sericytochromatia;D_3__uncultured bacterium;D_4__;D_5__;D_6__;D_7__;D_8__;D_9__;D_10__;D_11__;D_12__;D_13__;D_14__	8	4	1	0	0	4
ASV_242	TCAGGATGAACGCTAGCGGCAGGCCTAATACATGCAAGTCGAGGGGTAACGCGTGTAGCAATACATGGCGACGACCGGCGAACGGGTGCGTAACACGTATGGAACCTGCCCTTTACACGGGGATAGCCCTCGGAAACGAGGATTAATACCCGATAGGTTATGCTAAGGCATCTTGGCATAATGAAAGCTGAGGCGGTAAAGGATGGCCATGCGTCCGATTAGTTAGTTGGTGAGGTAACGGCTTACCAAGACGATGATCGGTAGGGGATGTGAGAGCATGATCCCCCACACGGGTACTGAGACACGGACCCGACTCCTACGGGAGGCAGCAGTAAGGAATATTGGACAATGCCCGGAAGGGTGATCCAGCCATGCCGCGTGCAGGAAGAATGCCCTATG…	D_0__Bacteria;D_1__Bacteroidetes;D_2__Bacteroidia;D_3__Sphingobacteriales;D_4__env.OPS 17;D_5__uncultured bacterium;D_6__;D_7__;D_8__;D_9__;D_10__;D_11__;D_12__;D_13__;D_14__	0	0	17	0	0	0
ASV_243	TCAGAATTAACGCTGGCAGAGTGCATAACACATGCAAGTCGAGCGAGACTATCTGAGATTACATCAACTGGTAGTCTAGCGGCAGACGAGTGAGTAACACGTAGACAACCTGCCCTTCAATGGCGGATAACCAATCGAAAGGTTGGCTAATACGCCGTACTTTCCCCGAGAGGCATCTCTTGGGGAAGATAGGCCCGCAAGGGTCGTTGAAGGAGGGGTCTGCGTCCCATCAGCTAGTTGGCGGTGTAATAGACCACCAAGGCTACGACGGGTACCCGGCCTGAAAGGGCGGACGGGCACGATGGCACTGAGACACGGGCCATACTCCTACGGGAGGCAGCAGTGGGGAATTTTGGACAATGGGGGAAACCCTGATCCAGCAACTCTGCGTGAGGGACG…	D_0__Bacteria;D_1__Elusimicrobia;D_2__Elusimicrobia;D_3__Lineage IV;D_4__uncultured bacterium;D_5__;D_6__;D_7__;D_8__;D_9__;D_10__;D_11__;D_12__;D_13__;D_14__	0	0	0	0	17	0
ASV_244	TCAGAACGAACGCTGGCGGCGCGCCTAATACATGCAAGTCGAACGAGAAGGTGTAGCAATACACTTGTACAGTGGCGAACGGGTGAGGAATACATGGGTAACCTACCCTCGAGTGGGGAATAACCAGCCGAAAGGCTGGCTAATACCGCGTACGCTTCCGGGTCTGCGGATTCGGAAGGAAAGTCACACCGTGGGTGTGACGCTCAAGGATGGGCTCATGTCCTATCAGCTTGTTGGTAGGGTAACGGCCTACCAAGGCTTCGACGGGTAGCTGGTCTGAGAGGACGATCAGCCACACTGGCACTGCGACACGGGCCAGACTCCTACGGGAGGCAGCAGTAAGGAATATTGCGCAATGGGCGAAAGCCTGACGCAGCGACGCCGCGTGGGGGATGAAGG…	D_0__Bacteria;D_1__Nitrospirae;D_2__Nitrospira;D_3__Nitrospirales;D_4__Nitrospiraceae;D_5__Nitrospira;D_6__Nitrospirae bacterium RIFCSPLOWO2_02_FULL_62_14;D_7__;D_8__;D_9__;D_10__;D_11__;D_12__;D_13__;D_14__	0	0	0	0	17	0
ASV_245	TCAGAACGAACGTTGGCGGCATGGATTAGGCATGCAAGTCGCGCGAATGCCCGCAAGGGTGGAAGCGGCGTAAGGGGCAGTAAGGCGTGGATAACCTACCCCGGGATTCGGCATAGCCCGTCGAGAGACGGGGTAATTCCGAGCGACGTCCGGCTGGGGCATCCTGGTCGGGCCAAAGTTCCGGCGTCCCGGGAGGGGTCCACGTGGTATTAGCTAGTTGGTGAGGTAACGGCTCACCAAGGCCAAGATGCCTAGCGGGTGTGAGAGCATGACCCGCGCCACTGGCACTGAGACACTGGCCAGACACCTACGGGTGGCTGCAGTCGAGGATCTTCGTCAATGGGCGCAAGCCTGAACGAGCGATGCCGCGTGGGCGATGAAGGCCTTCGGGTTGTAAAG…	D_0__Bacteria;D_1__Planctomycetes;D_2__Planctomycetacia;D_3__Gemmatales;D_4__Gemmataceae;D_5__Gemmata	0	0	0	0	0	17
ASV_246	TCAGGACGAACGCTGGCGGCGTGCCTAAAACATGCAAGTCGAACGACCCCTTCGGGGGTAGTGGCGAACGGCGGAGTAATACATGAGGAAGCTGCCTCGAAGACTGGGATATACGGTCGAAAGACCGGGCAATACCAGATGTGGCTCCAGAAGGGCATCCTTTTGGAATCAAACGGCGCAAGTCGCTTCGAGAGGCTCTCATGGCCTATCAGGTAGTTGGTGGGGTAACGGCCTACCAAGCCTACGACGGGTAGCGGGTCTGAGAGGACGATCCGCTCGAGTGGGACTGAGACACGGCCCACACACCTACGGGTGGCAGCAGTTGGGAATCTTGCACAATGGGGGCAACCCTGATGCAGCGACGCCGCGTGGAAGACGAAGGCCCTAGGGTCGTAAATT…	D_0__Bacteria;D_1__Armatimonadetes;D_2__Fimbriimonadia;D_3__Fimbriimonadales;D_4__Fimbriimonadaceae;D_5__uncultured bacterium;D_6__;D_7__;D_8__;D_9__;D_10__;D_11__;D_12__;D_13__;D_14__	7	1	0	0	8	0
ASV_247	TCAGGATGAACGCTAGCGGGAGGCTTAATACATGCAAGTCGAACGGCAACAGGCCCGATCTTCGGAGAGGGTGCTGGCGAGTGGCGCACGGGTGAGTAACGCGTACGCAATCTACCTTCAAGAGGGGAATACCCCCGGGAAACTGGGATTAATACCCCATGGTATCACCTGGTCGCATGGTTGGGTGATTAAAGTTAAGGCGCTTGAAGATGAGCGTGCGTCTGATTAGCTAGTTGGTAGGGTAACGGCCTACCAAGGCGACGATCAGTAGGGGGCGTGAGAGCGTGACCCCCCACACGGGTACTGAGACACGGACCCGACTCCTACGGGAGGCAGCAGTAAGGAATATTGGACAATGGAGGAAACTCTGATCCAGCCATCCCGCGTGCAGGATGAAGG…	D_0__Bacteria;D_1__Bacteroidetes;D_2__Bacteroidia;D_3__Chitinophagales;D_4__Saprospiraceae	3	0	0	0	13	0
ASV_248	TCAGAACGAACGCTGGCGGCAGGCCTAATACATGCAAGTCGAACGCCGTAGCAATACGGAGTGGCAGACGGGTGAGTAACGCGTGGGAACCTTCCCAGTGGTACGGAATAGCCCAGGGAAACTTGGAGTAATACCGTATACGCCCGAAAGGGGAAAGATTTATCGCCATTGGATGGGCCCGCGTCGGATTAGCTAGTTGGTGGGGTAACGGCCTACCAAGGCGACGATCCGTAGCTGGTCTGAGAGGATGATCAGCCACACTGGGACTGAGACACGGCCCAGACTCCTACGGGAGGCAGCAGTAGGGAATATTGGACAATGGGCGAAAGCCTGATCCAGCCATGCCGCGTGAGTGACGAAGGCCTTCGGGTTGTAAAGCTCTTTTGGCGGGGACGATAA…	D_0__Bacteria;D_1__Proteobacteria;D_2__Alphaproteobacteria;D_3__Rhizobiales;D_4__Hyphomicrobiaceae;D_5__Pedomicrobium;D_6__uncultured bacterium;D_7__;D_8__;D_9__;D_10__;D_11__;D_12__;D_13__;D_14__	2	10	0	0	4	0
ASV_249	TCAGAACGAACGCTGGCGGCAGGCCTAACACATGCAAGTCGAGCGCATCCTTCGGGGTGAGCGGCGGACGGGTGAGTAACGCGTGGGAACGTGCCCTCTTGCCCGGGATAACCACTGGAAACGGTGGCTAAAACCGGATGTGCCCTACGGGGGAAGGAGAGGATCGGCCCGCGTCGGATTAGGTAGTTGGTGGGGTAACGGCCTACCAAGCCGACGATCCGTACCTGGTTTGAGAGGATGATCAGGCACACTGGGACTGAGACACGGCCCAGACTCCTACGGGAGGCAGCAGTGGGGAATCATAGACAATGGGGGAAACCCTGATCTTGCCATGCCGCGTGGACGATGAAGGCCCTAGGGTTGTAAAGTCCTTTCACCGGTGAAGATAATGACGGTAGC…	D_0__Bacteria;D_1__Proteobacteria;D_2__Alphaproteobacteria;D_3__Rhodobacterales;D_4__Rhodobacteraceae;D_5__Rubribacterium	2	8	0	0	6	0
ASV_250	TCAGGATGAACGTTGGCGGCGTGCCTAACACATGCAAGTCGAACGGGAGGTTCATTTCGATGGACCGAGAGTGGCGCACGGGTGCGTAACACGTAGCTCACCTGCCCTCAAGACGGGGATAACGCTGGGAAACCAGGGCTAAGACCCGATAAGCTCACGGGGAGTAGGTACCAGTGAGAAAAGGCGGTAGTGCTTGAGGAGGGGGCTGCGGCCCATCAGCTAGTTGGTGAGGTAAGGGCTTACCAAGGCGACGACGGGTAGGGGGCCTGAGAGGGTGGTCCCCCACACTGGGACTGAGACACGGCCCAGACTCCTACGGGAGGCAGCAGTGAGGAATATTGCACAATGGGCGCAAGCCTGATGCAGCGACGCCGCGTGGGCGAAGAAGGTTTTCGGATC…	D_0__Bacteria;D_1__Chloroflexi;D_2__Anaerolineae;D_3__SBR1031;D_4__A4b	3	13	0	0	0	0
ASV_251	TCAGAGCGAACGCTGGCGGCGTACGTAACACATGCAAGTCGAGCGCGGGGCTCGGGCGGGGTAACCCGCGCGAGTTCTGAGCGGCGCACGGGTGAGTAACACGTGAGCAACCTGCCCTGGAGGCCGGGATACCCTCTCGAAAGGGAGGCTAATACGGGATAGGGTCCCCTGGCCGCGAGGTTGGGGGAGGAAAGGTAGCCGGCAACGGCTGCCGCTCTGGGAGGGGCTCGCGGCCTATCAGCTAGTTGGTGGGGTGACGGCCCACCAAGGCGATGACGGGTAGCTGGTCTGAGAGGACGACCAGCCACACGGGGACTGAGACACGGCCCCGACTCCTACGGGAGGCAGCAGTGGGGAATCTTCCGCAATGGGCGCAAGCCTGACGGAGTGACGCCGCGT…	D_0__Bacteria;D_1__Rokubacteria;D_2__NC10;D_3__Rokubacteriales;D_4__uncultured bacterium;D_5__;D_6__;D_7__;D_8__;D_9__;D_10__;D_11__;D_12__;D_13__;D_14__	1	11	0	0	4	0
ASV_252	TCAGGACGAACGCTGGCGGCGCGCTTAACACATGCAAGTCGAACGGTGAAGCGGGCTTCGGCCCGTGGATCAGTGGCGAACGGGTGCGTAACACGTGGGCAACCTGCCCCTCACTCTGGGATAACCCCGGGAAACCGGGGCTAATACCGGATACTCTCGGACGGCCGCATGGCTCGACCGAGGAAAGGTCCGCCGGTGAGGGATGGGCCCGCGGCCTATCAGCTCGTTGGTGAGGTAACGGCTCACCAAGGCGATGACGGGTAGCTGGTCTGAGAGGACGGCCAGCCACACTGGGACTGAGATACGGCCCAGACTCCTACGGGAGGCAGCAGTGGGGAATCTTGCGCAATGGGCGAAAGCCTGACGCAGCGACGCCGCGTGGGGGACGAAGGCCCTCGG…	D_0__Bacteria;D_1__Actinobacteria;D_2__MB-A2-108;D_3__uncultured bacterium;D_4__;D_5__;D_6__;D_7__;D_8__;D_9__;D_10__;D_11__;D_12__;D_13__;D_14__	2	14	0	0	0	0
ASV_253	TCAGGACGAACGCTGGCGGCGTGCCTAAAACATGCAAGTCGAACGGTCCGAGCAATCGGATAGTGGCGAACGGCGGAGTAATACATAAGCAACGTGCCCCGAAGACCGGGATAGTCGCTGGAAACGGCGGGTAATACCGGATGTGGCCGTCCGAGGGCATCCTCGGGCGATTAAAGGGTTTTTCGCTTCGGGAGCGGCTTGTGGCCTATCAGCTAGTTGGTGGGGTAACGGCCTACCAAGGCGACGACGGGTAGGGGGTCTGAGAGGATGATCCCCTCGAGTGGGACTGAGACACGGCCCACACACCTACGGGTGGCAGCAGTTGGGAATCTTGCACAATGGGGGAAACCCTGATGCAGCGACGCCGCGTGGAGGATGAAGGATCTAGGTCTGTAAACT…	D_0__Bacteria;D_1__Armatimonadetes;D_2__Fimbriimonadia;D_3__Fimbriimonadales;D_4__Fimbriimonadaceae;D_5__uncultured bacterium;D_6__;D_7__;D_8__;D_9__;D_10__;D_11__;D_12__;D_13__;D_14__	8	8	0	0	0	0
ASV_254	TCAGATTGAACGCTGGCGGCATGGCTAAAGCATGCAAGTCGAACGAGAACCGGCTTCGGCCGGGGACAGTGGCGGAAGGGCGAGGAATACGATCGAACGTGCCCCGAGGTGGGGGATAGCCGCGGGAAACTGCGGGTAATACCCCATGTGCTCTTCGGAGGAAAGGTTTACCGCCTTGGGAGCGGCGATCGTCCTATCAGGTAGTTGGCGGGGTAACGGCCCACCAAGCCGAAGACGGGTAGCGGGTGTGAGAGCATGACCCGCCGCATCGGGACTGAGACACTGCCCGGACTCCTACGGGAGGCTGCAGCGACGAATCTTCCGCAATGGGCGCAAGCCTGACGGAGCAATGCCGCGTGCGGGATGAAGCGGCTTCGCCGTGTAAACCGCTGTCAGGTC…	D_0__Bacteria;D_1__Planctomycetes;D_2__Phycisphaerae;D_3__Phycisphaerales;D_4__Phycisphaeraceae;D_5__SM1A02;D_6__uncultured bacterium;D_7__;D_8__;D_9__;D_10__;D_11__;D_12__;D_13__;D_14__	0	15	0	0	1	0
ASV_255	TCAGGACGAACGCTGGCGGCGCGCCTAATACATGCAAGTCGAGCGTGAAGCGGGGCTTCGGCTCCGTGGAAAGCGGCGAACGGGTGCGTAACACGTGAGCAACCTGCCCCGAAGACCGGGATAACCCGGGGAAACTCGGGCTAATACCGGATGCCCTCACCGGGTCGCATGGTCTGGTGAGGAAATGGATTCCGCTTCGGGATGGGCTCGCGGTCTATCAGCTTGTTGGTGGGGTAACGGCCTACCAAGGCGACGACGGATAGCTGGTCTGAGAGGACGATCAGCCACACTGGGACTGAGACACGGCCCAGACTCCTACGGGAGGCAGCAGTAGGGAATCTTGCGCAATGGGGGAAACCCTGACGCAGCGACGCCGCGTGCGGGATGAAGGCCCTCGGG…	D_0__Bacteria;D_1__Actinobacteria;D_2__Acidimicrobiia;D_3__IMCC26256	0	9	0	0	7	0
ASV_256	TCAGAACGAACGCTGGCGGCGTGCCTAACACATGCAAGTCGAGCGGGAAAGTTCCTTCGGGAGCGAGTACAGCGGCGAACGGGTGAGTAACACGTAGGTAACCTGCCCCGGAGACCGGGATAACCTGTCGAAAGACGGGCTAATACCGGATAAGACCACGCGAGCTGCGGCTCGCGCGGTAAAAGGTGGCCTCTGCTTGCAAGCTATCACTCCGGGATGGGCCTGCGCGCCATTAGCTTGTTGGTGAGGTAACGGCTCACCAAGGCTGAGATGGCTAGCTGGTCTGAGAGGATGGCCAGCCACACTGGGACTGAGACACGGCCCAGACTCCTACGGGAGGCAGCAGTGGGGAATATTGCGCAATGGGCGAAAGCCTGACGCAGCGACGCCGCGTGGGTG…	D_0__Bacteria;D_1__Proteobacteria;D_2__Deltaproteobacteria	0	0	16	0	0	0
ASV_257	TCAGGACGAACGCTTGCGACGTGCCTAAGAAATGCAAGTCGAGCGGAGACTAGATTTCGGTTTAGTCTTAGCGGCGAACGGTCGCGTAACACGTAGGCAACCTGCCCGAAAGCCCGGGACAACATCTCGAAAGGGGTGCTAATACCGGATGTGGTCACTCTGGGGCATCCTGGAGTGAGTAAACCAGGCAACTGGCTTTCGGAGGGGCCTGCGGCCTATCAGCTAGATGGTGGGGTAACGGCCTACCATGGCGACGACGGGTAGCTGGTCTGAGAGGATGGTCAGCCGGACTGGGACTGAGATACGGCCCAGACTCCTACGGGGGGCAGCAATTAGGAATCTTGCGCAATGGGGGCAACCCTGACGCAGCGACGTCGCGTGGAGGAGGACGGCCTTCGG…	D_0__Bacteria;D_1__Armatimonadetes;D_2__Chthonomonadetes;D_3__Chthonomonadales;D_4__Chthonomonadaceae;D_5__Chthonomonas;D_6__uncultured bacterium;D_7__;D_8__;D_9__;D_10__;D_11__;D_12__;D_13__;D_14__	0	0	0	1	0	15
ASV_258	TCAGGATGAACGCTAGCGGGAGGCTTAATACATGCAAGTCGAACGCCCGTTTTCGGACGGGAGTGGCGCACGGGTGAGTAACACGTACGCAATCTACCTTATGCAGGGGGATAGCCTTGGGAAACTGGGAGTAATCCGCCATGTGATCTGTATGGGGCATCCTGTGTAGATTAAAGCGAAAGCGGCATAAGATGAGCGTGCGACTGATTAGGTAGTTGGAGAGGTAACGGCTCCCCAAGCCGACGATCAGTAGGGGGCGTGAGAGCGTGGACCCCCACACGGGTACTGAGATACGGACCCGACTCCTACGGGAGGCAGCAGTAAGGAATATTGGACAATGGGCGGAAGCCTGATCCAGCCATCCCGCGTGTTTGATGAAGGCGCTATGCGTTGTAAAGA…	D_0__Bacteria;D_1__Bacteroidetes;D_2__Bacteroidia;D_3__Chitinophagales;D_4__Saprospiraceae;D_5__uncultured;D_6__uncultured bacterium;D_7__;D_8__;D_9__;D_10__;D_11__;D_12__;D_13__;D_14__	0	0	0	0	16	0
ASV_259	TCAGATTGAACGCTGGCGGCATGCCTTACACATGCAAGTCGAACGGTAACGCGGGGCAACCTGGCGACGAGTGGCGAACGGGTGAGTAACGCATCGGAACGTGCCCAGTAGTGGGGGATAGCTCGGCGAAAGCCGGATTAATACCGCATACGACCTATGGGTGAAAGCGGGGGACCGCAAGGCCTCGCGCTATTGGAGCGGCCGATGTCAGATTAGGTAGTTGGTGGGGTAAAGGCCTACCAAGCCTGCGATCTGTAGCTGGTCTGAGAGGACGACCAGCCACACTGGGACTGAGACACGGCCCAGACTCCTACGGGAGGCAGCAGTGGGGAATTTTGGACAATGGGGGAAACCCTGATCCAGCCATGCCGCGTGCGGGAAGAAGGCCTTCGGGTTGTA…	D_0__Bacteria;D_1__Proteobacteria;D_2__Gammaproteobacteria;D_3__Betaproteobacteriales;D_4__Burkholderiaceae	0	0	0	0	16	0
ASV_260	TCAGATTGAACGCTGGCGGCATGCCTAACACATGCAAGTCGAACGGCAGCACGGCAGTAGCAATACTGTGGGTGGCGAGTGGCGGACGGGTGAGGAATACGTCGGAATCTGCCCAGTCGTGGGGGATAACCAGCCGAAAGGTTGGCTAATACCGCATACGACCGAGAGGTGAAAGCGGGGGACCGCAAGGCCTCGCGCGATTGGATGAGCCGACGTCGGATTAGCTAGTTGGTGGGGTAAAGGCCTACCAAGGCGACGATCCGTAGCTGGTCTGAGAGGATGATCAGCCACACTGGAACTGAGACACGGTCCAGACTCCTACGGGAGGCAGCAGTGGGGAATATTGGACAATGGGCGCAAGCCTGATCCAGCAATGCCGCGTGTGTGAAGAAGGCCTTC…	D_0__Bacteria;D_1__Proteobacteria;D_2__Gammaproteobacteria;D_3__Xanthomonadales;D_4__Rhodanobacteraceae;D_5__uncultured;D_6__uncultured bacterium;D_7__;D_8__;D_9__;D_10__;D_11__;D_12__;D_13__;D_14__	0	0	0	0	16	0
ASV_261	TCAGGATGAACGCTAGCGGCGGGCCTAATACATGCAAGTCGAACGGGAAAGGTGGCAACACCTTGAGAGTGGCGTACGGGTGCGTAACGCGTATACAACCTGCCTGTTACACGGGGATAGCCTTGCGAAAGCGAGATTAATACCCGATGGTACTATTGAGCGGCATCGCTTGGTAGTTAAAGCTGAGGCGGTAACAGAGGGGTATGCGTCCCATTAGCTAGTTGGTAGTGTAACGGACTACCAAGGCGACGATGGGTAGGGGTTCTGAGAGGATGATCCCCCACACTGGTACTGAGATACGGACCAGACTCCTACGGGAGGCAGCAGTAGGGAATATTGGGCAATGGACGGAAGTCTGACCCAGCCACGCCGCGTGCAGGAAGAAGGTCCTCTGGATTG…	D_0__Bacteria;D_1__Bacteroidetes;D_2__Bacteroidia;D_3__Cytophagales;D_4__Microscillaceae;D_5__uncultured	0	0	0	0	0	16
ASV_262	TCAGAATGAACGTTGGCGGCGTGGATTAGGCATGCAAGTCGTACGCCTCGCAAGGGGCGTGGCGCAAGGGTGAGTAAGGCGACGGCAACCAACCCCGAGGCCGGGCATAGCCGCTCGAAAGGGCGGGTAATTCCCGGCGGTCTCATTTGGGGGCATCCCTGGATGAGTAAAGGTGTGATTCCGCCTCGGGACGGACCGTCGTGGTATTAGCTAGTTGGCGGGGTAATGGCCCACCAAGGCTACGATGCCTACCGGGCGTGTGAGCGTGGCCCGGCACACTGGGACTGAGACACTGCCCAGACACCTACGGGTGGCTGCAGTCGAGAATCTTCGGCAATGGGCGCAAGCCTGACCGAGCGACGCCGCGTGGAGGATGAAGGCCTTCGGGTTGTAAACTCC…	D_0__Bacteria;D_1__Planctomycetes;D_2__Planctomycetacia;D_3__Isosphaerales;D_4__Isosphaeraceae;D_5__uncultured;D_6__uncultured bacterium;D_7__;D_8__;D_9__;D_10__;D_11__;D_12__;D_13__;D_14__	0	0	0	0	0	16
ASV_263	TCAGAATGAACGTTGGCGGCGTGGATTAGGCATGCAAGTCGTGGGAGAACCCGCAAGGGGGAAACCGGCGAACGGGGTAGGACAACATCGGTAACGTACCCTCAGGACGGGGATAGCGGCGGGAAACTGCCGGTAATACCCGATGAGTCTGGCCGAACTGGGAGGTCGGTCAGCAAAGGTGAGATTCCGCCTGGGGAGCGGCTGATGCGCTATTAGCTAGTTGGCGGGGTGACGGCCCACCAAGGCGACGATGGCTAGGGGGTGTGAGAGCATGGCCCCCACCACTGGCACTGAGACACTGGCCAGACACCTACGGGTGGCTGCAGTCGAGAATCTTCGGCAATGGGCGCAAGCCTGACCGAGCGACGCCGCGTGCGGGATGAAGGTCTTCGGATTGTA…	D_0__Bacteria;D_1__Planctomycetes;D_2__Planctomycetacia;D_3__Planctomycetales;D_4__Schlesneriaceae;D_5__Planctopirus;D_6__uncultured bacterium;D_7__;D_8__;D_9__;D_10__;D_11__;D_12__;D_13__;D_14__	0	0	0	0	0	16
ASV_264	TCAGAACGAACGCTGGCGGCGCGCCTAACACATGCAAGTCGAGCGGACGACCCTTCGGGGAAGTTAGCGGCGGACGGGTGAGTAAGGCATAGGTGACCTGCTCCTTAGTGGGGGACAACCGACCGAAAGGTTGGCTAATACCGCATAAGCTGCAGGGGTGAATACCCTTCAGTAAAGGCTTCGGCCGCTTTGGAATGGGCCTATGTAGGATTAGCTTGTTGGTGAGGTAAAAGCTCACCAAGGCTCCGATCCTTAGCTGGTCTGAGAGGATGATCAGCCACACTGGAACTGAGACACGGTCCAGACTCCTACGGGAGGCAGCAGTGAGGAATTTTGCGCAATGGGGGAAACCCTGACGCAGCGACGCCGCGTGGAGGATGACGTATTTCGGTATGTAAA…	D_0__Bacteria;D_1__Cyanobacteria;D_2__Sericytochromatia;D_3__Hyaloperonospora arabidopsidis;D_4__;D_5__;D_6__;D_7__;D_8__;D_9__;D_10__;D_11__;D_12__;D_13__;D_14__	11	3	0	0	1	0
ASV_265	TCAGATTGAACGCTGGCGGCATGCCTTACACATGCAAGTCGAACGGCAGCACGGGGGCAACCCTGGTGGCGAGTGGCGAACGGGTGAGTAATGCATCGGAACGTGCCCCGTAGCGGGGGATAACCAGTCGAAAGATTGGCTAATACCGCATACGCTCCACGGAGGAAAGCAGGGGACCGCAAGGCCTTGCACTATGGGAGCGGCCGATGCCCGATTAGCTAGTTGGTGAGGTAAAGGCTCACCAAGGCGACGATCGGTAGCTGGTCTGAGAGGACGACCAGCCACACTGGGACTGAGACACGGCCCAGACTCCTACGGGAGGCAGCAGTGGGGAATTTTGGACAATGGGCGAAAGCCTGATCCAGCCATGCCGCGTGCGGGAAGAAGGCCTTCGGGTTG…	D_0__Bacteria;D_1__Proteobacteria;D_2__Gammaproteobacteria;D_3__Betaproteobacteriales;D_4__Burkholderiaceae;D_5__uncultured	10	1	0	0	4	0
ASV_266	TCAGAGCGAACGCTGGCGGCGTACCTAACACATGCAAGTCGAGCGAGGATCGTCCGGGTAGCAATACCTGGGCGGTCCTAGCGGCGCACGGGTGAGTAACACGTGGGTAACCTGCCCTTGAGACCGGGATACCCCCTCGAAAGGGGGGCTAATACCGGATACGTTCTCCGGGTCGCGAGATCCGGGGAGGAAAGGTGGCGCAAGCTGCCGCTCATGGAGGGGCCCGCGGCCTATCAGCTGGTTGGTGGGGTAACGGCCCACCAAGGCGATGACGGGTAGCTGGTCTGAGAGGACGACCAGCCACACGGGGACTGAGACACGGCCCCGACTCCTACGGGAGGCAGCAGTGGGGAATCTTCCGCAATGGGCGAAAGCCTGACGGAGTGACGCCGCGTGGGG…	D_0__Bacteria;D_1__Rokubacteria;D_2__NC10;D_3__Rokubacteriales;D_4__uncultured bacterium;D_5__;D_6__;D_7__;D_8__;D_9__;D_10__;D_11__;D_12__;D_13__;D_14__	3	11	0	0	1	0
ASV_267	TCAGAACGAACGCTGGCGGCGTGGCTAAGGCATGCAAGTCGAACGGGGTGTGTGGAAGGTAACGGAAGCACACCTAGTGGCGGACGGGTGAGTAATGCATGGGTAATGTGCCCCGAGCACAGGGATAGCTTGCCGAAAGGGAAGGTAATACCTGATGACATCTTCGAATCGCATGGTTTGGAGATCAAAGCTCCGGCGGCTCGGGATCAGCCCATGTCCTATCAGCTTGTTGGTGGGGTAACGGCCTACCAAGGCAGCGACGGGTAGCGGGCGTGAGAGCGTGGCCCGCCACATCGGGACTGAGACACTGCCCGGACACCTACGGGTGGCTGCAGCAACGAATATTCCGCAATGGGCGCAAGCCTGACGGAGCGACGCCGCGTGCAGGATGACGTCCCT…	D_0__Bacteria;D_1__Planctomycetes;D_2__Phycisphaerae;D_3__CCM11a;D_4__uncultured bacterium;D_5__;D_6__;D_7__;D_8__;D_9__;D_10__;D_11__;D_12__;D_13__;D_14__	1	14	0	0	0	0
ASV_268	TCAGATTGAACGCTGGCGGCATGCCTAACACATGCAAGTCGAACGGTAACGCGGGGGCAACCCTGGCGACGAGTGGCGGACGGGTGAGTAATACGTAGGAATCTGCCCATTTGTGGGGGATAACCCGGCGAAAGCCGGGCTAATACCGCATACGCTCTACGGAGGAAAGCGGGGGATCGCAAGACCTCGCGCTAATGGATGAGCCTACGTCGGATTAGCTAGTTGGTAGGGTAACGGCCTACCAAGGCGACGATCCGTAGCTGGTCTGAGAGGACGATCAGCCACACTGGGACTGAGACACGGCCCAGACTCCTACGGGAGGCAGCAGTGGGGAATATTGGACAATGGGGGCAACCCTGATCCAGCAATGCCGCGTGTGTGAAGAAGGCCTGCGGGTTG…	D_0__Bacteria;D_1__Proteobacteria;D_2__Gammaproteobacteria;D_3__CCD24;D_4__uncultured bacterium;D_5__;D_6__;D_7__;D_8__;D_9__;D_10__;D_11__;D_12__;D_13__;D_14__	1	14	0	0	0	0
ASV_269	TCAGGACGAACGCTGGCGGCACGCTTAACACATGCAAGTCGAACGTGAACCTCGGGGCTTGCCCCGGGGGGAAAGTGGCGAACGGGTGAGTAACACGTGAGGAACCTGCCCCGAAGACCGGGATAACACCGGGAAACCGGTGCTAATACCGGATGCCCTCACCGGACCGCATGATCCGGTGAGGAAATGGATTCCGCTTCGGGATGGCCTCGCGGCCTATCAGCTTGTTGGTGGGGTAACGGCCCACCAAGGCTTCGACGGGTAGCTGGTCTGAGAGGATGTCCAGCCACACTGGGACTGAGACACGGCCCAGACTCCTACGGGAGGCAGCAGTGGGGAATCTTGCGCAATGGGCGAAAGCCTGACGCAGCGATGCCGCGTGCGGGATGACGGCCTTCG…	D_0__Bacteria;D_1__Actinobacteria;D_2__Acidimicrobiia;D_3__IMCC26256;D_4__metagenome;D_5__;D_6__;D_7__;D_8__;D_9__;D_10__;D_11__;D_12__;D_13__;D_14__	0	15	0	0	0	0
ASV_270	TCAGAGCGAACGCTGGCGGCGTGCCTAACACATGCAAGTCGAGCGAGAAAGAAGACTTCGGTCTTTGAGTAGAGCGGCGAACGGGTGCGTAATACGTGGGCAATCTGTCCTCAAGATGGGGATAACCCAGCGAAAGCTGGGCTAATACCCGATAAGACCACGAAAAGCAATTTCTGCGGTCAAAGGGTGCTTCTTTTGGGAGCATCCGCTGGGGGAGGAGCCCGCGGCCTATCAGCTTGTTGGTAGGGTAACGGCCTACCAAGGCAAAGACGGGTAGCTGGTCTGAGAGGATGACCAGCCACACGGGGACTGAGACACGGCCCCGACTCCTACGGGAGGCAGCAGTGGGGAATATTGGGCAATGGGGGAAACCCTGACCCAGCGACGCCGCGTGGGTGA…	D_0__Bacteria;D_1__Proteobacteria;D_2__Deltaproteobacteria;D_3__Myxococcales;D_4__bacteriap25;D_5__uncultured Syntrophobacterales bacterium;D_6__;D_7__;D_8__;D_9__;D_10__;D_11__;D_12__;D_13__;D_14__	0	9	0	0	6	0
ASV_271	TCAGAATCAACGCTGGCGGCGTGCCTAACACATGCAAGTCGAACGCGAAAGGGGCTTCGGCCCCGAGTAGAGTGGCGTCCGGGTGAGTAGCACGTGGGCAATCTGCCTCCGGGTGGGGAATAACTTGGGGAAACCCGAGCTAATACCGCATAACGCCGTTGGCCGGCATCGGACAACGGCTAAAGCGAAAGTCGCGAGACCTAGCGCCTGGAGAGGAGCCTGCGCCTGATTAGGTAGTTGGCGAGGTAACGGCTCACCAAGCCTGCGATCAGTAGCTGGTCTGAGAGGACGGCCAGCCACAGTGGCACTGAAACACGGGCCACACTCCTACGGGAGGCAGCAGTGGGGAATCTTGCACAATGGGCGAAAGCCTGATGCAGCAACGCCGCGTGGAGGATG…	D_0__Bacteria;D_1__Acidobacteria;D_2__Blastocatellia (Subgroup 4);D_3__11-24;D_4__uncultured bacterium;D_5__;D_6__;D_7__;D_8__;D_9__;D_10__;D_11__;D_12__;D_13__;D_14__	0	7	0	0	8	0
ASV_272	TCAGAACGAACGCTGGCGGCGCGCCTAATACATGCAAGTCGAGCGAGAAGACGTAGCAATACGTTTGTAAAGCGGCGAACGGGTGAGGAATACATGGGTAACCTACCCTCGAGCGGGGAATAACTAGCCGAAAGGTTAGCTAATACCGCATACGATTCCCGGACTGTGGTTCGGGAAGGAAAGCGATACCGTGGGTATCGCGCTCTTGGATGGGCTCATGTCCTATCAGCTTGTTGGTGAGGTAACGGCTCACCAAGGCTTCGACGGGTAGCTGGTCTGAGAGGACGATCAGCCACACTGGCACTGCGACACGGGCCAGACTCCTACGGGAGGCAGCAGTAAGGAATATTGCGCAATGGGCGACAGCCTGACGCAGCGACGCCGCGTGGGGGATGAAGG…	D_0__Bacteria;D_1__Nitrospirae;D_2__Nitrospira;D_3__Nitrospirales;D_4__Nitrospiraceae;D_5__Nitrospira	0	9	0	0	6	0
ASV_273	TCAGAACGAACGCTGGCGGCATGCCTAACACATGCAAGTCGAACGATGCCTTCGGGCATAGTGGCGCACGGGTGCGTAACACGTGGGAATCTGCCCTCAGGTACGGAATAACACAGAGAAATTTGTGCTAATACCGTATGATGACTTCGGTCCAAAGATTTATCGCCTGAGGATGAGCCCGCGTCGGATTAGCTAGTTGGTGGGGTAAAGGCTCACCAAGGCGACGATCCGTAGCTGGTCTGAGAGGATGATCAGCCACACTGGGACTGAGACACGGCCCAGACTCCTACGGGAGGCAGCAGTGGGGAATATTGGACAATGGGCGAAAGCCTGATCCAGCAATGCCGCGTGAGTGAAGAAGGCCTTCGGGTTGTAAAGCTCTTTTACCCGGGAAGATAA…	D_0__Bacteria;D_1__Proteobacteria;D_2__Alphaproteobacteria;D_3__Sphingomonadales;D_4__Sphingomonadaceae;D_5__Sphingosinicella;D_6__uncultured bacterium;D_7__;D_8__;D_9__;D_10__;D_11__;D_12__;D_13__;D_14__	0	1	0	0	14	0
ASV_274	TCAGGACGAACGCTGGCGGCGTGCCTAATGCATGCAAGTCGTGCGGGCACCCCTTCGTGGGTGCCAGCGGCGGACGGCTGAGTAGCGCGTGGGTCACCTGCCCCGGAGTGGGGGATAACCCGCCGAAAGGCGTGCTAATCCCGCATATCCCCGCATCCGCGGGGAAAGCCTACCGGCGCTCCGGGTGGGGCCCGCGTCCCATTACGCTCGTTGGTGGGGTAATGGCCCACCAAGGCTCTGATGGGTCGCTGGTCTGAGAGGACGATCAGCCAGACTGGGACTGAGACACGGCCCAGACTCCTACGGGAGGCAGCAGCAAGGAATTTTCCGCAATGGGCGCAAGCCTGACGGAGCAACGCCGCGTGGAGGACGACGGCCTTCGGGTTGTAAACTCCTTTT…	D_0__Bacteria;D_1__Chloroflexi;D_2__Chloroflexia;D_3__Chloroflexales;D_4__Herpetosiphonaceae;D_5__Herpetosiphon;D_6__uncultured Chloroflexi bacterium;D_7__;D_8__;D_9__;D_10__;D_11__;D_12__;D_13__;D_14__	0	0	15	0	0	0
ASV_275	TCAGGACGAACGCTGGCGGCGTGCCTAAGACATGCAAGTCGAACGAGACCTTTGGTCTAGTGGCGAACGGCGGAGTAATATATAAGCAACCTGCCCCGAAGACCGGGACAGCCCCTCGAAAGAGGGATTAATACCGGATGTGGTCCATTAAGGGCATCCTTGATGGATTAAAACGAGCAATCGGCTTCGGGAGGGGCTTGTAGCCTATCATCTTGTTGGTGGGGTAACGGCCTACCAAGGATACGACGGGTAGCTGGTCTGAGAGGACGACCAGCCCGACTGGGACTGCGACACGGCCCAGACTCCTACGGGAGGCAGCAGTTAGGAATTTTGCGCAATGGGCGAAAGCCTGACGCAGCGACGCCGCGTGGAGGACGAAGTCCTTCGGGATGTAAACTC…	D_0__Bacteria;D_1__Armatimonadetes;D_2__Fimbriimonadia;D_3__Fimbriimonadales;D_4__uncultured bacterium;D_5__;D_6__;D_7__;D_8__;D_9__;D_10__;D_11__;D_12__;D_13__;D_14__	0	0	1	7	7	0
ASV_276	TCAGAACGAACGCTGGCGGCAGGCCTAACACATGCAAGTCGAACGCACCGCAAGGTGAGTGGCAGACGGGTGAGTAACGCGTGGGAACCTACCCTATGGTACGGAACAACTCAGGGAAACTTGAGCTAATACCGTATAAGCCCGAGAGGGGAAAGATTTATCGCCATTGGATGGGCCCGCGTCGGATTAGCTAGTTGGTGAGGTAATGGCTCACCAAGGCGACGATCCGTAGCTGGTCTGAGAGGATGATCAGCCACACTGGGACTGAGACACGGCCCAGACTCCTACGGGAGGCAGCAGTGGGGAATATTGGACAATGGGCGAAAGCCTGATCCAGCCATGCCGCGTGAGTGAAGAAGGCCTTAGGGTTGTAAAGCTCTTTCGGCGGGGACGATAATG…	D_0__Bacteria;D_1__Proteobacteria;D_2__Alphaproteobacteria;D_3__Rhizobiales;D_4__Rhodomicrobiaceae;D_5__Rhodomicrobium;D_6__uncultured bacterium;D_7__;D_8__;D_9__;D_10__;D_11__;D_12__;D_13__;D_14__	0	0	0	15	0	0
ASV_277	TCAGATTGAACGCTGGCGGCATGCCTTACACATGCAAGTCGAACGGTAACGCGGGGCAACCTGGCGACGAGTGGCGAACGGGTGAGTAATGCATCGGAACGTGCCCAGTAGTGGGGGATAGCCCGGCGAAAGCCGGATTAATACCGCATACGACCTACGGGTGAAAGCGGGGGACCGCAAGGCCTCGCGCTATTGGAGCGGCCGATGTCGGATTAGCTAGTTGGTGGGGTAAAGGCCTACCAAGGCGACGATCCGTAGCTGGTCTGAGAGGACGACCAGCCACACTGGGACTGAGACACGGCCCAGACTCCTACGGGAGGCAGCAGTGGGGAATTTTGGACAATGGGGGCAACCCTGATCCAGCCATGCCGCGTGCGGGAAGAAGGCCTTCGGGTTGTA…	D_0__Bacteria;D_1__Proteobacteria;D_2__Gammaproteobacteria;D_3__Betaproteobacteriales;D_4__Burkholderiaceae;D_5__Rivibacter;D_6__uncultured bacterium;D_7__;D_8__;D_9__;D_10__;D_11__;D_12__;D_13__;D_14__	0	0	0	0	0	15
ASV_278	TCAGGATGAACGCTGGCGGCGTGCTTAACACATGCAAGTCGAACGGGGGTAGCAATACCCTAGTGGCGGACGGGTGAGTAACGCGTGAGAATCTGCCCTTAGGATGGGGATAACGACTGGAAACGGTCGCTAATACCCAATGTGCCGGGAGGTGAAATGAATGTTGCCTAGGGATGAGCTCGCGTCGGATTAGCTAGTTGGTGGGGTAATGGCCTACCAAGGCGACGATCCGTAGCTGGTCTGAGAGGATGACCAGCCACACTGGGACTGAGACACGGCCCAGACTCCTACGGGAGGCAGCAGTGGGGAATTTTCCGCAATGGGCGCAAGCCTGACGGAGCAACGCCGCGTGAGGGAGGACGGCCTGTGGGTTGTAAACCTCTTTTCTCTGTGAAGATG…	D_0__Bacteria;D_1__Cyanobacteria;D_2__Oxyphotobacteria;D_3__Oxyphotobacteria Incertae Sedis;D_4__Unknown Family;D_5__uncultured;D_6__uncultured bacterium;D_7__;D_8__;D_9__;D_10__;D_11__;D_12__;D_13__;D_14__	0	0	0	0	0	15
ASV_279	TCAGAACGAACGCTGGCGGCGTGCCTAACACATGCAAGTCGAGCGCGAATGGAGCAATCCTAGTAGAGCGGCGCACGGGTGCGTAACACGTGGGTAATCTGCCTGGGAGATGAGGATAACCAGTCGAAAGATTGGCTAATACTCGATAAGCCCACGGGGACTTCGGTCCCTGAGGGAAAAGGTGGCCTCTGTATACAAGCTATCACTTCCAGATGAGCCCGCGGCCCATCAGCTAGTTGGCGGGGTAATGGCCCACCAAGGCGACGACGGGTAGCTGGTCTGAGAGGACGATCAGCCACACTGGAACTGAGACACGGTCCAGACTCCTACGGGAGGCAGCAGTGGGGAATTTTGCGCAATGGGCGAAAGCCTGACGCAGCAACGCCGCGTGTGTGATGA…	D_0__Bacteria;D_1__Proteobacteria;D_2__Deltaproteobacteria;D_3__Myxococcales;D_4__Archangiaceae;D_5__Hyalangium;D_6__Hyalangium minutum;D_7__;D_8__;D_9__;D_10__;D_11__;D_12__;D_13__;D_14__	14	0	0	0	0	0
ASV_280	TCAGGACGAACGCTGGCGGCGTGCCTAAAACATGCAAGTCGAACGAGGATCCTATGGGTCCTAGTGGCGAACGGCGGAGTAATACATAAGCAACCTGCCCCGAAGACCGGGATAGCCCCTCGAAAGAGGGATTAATACCGGATGTGGTCCGATGTGGGCATCCATGACGGACTAAAACGCGCAAGCGGCTTCGGGAGGGGCTTGTGGCCTATCAGCTTGTTGGTGGGGTAACGGCCCACCAAGGCTTCGACGGGTAGCTGGTCTGAGAGGACGATCAGCCCGACTGGGACTGAGACACGGCCCAGACTCCTACGGGAGGCAGCAGTTGGGAATCTTGCGCAATGGGCGAAAGCCTGACGCAGCGACGCCGCGTGCAGGACGAAGTCCTTCGGGATGTAA…	D_0__Bacteria;D_1__Armatimonadetes;D_2__Fimbriimonadia;D_3__Fimbriimonadales;D_4__uncultured bacterium;D_5__;D_6__;D_7__;D_8__;D_9__;D_10__;D_11__;D_12__;D_13__;D_14__	6	3	0	0	5	0
ASV_281	TCAGGATGAACGCTAGCGGCGTGCCTAATACATGCAAGTCGAACGGAGAGTAACAGCGAGCTTGCTTGCCGTTACTCTTAGTGGCGAACGGGTGAGTAACGCGTTGGTGACCTACCCCAAAGTGTGGGATAACAGGCCGAAAGGCCTGCTAATACCTCATGTGGTCAAGAGAGCTAGAAACCTCTTGTCTAAAGGAGTGTCGTTGTTTCACAACGCATCCGCTTTGGGATGGGCCTGCGTCCCATCAGCTAGTTGGTAGGGTAACGGCCTACCAAGGCGACGACGGGTAGGGGGCCTGAGAGGGTGGCCCCCCACACTGGTACTGAAACACGGACCAGACACCTACGGGTGGCAGCAGTAGGGAATATTGGTCAATGGACGAAAGTCTGAACCAGCAAC…	D_0__Bacteria;D_1__Chloroflexi;D_2__Anaerolineae;D_3__Anaerolineales;D_4__Anaerolineaceae;D_5__uncultured;D_6__uncultured Chloroflexi bacterium;D_7__;D_8__;D_9__;D_10__;D_11__;D_12__;D_13__;D_14__	5	8	0	0	1	0
ASV_282	TCAGAGCGAACGCTGGCGGCGTGCTTAACACATGCAAGTCGAACGGGACTCTTCGTAGCAATACGGAGAGCACCCGTGGCGGACGGGTGCGTAACACGTGGGCAACCTGCCCGGGAATGGGGAATAACCCCGCGAAAGCGGGGCTAATACCGCATAACATCCTTCTTGCTCCGGCGAGGAGGATCAAAGCCCGCAAGGGCGTTTCCGGAGGGGCCCGCGCCCGATTAGCTAGTTGGTGAGGTCATGGCTCACCAAGGCAGAGATCGGTAGCCGGTCTGAGAGGACGACCGGCCACACTGGAACTGAGACACGGTCCAGACTCCTACGGGAGGCAGCAGTGGGGAATCTTGCGCAATGGGCGAAAGCCTGACGCAGCGACGCCGCGTGAGGGATGAAGCT…	D_0__Bacteria;D_1__Acidobacteria;D_2__Acidobacteriia;D_3__Subgroup 2;D_4__uncultured bacterium;D_5__;D_6__;D_7__;D_8__;D_9__;D_10__;D_11__;D_12__;D_13__;D_14__	3	10	0	0	1	0
ASV_283	TCAGAGTGAACGCTGGCGGCAGGCCTAACACATGCAAGTCGAGCGGCAGCGCGGTGTAGCAATACACTGGCGGCGAGCGGCGGACGGGTGAGGAATGCATCGGAATCTGCCCGGTTGTGGGGGATAACCTAGGGAAACTTAGGCTAATACCGCATGATCTGGAGACAGCAAAGCGGGGGCTCGCAAGACCTCGCGCAGCCGGATGAGCCGATGTCCGATTAGCTAGTTGGCGGGGTAAAGGCCCACCAAGGCGACGATCGGTAGCTGGTCTGAGAGGATGATCAGCCACACTGGGACTGAGACACGGCCCAGACTCCTACGGGAGGCAGCAGTGGGGAATATTGGACAATGGGCGCAAGCCTGATCCAGCCATGCCGCGTGGGTGAAGAAGGCCTTCGG…	D_0__Bacteria;D_1__Proteobacteria;D_2__Gammaproteobacteria;D_3__Xanthomonadales;D_4__Xanthomonadaceae;D_5__Vulcaniibacterium;D_6__uncultured bacterium;D_7__;D_8__;D_9__;D_10__;D_11__;D_12__;D_13__;D_14__	1	0	0	0	13	0
ASV_284	TCAGAACGAACGCTGGCGGCGTACTTAACACATGCAAGTCGAACGAGAAAGGGGACTTCGGTTCCTGAGTAAAGTGGCGAACGGGTGCGTAACACGTAAGTAATCTACCCTGGACACTGGGATAACTTTCCGAAAGGAGAGCTAAGACCGGATAGTGTCCCCGAGATTGAAGTCGCGGGGGGAAAACGGGCCTCTGATTTACGCTCGTGGTCCGGGATGAGCTTGCGGCCCATTAGCTAGTTGGTAGGGTAATGGCTTACCAAGGCGACGATGGGTAGCTGGTCTGAGAGGATGATCAGCCACACTGGCACTGAGACACGGGCCAGACTCCTACGGGAGGCAGCAGTGGGGAATTTTGCGCAATGGGCGAAAGCCTGACGCAGTAACGCCGCGTGGAGG…	D_0__Bacteria;D_1__Entotheonellaeota;D_2__Entotheonellia;D_3__Entotheonellales;D_4__Entotheonellaceae;D_5__uncultured bacterium;D_6__;D_7__;D_8__;D_9__;D_10__;D_11__;D_12__;D_13__;D_14__	0	14	0	0	0	0
ASV_285	TCAGAACGAACGCTGGCGGCGTGCCTAACACATGCAAGTCGAGCGAGAAAGTTCCTTCGGGGACGAGTACAGCGGCGCACGGGTGAGTAACACGTAGGTAACCTACCCTCGAGCCCGGAATAACCCGTCGAAAGATGGGCTAATGCCGGATAGGACCACGGTGGTCACGGCCACTGGGGTGAAAGATGGCCTCTGTTGACATGCTATTACTCGAGGATGGGCCTGCGCGCCATTAGCTAGTTGGTGAGGTAACGGCTCACCAAGGCGATGATGGCTAGCTGGTCTGAGAGGATGGCCAGCCACACTGGGACTGACACACGGCCCAGACTCCTACGGGAGGCAGCAGTGGGGGATATTGCGCAATGGGCGAAAGCCTGACGCAGCGACGCCGCGTGGGTG…	D_0__Bacteria;D_1__Proteobacteria;D_2__Deltaproteobacteria;D_3__Desulfarculales;D_4__Desulfarculaceae;D_5__uncultured	0	6	0	0	8	0
ASV_286	TCAGAACGAACGCTGGCGGCAGGCTTAACACATGCAAGTCGAACGCGTGTCGCAAGACACGAGTGGCGCACGGGTGCGTAACGCGTGGGAACCTACCCTTTAGTACGGAATAACCCAGGGAAACTTGGGCTAATACCGTATACGTCCTTCGGGAGAAAGATTTATCGCTAAAGGATGGGCCCGCGTCAGATTAGGTAGTTGGTAGGGTAACGGCCTACCAAGCCGACGATCTGTAGCTGGTCTGAGAGGATGATCAGCCACACTGGGACTGAGACACGGCCCAGACTCCTACGGGAGGCAGCAGTGGGGAATATTGGACAATGGGGGAAACCCTGATCCAGCCATGCCGCGTGAGTGAAGAAGGCCTTCGGGTTGTAAAGCTCTTTCGGCGGGGACGAT…	D_0__Bacteria;D_1__Proteobacteria;D_2__Alphaproteobacteria;D_3__Rhodospirillales;D_4__Rhodospirillaceae;D_5__uncultured;D_6__uncultured bacterium;D_7__;D_8__;D_9__;D_10__;D_11__;D_12__;D_13__;D_14__	0	5	0	0	9	0
ASV_287	TCAGAACGAACGCTGGCGGCGCGCCTAATACATGCAAGTCGAGCGAGAAGACGTAGCAATACGTTTGTAAAGCGGCGAACGGGTGAGGAATACATGGGTAACCTACCCTCGAGTGGGGAATAACTAGCCGAAAGGTTAGCTAATACCGCATATGATTCCCGGACTGCGGTTCGGGAAGGAAAGCGATACCGTGGGTATCGCGCTCTTGGATGGGCTCATGTCCTATCAGCTTGTTGGTGAGGTAACGGCTCACCAAGGCTTCGACGGGTAGCTGGTCTGAGAGGACGATCAGCCACACTGGCACTGCGACACGGGCCAGACTCCTACGGGAGGCAGCAGTAAGGAATATTGCGCAATGGGCGACAGCCTGACGCAGCGACGCCGCGTGGGGGATGAAGG…	D_0__Bacteria;D_1__Nitrospirae;D_2__Nitrospira;D_3__Nitrospirales;D_4__Nitrospiraceae;D_5__Nitrospira	0	10	0	0	4	0
ASV_288	TCAGGATGAACGCTGGCGGTCTGCTTAACACATGCAAGTCGAACGGAGGTCTTCGGACCTTAGTGGCGGACGGGTGAGTAACGCGTGAGAATCTGCCCTCAGGATGGGGACAACGACTGGAAACGGTCGCTAATACCCAATGTGCCGAGAGGTGAAACTTATATGGCCTGAGGATGAGCTCGCGTCTGATTAGCTAGTTGGAGTGGTAACGGCACCCCAAGGCGACGATCAGTAGCTGGTCTGAGAGGATGATCAGCCACACTGGGACTGAGACACGGCCCAGACTCCTACGGGAGGCAGCAGTGGGGAATTTTCCGCAATGGGCGCAAGCCTGACGGAGCAAGACCGCGTGAGGGAGGAAGGCCTACTGGTTGTAAACCTCTTTTGATAGGGAAGAAG…	D_0__Bacteria;D_1__Cyanobacteria;D_2__Oxyphotobacteria;D_3__Oxyphotobacteria Incertae Sedis;D_4__Unknown Family;D_5__Leptolyngbya ANT.L52.2;D_6__uncultured bacterium;D_7__;D_8__;D_9__;D_10__;D_11__;D_12__;D_13__;D_14__	0	8	0	0	0	6
ASV_289	TCAGGATGAACGTTGGCGGCGTGCCTTAGGCATGCAAGTCGAGCGAAGAATGTTTGCATGAAAGGGCAACCTGGATTGTAAATATTCTTAGCGGCGAACGGGTGAGTAATAAGTAGGAACTTGCCCCGAAGTTCGGGATAGCCCTGGGAAACCGGGGGTAATACCGGAGATGTCGAAAGACCAAAGCAGCAATGCGCTTCGGGAGAGGCCTGCTTGCCATCAGCTAGTTGGTGAGGTAATGGCTCACCAAGGCTATGACGGCTAGCTGGTCTGAGAGGATGGCCAGCCACACAGGGACTGAGACACGGCCCTGACACCTACGGGTGGCAGCAGCCAGGAATTTTGGACAATGGGGGAAACCCTGATCCAGCGACGCCGCGTGGAGGACGAAAGCCGAAA…	D_0__Bacteria;D_1__Patescibacteria;D_2__WS6 (Dojkabacteria);D_3__uncultured bacterium;D_4__;D_5__;D_6__;D_7__;D_8__;D_9__;D_10__;D_11__;D_12__;D_13__;D_14__	0	0	14	0	0	0
ASV_290	TCAGAATGAACGCTGGCGACGTGCCTAACACATGCAAGTCGAACGAGAAAGCCCGCAAGGGCAAGTAGAGTGGCGAACGGGTGAGTAATACGTAGGAATCTACCCTTGAGTGGAGAATACCTCCGGGAAACTGGAGTTAATACTGCATAAGCCTGTAAAGGGAAAGGCGGCCTCTTGCCGTCGCTCAAGGATGAGCCTGCGGCCTATCAGCTTGTTGGTGGGGTAAAAGCCTACCAAGGCAATGACGGGTAACCGGCCTGAGAGGGTGTACGGTCACACTGGAACTGCGACACGGTCCAGACTCCTACGGGAGGCAGCAGTGGGGAATATTGCACAATGGGCGCAAGCCTGATGCAGCGACGTCGCGTGGAGGATGACGGTCTTCGGATTGTAAACTCC…	D_0__Bacteria;D_1__Dependentiae;D_2__Babeliae;D_3__Babeliales;D_4__uncultured bacterium;D_5__;D_6__;D_7__;D_8__;D_9__;D_10__;D_11__;D_12__;D_13__;D_14__	0	0	0	0	14	0
ASV_291	TCAGGATGAACGCTAGCGGGAGGCTTAACACATGCAAGTCGAACGGTAACAGTCCCTTCGGGGAGCTGACGAGTGGCGGACGGGTGCGTAACGCGTATGCAACCTGCCTTATGCAGGGGGATAGCCCATGGAAACGTGGATTAATACCCCATAGGATATATTTATCGCATGGTAAATATATTAAAGCTTCGGTGGCATAAGATGGGCATGCGTAGGATTAGCTAGTTGGTGAGGTAACGGCTCACCAAGGCGACGATCCTTAGGGGTTCTGAGAGGATTACCCCCCACACTGGAACTGAGACACGGTCCAGACTCCTACGGGAGGCAGCAGTGAGGAATATTGGTCAATGGCCGGAAGGCTGAACCAGCCATCCCGCGTGCAGGATGACGGCCCTATGG…	D_0__Bacteria;D_1__Bacteroidetes;D_2__Bacteroidia;D_3__Bacteroidales;D_4__Prolixibacteraceae;D_5__uncultured	0	0	0	0	14	0
ASV_292	TCAGGACGAACGCTGGCGGCGTGCTTAACACATGCAAGTCAAGGGCTCGCAAGGGCACTGGCGCACGGGTGCGTAACGCGTAGGCAATCTGCCCTTCACACCGACATAACAGTTCTAACGGACTGCTAATATCGGATGGGGTGTTTCTGCTGCATGGCAGGGGCATAAAAGTAGTGATATGGTGAAGGATGAGCCTGCGTCCGATTAGGTAGTTGGTAGGGTAACGGCCTACCAAGCCGACGATCGGTAGCTGGTCTGAGAGGATGATCAGCCACATTGGAACTGAGACACGGTCCAGACTCCTACGGGAGGCAGCAGTGAGGAATATTGCGCAATGGACGAAAGTCTGACGCAGCAACGCCGCGTGTGGGAAGAAGGTGCTATGCATTGTAAACCACT…	D_0__Bacteria;D_1__Bacteroidetes;D_2__Ignavibacteria;D_3__OPB56;D_4__uncultured Bacteroidetes/Chlorobi group bacterium;D_5__;D_6__;D_7__;D_8__;D_9__;D_10__;D_11__;D_12__;D_13__;D_14__	0	0	0	0	0	14
ASV_293	TCAGGGTGAACGCTGGCGGTATGCCTAAGACATGCAAGTCGCACGGACTGTTTCGGCAGTTAGTGGCGGACGGGTGAGTAACACGTAGGTGACCTGCCCTAAAGTCTGGGACAACTAGGAGAAATCTTAGCTAATCCTGGATGTGAACCTCGGTTCTGACCGATGTTTAAAGCCTCGGCGCTTTAGGATGGGCCTGCGCTGGATCAGGTAGTTGGTGGGGTAATGGCCCACCAAGCCGACGACCCATAGCTGGTCTGAGAGGACGACCAGCCACAGGGGTACTGAGACACGGACCCCACTCCTACGGGAGGCAGCAGTTAGGAATCTTCCCCAATGGGCGAAAGCCTGAGGGAGCGATACCGCTTGAAGGACGAAGCCCCTCGGGGTGTAAACTTCTGA…	D_0__Bacteria;D_1__Deinococcus-Thermus;D_2__Deinococci;D_3__Thermales;D_4__Thermaceae;D_5__Meiothermus;D_6__uncultured bacterium;D_7__;D_8__;D_9__;D_10__;D_11__;D_12__;D_13__;D_14__	0	0	0	0	0	14
ASV_294	TCAGAATCAACGCTGGCGGCGCGCTTAACACATGCAAGTCGAACGAGAAAGGGAGCAATCCTGAGTAAAGTGGCGCACGGGTGAGTAACACGTGGGTCATGCACCTGTTAGTGGGGAATAACCCTGGGAAACCGGGGCTAATACCGCATAAGTCCGAGAGGAGAAAGCCGAAAGGCGCTGACAGAGCAGCCCGCGGCCGATTAGCTAGTTGGTGAGGTAATGGCTCACCAAGGCGACGATCGGTAGCCGGCCTGAGAGGGCACACGGCCACACTGGCACTGGAACACGGGCCAGACTCCTACGGGAGGCAGCAGTGGGGAATCTTGCACAATGGGGGAAACCCTGATGCAGCGACGCCGCGTGAGTGATGAAGCCCTTCGGGGTGTAAAGCTCTTTCGA…	D_0__Bacteria;D_1__Acidobacteria;D_2__Acidobacteriia;D_3__Solibacterales;D_4__Solibacteraceae (Subgroup 3);D_5__Paludibaculum	0	0	0	0	0	14
ASV_295	TCAGAGCGAACGCTGGCGGCGTGCCTAACACATGCAAGTCGAACGTGAAAGGGGGCAACCCCGAGTAAAGTGGCGTACGGGTGAGTAACACGTAGGTAATCTACCCTAGAGTCCGGAATAACCTGCCGAAAGGCGGGCTAATACTGGATAGAGCGACGGAATCCGTAATTGGGTTTTTCGGGAAAGGGAGCTCGCAAGAGCCCTCGCTTTAGGATGAGCCTGCGTCCCATCAGCTAGTTGGTGAGGTAACGGCTCACCAAGGCTTTGACGGGTAGCTGGTCTGAGAGGATGATCAGCCACACTGGAACTGAAACACGGTCCAGACTCCTACGGGAGGCAGCAGTGGGGAATCTTGCGCAATGGACGAAAGTCTGACGCAGCCACGCCGCGTGAGTGAAG…	D_0__Bacteria;D_1__Proteobacteria;D_2__Deltaproteobacteria;D_3__Oligoflexales;D_4__0319-6G20;D_5__uncultured bacterium;D_6__;D_7__;D_8__;D_9__;D_10__;D_11__;D_12__;D_13__;D_14__	12	0	0	0	1	0
ASV_296	TCAGAATGAACGCTGGCGGCGTGCCTAACACATGCAAGTCGAGCGAGAAAGTCCTTCGGGATGAGTACAGCGGCAGACGGGTGAGAAACGCGTGAGAATCTACCCTTTAGTGAAGAATACCCTCGAGAAATCGAGGTTAATACTGCATAAGTCCCTTCGGGGAGAAAGATGGCCTCTTGCTGTCGCTGAAGGATGAGCTTGCGTACTATTAGCTAGTTGGTGAGGTAATGGCTCACCAAGGCGATGATGGTTAGCCGGCCTGAGAGGGTGTACGGCCACACTGGAACTTAGACACGGTCCAGACTCCTACGGGAGGCAGCAGTGAGGAATATTGCGCAATGGGCGAAAGCCTGACGCAGCGACGCCGCGTGGAGGATGAAGGTCTTCGGATTGTAAACT…	D_0__Bacteria;D_1__Dependentiae;D_2__Babeliae;D_3__Babeliales	9	4	0	0	0	0
ASV_297	TCAGAATGAACGTTGGCGGCGTGGATTAGGCATGCAAGTCGAACGTGCCGTTTTTGGGAAACTGAGAACGGCAAGTGGCGTAAGGGAGAGTAATGCGTGGGTGACGTACCCCCGGGCCTGGGATAGCGGCGGGAAACTGCCGGTAATACCAGATAATGTCCCCGGACCAAAGGTGCGATTCCGCCAGGGGAGCGGCCCACGTGCTATTAGCTAGTTGGTGAGGTAACGGCTCACCAAGGCGACGATGGCTAGCGGGTGTGAGAGCATGGCCCGCCTCACTGGGACTGAGACACTGCCCAGACACCTACGGGTGGCTGCAGTCGAGAATCTTCGGCAATGGGCGCAAGCCTGACCGAGCGACGCCGCGTGCGGGATGAAGGCCTTCGGGTTGTAAACCGC…	D_0__Bacteria;D_1__Planctomycetes;D_2__Planctomycetacia;D_3__Pirellulales;D_4__Pirellulaceae	4	9	0	0	0	0
ASV_298	TCAGGATGAACGCTGGCGGCGTGCCTAATACATGCAAGTCGAGCGGTAAGGCTCCTTTTGGAGTACACGAGCGGCGGACGGCTGAGTAACGCGTAGGAACGTACCCCAAACTGAGGGATAAGCCCTGGAAACAGGGTCTAATACCGCATGTGCTCTTCGGAGTAAAGCTACGGCGGTTTGGGAGCGGCCTGCGTCCGATTAGCTTGTTGGTGAGGTAATGGCTTACCAAGGCGACGATCGGTAGCTGGTCTGAGAGGATGATCAGCCAGACTGGGACTGAGACACGGCCCAGACTCCTACGGGAGGCAGCAGTAGGGAATTTTCCACAATGGGCGAAAGCCTGATGGAGCAACGCCGCGTGCAGGATGAAGGCCTTCGGGTTGTAAACTGCTTTTCTCT…	D_0__Bacteria;D_1__Patescibacteria;D_2__Saccharimonadia;D_3__Saccharimonadales;D_4__uncultured bacterium;D_5__;D_6__;D_7__;D_8__;D_9__;D_10__;D_11__;D_12__;D_13__;D_14__	3	10	0	0	0	0
ASV_299	TCAGGACTAACGCTGGCGGCGTGCCTAACACATGCAAGTCTGACGAGAAAGCGGTAGCAATATCGTGAGTAAAGTGGCGAACGGGTGAGTAACACGTAACCAATCTGCCCTTCAGTGGAGGAAAACTCAGGGAAACTTGGGCTAATCCTCCATACGGTGATTTGATCGCATGATCGGATTATCAAAGATTTACTCGCTGAAGGAGGAGGTTGCGACTGATTAGCTTGTTGGCGGGGTAACGGCCCACCAAGGCGACGATCAGTAGCTGGTCTGAGAGGATGATCAGCCACACTGGGACTGAGATACGGCCCAGACTCCTACGGGAGGCAGCAGTGAGGAATATTGCGCAATGGGCGAAAGCCTGACGCAGCAACGCCGCGTGTAGGATGAAATCTTTCG…	D_0__Bacteria;D_1__Bacteroidetes;D_2__OC31;D_3__uncultured bacterium;D_4__;D_5__;D_6__;D_7__;D_8__;D_9__;D_10__;D_11__;D_12__;D_13__;D_14__	2	11	0	0	0	0
ASV_300	TCAGAGCGAACGCTGGCGGCGTGCTTAACACATGCAAGTCGAACGCGCAGTCGCGGGTAGCAATACTCGCGGTCGGCGCGTGGCGAACGGGTGCGTAACACGTGGAGAACCTCCCCTCGAGTGGGGAATAACCCCGCGAAAGCGGGGCTAATACCGCATAACATCGTCGTGGCTTCGGCCGCGACGATCAAAGCAGTAATGCGCTTGAGGAGGGCTCCGCGCGCGATTAGCTTGTTGGCGAGGTAACGGCTCACCAAGGCGATGATCGCTAGCCGGTCTGAGAGGATGGCCGGCCACACTGGAACTGAGACACGGTCCAGACTCCTACGGGAGGCAGCAGTGGGGAATCTTGCGCAATGGGCGAAAGCCTGACGCAGCGACGCCGCGTGGGGGATGAAG…	D_0__Bacteria;D_1__Acidobacteria;D_2__Acidobacteriia;D_3__Subgroup 2;D_4__uncultured bacterium;D_5__;D_6__;D_7__;D_8__;D_9__;D_10__;D_11__;D_12__;D_13__;D_14__	4	9	0	0	0	0
ASV_301	TCAGAACGAACGTTGGCGGCATGGATTAGGCATGCAAGTCGAATGAATCCCTGGGAGCTTGCTTTCAGGGGGAAATGGCGAAAGGGGCAGTTATGCATGGGTAACCTACCTCGGGGATGGGGATAGCCGTTCTAACGGACGGATAATACCCAGCGATTCGTCGAAGAGGCATCTCTTTGACGGGAAACGAATTTCGCCTCGAGAGGGGCTCATGTGCTATTAGCTAGTTGGTGAGGTAATGGCTCACCAAGGCAAAGATGGCTAGGGGGTGTGAGAGCACGATCCCCGCCACTGGCACTGAGACACTGGCCAGACACCTACGGGTGGCTGCAGTCGAGAATCTTCGTCAATGGGCGAAAGCCTGAACGAGCGATGCCGCGTGTACGATGAAGGCCTTCG…	D_0__Bacteria;D_1__Planctomycetes;D_2__Planctomycetacia;D_3__Gemmatales;D_4__Gemmataceae;D_5__uncultured;D_6__uncultured bacterium;D_7__;D_8__;D_9__;D_10__;D_11__;D_12__;D_13__;D_14__	1	1	0	0	11	0
ASV_302	TCAGATTGAACGCTGGCGGCATGGCTAAAGCATGCAAGTCGAACGCGAACCCGCCTTCGGGCGGGGGAGAGTGGCGAAAGGGCGAGGAATACGACCGAACGTACCCCGAGGTGGGGGATAGCGTCGGGAAACCGGCGGTAATACCCCATGTCCTCCACGGAGAAAAGATTTATCGCCTTGGGATCGGCGGTCGTCCTATCAGCTAGTTGGTGAGGTAACGGCTCACCAAGGCGAAGACGGGTAGCGGGTGTGAGAGCATGACCCGCCGCATCGGAACTGAGACACTGTCCGGACTCCTACGGGAGGCTGCAGCGACGAATCTTCCGCAATGGGCGAAAGCCTGACGGAGCAATGCCGCGTGTGGGATGAATCGGCTTCGCCGTGTAAACCACTGTCAGG…	D_0__Bacteria;D_1__Planctomycetes;D_2__Phycisphaerae;D_3__Phycisphaerales;D_4__Phycisphaeraceae;D_5__SM1A02;D_6__uncultured bacterium;D_7__;D_8__;D_9__;D_10__;D_11__;D_12__;D_13__;D_14__	1	7	0	0	5	0
ASV_303	TCAGGACGAACGCTGGCGGCGTGCCTAACACATGCAAGTCGAGCGGGAACCTGGGGTGGGGTAACCCTCCCCAGGGGAGAGCGGCGAACGGGTGAGTAACACGTGGGCAACCTGCCCCGGACACCGGGATAACCCAGGGAAACCTGAGCTAATACCGGATACTCCGGCCGGATCGCATGGTCCGGCCGGGAAAGCTCCGACGGTCCGGGATGGGCCCGCGGCCTATCAGCTTGTTGGTGGGGTAACGGCCCACCAAGGCGACGACGGGTAGCTGGTCTGAGAGGACGACCAGCCACACTGGGACTGAGACACGGCCCAGACTCCTACGGGAGGCAGCAGTGGGGGATATTGCGCCAATGCGCGAAAGCGTGACGCAGCGACGCCGCGTGGGGGATGAAG…	D_0__Bacteria;D_1__Actinobacteria;D_2__MB-A2-108;D_3__uncultured bacterium;D_4__;D_5__;D_6__;D_7__;D_8__;D_9__;D_10__;D_11__;D_12__;D_13__;D_14__	1	10	0	0	2	0
ASV_304	TCAGATTGAACGCTGGCGGCATGCCTTACACATGCAAGTCGAACGGCAGCACGGGGGCAACCCTGGTGGCGAGTGGCGAACGGGTGAGTAATGCATCGGAACGTGTCCTCTTGTGGGGGATAACCAGTCGAAAGACTGGCTAATACCGCATGAGATCGAAAGATGAAAGCGGGGGACCGCAAGGCCTCGCGCGAGAGGAGCGGCCGATGCCGGATTAGCTAGTTGGTGGGGTAATGGCCCACCAAGGCGACGATCCGTAGCTGGTCTGAGAGGACGACCAGCCACACTGGGACTGAGACACGGCCCAGACTCCTACGGGAGGCAGCAGTGGGGAATTTTGGACAATGGGCGCAAGCCTGATCCAGCCATGCCGCGTGTGTGAAGAAGGCCTTCGGGTTG…	D_0__Bacteria;D_1__Proteobacteria;D_2__Gammaproteobacteria;D_3__Betaproteobacteriales;D_4__Nitrosomonadaceae;D_5__MND1;D_6__uncultured bacterium;D_7__;D_8__;D_9__;D_10__;D_11__;D_12__;D_13__;D_14__	1	2	0	0	10	0
ASV_305	TCAGAGTGAACGCTGGCGGCAGGCCTAACACATGCAAGTCGAGCGGCAGCGCGGGGGCAACCCTGGCGGCGAGCGGCGGACGGGTGAGGAATTCGTCGGAATCTGCCTTTTTGTGGGGGATAACGTAGGGAAACTTACGCTAATACCGCATACGACCTACGGGTGAAAGTGGGGGACCGCAAGGCCTCACGCAGAAAGATGAGCCGACGACCGATTAGCTAGTTGGTGGGGTAAAGGCCCACCAAGGCGACGATCGGTAGCTGGTCTGAGAGGATGATCAGCCACACTGGGACTGAGACACGGCCCAGACTCCTACGGGAGGCAGCAGTGGGGAATATTGGACAATGGGCGCAAGCCTGATCCAGCCATGCCGCGTGTGTGAAGAAGGCCTTCGGGTTG…	D_0__Bacteria;D_1__Proteobacteria;D_2__Gammaproteobacteria;D_3__Xanthomonadales;D_4__Xanthomonadaceae;D_5__Silanimonas	0	13	0	0	0	0
ASV_306	TCAGAGCGAACGCTGGCGGCGTGCCTAACACATGCAAGTCGAGCGCGAAGGGGGGTTTCGGCCCCTGAGTAGCGCGGCGCACGGGTGCGTAACACGTGGGTGATCTGGCCTTGAGTTGGGGATACCCCCGCGAAAGCGGGGCTAATACCGGATAGGGCGCGAGGGCTGCGGCCCTGGCGTCAAAGGGGGCGCCACGCAGGCGCTCTCGCTCGAGGGGGAGCCCGCGGCCTATCAGCTCGTTGGTAGGGTAACGGCCTACCAAGGCGACGACGGGTAGCTGGTCTGAGAGGATGGCCAGCCACACGGGGACTGAGAGACGGCCCCGACTCCTACGGGAGGCAGCAGTGGGGAATCTTGGGCAATGGGGGCAACCCTGACCCAGCGACGCCGCGTGGGTGA…	D_0__Bacteria;D_1__Proteobacteria;D_2__Deltaproteobacteria;D_3__Myxococcales;D_4__bacteriap25;D_5__uncultured bacterium;D_6__;D_7__;D_8__;D_9__;D_10__;D_11__;D_12__;D_13__;D_14__	0	13	0	0	0	0
ASV_307	TCAGAGCGAACGCTGGCGGCAGGCTTAACACATGCAAGTCGAACGCACCTTCGGGTGAGTGGCAGACGGGTGAGTAACGCGTGGGAACGTGCCCATCGGTTCGGAATAACCAAGGGAAACTTTGGCTAATACCGGATACGTGCGAGAGCAGAAAGATTTATCGCCGATGGATCGGCCCGCGTCCGATTAGCTAGTTGGTGAGGTAACGGCTCACCAAGGCGACGATCGGTAGCTGGTCTGAGAGGATGATCAGCCACACTGGGACTGAGACACGGCCCAGACTCCTACGGGAGGCAGCAGTGGGGAATATTGGACAATGGGCGCAAGCCTGATCCAGCCATGCCGCGTGAGTGATGAAGGCCTTAGGGTTGTAAAGCTCTTTCGCACGCGACGATAATG…	D_0__Bacteria;D_1__Proteobacteria;D_2__Alphaproteobacteria;D_3__Rhizobiales;D_4__Beijerinckiaceae;D_5__Salinarimonas;D_6__Salinarimonas rosea DSM 21201;D_7__;D_8__;D_9__;D_10__;D_11__;D_12__;D_13__;D_14__	0	13	0	0	0	0
ASV_308	TCAGAACGAACGCTGGCGGTAGGCTTAACACATGCAAGTCGAGCGGGGGCTTCGGCCCCAGCGGCGGACGGGTGAGTAACGCGTGGGAACGTGCCCAGAGGTACGGAACAACAGTTGGAAACGACTGCTAATACCGTATACGCCCTACGGGGGAAAGAATTTCGCCTTTGGATCGGCCCGCGTTGGATTAGGTAGTTGGTGGGGTAATGGCCTACCAAGCCGACGATCCATAGCTGGTTTGAGAGGATGATCAGCCACACTGGGACTGAGACACGGCCCAGACTCCTACGGGAGGCAGCAGTGGGGAATCTTAGACAATGGGCGAAAGCCTGATCTAGCCATACCGCGTGAGCGATGAAGGCCTTAGGGTTGTAAAGCTCTTTCACCGGGGAAGATAAT…	D_0__Bacteria;D_1__Proteobacteria;D_2__Alphaproteobacteria;D_3__Rhodobacterales;D_4__Rhodobacteraceae;D_5__uncultured	0	9	0	0	4	0
ASV_309	TCAGAACGAACGCTGGCGGTAGGCTTAACACATGCAAGTCGAGCGGGGGCTTCGGCCCCAGCGGCGGACGGGTGAGTAACGCGTGGGAACGTGCCCAAAGGTACGGAACAACAGTTGGAAACGACTGCTAATACCGTATACGCCCTACGGGGGAAAGAATTTCGCCTTTGGATCGGCCCGCGTTGGATTAGGTAGTTGGTGGGGTAACGGCCTACCAAGCCGACGATCCATAGCTGGTTTGAGAGGATGATCAGCCACACTGGGACTGAGACACGGCCCAGACTCCTACGGGAGGCAGCAGTGGGGAATCTTAGACAATGGGCGAAAGCCTGATCTAGCCATACCGCGTGAGCGATGAAGGCCTTAGGGTTGTAAAGCTCTTTCACCGGGGAAGATAAT…	D_0__Bacteria;D_1__Proteobacteria;D_2__Alphaproteobacteria;D_3__Rhodobacterales;D_4__Rhodobacteraceae;D_5__uncultured	0	9	0	0	4	0
ASV_310	TCAGAGCGAACGCTGGCGGCGTACCTAACACATGCAAGTCGAACGAGGATCGTCGCTGTAGCAATACAGGGGCGGTCCTAGTGGCGCACGGGTGAGTAACACGTGGGTGACCTGCCCTCGAGACCGGGATACCCCTTCGAAAGGAGGGCTAATACCGGATACGCTCCTCGGGTTGCGAGATCCGGGGAGGAAAGGTGGCGCAAGCTGCCACTCTTGGAGGGGCCCGCGGCCTATCAGCTAGTTGGTGAGGTAACGGCTCACCAAGGCGACGACGGGTAGCTGGTCTGAGAGGACGACCAGCCACACGGGGACTGAGACACGGCCCCGACTCCTACGGGAGGCAGCAGTGGGGAATTTTCCGCAATGGGCGAAAGCCTGACGGAGTGACGCCGCGTGGGG…	D_0__Bacteria;D_1__Rokubacteria;D_2__NC10;D_3__Rokubacteriales;D_4__uncultured bacterium;D_5__;D_6__;D_7__;D_8__;D_9__;D_10__;D_11__;D_12__;D_13__;D_14__	0	7	0	6	0	0
ASV_311	TCAGGATGAACGCTAGCGGGAGGCTTAATACATGCAAGTCGTACGGTAACAGGTGTAGCAATACATGCTGACGAGTGGCGCACGGGTGAGGAACACGTACATAATCTGCCTCTGACTGGGGCATAGCCCTGGGAAACTAGGATTAATACCCCATAATATTGCGAAAAGGCATCTTTTTGCAATTAAACCTCCGGGGGTCAGAGATGAATGTGCGTCTGATTAGGTAGTTGGTAGGGTAACGGCCTACCAAGCCAACGATCAGTAGCTGGCGTGAGAGCGCGACCAGCCACACGGGAACTGAGACACGGTCCCGACTCCTACGGGAGGCAGCAGTAGGGAATATTGGACAATGGCTGAAAAGCTGATCCAGCCATCCCGCGTGAAGGCAGAAGGTCCTAT…	D_0__Bacteria;D_1__Bacteroidetes;D_2__Bacteroidia;D_3__Chitinophagales;D_4__37-13;D_5__uncultured soil bacterium;D_6__;D_7__;D_8__;D_9__;D_10__;D_11__;D_12__;D_13__;D_14__	0	4	0	0	3	6
ASV_312	TCAGGACGAACGCTGGCGGCGTGCTTAACACATGCAAGTCGTACGAGAACGAGGTAGCAATATCTCTAGTAAAGTGGCGCACGGGTGCGTAACACGTAAGTAACCTGCCTTTAGGTCTGGAATAACCCCGCGAAAGCGGGACTAATACCGGATGATGCAGCGGATCCGCATGGATATGTTGTTAAAGTCTATACGGCGCCTAAAGATGGGCTTGCGTCCGATTAGCTAGTTGGTAAGGTAACGGCTTACCAAGGCTACGATCGGTAGCTGGTCTGAGAGGATGATCAGCCACACTGGAACTGAGACACGGTCCAGACTCCTACGGGAGGCAGCAGTGAGGAATATTGGGCAATGCCCGCAAGGGTGACCCAGCAACGCCGCGTGGAGGATGAATGCCGT…	D_0__Bacteria;D_1__Bacteroidetes;D_2__Ignavibacteria;D_3__Ignavibacteriales;D_4__PHOS-HE36;D_5__uncultured bacterium;D_6__;D_7__;D_8__;D_9__;D_10__;D_11__;D_12__;D_13__;D_14__	0	2	0	0	11	0
ASV_313	TCAGGATGAACGCTGGCGGTATGCTTAACACATGCAAGTCGAACGGGATGCTTCGGCATCTAGTGGCGGACGGGTGAGTAACGCGTGAGAATCTACCTTCAGGTTGGGGACAACAGTTGGAAACGACTGCTAATACCCAATATGCCGAGAGGTGAAAGGCTTGCTGCCTGAGGAAGAGCTCGCGTCTGATTAGCTAGTTGGTTAGGTAAGAGCTGACCAAGGCGACGATCAGTAGCTGGTCTGAGAGGATGATCAGCCACACTGGGACTGAGACACGGCCCAGACTCCTACGGGAGGCAGCAGTGGGGAATTTTCCGCAATGGGGGCAACCCTGACGGAGCAATACCGCGTGAGGGACGAAGGCTTTTGGGTTGTAAACCTCTTTTCTCAAGGAAGAAT…	D_0__Bacteria;D_1__Cyanobacteria;D_2__Oxyphotobacteria;D_3__Leptolyngbyales;D_4__Leptolyngbyaceae	0	1	0	0	12	0
ASV_314	TCAGATTGAACGCTGGCGGCATGCCTTACACATGCAAGTCGAACGACGCCAGGGGCAACCCTGGCGAGTGGCGAACGGGTGAGTAATACATCGGAACGTGTCCTGTCGTGGGGGATAACCAGTCGAAAGATTGGCTAATACCGCATGAGATCGAAAGATGAAAGCGGGGGACCCGAGGGAAACTGAGGGCCTCGCGCGATTGGAGCGGCCGATGCCGGATTAGCTAGTTGGCGGGGTAATGGCCCACCAAGGCGACGATCCGTAGCTGGTTTGAGAGAACGACCAGCCACACTGGGACTGAGACACGGCCCAGACTCCTACGGGAGGCAGCAGTGGGGAATTTTGGACAATGGGCGCAAGCCTGATCCAGCCATGCCGCGTGTGTGAAGAAGGCCTTCG…	D_0__Bacteria;D_1__Proteobacteria;D_2__Gammaproteobacteria;D_3__Betaproteobacteriales;D_4__Nitrosomonadaceae;D_5__MND1;D_6__uncultured bacterium;D_7__;D_8__;D_9__;D_10__;D_11__;D_12__;D_13__;D_14__	0	13	0	0	0	0
ASV_315	TCAGATTGAACGCTGGCGGCATGCCTTACACATGCAAGTCGAACGGTAACAGGCCTTTCGGGGTGCTGACGAGTGGCGAACGGGTGAGTAATGCATCGGAACGTGTCCAGTGGTGGGGGATAACCCCGAGAAATCGGGGCTAATACCGCATGAGCCCGAGAGGGGAAAGCGGGGGACCTGATGAGGGCCTCGCGCGACTGGAGCGGCCGATGTCCGATTAGCTGGTTGGTGGGGTAAAGGCCCACCAAGGCGACGATCGGTAGCGGGTCTGAGAGGACGGCCCGCCACACTGGGACTGAGACACGGCCCAGACTCCTACGGGAGGCAGCAGTGGGGAATTTTGGACAATGGGCGAAAGCCTGATCCAGCCATGCCGCGTGCGGGAAGAAGGCCTTCGGG…	D_0__Bacteria;D_1__Proteobacteria;D_2__Gammaproteobacteria;D_3__Betaproteobacteriales;D_4__Hydrogenophilaceae;D_5__uncultured;D_6__nitrifying bacterium enrichment culture;D_7__;D_8__;D_9__;D_10__;D_11__;D_12__;D_13__;D_14__	0	0	6	7	0	0
ASV_316	TCAGATTGAACGCTGGCGGCGTGCCTAACACATGCAAGTCGAGCGGCAGCGCGGGGGCAACCCTGGCGGCGAGCGGCGGACGGGTGAGCAATGTTTGGGAATCTGCCTATTAGTGGGGGACAACCCGGGGAAACTCGGGCTAATACCGCATACGCACTACGGTGGAAAGCCGGGGACCGCAAGGCCTGGCGCTAATAGATGAGCCCAAATCGGATTAGCTAGTTGGTGAGGTAATGGCTCACCAAGGCGACGATCCGTAGCTGGTCTGAGAGGACGACCAGCCACACCGGAACTGAGACACGGTCCGGACTCCTACGGGAGGCAGCAGTGGGGAATATTGGACAATGGGCGAAAGCCTGATCCAGCGACGCCGCGTGGGTGAAGAAGGCCTGCGGGTTG…	D_0__Bacteria;D_1__Proteobacteria;D_2__Gammaproteobacteria;D_3__Steroidobacterales;D_4__Steroidobacteraceae;D_5__Steroidobacter	0	0	0	0	13	0
ASV_317	TCAGAATGAACGCTGGCGGCGTGCTTAACACATGCAAGTCGAACGTGAAAGTCCTTCGGGATGAGTAAAGTGGCGAACGGGTGCATAACGCGTGAGAATCTACCCTTGGGTGAAGGATACCTTGGAGAAATCCAGGCTAATACTGCATAAGCCGGGAAACCGGGAAAGGTGGCCTCTTGCTACCGCGCAAGGATGAGCTCGCGTACTATTAGCTAGTTGGTAGGGTAAAGGCCTACCAAGGCGAAGATGGTTAGCCGGCCTGAGAGGGTGTACGGCCACAATGGGACTGAGATACGGCCCATACTCCTACGGGAGGCAGCAGTGGGGAATATTGCACAATGGGCGCAAGCCTGATGCAGCGACGCCGCGTGGAGGATGAAGGTTTTCGGATTGTAAACT…	D_0__Bacteria;D_1__Dependentiae;D_2__Babeliae;D_3__Babeliales;D_4__uncultured bacterium;D_5__;D_6__;D_7__;D_8__;D_9__;D_10__;D_11__;D_12__;D_13__;D_14__	0	0	0	0	13	0
ASV_318	TCAGAATGAACGCTGGCGGCGTGCTTAACACATGCAAGTCGTGCGCGAAGGTGGCTTCGGTCACCGGAGAGCGGCGAACGGGTGAGTAACACGTGGGTGATCTGCCTGGAAGCGGGGGATAACCTGGGGAAACTCGGGCTAACACCGCATACGTTCTCTGTGATGCGTCATGGAGAAGAAAACCGGCCTCTACTTGTAAGCTGGTGCTTCCAGAGGAGCCCGCGGCTGATTAGCTAGTTGGTGAGGTAATAGCTCACCAAGGCGACGATCAGTAGCCGGCCTGAGAGGGTGATCGGCCACACTGGGACTGAGACACGGCCCAGACTCCTACGGGAGGCAGCAGTGGGGAATATTGGACAATGGGCGCAAGCCTGATCCAGCAACGCCGCGTGGAGGACG…	D_0__Bacteria;D_1__Acidobacteria;D_2__Thermoanaerobaculia;D_3__Thermoanaerobaculales;D_4__Thermoanaerobaculaceae;D_5__Subgroup 10;D_6__uncultured soil bacterium;D_7__;D_8__;D_9__;D_10__;D_11__;D_12__;D_13__;D_14__	0	0	0	0	13	0
ASV_319	TCAGGACGAACGCTGGCGGCGTGCTTAACACATGCAAGTCTACGAGAACGAGGTAGCAATATCTTTAGTAAAGTGGCGCACGGGTGAGTAACACGTAAGCAATCTACCTTTGGGTCTGGAATAACTTCGAGAAATCGAGGCTAATACCGGATAATGCAGCGGATCCGCATGGATATGTTGTTAAAGTTTGCGTAATGCCTAAAGATGAGCTTGCGTCTGATTAGCTAGTTGGTGAGGTAACTGCCCACCAAGGCTACGATCAGTAGCTGGTCTGAGAGGATGATCAGCCACACTGGAACTGAGACACGGTCCAGACTCCTACGGGAGGCAGCAGTGAGGAATATTGGGCAATGCCCGCAAGGGTGACCCAGCAACGCCGCGTGGAGGATGAATGTCGTA…	D_0__Bacteria;D_1__Bacteroidetes;D_2__Ignavibacteria;D_3__Ignavibacteriales;D_4__PHOS-HE36;D_5__uncultured bacterium;D_6__;D_7__;D_8__;D_9__;D_10__;D_11__;D_12__;D_13__;D_14__	0	0	0	0	7	6
ASV_320	TCAGGACGAACGCTGGCGGCGTGCTTAAGACATGCAAGTCGAGCGGGCTGTAGCAATACAGCTAGCGGCGGACGGGTGAGTAACACGTGGATAACCTGCCCTTTGTTCCGGGATAACAGGCCGAAAGGCCTGCTAATACGGGATAAGCTCACGGCCCCGCATGGGGCTGGGAGAAAAGGCGCTGCAAGGCGCTGACAGAGGAGGGGTCCGCGGCCCATTAGCTAGTTGGAGGGGTAACGGCCCACCAAGGCGACGATGGGTAGCCGGCCTGAGAGGGCGACCGGCCACACTGGGACTGAGACACGGCCCAGACTCCTACGGGAGGCAGCAGTCGGGAATTTTGCACAATGGCCGAAAGGCTGATGCAGCAACGCCGCGTGAGTGAAGAAGGCCTTCGGG…	D_0__Bacteria;D_1__Firmicutes;D_2__Clostridia;D_3__Clostridiales;D_4__Family XVIII;D_5__Symbiobacterium;D_6__uncultured bacterium;D_7__;D_8__;D_9__;D_10__;D_11__;D_12__;D_13__;D_14__	0	0	0	0	13	0
ASV_321	TCAGATTGAACGCTGGCGGCATGCCTTACACATGCAAGTCGAACGGTAACGCGGGGCAACCTGGCGACGAGTGGCGAACGGGTGAGTAACGCATCGGAACGTGCCCAGTAGTGGGGGATAGCCCGGCGAAAGCCGGATTAATACCGCATACGACCTACGGGTGAAAGCGGGGGACCGCAAGGCCTCGTGCTATTGGAGCGGCCGATGTCAGATTAGGTAGTTGGTGGGGTAAAGGCCTACCAAGCCGACGATCTGTAGCTGGTCTGAGAGGACGACCAGCCACACTGGGACTGAGACACGGCCCAGACTCCTACGGGAGGCAGCAGTGGGGAATTTTGGACAATGGGCGCAAGCCTGATCCAGCCATGCCGCGTGCGGGATGAAGGCCTTCGGGTTGTA…	D_0__Bacteria;D_1__Proteobacteria;D_2__Gammaproteobacteria;D_3__Betaproteobacteriales;D_4__Burkholderiaceae;D_5__Ideonella;D_6__uncultured bacterium;D_7__;D_8__;D_9__;D_10__;D_11__;D_12__;D_13__;D_14__	0	0	0	0	13	0
ASV_322	TCAGAACGAACGTTGGCGGCGTGGATTAGGCATGCAAGTCGAGCGAGGACTGGGGGCAACTCCAGAGCCGAGCGGCGTAAGGGGCAGTAAGGTATGGGTTACGTACCCTCGGATCGGGGATAGCTACGGGAAACTGTAAGTAATACCCGATAATGTCGAGAGACCAAAGATTTATCGTCCGGGGAGCGGCTCATATGCTATTAGCTAGTTGGTGGGGTAATGGCCCACCAAGGCGAAGATGGCTAGCGGGTGTGAGAGCACGACCCGCGCCACTGGCACTGAGACACTGGCCAGACACCTACGGGTGGCTGCAGTCGAGGATCTTCGGCAATGAGCGCAAGCTTGACCGAGCGACGCCGCGTGCGGGATGAAGGCCTTCGGGTTGTAAACCGCTTTGGT…	D_0__Bacteria;D_1__Planctomycetes;D_2__Planctomycetacia;D_3__Gemmatales;D_4__Gemmataceae;D_5__uncultured;D_6__uncultured bacterium;D_7__;D_8__;D_9__;D_10__;D_11__;D_12__;D_13__;D_14__	0	0	0	0	0	13
ASV_323	TCAGGATGAACGCTAGCGGAAGGCCTAATACATGCAAGTTGAACGTGCTAGCAATAGTAACGTAGCGGACGGGTGCGTAACGCGTATGGAACTTACCTATAAGTGGGGGATATACTATGGAAACGTAGTGCAATACCCCATAGATTCTATTGGTTGCATGATTGATAGAATAAAGGCTATTAGTCGCTTATAGATAGCCATGCGTCCCATTAGCTAGTTGGTATGGTAACGGCGTACCAAGGCGACGATGGGTAACTGGTCTGAGAGGATGATCAGTCACACTGGAACTGAGACACGGTCCAGACTCCTACGGGAGGCAGCAGTAGGGAATATTGGGCAATGGGCGAAAGCCTGACCCAGCCATTCCGCGTGCAGGAAGAAGGTTCTCTGAATTGTAAA…	D_0__Bacteria;D_1__Bacteroidetes;D_2__Bacteroidia;D_3__Chitinophagales;D_4__uncultured	0	0	0	0	0	13
ASV_324	TCAGGATGAACGCTGGCGGTATGCCTAACACATGCAAGTCGAACGGACCTTCGGGTTAGTGGCGGACGGGTGAGTAACGCGTGAGAATCTGCCTTCAGGATGGGGACAACAGCGGGAAACTGCTGCTAATACCCAATATGCCGAGAGGTGAAAGAAATTCGCCTGAAGAGGAGCTCGCGTCTGATTAGTTAGTTGGTGGGGTAAAGGCCTACCAAGACGGCGATCAGTAGCTGGTCTGAGAGGATGAGCAGCCACACTGGGACTGAGACACGGCCCAGACTCCTACGGGAGGCAGCAGTGGGGAATTTTCCGCAATGGGCGAAAGCCTGACGGAGCAATACCGCGTGAGGGAGGAAGGCTTTTGGGTTGTAAACCTCTTTTCTTAGGGAAGAAGCAATG…	D_0__Bacteria;D_1__Cyanobacteria;D_2__Oxyphotobacteria;D_3__Nostocales	12	0	0	0	0	0
ASV_325	TCAGGATGAACGCTGGCGGCGTGCCTAACACATGCAAGTCGAACGGTCCTTCGGGACAGTGGCGCACGGGTGAGTAACACGTAGCTAATCTGCCCTCGAGAGTGGAATAACCACTGGAAACAGTGGCTAATACCGCATAAGCTCACGGACTGTAGAGGTCAGTGAGAAAAGGTTAAGGCGCTTGAGGATGAGGCTGCGGGTCATCAGCTAGATGGTGGGGTAAGAGCCTACCATGGCAACGACGACTAGGGGGCCTGAGAGGGTGACCCCCCACACTGGAACTGAGACACGGTCCAGACTCCTACGGGAGGCAGCAGTGAGGAATATTGCACAATGGGCGCAAGCCTGATGCAGCAACGCCGCGTGGGTGAAGAAGGGCTTCGGTCTGTAAAACCCTTT…	D_0__Bacteria;D_1__Chloroflexi;D_2__Anaerolineae;D_3__SBR1031;D_4__A4b	11	1	0	0	0	0
ASV_326	TCAGGACGAACGCTGGCGGCGTGCTTAACACATGCAAGTCGAGGGCGTGGAGCAATCCACGACCGGCGAACGGGTGCGTAACACGTGAGCGACCTGCCCGCTTGTGGGGGATAGCCGGCCCAACGGCCGGGTAATTCCGCATACGCTTTCGGGGCTGCCTGGTCTCGAAAGGAAAGCCGAAAGGCGCAGGTGGAGGGGCTCGCGGCCTATCAGCTAGTTGGCGGGGTAATGGCCCACCAAGGCAATGACGGGTAGCTGGTCTGAGAGGATGGCCAGCCACATTGGGACTGAGAAACGGCCCAGACTCCTACGGGAGGCAGCAGTGGGGAATCTTGCGCAATGGCCGAAAGGCTGACGCAGCGACGCCGCGTGGAGGATGAAGTCCTTCGGGGTGTAAAC…	D_0__Bacteria;D_1__Gemmatimonadetes;D_2__Gemmatimonadetes;D_3__Gemmatimonadales;D_4__Gemmatimonadaceae;D_5__uncultured	6	6	0	0	0	0
ASV_327	TCAGGATGAACGCTGGCGGCGTGCCTAACACATGCAAGTCGAACGGTCAGAGTATTTCGGTATTCTGATAGTGGCGAACGGGTGAGTAACACGTTGGTGACCTACCCTAAAGTGGGGGACAACTCCTCGAAAGAGGAGCTAATACCCCAGAAGTCTAAAGGTTTAGACGCTTTAGACTAAAGTTCGTAAGAATGCTTTAGGAGGGGCCTGCGGGCTATCAGCTAGTTGGTGAGGTAAGGGCTCACCAAGGCGAAGACGGCTAGGGGGCGTGAGAGCGTGACCCCCCACAAGGGAACTGAGAAACGGTCCCTACTCCTACGGGAGGCAGCAGTGAGGAATATTGAGCAATGGGCGGAAGCCTGACTCAGCAACGCCGCGTGGATGATGAAGGCCTTCGGG…	D_0__Bacteria;D_1__Chloroflexi;D_2__Anaerolineae;D_3__Ardenticatenales;D_4__uncultured	5	5	0	0	1	1
ASV_328	TCAGAACGAACGCTGGCGGCGTGCTTAACACATGCAAGTCGAACGAGAAAGTCCCTTCGGGGATGAGTAGAGTGGCGCACGGGTGAGTAACACGTGAGTAATCTACCTTTCAGTTGGGGATAACATCGCGAAAGCGATGCTAATACCGAATGACCTTTTTCTCTGTAAACAGAGAAAAAGGAAAGATGGCCTCTCCATGGAAGCTATCGCTGGAAGATGAGCTCGCGGACCATTAGCTAGTTGGTAGGGTAATGGCCTACCAAGGCGACGATGGTTAGCCGGCCTGAGAGGGTGACCGGCCACACTGGCACTGAGACACGGGCCAGACTCCTACGGGAGGCAGCAGTGGGGAATATTGCGCAATGGGGGCAACCCTGACGCAGCAACGCCGCGTGTGGG…	D_0__Bacteria	1	10	0	0	1	0
ASV_329	TCAGAACGAACGCTGGCGGCGTGGATAAGACATGCAAGTCGAGCGCGAATTTACCTGTAGCAATACAGGTAAGTTTGAGCGGCGCAAGGGTGCGTAACACGTGGGTAATTTGCCGTAGAGTTGGGGATAACTCGCTGAAAGGCGAGCTAATACCGGATGTGGTTTTGGAGTGGCATCACTCTGCAACTAAAGCTGGGGATCGTAAGACCTGGCGCTCTATGATAAGCCCGCGGCCTATCAGCTAGTTGGTGCGGTAACGGCGCACCAAGGCTAAGACGGGTAGCTGGTCTGAGAGGACGACCAGCCACACTGGAACTGAGACACGGTCCAGACACCTACGGGTGGCAGCAGTCGAGAATTTTTCTCAATGGGCGCAAGCCTGAAGGAGCGACGCCGCGT…	D_0__Bacteria;D_1__Verrucomicrobia;D_2__Verrucomicrobiae;D_3__Pedosphaerales;D_4__Pedosphaeraceae;D_5__uncultured soil bacterium;D_6__;D_7__;D_8__;D_9__;D_10__;D_11__;D_12__;D_13__;D_14__	1	0	0	0	11	0
ASV_330	TCAGAGTGAACGCTGGCGGCAGGCCTAACACATGCAAGTCGAGCGGCAGCGCGGGGGCAACCCTGGCGGCGAGCGGCGGACGGGTGAGGAATTCGTCGGAATCTGCCTTTTTGTGGGGGATAACGTAGGGAAACTTACGCTAATACCGCATACGTCCTACGGGAGAAAGTGGGGGACCGCAAGGCCTCACGCAGAAAGATGAGCCGACGACCGATTAGCTAGTTGGTGGGGTAAAGGCCCACCAAGGCGACGATCGGTAGCTGGTCTGAGAGGATGATCAGCCACACTGGGACTGAGACACGGCCCAGACTCCTACGGGAGGCAGCAGTGGGGAATATTGGACAATGGGCGCAAGCCTGATCCAGCCATGCCGCGTGTGTGAAGAAGGCCTTCGGGTTG…	D_0__Bacteria;D_1__Proteobacteria;D_2__Gammaproteobacteria;D_3__Xanthomonadales;D_4__Xanthomonadaceae;D_5__Silanimonas;D_6__Silanimonas lenta DSM 16282;D_7__;D_8__;D_9__;D_10__;D_11__;D_12__;D_13__;D_14__	0	10	0	0	0	2
ASV_331	TCAGAACGAACGCTGGCGGCGTGGCTAAGACATGCAAGTCGTACGATACACTTGTAGCAATATGAGTGTATAGTGGCGGACGGGTGAGTAATGAATAGGTAACGTACCCCGGGCACAGGGATAACGTCGGGCGCAAGCCCTTTGCGAAAGTGACGGTAATACCTGGTGATGTCAACGGTGGGCATCCATTGTTGACCATAAGGTGGGGACCTTCGGGCCTACCGGCCTGGGAGCGGCCTATTTCCTATCAGCTAGTTGGTGAGGTAACGGCTCACCAAGGCGACGACGGGTAGCCGGACTGAGAGGTTGTTCGGCCACATCGGGACTGAGACACTGCCCGGACATCTACGGATGGCTGCAGTAACGAATATTCCGCAATGGGCGCAAGCCTGACGGAGC…	D_0__Bacteria;D_1__Planctomycetes;D_2__Phycisphaerae;D_3__S-70;D_4__uncultured bacterium;D_5__;D_6__;D_7__;D_8__;D_9__;D_10__;D_11__;D_12__;D_13__;D_14__	0	9	0	0	1	2
ASV_332	TCAGAGCGAACGCTGGCGGCGTGCTTAACACATGCAAGTCGAACGGGAGTTTTCGTAGCAATACGGAAACCACCCGTGGCGGACGGGTGCGTAACACGTGGGCAACCTGCCCGGGAATGGGGAATAACCCGCCGAAAGGCGGGCTAATACCGCATAACATCCCAGTCGCTTCGGTGATAGGGATCAAAGCCCGCAAGGGCGTTTCCGGAGGGGCCCGCGCCCGATTAGCTAGTTGGCGGGGTAACGGCCCACCAAGGCTGAGATCGGTAGCCGGTCTGAGAGGACGATCGGCCACACTGGAACTGAGACACGGTCCAGACTCCTACGGGAGGCAGCAGTGGGGAATCTTGCGCAATGGGCGAAAGCCTGACGCAGCGACGCCGCGTGAGGGATGAAGCT…	D_0__Bacteria;D_1__Acidobacteria;D_2__Acidobacteriia;D_3__Subgroup 2;D_4__uncultured bacterium;D_5__;D_6__;D_7__;D_8__;D_9__;D_10__;D_11__;D_12__;D_13__;D_14__	0	9	0	0	0	3
ASV_333	TCAGAATGAACGTTGGCGGCGTGGATTAGGCATGCAAGTCGCGCGACAAGGTTCCTTCGGGGACCGGAGGAGCGGCAAACGGGGTAGTAAGGCATCGGAACGTACCCTCCAGTCGGGGATAGCGGCGGGAAACTGCCGGTAATACCCGATGATCTCTGGCGAGCAAAGGTCCGCCGCTGGGGGAGCGGCCGATGTGGTATCAGGTTGTTGGCGGGGTAATGGCCCACCAAGCCTAAGACGCCTAGGGGGTGTGAGAGCACGACCCCCACCACTGGGACTGAGATACTGCCCAGACACCTACGGGTGGCTGCAGTCGAGAATCTTCGGCAATGGGCGCAAGCCTGACCGAGCGACGCCGCGTGCGGGATGAAGGCCCTTGGGTTGTAAACCGCTGTCAGG…	D_0__Bacteria;D_1__Planctomycetes;D_2__Planctomycetacia;D_3__Planctomycetales;D_4__Rubinisphaeraceae;D_5__SH-PL14;D_6__uncultured bacterium;D_7__;D_8__;D_9__;D_10__;D_11__;D_12__;D_13__;D_14__	0	12	0	0	0	0
ASV_334	TCAGAACGAACGCTGGCGGCGTGGATAAGACATGCAAGTCGAGCGGGACACTATGAGTAGCAATATTCGTAGTGTTCAGCGGCGAAAGGGTGCGTAACACGTGGGTAATTTGCCGCAGAGCCGGGGATAACTCGCTGAAAGGCGAGCTAATACCGGATGTGGTTGGCTGGTGGCATCATTGGCCAACTGAAGTTGGGGACCTGCAAAGGCCTGACGCTCTGCGATAAGCCCGCGGCCTATCAGCTAGTTGGCGGGGTAACGGCCCACCAAGGCGAAGACGGGTAGCTGGTCTGAGAGGACGACCAGCCACACTGGAACTGAGACACGGTCCAGACACCTACGGGTGGCAGCAGTCGAGAATTTTTCTCAATGGGGGAAACCCTGAAGGAGCGACGCCGC…	D_0__Bacteria;D_1__Verrucomicrobia;D_2__Verrucomicrobiae;D_3__Pedosphaerales;D_4__Pedosphaeraceae;D_5__uncultured bacterium;D_6__;D_7__;D_8__;D_9__;D_10__;D_11__;D_12__;D_13__;D_14__	0	6	0	0	6	0
ASV_335	TCAGAACGAACGTTGGCGGCGTGGATTAGGCATGCAAGTCGAGCGAATCCCAGCAATGGGGGAAGCGGCGTAAGGGGCAGTAAGGCGTGGGTACCTACCCGGGGGTCGGGGATAGCCCGTCGAGAGACGGGGTAATACCCGATGACCTCGTGAGAGCAAAGTTGCGACGCCCCCGGAGGGGCCCACGTGGTATCAGCTAGTTGGTGGGGTGACGGCCCACCAAGGCGGAGACGCCTAGCGGGTGTGAGAGCACGACCCGCGCCACCGGCACTGAGACACTGGCCGGACACCTACGGGTGGCTGCAGTCGAGGATCTTCGGCAATGGGGGCAACCCTGACCGAGCGACGCCGCGTGGGCGACGAAGGCCTTCGGGTTGTAAAGCCCTGTCGAGGGGGAGA…	D_0__Bacteria;D_1__Planctomycetes;D_2__Planctomycetacia;D_3__Gemmatales;D_4__Gemmataceae;D_5__Gemmata;D_6__uncultured bacterium;D_7__;D_8__;D_9__;D_10__;D_11__;D_12__;D_13__;D_14__	0	1	0	0	2	9
ASV_336	TCAGGACGAACGCTGGCGGCGTGCCTAACACATGCAAGTCAAGGGGTAGCAATACCACTGGCGCACGGGTGAGTAACGCGTAGATAATCTGCCCTTATCCCCGGAATAACGCCGAGAAATTGGTGCTAAAAACGGATGAGGCACAATGTGTCAAATGCAAAGGATAAGGATGAGTCTGCGTCTGATTAGCTAGTTGGTAAGGTAATGGCTTACCAAGGCAACGATCAGTAGCTGGTCTGAGAGGACGATCAGCCACACTGGAACTGAGACACGGTCCAGACTCCTACGGGAGGCAGCAGTGAGGAATTTTGCACAATGGAGGAAACTCTGATGCAGCGACGCCGTGTGAGGGACGAAAGGGCTTTGCCCTGTAAACCTCTGTCGGACGGGAAAAAAAGT…	D_0__Bacteria;D_1__Bacteroidetes;D_2__Ignavibacteria;D_3__OPB56;D_4__uncultured bacterium;D_5__;D_6__;D_7__;D_8__;D_9__;D_10__;D_11__;D_12__;D_13__;D_14__	0	0	12	0	0	0
ASV_337	TCAGGACAAACGCTGGCGGAATGTATTAGGCATGCAAGTCGTACGAGCCTTCGGGCTAGTGGCGAACGGGTGAGTAACACGTGGGTAACCTGCCCCGTAGTGGGGAATAACTCCTCGAAAGGGGAGCTAATACCGCATAAGACCCCCGGTGAGAGTCCGGGTGGTGAAAGCTCCGGCGCTACGGGAGGGGCCCGCGGCCGATTAGCTAGTTGGTGGGGTAATGGCCTACCAAGGCGACGATCGGTAGCTGGTCTGAGAGGACGATCAGCCACACGGGGACTGAGATACGGCCCCGACTCCTACGGGAGGCAGCAGCTAAGAATCTTGCGCAATGGGCGAAAGCCTGACGCAGCAATTCCGCGTGGAGGACGAAGGCCTTCGGGTTGTAAACTCCTTTTG…	D_0__Bacteria;D_1__Chloroflexi;D_2__OLB14;D_3__uncultured bacterium;D_4__;D_5__;D_6__;D_7__;D_8__;D_9__;D_10__;D_11__;D_12__;D_13__;D_14__	0	0	12	0	0	0
ASV_338	TCAGAACGAACGTTGGCGGCGTGGATTAGGCATGCAAGTCGAGGGAATCCCAGCAATGGGGGAACCGGCGTAAGGGGCAGTAAGGCATGGGTAACCTACCCCGAGGTCCGGGATAGCCATCAGAAATGGTGGGTAATACCGGATGAACTCGTGAGAGCAAAGGTCCGCCGCCTCGGGAGGGGCCCATGTGGTATTAGCTAGTTGGTAGGGTAATGGCCTACCAAGGCGAAGATGCCTAGCGGGTGTGAGAGCACGACCCGCGCCACTGGCACTGAGACACTGGCCAGACACCTACGGGTGGCTGCAGTCGAGAATCTTCGGCAATGGGCGCAAGCCTGACCGAGCGACGCCGCGTGCGCGATGAAGGCCTTCGGGTTGTAAAGCGCTGTCGAGGGGAGG…	D_0__Bacteria;D_1__Planctomycetes;D_2__Planctomycetacia;D_3__Gemmatales;D_4__Gemmataceae;D_5__Gemmata;D_6__uncultured eubacterium env.OPS 16;D_7__;D_8__;D_9__;D_10__;D_11__;D_12__;D_13__;D_14__	0	0	11	1	0	0
ASV_339	TCAGAACGAACGCTGGCGGCGTGCCTAACACATGCAAGTCGAGCGGGAAAGCGGGGGCAACCCCGCGAGTACAGCGGCGAACGGGTGAGTAACACGTAGGTAACCTGCCCCTAGGACTTGGGATAACCTGCCGAAAGGCGGGCTAATACTAGATAAGACCAGGGGAGCTCCGGCTCCTGCGGTAAAAGGTGGCCTCTGCTTGCAAGCTACCGCCTAGGGATGGGCCTGCGGGCCATTAGCTAGTTGGTGGGGTAACGGCTCACCAAGGCTACGATGGCTAGCTGGTCTGAGAGGATGGCCAGCCACACTGGGACTGAGACACGGCCCAGACTCCTACGGGAGGCAGCAGTGGGGAATATTGCGCAATGGGCGAAAGCCTGACGCAGCGACGCCGCGTGG…	D_0__Bacteria;D_1__Proteobacteria;D_2__Deltaproteobacteria	0	0	8	4	0	0
ASV_340	TCAGAATGAACGCTGGCGGCGTGGATTAGGCATGCAAGTCGAACGGGCATTAGCAATAGTGTCAGTGGCGACCTGGTCAGTACAAATTGGGTTACGTGCCCGGAAGTGGGGGATAACGCCGAGAAATCGGCGCTAATACCGCATGTGGACGAAAGTCTAAAGCAGCAGTGCGCTTCCGGATCGGCCCAATCCTCATTAGCTAGTTGGCGGTGTAAAGGACCACCAAGGCTTCGATGAGTAGGCGACGTGAGAGCGCGACCGCCGACACGAGGACTGAGATACGGCCTCGACTCCTACGGGGGGCAGCAGTCTAGAAGCTTCGTCAATGGGCGAAAGCCTGAACGAGCGACGCCGCGTGTGGGATGAAGCCCCTTGGGGTGTAAACCACTTTCGACTGGG…	D_0__Bacteria;D_1__BRC1	0	0	0	1	0	11
ASV_341	TCAGATTGAACGCTGGCGGCATGCCTTACACATGCAAGTCGAACGGTAACGCGGGGCAACCTGGCGACGAGTGGCGAACGGGTGAGTAATGCATCGGAACGTGCCCAGTAGTGGGGGATAGCCCGGCGAAAGCCGGATTAATACCGCATACGACCTACGGGTGAAAGCGGGGGACCGCAAGGCCTCGCGCTATTGGAGCGGCCGATGTCAGATTAGGTAGTTGGTGGGGTAAAGGCCTACCAAGCCGACGATCTGTAGCTGGTCTGAGAGGACGACCAGCCACACTGGGACTGAGACACGGCCCAGACTCCTACGGGAGGCAGCAGTGGGGAATTTTGGACAATGGGCGCAAGCCTGATCCAGCCATGCCGCGTGCGGGATGAAGGCCTTCGGGTTGTA…	D_0__Bacteria;D_1__Proteobacteria;D_2__Gammaproteobacteria;D_3__Betaproteobacteriales;D_4__Burkholderiaceae;D_5__Ideonella;D_6__uncultured bacterium;D_7__;D_8__;D_9__;D_10__;D_11__;D_12__;D_13__;D_14__	0	0	0	0	12	0
ASV_342	TCAGAATCAACGCTGGCGGCGCGCCTAACACATGCAAGTCGAACGAGAAAGGGGAGCGATCCCTGAGTAAAGTGGCGCACGGGTGAGTAACACGTGGGTCATCCACCCTTTGGCGGGGAATAACCCTGGGAAACCGGGGCTAATACCGCATAAGTCCGAGAGGAGAAAGTCGCAAGACGCCGAAGGAGGAGCCCGCGCCCGATTAGCTAGTTGGTGAGGTAAAAGCTCACCAAGGCGACGATCGGTAGCCGGCCTGAGAGGGCACACGGCCACACTGGCACTGAAACACGGGCCAGACTCCTACGGGAGGCAGCAGTGGGGAATCTTGCACAATGGGGGAAACCCTGATGCAGCGACGCCGCGTGAACGATGAAGCCCTTCGGGGTGTAAAGTTCTTTC…	D_0__Bacteria;D_1__Acidobacteria;D_2__Acidobacteriia;D_3__Solibacterales;D_4__Solibacteraceae (Subgroup 3);D_5__Paludibaculum;D_6__uncultured bacterium SHA-18;D_7__;D_8__;D_9__;D_10__;D_11__;D_12__;D_13__;D_14__	0	0	0	0	7	5
ASV_343	TCAGAGCGAACGTTAGCGGCGGGCTTAACACATGCAAGTCGAGCGAGAAAGGGGCTTCGGTCCTGAGTACAGCGGCGGACGGGTGAGTAACACGTGGGTAATCTGCCCTTCGGTGGGGGACAACAGTCCGAAAGGACTGCTAATACCGCATACGTCTGCCAGGTCTGCGGACCTGGCAGGGAAAGCTGGCGCTCCGCAAGGAAGCTGGCGCTGAAGGAGGAGCCCGCGTCGCATCAGCTAGTTGGTGAGGTAATGGCTCACCAAGGCAAAAACGCGTAGCTGGTCTGAGAGGATGATCAGCCACACTGGGACTGAGACACGGCCCAGACTCCTACGGGAGGCAGCAGTGGGGAATATTGGACAATGGGCGCAAGCCTGATCCAGCCACGCCGCGTGAGT…	D_0__Bacteria;D_1__Proteobacteria;D_2__Deltaproteobacteria;D_3__Myxococcales;D_4__Haliangiaceae;D_5__Haliangium;D_6__uncultured bacterium;D_7__;D_8__;D_9__;D_10__;D_11__;D_12__;D_13__;D_14__	0	0	0	0	12	0
ASV_344	TCAGATTGAACGCTGGCGGCGTGCCTAACACATGCAAGTCGAGCGGTAACGCGGGGGCAACCCTGGCGACGAGCGGCGGACGGGTGAGTAACGCTTGGGAATCTGCCTGTTAGTGGGGGACAACCCGGGGAAACTCGGGCTAATACCGCATACGCACTACGGTGGAAAGCCGGGGACCGCAAGGCCTGGCGCTAACAGATGAGCCCAAGTCGGATTAGCTAGTTGGTAGGGTAATGGCCTACCAAGGCGACGATCCGTAACTGGTCTGAGAGGACGACCAGTCACACCGGAACTGAGACACGGTCCGGACTCCTACGGGAGGCAGCAGTGGGGAATATTGGACAATGGGGGAAACCCTGATCCAGCGACGCCGCGTGGGTGAAGAAGGCCTGCGGGTTG…	D_0__Bacteria;D_1__Proteobacteria;D_2__Gammaproteobacteria;D_3__Steroidobacterales;D_4__Steroidobacteraceae;D_5__Steroidobacter;D_6__uncultured bacterium;D_7__;D_8__;D_9__;D_10__;D_11__;D_12__;D_13__;D_14__	0	0	0	0	12	0
ASV_345	TCAGAACGAACGCTGGCGGCAGGCCTAACACATGCAAGTCGAGCGAGGACTTCGGTCCTAGCGGCGGACGGGTGAGTAACGCGTGGGAACGTGCCCAAAGGTACGGAATAGCCTCGGGAAACTGAGAGTAATACCGTATGTGCCCTACGGGGGAAAGATTTATCGCCTTTGGATCGGCCCGCGTTGGATTAGGTAGTTGGTGGGGTAATGGCCTACCAAGCCGACGATCCATAGCTGGTTTGAGAGGATGATCAGCCACACTGGGACTGAGACACGGCCCAGACTCCTACGGGAGGCAGCAGTGGGGAATCTTAGACAATGGGGGAAACCCTGATCTAGCCATGCCGCGTGAGCGATGAAGGCCCTAGGGTTGTAAAGCTCTTTCAGTGGGGAAGATAA…	D_0__Bacteria;D_1__Proteobacteria;D_2__Alphaproteobacteria;D_3__Rhodobacterales;D_4__Rhodobacteraceae;D_5__uncultured	0	0	0	0	12	0
ASV_346	TCAGATTGAACGCTGGCGGCATGCCTTACACATGCAAGTCGAACGGTAACGCGGGGGCAACCCTGGCGACGAGTGGCGAACGGGTGAGTAACGCATCGGAACGTGCCCAGTAGTGGGGGATAGCCCGGCGAAAGCCGGATTAATACCGCATACGACCTACGGGTGAAAGCGGGGGACCGCAAGGCCTCGCGCTATTGGAGCGGCCGATGTCCGATTAGCTAGTTGGTGGGGTAAAGGCCCACCAAGGCGACGATCGGTAGCTGGTCTGAGAGGACGACCAGCCACACTGGGACTGAGACACGGCCCAGACTCCTACGGGAGGCAGCAGTGGGGAATTTTGGACAATGGGCGAAAGCCTGATCCAGCCATGCCGCGTGCGGGAAGAAGGCCTTCGGGTTG…	D_0__Bacteria;D_1__Proteobacteria;D_2__Gammaproteobacteria;D_3__Betaproteobacteriales;D_4__Burkholderiaceae;D_5__uncultured;D_6__uncultured prokaryote;D_7__;D_8__;D_9__;D_10__;D_11__;D_12__;D_13__;D_14__	0	0	0	0	0	12
ASV_347	TCAGGATGAACGCTAGCGGCAGGCCTAATACATGCAAGTCGAGGGGTAACGGGTGTAGCAATACATGCCGACGACCGGCGAACGGGTGCGTAACACGTATGGAATCTGCCCCTGACACGGGGATAGCCCCCGGAAACGGGGATTAATACCCGATAGGATATCAAGAGGCATCTATTGATATTGAAAGCTGAGGCGGTCAGGGATGACCATGCGTCCGATTAGCTGGTTGGTGAGGTAACGGCTCACCAAGGCGACGATCGGTAGGGGTTCTGAGAGGAAGATCCCCCACACGGATACTGAGACACGGATCCGACTCCTACGGGAGGCAGCAGTAAGGAATATTGGACAATGCCCGGAAGGGTGATCCAGCCATGCCGCGTGCAGGAAGAAGGCCCTATG…	D_0__Bacteria;D_1__Bacteroidetes;D_2__Bacteroidia;D_3__Sphingobacteriales;D_4__env.OPS 17;D_5__uncultured bacterium;D_6__;D_7__;D_8__;D_9__;D_10__;D_11__;D_12__;D_13__;D_14__	0	0	0	0	0	12
ASV_348	TCAGGATGAACGCTGGCGGCGTGCCTAATACATGCAAGTCGAACGGAGACATTAGCAATAGTGTCTTAGTGGCGAACGGGTGAGTAACGCGTTGGTGACCTGCCCCAAAGTGTGGGATAACAGTCCGAAAGGATTGCTAATACCGCATGTGGTTTTCGGAATTAGAAACCGATTTCTAAAGGAGTAATCCGCTTTGGGAGGGGCCTGCGTCCCATCAGCTAGTTGGTAGGGTAATGGCCTACCAAGGCTTCGACGGGTAAGGGGCCTGAGAGGGTGGCCCCTCACAATGGAACTGAAACACGGTCCATACACCTACGGGTGGCAGCAGTAGGGAATATTGGGCAATGGGCGAAAGCCTGACCCAGCAACGCCGCGTGTACGATGAAGGTCTTCGGATCG…	D_0__Bacteria;D_1__Chloroflexi;D_2__Anaerolineae;D_3__Anaerolineales;D_4__Anaerolineaceae;D_5__uncultured;D_6__uncultured prokaryote;D_7__;D_8__;D_9__;D_10__;D_11__;D_12__;D_13__;D_14__	0	0	0	0	0	12
ASV_349	TCAGGATGAACGCTAGCGGCAGGCCTAATACATGCAAGTCGAGGGGTAACGGGTGTAGCAATACATGCCGACGACCGGCGAACGGGTGCGTAACACGTATGGAATCTGCCCCTGACACGGGGATAGCCCCCGGAAACGGGGATTAATACCCGATAGGATATCAAGAGGCATCTATTGATATTGAAAGCTGAGGCGGTCAGGGATGACCATGCGTCCGATTAGCTGGTTGGTGAGGTAACGGCTCACCAAGGCGACGATCGGTAGGGGTTCTGAGAGGAAGATCCCCCACACGGATACTGAGACACGGATCCGACTCCTACGGGAGGCAGCAGTAAGGAATATTGGACAATGCCCGGAAGGGTGATCCAGCCATGCCGCGTGCAGGAAGAAGGCCCTATG…	D_0__Bacteria;D_1__Bacteroidetes;D_2__Bacteroidia;D_3__Sphingobacteriales;D_4__env.OPS 17;D_5__uncultured bacterium;D_6__;D_7__;D_8__;D_9__;D_10__;D_11__;D_12__;D_13__;D_14__	0	0	0	0	0	12
ASV_350	TCAGGATAAACGCTGGCGGCGTGCCTAACCCATGCAAGTCGGACGATCCCGCAAGGGAGAGTGGCGGAAGGGTGAGTAACACGTAGAAATCTGCCTCGTCGGAGGGAATAACCCCGCGAAAGCGGGGCTAATACCCAAGAAGATCTGCAAAGATCAGAGTCCGCAAGGGCCCGGCGAGAGGAGTCTGCGGCCCATCAGCTCGTTGGTGGGGTAATGGCCTACCAAGGCTACGACGGGTAGGGGGTCTGAGAGGATGTCCCCCCACACTGGAACTGAAACACGGTCCAGACGCCTACGGGTGGCAGCAGGGAGGAATATTGGACAATGGGGGAAACCCCGATCCAGCAACGCCGCGTGAGGGAAGAAGGCCTTCGGGTTGTAAACCTCTTTTAAGGGAGA…	D_0__Bacteria;D_1__Chloroflexi;D_2__Anaerolineae;D_3__RBG-13-54-9;D_4__hot springs metagenome;D_5__;D_6__;D_7__;D_8__;D_9__;D_10__;D_11__;D_12__;D_13__;D_14__	4	7	0	0	0	0
ASV_351	TCAGATTGAACGCTGGCGGCATGGCTAAAACATGCAAGTCGAACGAGAACCCCGCAAGGGGGGACAGTGGCGGAAGGGTTAGTAATACCATCGAACGTACCCCGAGGTGAGGGATAGGCATGGGAAACTGTGCGTAATACCTCATGATCTCCAAGGAGCAAAGGCTTGCCGCCTTGGGAGCGGCGATGGTCCTATCAGGTAGTTGGCGGGGTAATGGCCCACCAAGCCGAAGACGGGTAGCGGGTGTGAGAGCACGGCCCGCAACATCGGGACTGAGACACTGCCCGGACTCCTACGGGAGGCTGCAGTAACGAATATTCCGCAATGCGCGAAAGCGTGACGGAGCAATGCCGCGTGCAGGATGAAGCAGCTTCGCTGTGTAAACTGCTGTCAGGGGCT…	D_0__Bacteria;D_1__Planctomycetes;D_2__Phycisphaerae;D_3__Phycisphaerales;D_4__Phycisphaeraceae;D_5__SM1A02;D_6__uncultured bacterium;D_7__;D_8__;D_9__;D_10__;D_11__;D_12__;D_13__;D_14__	3	3	0	0	5	0
ASV_352	TCAGATTGAACGCTGGCGGCATGCTTAACACATGCAAGTCGAACGGCAGCACGGTGCGTAGCAATACGCATGGGTGGCGAGTGGCGGACGGGTGAGTAATACGTGGGAACCTGCCCAACAGTGGGGGATAGCCCGGGGAAACCCGGATTAATACCGCATACGCCCTTCGGGGGAAAGCGGGGGATCGCAAGACCTCGCGCTTCTGGATGGGCCCACGTCCGATTAGCTAGTTGGTAGGGTAACGGCCTACCAAGGCGACGATCGGTAGCTGGTCTGAGAGGACGATCAGCCACACTGGGACTGAGACACGGCCCAGACTCCTACGGGAGGCAGCAGTGGGGAATCTTGGACAATGGGGGAAACCCTGATCCAGCAATGCCGCGTGTGTGAAGAAGGCCT…	D_0__Bacteria;D_1__Proteobacteria;D_2__Gammaproteobacteria;D_3__Arenicellales;D_4__Arenicellaceae;D_5__uncultured;D_6__uncultured gamma proteobacterium;D_7__;D_8__;D_9__;D_10__;D_11__;D_12__;D_13__;D_14__	5	6	0	0	0	0
ASV_353	TCAGAGTGAACGTTGGCGGCGTGGATTAGGCATGCAAGTCGAACGCGAACGATTCCTTCGGGAGACTAGTAGCGTGGCGAAAGGGGCAGTAATGCATAGGTAACCTACCCTTCGGACTGGGATATACGGTGGAAACGCCGGGCAATACTAGACGCCGTCCAGAGAGGGCATCCTTTTTGGACGAAACGTTTTTTCGCCGATCGAGGGGCCTATGTGCTACCAGCTAGTTGGTGAGGTAATGGCTCACCAAGGCTACGACGGCTAGGGGGTGTGAGAGCACGACCCCCGCCATTGGGACTGAGACACTGCCCAGACTCCTACGGGAGGCTGCAGTCGAGAATCTTCGGCAATGGGCGCAAGCCTGACCGAGCGACGCCGCGTGGTGGAAGAAGGCCTTCG…	D_0__Bacteria;D_1__Planctomycetes;D_2__Planctomycetacia;D_3__uncultured;D_4__uncultured planctomycete;D_5__;D_6__;D_7__;D_8__;D_9__;D_10__;D_11__;D_12__;D_13__;D_14__	2	6	0	0	0	3
ASV_354	TCAGAACGAACGCTGGCGGCAGGCCTAACACATGCAAGTCGAACGTGAAACCACCTTCGGGTGGGAGTAAAGTGGCGCACGGGTGAGTAACGCGTGGGAACCTGCCTCGGGGTACGGAATAACTCAGGGAAACTTGAGCTAATACCGTATACGCCCTGCGGGGGAAAGATTTATCGCCCTGAGATGGGCCCGCGTCGGATTAGCTAGTTGGTGGGGTAATGGCCCACCAAGGCGACGATCCGTAGCTGGTCTGAGAGGATGATCAGCCACACTGGAACTGAGACACGGTCCAGACTCCTACGGGAGGCAGCAGTGGGGAATATTAGGCAATGGGGGAAACCCTGACCTAGCCATGCCGCGTGGGTGAAGAAGGTCTTAGGATTGTAAAGCCCTTTCGGC…	D_0__Bacteria;D_1__Proteobacteria;D_2__Alphaproteobacteria;D_3__uncultured	2	8	0	0	1	0
ASV_355	TCAGAGCGAACGCTGGCGGCGTGCTTAACACATGCAAGTCGAACGGGAACTTGTAGCAATACAGGTTTCCGTGGCGCACGGGTGCGTAACACGTGGGAACATGCCCTCGAGTGGGGAATAACCCGCCGAAAGGCGGGCTAATACCGCATGACATTCCGCGGACTACGGTCTGCGGAATTAAAGTCGCAAGACGCTTGAGGAGTGGCCCGCGCCCGATTAGCTAGTTGGCGAGGTAACGGCTCACCAAGGCAATGATCGGTAGCCGGTCTGAGAGGATGGCCGGCCACACTGGAACTGAGACACGGTCCAGACTCCTACGGGAGGCAGCAGTGGGGAATCTTGCGCAATGGGCGAAAGCCTGACGCAGCGACGCCGCGTGGGGGATGAAGCCTTTCGGGG…	D_0__Bacteria;D_1__Acidobacteria;D_2__Acidobacteriia;D_3__Subgroup 2;D_4__uncultured bacterium;D_5__;D_6__;D_7__;D_8__;D_9__;D_10__;D_11__;D_12__;D_13__;D_14__	1	10	0	0	0	0
ASV_356	TCAGGATGAACGCTAGCGGCAGGCCTAATACATGCAAGCCGAACGGTAATGTGGGTAGCAATATTCACACTAGAGTGGCGTAAGGGTGCGTAACACGTATGCAATCTGCCCTGTACAGGAGAATAGCTCCCCGAAAGGGGAATTAATACTCCGTAATATATTAAAGCGGCATCGCTTTAATATTAAAGCTGAGGCGGTACAGGATGAGCATGCGTCTGATTAGCTAGTTGGTGAGGTAACGGCTCACCAAGGCGATGATCAGTAGGGGAACTGAGAGGTTGATCCCCCACACTGGCACTGAGATACGGGCCAGACTCCTACGGGAGGCAGCAGTAGGGAATATTGGACAATGGGTGCAAGCCTGATCCAGCCATGCCGCGTGCAGGAAGACGGCCTTCT…	D_0__Bacteria;D_1__Bacteroidetes;D_2__Bacteroidia;D_3__Cytophagales;D_4__Microscillaceae;D_5__uncultured;D_6__uncultured bacterium;D_7__;D_8__;D_9__;D_10__;D_11__;D_12__;D_13__;D_14__	1	1	0	0	3	6
ASV_357	TCAGAATGAACGCTGGCGGCGTGGATTAGGCATGCAAGTCGAACGTGAAAGACTTCGGTCGATTAGCGTGGCGTAAGGGGCAGTAATGCATAGGTAACCTGCCTCCGGATCCGGGATAATCGGTGGAAACGCCGGGTAATACCGGGAGATGTCGTTGTGTCGCATGGCATGGCGATGAAAGTGTTAGCGTCCGGAGAGGGGCTTATGTCCTATCAGCTAGTTGGTGGGGTAATGGCTCACCAAGGCAATGACGGGTAGGGGGCGTGAGAGCGCGACCCTCGCCACTGGGACTGAGACACTGCCCAGACTCCTACGGGAGGCTGCAGTCGAGAATCTTCGGCAATGGGCGAAAGCCTGACCGAGCGACGCCGCGTGGAGGATGAAGGCCTTCGGGTTGTA…	D_0__Bacteria;D_1__Planctomycetes;D_2__Planctomycetacia;D_3__uncultured;D_4__uncultured bacterium;D_5__;D_6__;D_7__;D_8__;D_9__;D_10__;D_11__;D_12__;D_13__;D_14__	11	0	0	0	0	0
ASV_358	TCAGAACGAACGCTGGCGGCATGCCTAACACATGCAAGTCGAACGCATGGCTTCGGCCATGAGTGGCGGACGGGTGAGTAACGCGTGGGAACCTGCCTTGAGGTACGGGACAACCCTGGGAAACTGGGGCTAATACCGTATGAGCCCTGAGGGGGAAAGATTTATCGCCTTGGGAGGGGCCCGCGTCGGATTAGCTAGTTGGTGTGGTAACGGCGCACCAAGGCATCGATCCGTAGCTGGTCTGAGAGGATGATCAGCCACACTGGGACTGCGACACGGCCCAGACTCCTACGGGAGGCAGCAGTGGGGAATATTGGACAATGGGGGCAACCCTGATCCAGCAATGCCGCGTGAGTGATGAAGGCCTTAGGGTTGTAAAGCTCTTTTGGCGGGGACGAT…	D_0__Bacteria;D_1__Proteobacteria;D_2__Alphaproteobacteria;D_3__uncultured;D_4__uncultured bacterium;D_5__;D_6__;D_7__;D_8__;D_9__;D_10__;D_11__;D_12__;D_13__;D_14__	6	5	0	0	0	0
ASV_359	TCAGAACGAACGCTGGCGGCGTGCCTAACACATGCAAGTCGAACGGGGTGACGGCTTCGGCCGGCACCCAGTGGCGGACGGGTGAGTAACGCGTGGGAACCTGCCCAACAGTGGGGAATAACAGCGGGAAACCGCTGCTAATACCGCATACGTCCCTCGGGAGAAAGGCTTCGGCCGCTGTTGGATGGGCCCGCGTCCGATTAGCTAGTTGGTGGGGTAACGGCCTACCAAGGCGACGATCGGTAGCTGGTCTGAGAGGACGACCAGCCACACTGGGACTGAGACACGGCCCAGACTCCTACGGGAGGCAGCAGTGGGGAATATTGGACAATGGGGGAAACCCTGATCCAGCGACGCCGCGTGAGTGAAGAAGGCCTTAGGGTTGTAAAGCTCTTTCGC…	D_0__Bacteria;D_1__Proteobacteria;D_2__Alphaproteobacteria;D_3__Puniceispirillales;D_4__EF100-94H03;D_5__uncultured bacterium;D_6__;D_7__;D_8__;D_9__;D_10__;D_11__;D_12__;D_13__;D_14__	0	10	0	0	1	0
ASV_360	TCAGAACGAACGCTGGCGGCGTGGTTTAGGCATGCAAGTCGAGGGAGAAACCAATCTTCGGGTTGGGAGTAAACCGGCGAAAGGGACAGTAATACCTAGATAACGTACCCTGGAGACGGGGATAACGCTGGGAAACCGGTGCTAATACCCGATGACGTCGTCCCGTCGCATGGCGGGACGACCAAAGATAGCCACTGTTCACAAGCCTTCGCTCCAGGAGCGGTCTAGGCCCTATCAGCTTGTTGGTGAGGTAACGGCTCACCAAGGCTACGACGGGTAGTAGGCCTTAGCGGGTGGCCTGCGTCACTGGGACTGAGACACTGCCCAGACTCCTACGGGAGGCTGCAGTCGAGAATCTTCCGCAATGGGCGAAAGCCTGACGGAGCGACGCCGCGTGCA…	D_0__Bacteria;D_1__Planctomycetes	0	11	0	0	0	0
ASV_361	TCAGAACGAACGCTGGCGGCAGGCCTAACACATGCAAGTCGAACGCCCCGCAAGGGGAGTGGCAGACGGGTGAGTAACGCGTGGGAACGTGCCCAAAGGTACGGAACAACTCCGGGAAACTGGAGCTAATACCGTATGTGCCCGAGAGGGGAAAGATTTATCGCCTTTGGATCGGCCCGCGTTGGATTAGCTAGTTGGCGGGGTAATGGCCCACCAAGGCGACGATCCATAGCTGTTCTGAGAGGAAGATCAGCCACACTGGGACTGAGACACGGCCCAGACTCCTACGGGAGGCAGCAGTGGGGAATCTTGGACAATGGGCGCAAGCCTGATCCAGCCATGCCGCGTGAGTGACGAAGGCCCTAGGGTTGTAAAACTCTTTCGCAGGTGACGATAATG…	D_0__Bacteria;D_1__Proteobacteria;D_2__Alphaproteobacteria;D_3__Caulobacterales;D_4__Hyphomonadaceae;D_5__SWB02;D_6__uncultured bacterium;D_7__;D_8__;D_9__;D_10__;D_11__;D_12__;D_13__;D_14__	0	9	0	0	2	0
ASV_362	TCAGAATGAACGTTGGCGGCGTGGATTAGGCATGCAAGTCGAGGGAGAACCCGCAAGGGGGACACCGGCGAACGGGGTAGGATCACCTCGGTGACGTACCCTCAGGACGGGGATAGCGGCGGGAAACTGCCGGTAATACCCGATGATCTGACAGGACTTCAAGGCCTGTCAGCAAAGGTGAGATTCCGCCTGAGGACCGGCTGAGGCGCTATTAGCTAGTTGGTGAGGTCACGGCTCACCAAGGCGACGATGGCTAGGGGGTGTGAGAGCATGGCCCCCACCACTGGCACTGAGACACTGGCCAGACACCTACGGGTGGCTGCAGTCGAGAATCTTCGGCAATGGGCGCAAGCCTGACCGAGCGACGCCGCGTGCGGGATGAAGGTCTTCGGATTGTAA…	D_0__Bacteria;D_1__Planctomycetes;D_2__Planctomycetacia;D_3__Planctomycetales;D_4__Schlesneriaceae;D_5__Planctopirus;D_6__uncultured bacterium;D_7__;D_8__;D_9__;D_10__;D_11__;D_12__;D_13__;D_14__	0	6	0	0	5	0
ASV_363	TCAGAACGAACGCTGGCGGCGTGCCTAACACATGCAAGTCGTGCGAGAAAGTCTCCTTCGGGAGGCGAGTAAAGCGGCGCACGGGTGAGTAACACGTGGGTAACCTGCCCTTGAGACTGGGACAACCCAGGGAAACCCGGGCTAATACCAGATACGGCCTCGGGATCTTCGGATCTCGTGGAGAAAGGATGGCCTCTGCTCGCAAGCCATCGCTCTAGGATGGGCCCGCGGCCCATTAGCTAGTTGGTGAGGTAACGGCTCACCAAGGCAATGATGGGTAGCTGGTCTGAGAGGATGATCAGCCACACTGGGACTGAGACACGGCCCAGACTCCTACGGGAGGCAGCAGTGGGGAATTTTGGGCAATGGGCGAAAGCCTGACCCAGCAACGCCGCGTGC…	D_0__Bacteria;D_1__Proteobacteria;D_2__Deltaproteobacteria;D_3__NB1-j;D_4__metagenome;D_5__;D_6__;D_7__;D_8__;D_9__;D_10__;D_11__;D_12__;D_13__;D_14__	0	10	0	0	1	0
ASV_364	TCAGGATGAACGCTGGCGGTCTGCCTAACACATGCAAGTCGAACGGTGTCCTCGGACACAGTGGCGGACGGGTGAGTAACGCGTGAGAATCTACCTCCAGGTCGGGGATAACCCTGGGAAACCAGAGCTAATACCGGATAAACCGCAAGGGAAAAGATTAATCGCCTAGAGATGAGCTCGCGTCTGATTAGCTAGTTGGTAGGGTAAAAGCCTACCAAGGCGACGATCAGTAGCTGGTCTGAGAGGATGAGCAGCCACACTGGGACTGAGACACGGCCCAGACTCCTACGGGAGGCAGCAGTGGGGAATTTTCCGCAATGGGCGAAAGCCTGACGGAGCAAGACCGCGTGGGGGAGGAAAGTCCTTGGATTGTAAACCCCTTTTGTCAGGGAAGAAGCC…	D_0__Bacteria;D_1__Cyanobacteria;D_2__Oxyphotobacteria;D_3__Nostocales;D_4__Nostocales Incertae Sedis;D_5__Roseofilum AO1-A;D_6__uncultured cyanobacterium;D_7__;D_8__;D_9__;D_10__;D_11__;D_12__;D_13__;D_14__	0	3	0	0	8	0
ASV_365	TCAGGGTGAACGCTGGCGGCGTGGATAAGGCATGCAAGTCGTACGCTCTGTACCATATTTTGGTACGGAGAGTGGCGAACGGGGCAGTAACACGTGTCTAACTCACCCTTCAGTTGGGCATAACTAATCGAAAGATTAGCTAATTCCCAATGGTCCCTTGTTTACATAAGTAGACGAGGGTAAAGCCTTACGGCGCTGAAGGAGAGGGGCGCGGCCGATCAGCTAGTTGGTGAGGTAAAAGCTCACCAAGGCTAAGACCGGTAGGGGGCCTGAGAGGGTGTTCCCCGCCAATGGTACTGAGACACGGACCTTACTCCTACGGGAGGCAGCAGCCGAGAATCTTCCGCAATGGGCGAAAGCCTGACGGAGCGACGCCGCGTGCCGGAAGAAGTCCTTCGG…	D_0__Bacteria;D_1__Patescibacteria;D_2__Parcubacteria;D_3__GW2011-GWA2-46-7;D_4__uncultured bacterium;D_5__;D_6__;D_7__;D_8__;D_9__;D_10__;D_11__;D_12__;D_13__;D_14__	0	0	11	0	0	0
ASV_366	TCAGAACGAACGCTGGCGGCGTGCCTAACACATGCAAGTCGAGCGGGAAAGCGGGGGCAACCCCGCGAGTACAGCGGCGAACGGGTGAGTAACACGTAGGTAACCTACCCCTAGGACTTGGGATAACCTGCCGAAAGGCGGGCTAATACTAGATAAGACCACGGGAGCTCCGGCTCCTGCGGTAAAAGGTGGCCTCTGCTTGCAAGCTACCGCCTAGGGATGGGCCTGCGGGCCATTAGCTAGTTGGTGGGGTAACGGCTCACCAAGGCTACGATGGCTAGCTGGTCTGAGAGGATGGCCAGCCACACTGGGACTGAGACACGGCCCAGACTCCTACGGGAGGCAGCAGTGGGGAATATTGCGCAATGGGCGAAAGCCTGACGCAGCGACGCCGCGTGG…	D_0__Bacteria;D_1__Proteobacteria;D_2__Deltaproteobacteria	0	0	11	0	0	0
ASV_367	TCAGGACGAACGCTGGCGGCGTGCCTAAAACATGCAAGTCGTACGAGGATCCTATGGGTCCTAGTGGCGAACGGCGGAGTAATACATAAGCAACCTGCCCCGAAGACCGGGATAGCCCCTCGAAAGAGGGATTAATACCGGATGTGGTCCACGGAGGGCATCCTCTGTGGATTAAAACGCGCAAGCGGCTTCGGGAGGGGCTTGTGGCCTATCAGCTTGTTGGTGGGGTAACGGCTCACCAAGGCTTCGACGGGTAGCTGGTCTGAGAGGACGATCAGCCCGACTGGGACTGAGACACGGCCCAGACTCCTACGGGAGGCAGCAGTTGGGAATCTTGCGCAATGGGCGAAAGCCTGACGCAGCGACGCCGCGTGCAGGACGAAGTCCTTCGGGATGTAA…	D_0__Bacteria;D_1__Armatimonadetes;D_2__Fimbriimonadia;D_3__Fimbriimonadales;D_4__uncultured bacterium;D_5__;D_6__;D_7__;D_8__;D_9__;D_10__;D_11__;D_12__;D_13__;D_14__	0	0	7	4	0	0
ASV_368	TCAGAACGAACGCTGGCGGCGCGCCTAACACATGCAAGTCGAACGAGAAGGCGTAGCAATACGCTTGTACAGTGGCGAACGGGTGAGGAACACGTGGGTAACCTACCCTCGAGTGGGGAATAACTCGCCGAAAGGCGGGCTAATACCGCGTACGCTTCCCGGTCTGCGGGCCGGGAAGGAAAGCCATGCCGTGGGTATGGCGCTCAAGGATGGGCTCACGTCCTATCAGCTTGTTGGTAGGGTAACGGCCTACCAAGGCAACGACGGGTAGCTGGTCTGAGAGGACGATCAGCCACACTGGCACTGCGACACGGGCCAGACTCCTACGGGAGGCAGCAGTGAGGAATATTGCGCAATGGGCGAAAGCCTGACGCAGCGACGCCGCGTGGGGGATGAAGG…	D_0__Bacteria;D_1__Nitrospirae;D_2__Nitrospira;D_3__Nitrospirales;D_4__Nitrospiraceae;D_5__Nitrospira;D_6__Nitrospira enrichment culture clone GaII;D_7__;D_8__;D_9__;D_10__;D_11__;D_12__;D_13__;D_14__	0	0	0	8	3	0
ASV_369	TCAGAGCGAACGCTAGCGGCGGGCCTAACACATGCAAGTCGAGCGGACTACTTCGGTAGTCAGCGGCGAACGGGTGAGTAACACGTAGGTTATCTGCCTTTTGGTGGGGGATAACCCAGGGAAACCTGGGCTAATACCGCATATGGTCTTCGGATCAAAGCCTTCGGGCGCCAAAAGATGAGCCTGCGGCGCATTACCTAGTTGGTAGGGTAACGGCCTACCAAGGGGACGATGCGTAGCTGGTCTGAGAGGATGATCAGCCACACTGGGACTGAGACACGGCCCAGACTTCTACGGAAGGCAGCAGTGGGGAATATTGCGCAATGGGCGAAAGCCTGACGCAGCCACGCCGCGTGGGTGATGAAGGCCTTCGGGTTGTAAAGCCCTGTCGGGAGGGAC…	D_0__Bacteria;D_1__Proteobacteria;D_2__Deltaproteobacteria;D_3__Bdellovibrionales;D_4__Bdellovibrionaceae;D_5__OM27 clade	0	0	0	0	11	0
ASV_370	TCAGGATGAACGCTAGCGGCAGGCCTAATACATGCAAGCCGAACGGTAATGTGGGTAGCAATATCCGCACTAGAGTGGCGTAAGGGTGCGTAACACGTATGCAATCTGCCCTGTACAGGAGAATAGCTCCCCGAAAGGGGAATTAATACTCCATAATATGTTAGAGTGGCATCACTTTAATATTAAAGCTAAGGCGGTACAGGATGAGCATGCGTCTGATTAGCTAGTTGGTGAGGTAATAGCTCACCAAGGCGATGATCAGTAGGGGAACTGAGAGGTTGATCCCCCACACTGGCACTGAGATACGGGCCAGACTCCTACGGGAGGCAGCAGTAGGGAATATTGGACAATGGGTGCAAGCCTGATCCAGCCATGCCGCGTGCAGGAAGACGGCCTTCT…	D_0__Bacteria;D_1__Bacteroidetes;D_2__Bacteroidia;D_3__Cytophagales;D_4__Microscillaceae;D_5__uncultured;D_6__uncultured bacterium;D_7__;D_8__;D_9__;D_10__;D_11__;D_12__;D_13__;D_14__	0	0	0	0	11	0
ASV_371	TCAGATTGAACGCTGGCGGCATGCTTTACACATGCAAGTCGAACGGCAGCGGGGGCTTCGGCCTGCCGGCGAGTGGCGAACGGGTGAGTAATGCATCGGAACGTACCCAGTCGTGGGGGATAGCTCGGCGAAAGCCGGATTAATACCGCATACGCCCTGAGGGGGAAAGCGGGGGACCGAAAGGCCTCGCGCGATTGGAGCGGCCGATGTCGGATTAGCTAGTTGGTGGGGTAAAGGCCTACCAAGGCGACGATCCGTAGCTGGTCTGAGAGGATGATCAGCCACACTGGGACTGAGACACGGCCCAGACTCCTACGGGAGGCAGCAGTGGGGAATTTTGGACAATGGGGGCAACCCTGATCCAGCCATGCCGCGTGAGTGAAGAAGGCCTTCGGGTTG…	D_0__Bacteria;D_1__Proteobacteria;D_2__Gammaproteobacteria;D_3__Betaproteobacteriales;D_4__Rhodocyclaceae;D_5__Azoarcus;D_6__uncultured bacterium;D_7__;D_8__;D_9__;D_10__;D_11__;D_12__;D_13__;D_14__	0	0	0	0	11	0
ASV_372	TCAGGATGAACGCTGGCGGTATGCTTAACACATGCAAGTCGAACGGAATGCTTTCGGGCATTTAGTGGCGGACGGGTGAGTAACGCGTGAGAACATGCCCATAGGACTGGGACAACAGTTGGAAACGACTGCTAATACCGGATGAACCGAGAGGTAAAAGATTAATTGCCTATGGATTGGCTCGCGTCAGATTAGCTAGTTGGTGGGGTAAGGGCTTACCAAGGCGACGATCTGTACTTGGTCTGAGAGGATGACCAGGCACACTGGAACTGAGACACGGTCCAGACTCCTACGGGAGGCAGCAGTGGGGAATTTTCCGCAATGGGCGCAAGCCTGACGGAGCAATACCGCGTGAGGGAGGACGGCTTTTGGGTTGTAAACCTCTTTTATCAGGGAAGA…	D_0__Bacteria;D_1__Cyanobacteria;D_2__Oxyphotobacteria;D_3__Leptolyngbyales;D_4__Leptolyngbyaceae;D_5__Leptolyngbya PCC-6306;D_6__uncultured bacterium;D_7__;D_8__;D_9__;D_10__;D_11__;D_12__;D_13__;D_14__	0	0	0	0	11	0
ASV_373	TCAGGATGAACGTTGGCGGCGTGCCTAACACATGCAAGTCGAACGGGAGGTTCATTTCGATGGACCGAGAGTGGCGCACGGGTGCGTAACACGTAGCTCACCTGCCCTCAAGACGGGGATAACGCTGGGAAACCAGGGCTAAGACCCGATAAGCTCACGGGGAGTAGGTACCAGTGAGAAAAGGCGGTAGTGCTTGAGGAGGGGGCTGCGGCCCATCAGCTAGTTGGTGAGGTAAGGGCTTACCAAGGCGACGACGGGTAGGGGGCCTGAGAGGGTGGTCCCCCACACTGGGACTGAGACACGGCCCAGACTCCTACGGGAGGCAGCAGTGAGGAATATTGCACAATGGGCGCAAGCCTGATGCAGCGACGCCGCGTGGGCGAAGAAGGTTTTCGGATC…	D_0__Bacteria;D_1__Chloroflexi;D_2__Anaerolineae;D_3__SBR1031;D_4__A4b	0	0	0	0	11	0
ASV_374	TCAGGACGAACGCTGGCGGCGCGCTTAACACATGCAAGTCGAGCGAGAACCGGTCCTTCGGGACCGGGGACAGCGGCGAACGGGTGAGTAACACGTGGGTAATCTGCCCTCGATTCTGGGATAGCCCGGGGAAACCCGGATTAATACCGGATAGCCTCTCTGGCCTTCGGGCCGGCGAGAAAAGGTAGCTTCGGCCTCCGATCGAGGATGAGCCCGCGGCGGATTAGCTTGTTGGTGGGGTAACGGCCTACCAAGGCGACGATCCGTAGCTGGTCTGAGAGGACGATCAGCCACACTGGGACTGAGACACGGCCCAGACTCCTACGGGAGGCAGCAGTGGGGAATCTTGCGCAATGGGCGAAAGCCTGACGCAGCGACGCCGCGTGGGGGAAGAAGGCC…	D_0__Bacteria;D_1__Actinobacteria;D_2__Thermoleophilia;D_3__Gaiellales;D_4__Gaiellaceae;D_5__Gaiella	0	0	0	0	11	0
ASV_375	TCAGAACGAACGCTGGCGGCGTGGATAAGACATGCAAGTCGAACGCGAGTTGGCTTATAGCAATATGAGTCAACTCGAGTGGCGAAAGGGTGCGTAACACGTAGCTTACCTACCTCGAAGCGGGGGATAGCTCGGCGAAAGCCGAATTAATACCGCATGTGGTCGAGAGACTAAAGTTGGGGATCGCAAGACCTGACACTTCGAGATGGGGCTGCGGCCTATCAGCTAGTTGGTGAGGTAACGGCTCACCAAGGCGAAGACGGGTAGCTGGTCTGAGAGGACGACCAGCCACACTGGAACTGAGACACGGTCCAGACACCTACGGGTGGCAGCAGTCGAGGATTTTTCTCAATGGGGGAAACCCTGAAGGAGCGACGCCGCGTGGGGGATGAAGGTCTT…	D_0__Bacteria;D_1__Verrucomicrobia;D_2__Verrucomicrobiae;D_3__S-BQ2-57 soil group;D_4__uncultured bacterium;D_5__;D_6__;D_7__;D_8__;D_9__;D_10__;D_11__;D_12__;D_13__;D_14__	0	0	0	0	0	11
ASV_376	TCAGAATGAACGTTGGCGGCGTGGATTAGGCATGCAAGTCGAACGGGCCTGGCTTCGGCCGGGTCAGTGGCGGAAGGGTGAGTAAGGCGACGGCAACCAACCCCATGGTTGGGCATAGCCGCGGGAAACTGCGGGTAATACCCAGCGACGTAAGCTGCCGGCATCGGTGGTTTACCAAAGCTCCGGCGCCGTGGGACGGGCCGTCGTGGTATTAGGTTGTTGGCGGGGTAACGGCCCACCAAGCCGATGATGCCTACCGGGCGTGCGAGCGTGGCCCGGCACACTGGGACTGAGACACTGCCCAGACTCCTACGGGAGGCTGCAGTCGAGAATCTTCGGCAATGGGCGCAAGCCTGACCGAGCGACGCCGCGTGGAGGATGAAGGCCTTCGGGTTGTAA…	D_0__Bacteria;D_1__Planctomycetes;D_2__Planctomycetacia;D_3__Isosphaerales;D_4__Isosphaeraceae;D_5__Aquisphaera;D_6__uncultured bacterium;D_7__;D_8__;D_9__;D_10__;D_11__;D_12__;D_13__;D_14__	0	0	0	0	0	11
ASV_377	TCAGAGTTAACGCTGGCGGCGTGCCTAACACATGCAAGTCGAGCGGAGAGTGGCAGAGTATCGCGCTCTTAGCGGCAGACGGGTGAGCAACACGTAAACAACATGCCCTCAAGAGGGAGATAACCTGGCGAAAGTCGGGCTAATATCCCATATTATCTCGGTGAGGCATCTTACCGGGATGAAAGGCCCGCAAGGGATCGCTTGAGGAGTGGTTTGCGGCCTATCAGCTAGTTGGCGGTGTAAAAGACCACCAAGGCTATGACGGGTAGCCGATCTGAAAGGATGACCGGCCACAAGGGCACTGAGACACGGGCCCTACTCCTACGGGAGGCAGCAGTGGGGAATTTTGGACAATGGGCGAAAGCCTGATCCAGCGACGCCGCGTGGAGGACGAAGGTC…	D_0__Bacteria;D_1__Elusimicrobia;D_2__Elusimicrobia;D_3__Lineage IV;D_4__uncultured bacterium;D_5__;D_6__;D_7__;D_8__;D_9__;D_10__;D_11__;D_12__;D_13__;D_14__	0	0	0	0	0	11
ASV_378	TCAGAGCGAACGCTGGCGGCAGGCCTAACACATGCAAGTCGTGCGCCCCGCAAGGGGAGCGGCGGACGGGTGAGTAACGCGTGGGAATCTATCCTGAGGTGAGGGATAACCCTGGGAAACTAGGGCTAATACCGCATGATGTCTGCGGACCAAAGCCGCAAGGCGCCGCAGGAGGAGCCCGCGTCCGATTAGCTAGTTGGTGGGGTAACGGCCTACCAAGGCGACGATCGGTAGCTGGTCTGAGAGGATGATCAGCCACACTGGGACTGAGACACGGCCCAGACTCCTACGGGAGGCAGCAGTGGGGAATATTGGACAATGGGCGAAAGCCTGATCCAGCCATGCCGCGTGGGTGAAGAAGGCCCTAGGGTTGTAAAGCCCTTTCGGCGGGGACGATGA…	D_0__Bacteria;D_1__Proteobacteria;D_2__Alphaproteobacteria;D_3__Acetobacterales;D_4__Elioraeaceae;D_5__Elioraea;D_6__Elioraea tepidiphila DSM 17972;D_7__;D_8__;D_9__;D_10__;D_11__;D_12__;D_13__;D_14__	0	0	0	0	0	11
ASV_379	TCAGATTGAACGCTGGCGGCATGCCTAACACATGCAAGTCGAACGAGGTGTAGCAATACACCTAGTGGCGGACGGGTGAGGAATACGTAGGAATCTGCCTCAGAGTGGGGGATAGCCCGGGGAAACCCGGATTAATACCGCATGATCTCCACGGAGCAAAGCAGGGGACCGCAAGGCCTTGCGCTCTGAGAGGAGCCTACGTCTGATTAGCTAGTTGGCGGGGTAACGGCCCACCAAGGCGACGATCAGTAGCTGGTCTGAGAGGACGATCAGCCACACCGGAACTGAGACACGGTCCGGACTCCTACGGGAGGCAGCAGTGGGGAATATTGGACAATGGGCGCAAGCCTGATCCAGCAATGCCGCGTGTGTGAAGAAGGCCTTCGGGTTGTAAAGCAC…	D_0__Bacteria;D_1__Proteobacteria;D_2__Gammaproteobacteria;D_3__Salinisphaerales;D_4__Solimonadaceae;D_5__Fontimonas;D_6__uncultured bacterium;D_7__;D_8__;D_9__;D_10__;D_11__;D_12__;D_13__;D_14__	10	0	0	0	0	0
ASV_380	TCAGAACGAACGCTGGCGGCGTGCTTAACACATGCAAGTCGAACGGACTCTTCGGAGTTAGTGGCGGACGGGTGAGTAAAGCATAGATAACCTACCTATAAGATTGGGATAACCGAGCGAAAGTTTGGCTAATACCGAATAATGTTACTATATTAGATTATAGTAAAGAAAGGGGCAACTTGCTTATAGATGGGTCTATGTCTGATTAGCTAGTTGGTGGGGTAAAGGCCTACCAAGGCGACGATCAGTAGCTGGTCTGAGAGGATGGACAGCCACACTGGGACTGAGACACGGCCCAGACTTCTACGGAAGGCAGCAGTGGGGAATATTCCGCAATGGGCGAAAGCCTGACGGAGCGACGCCGCGTGGGTGAAGAAGTCTTTTGGGATGTAAAGCCCT…	D_0__Bacteria;D_1__Cyanobacteria;D_2__Sericytochromatia;D_3__uncultured bacterium;D_4__;D_5__;D_6__;D_7__;D_8__;D_9__;D_10__;D_11__;D_12__;D_13__;D_14__	10	0	0	0	0	0
ASV_381	TCAGAGCGAACGCTAGCGGCGGGCCTAACACATGCAAGTCGAGCGCGTGCCTTCGGGCACGAGCGGCGGACGGGTGAGTAACACGTAGGTAATCTGCCCTTTGGTGGGGGATAACCCGGGGAAACTCGGGCTAATACCGCATATGGCCTTCGGGTCAAAGCCTTCGGGCGCCAGAGGATGAGCCTGCGGCGCATTACCTAGTTGGTAGGGTAATGGCCTACCAAGGGGACGATGCGTAGCTGGTCTGAGAGGATGATCAGCCACACTGGGACTGAGACACGGCCCAGACTCCTACGGGAGGCAGCAGTGGGGAATATTGCGCAATGGGCGAAAGCCTGACGCAGCCACGCCGCGTGGGTGATGAAGGCCCTCGGGTTGTAAAGCCCTGTCGGGAGGGAA…	D_0__Bacteria;D_1__Proteobacteria;D_2__Deltaproteobacteria;D_3__Bdellovibrionales;D_4__Bdellovibrionaceae;D_5__OM27 clade	8	1	0	0	1	0
ASV_382	TCAGAACGAACGCTGGCGGCATGCTTAACACATGCAAGTCGAACGAATTTTAAGTCTTCGGATTTAAAGTTAGTGGCAGACGGGTGAGTAACGCGTGGGAACGTACCCTTTAGTTCGGAATAACTACGGGAAACTGTAGCTAATACCGGATACGCCCTATGGGGGAAAGATTTATTGCTAAAGGAACGGCCCGCGTTAGATTAGGTAGTTGGTAGGGTAAAAGCCTACCAAGCCGACGATCTATAGCTGGTCTGAGAGGATGATCAGCCACACTGGGACTGAGACACGGCCCAGACTCCTACGGGAGGCAGCAGTGGGGAATATTGGACAATGGGGGCAACCCTGATCCAGCAATGCCGCGTGAGTGATGAAGGCCTTCGGGTTGTAAAGCTCTTTTGT…	D_0__Bacteria;D_1__Proteobacteria;D_2__Alphaproteobacteria;D_3__Paracaedibacterales;D_4__Paracaedibacteraceae;D_5__Candidatus Paracaedibacter;D_6__uncultured bacterium;D_7__;D_8__;D_9__;D_10__;D_11__;D_12__;D_13__;D_14__	6	0	0	0	4	0
ASV_383	TCAGAACGAACGCTGGCGGCATGCTTAACACATGCAAGTCGAACGGACATATAGATTTCGGTTTATATGTTAGTGGCAGACGGGTGAGTAACGCGTGGGAACGTACCCTTTGGTTCGGAATAACTACGGGAAACTGTAGCTAATACTGGATAAGCCCTACGGGGGAAAGATTTATCGCCAAAGGAGCGGCCCGCGTTAGATTAGGTAGTTGGTGAGGTAAAGGCTCACCAAGCCGACGATCTATAGCTGGTCTGAGAGGATGATCAGCCACACTGGGACTGAGACACGGCCCAGACTCCTACGGGAGGCAGCAGTGGGGAATATTGGACAATGGGGGCAACCCTGATCCAGCAATGCCGCGTGAGTGATGAAGGCCTTCGGGTTGTAAAGCTCTTTTGT…	D_0__Bacteria;D_1__Proteobacteria;D_2__Alphaproteobacteria;D_3__Paracaedibacterales;D_4__Paracaedibacteraceae;D_5__Candidatus Paracaedibacter;D_6__uncultured alpha proteobacterium;D_7__;D_8__;D_9__;D_10__;D_11__;D_12__;D_13__;D_14__	5	1	0	0	4	0
ASV_384	TCAGAACGAACGCTGGCGGCGTGCCTAACACATGCAAGTCGAGCGGGAAAGTTCCCTTCGGGGAGCGAGTACAGCGGCGAACGGGTGAGTACAACGTAGGTAACCTACCCCCGAGACCGGGATAACCTGTCGAAAGACGGGCTAATACTGGATAAGACCACGGGAGCCTCGGCTCCCGGGGTAAAAGGTGGCCTCTGCTTGCAAGCTACCACTCGAGGATGGGCCTGCGCGCCATTAGCTAGTTGGTGAGGTAACGGCTCACCAAGGCGAAGATGGCTAGCTGGTCTGAGAGGATGGCCAGCCACACTGGGACTGAGACACGGCCCAGACTCCTACGGGAGGCAGCAGTGGGGAATATTGCGCAATGGGCGAAAGCCTGACGCAGCGACGCCGCGTGGG…	D_0__Bacteria;D_1__Proteobacteria;D_2__Deltaproteobacteria;D_3__MBNT15	2	8	0	0	0	0
ASV_385	TCAGAGTGAACGCTGGCGGTGCGCCTAAAACATGCAAGTCGAGTGGGTTTAGACCCACGGCAAACGGCTGCGTAACACATGGGTACCTGCCCCGAACTCAGGGATATCCCGCCGAAAGGCGGAGTAATACCGGATAGTCCCGCAAGGGTAAAGCTTTCGCGGTTCGGGAGGGGCCTGTGCCCTATCAGCTCGTTGGTAAGGTAACGGCTTACCAAGGCAATGACGGGTAGCTGGTCTGAGAGGACGACCAGCCAGAATGGAACTGAGACACGGTCCATACTCCTACGGGAGGCAGCAGTTAGGAATCTTCCGCAATGGGCGAAAGCCTGACGGAGCGACACCGCGTGAAGGATGAAGCCCTTACCGGGCGTAAACTTCTGTTCTGAGGGAAGAAATTTT…	D_0__Bacteria;D_1__Patescibacteria;D_2__Gracilibacteria;D_3__Candidatus Peribacteria;D_4__uncultured bacterium;D_5__;D_6__;D_7__;D_8__;D_9__;D_10__;D_11__;D_12__;D_13__;D_14__	1	9	0	0	0	0
ASV_386	TCAGGACGAACGCTGGCGGCGCGCTTAACACATGCAAGTCGAGCGAGAACCGGGGCTTCGGCCCCGGGGACAGCGGCGAACGGGTGAGTAACACGTGGGTAATCTGCCCTCGGCACCGGGATAGCCCGGGGAAACCCGGATTAATACCGGATGGCCCCTCCGGCCCACGGGTCGGCGGGAAAAGGTAGCTTCGGCCTCCGGCCGAGGATGAGCCCGCGGCGGATTAGCTTGTTGGTGGGGTAACGGCCCACCAAGGCGACGATCCGTAGCTGGTCTGAGAGGACGATCAGCCACACTGGGACTGAGACACGGCCCAGACTCCTACGGGAGGCAGCAGTGGGGAATCTTGCGCAATGGGCGAAAGCCTGACGCAGCGACGCCGCGTGAGGGAAGAAGGCC…	D_0__Bacteria;D_1__Actinobacteria;D_2__Thermoleophilia;D_3__Gaiellales;D_4__Gaiellaceae;D_5__Gaiella;D_6__uncultured bacterium;D_7__;D_8__;D_9__;D_10__;D_11__;D_12__;D_13__;D_14__	1	9	0	0	0	0
ASV_387	TCAGAACGAACGCTGGCGGCGTGCCTAACACATGCAAGTCGTGCGAGAAAGTCTCCTTCGGGAGGCGAGTAGAGCGGCGCACGGGTGAGTAACACGTGGGTAACCTGCCCTTGAGACTGGGACAACCCAGGGAAACCCGGGCTAATACCGGATACGGCCATGGGATCTCCGGATCCCTTGGAGAAAGGATGGCCTCTGCGTGCAAGCCATCGCTCGAGGATGGGCCCGCGGCCCATTAGCTAGTTGGTGAGGTAACGGCTCACCAAGGCAATGATGGGTAGCTGGTCTGAGAGGATGATCAGCCACACTGGGACTGAGACACGGCCCAGACTCCTACGGGAGGCAGCAGTGGGGAATTTTGGGCAATGGGCGAAAGCCTGACCCAGCAACGCCGCGTGC…	D_0__Bacteria;D_1__Proteobacteria;D_2__Deltaproteobacteria;D_3__NB1-j;D_4__metagenome;D_5__;D_6__;D_7__;D_8__;D_9__;D_10__;D_11__;D_12__;D_13__;D_14__	0	8	0	0	2	0
ASV_388	TCAGGACGAACGCTGGCGGCGTGCTTAACACATGCAAGTCGAGGGCGCCGAGCAATCGGCGACCGGCGAACGGGTGCGTAACACGTGAGCGACCTGCCCGCGTGTGGGGGATAGCCGGCCCAACGGCCGGGTAATACCGCATACGCTCTCTGGGGGGCATCCTCTGGGGAGGAAAGGAGCGATCCGCAGGCGGAGGGGCTCGCGGCCTATCAGCTGGTTGGCGGGGTAACGGCCCACCAAGGCGATGACGGGTAGCTGGTCTGAGAGGATGGCCAGCCACATTGGGACTGAGAGACGGCCCAGACTCCTACGGGAGGCAGCAGTGGGGAATCTTGCGCAATGGCCGGAAGGCTGACGCAGCGACGCCGCGTGCAGGACTGACGCCCTTCGGGGTGTAAA…	D_0__Bacteria;D_1__Gemmatimonadetes;D_2__Gemmatimonadetes;D_3__Gemmatimonadales;D_4__Gemmatimonadaceae	0	9	0	0	1	0
ASV_389	TCAGATTGAACGCTGGCGGCATGCCTAACACATGCAAGTCGAACGGCAGCATGGCGTGTAGCAATACACGCTGATGGCGAGTGGCGGACGGGTGAGTAATACGTGGGAACCTTCCCAACAGTGGGGGATAGCCCGGCGAAAGCCGGATTAATACCGCATACGCCCTACGGGGGAAAGCGGGGGATCGAAAGACCTCGCGCTGGTGGATGGGCCCACGTCCGATTAGCTAGTTGGTAGGGTAACGGCCTACCAAGGCGACGATCGGTAGCTGGTCTGAGAGGACGATCAGCCACACTGGGACTGAGACACGGCCCAGACTCCTACGGGAGGCAGCAGTGGGGAATATTGGACAATGGGCGAAAGCCTGATCCAGCAATGCCGCGTGTGTGAAGAAGGCCT…	D_0__Bacteria;D_1__Proteobacteria;D_2__Gammaproteobacteria	0	8	0	0	2	0
ASV_390	TCAGAACGAACGCTGGCGGCATGCCTAACACATGCAAGTCGAACGAGACCTTCGGGTCTAGTGGCGCACGGGTGCGTAACGCGTGGGAATCTGCCCTCAGGTACGGAATAACTCAGGGAAACTTGAGCTAATACCGTATAATGACTTCGGTCCAAAGATTTATCGCCTGAGGATGAGCCCGCGTCGGATTAGCTAGTTGGTAGGGTAAAGGCCTACCAAGGCGACGATCCGTAGCTGGTCTGAGAGGATGATCAGCCACACTGGGACTGAGACACGGCCCAGACTCCTACGGGAGGCAGCAGTGGGGAATATTGGACAATGGGCGAAAGCCTGATCCAGCAATGCCGCGTGAGTGATGAAGGCCCTAGGGTTGTAAAGCTCTTTTACCCGGGATGATAA…	D_0__Bacteria;D_1__Proteobacteria;D_2__Alphaproteobacteria;D_3__Sphingomonadales;D_4__Sphingomonadaceae;D_5__Sphingomonas	0	7	0	0	3	0
ASV_391	TCAGAACGAACGCTGGCGGCGGGGTTTAGGCATGCAAGTCGCGCGAGAAAGGAGCAATCCGAGTACAGCGGCGTAAGGGTGAGTAATGGTTAGTCAACGTGCCGGGGAGACGCGAATAATTTCCCGAAAGGGATTGTAATGCGCGATGAGACCACGAGGTGTACGCATCTTGGGGTCAAAGGTCGGGGATCCTTCGGGACCCGGCGCTTTCTGAGCGGACTAACTCTGATTAGCTAGTTGGCGGGGTAACGGCCCACCAAGGCGATGATCAGTAGCCGGGCTGAGAGGCTGTCCGGCCACACGGGCACTGAGACACTGGCCCGACTCCTACGGGAGGCTGCAGTCGCGAATTTTTCACAATGGGCGCAAGCCTGATGAAGCCACGCCGCGTGCGGGATG…	D_0__Bacteria;D_1__Planctomycetes;D_2__vadinHA49;D_3__uncultured bacterium;D_4__;D_5__;D_6__;D_7__;D_8__;D_9__;D_10__;D_11__;D_12__;D_13__;D_14__	0	3	0	0	7	0
ASV_392	TCAGGACGAACGCTGGCGGCGTGCTTAACACATGCAAGTCACGGGGGCCCGCGAGGGCAACCGGCGAACGGGTGCGTAACACGTGAGCGACCTGCCCAGTTGCGGGGGATAGCCGGCCCAACGGCCGGGTAATACCGCATACGCGTCTTCCGGGGCATCCTGGGGGGCGGAAACCTACGGGGCGATTGGAGGGGCTCGCGGCCTATCAGCTTGTTGGCGGGGTAACGGCCCACCAAGGCGATGACGGGTAGCTGGTCTGAGAGGATGGCCAGCCACATTGGGACTGAGAGACGGCCCAGACTCCTACGGGAGGCAGCAGTGGGGAATCTTGCGCAATGGCCGAAAGGCTGACGCAGCGACGCCGCGTGGAGGATGACGCCCTTCGGGGTGTAAACTCCT…	D_0__Bacteria;D_1__Gemmatimonadetes;D_2__Gemmatimonadetes;D_3__Gemmatimonadales;D_4__Gemmatimonadaceae;D_5__uncultured;D_6__uncultured bacterium contig00007;D_7__;D_8__;D_9__;D_10__;D_11__;D_12__;D_13__;D_14__	0	2	0	0	3	5
ASV_393	TCAGAATCAACGCTGGCGGCGTGCCTAACACATGCAAGTCGAACGCGAAAGGGGCTTCGGCCCTGAGTAGAGTGGCGAACGGGTGAGTAACGCGTGGGTGACCTGCCTTCGAGTGGGGGATAACGTTCCGAAAGGAGCGCTAATACCGCATGACATCCCGCCTTTGGAGAGGCGGTGATCAAAGCTGGGGATCGCAAGACCTGGCGCTTGAAGAGGGGCCCGCGTCCGATTAGCTAGTTGGTGGGGTAACGGCTCACCAAGGCGACGATCGGTAGCCGGCCTGAGAGGGCGGACGGCCACACTGGGACTGAGACACGGCCCAGACTCCTACGGGAGGCAGCAGTGGGGAATTGTTCGCAATGGGCGCAAGCCTGACGACGCAACGCCGCGTGGAGGATG…	D_0__Bacteria;D_1__Acidobacteria;D_2__Subgroup 6	0	1	0	5	4	0
ASV_394	TCAGAACGAACGCTGGCGGCATGCCTAACACATGCAAGTCGAACGATCCCTTCGGGGATAGTGGCGCACGGGTGCGTAACGCGTGGGAACCTGCCCTTAGGTTCGGAATAACTCAGAGAAATTTGAGCTAATACCGGATAATGTCTTCGGACCAAAGATTTATCGCCTTTGGATGGGCCCGCGTTGGATTAGCTAGTTGGTGGGGTAAAGGCCTACCAAGGCGACGATCCATAGCTGGTCTGAGAGGATGATCAGCCACACTGGGACTGAGACACGGCCCAGACTCCTACGGGAGGCAGCAGTGGGGAATATTGGACAATGGGCGAAAGCCTGATCCAGCAATGCCGCGTGAGTGATGAAGGCCTTAGGGTTGTAAAGCTCTTTTACCCGGGATGATAA…	D_0__Bacteria;D_1__Proteobacteria;D_2__Alphaproteobacteria;D_3__Sphingomonadales;D_4__Sphingomonadaceae	0	10	0	0	0	0
ASV_395	TCAGAATCAACGCTGGCGGCGCGCTTAACACATGCAAGTCGCACGAGAAAGGGGAGCAATCCCTGAGTAAAGTGGCGCACGGGTGAGTAACACGTGGGTCATCCACCTCCTTGTGGGGAATAACCTTGGGAAACCGGGGCTAATACCGCATACGTCCGAGAGGAGAAAGCCGCAAGGCGCAGGGAGAGGAGCCCGCGGCCGATTAGCTAGTTGGTGGGGTAATGGCTCACCAAGGCGACGATCGGTAGCCGGCCTGAGAGGGCACACGGCCACACTGGCACTGAAACACGGGCCAGACTCCTACGGGAGGCAGCAGTGGGGAATCTTGCACAATGGGGGAAACCCTGATGCAGCGACGCCGCGTGAGCGACGAAGCCCTTCGGGGTGTAAAGCTCTTTC…	D_0__Bacteria;D_1__Acidobacteria;D_2__Acidobacteriia;D_3__Solibacterales;D_4__Solibacteraceae (Subgroup 3);D_5__Paludibaculum;D_6__uncultured bacterium;D_7__;D_8__;D_9__;D_10__;D_11__;D_12__;D_13__;D_14__	0	0	1	0	9	0
ASV_396	TCAGAGCGAACGCTGGCGGCGTGCCTAACACATGCAAGTCGAGCGCGAAGGGGGGTTTCGGCCCCTGAGTAGCGCGGCGCACGGGTGCGTAACACGTGGGTGATCTGGCCTTGAGCCGGGGATACCCCCGCGAAAGCGGGGCTAATACCGGATAGGGCGCGAGGGCTGCGGCCCTGGCGTCAAAGGGGGCGCCACAGAGGCGCTCTCGCTCGAGGGGGAGCCCGCGGCCTATCAGCTCGTTGGTAGGGTAACGGCCTACCAAGGCGACGACGGGTAGCTGGTCTGAGAGGATGGCCAGCCACACGGGGACTGAGAGACGGCCCCGACTCCTACGGGAGGCAGCAGTGGGGAATCTTGGGCAATGGGGGCAACCCTGACCCAGCGACGCCGCGTGGGTGA…	D_0__Bacteria;D_1__Proteobacteria;D_2__Deltaproteobacteria;D_3__Myxococcales;D_4__bacteriap25;D_5__uncultured bacterium;D_6__;D_7__;D_8__;D_9__;D_10__;D_11__;D_12__;D_13__;D_14__	0	0	1	6	0	3
ASV_397	TCAGGACGAACGCTGGCGGCGGGCCTAACACATGCAAGTCGAACGTGAAGCCGTCCTTCGGGGCGGTGGAAAGTGGCGCACGGGTGCGTAACGCGTAGGCAACCTGCCCCCGAGTGGGGAATAACCATCGGAAACGATGGCTAATACCGCATGAAGTCCCGATGGGGCATCCTGTCGGGATGAAAGCTCAGGCGCTCGGGGATGGGCCTGCGTCGGATTAGCTAGTTGGTAGGGTAACGGCCTACCAAGGCGACGATCCGTAGCTGGTCTGAGAGGATGATCAGCCACACTGGCACTGAGACACGGGCCAGACTCCTACGGGAGGCAGCAGTGAGGAATATTGGGCAATGGGCGCAAGCCTGACCCAGCCACGCCGCGTGGAGGAAGACACCCCTATGG…	D_0__Bacteria;D_1__Bacteroidetes;D_2__Rhodothermia;D_3__Rhodothermales;D_4__Rhodothermaceae;D_5__uncultured;D_6__uncultured bacterium;D_7__;D_8__;D_9__;D_10__;D_11__;D_12__;D_13__;D_14__	0	0	1	9	0	0
ASV_398	TCAGGATGAACGCTAGCGGCAGGCCTAATACATGCAAGTCGAGGGGTAACGCGTGTAGCAATACATGGCGACGACCGGCGAACGGGTGCGTAACACGTATGGAACCTGCCCTTTACACGGGGATAGCCCTCGGAAACGAGGATTAATACCCGATAGGTTATGCTAAGGCATCTTGGCATAATGAAAGCTGAGGCGGTAAAGGATGGCCATGCGTCCGATTAGTTAGTTGGTGAGGTAACGGCTTACCAAGACGATGATCGGTAGGGGATGTGAGAGCATGATCCCCCACACGGGTACTGAGACACGGACCCGACTCCTACGGGAGGCAGCAGTAAGGAATATTGGACAATGCCCGGAAGGGTGATCCAGCCATGCCGCGTGCAGGAAGAATGCCCTATG…	D_0__Bacteria;D_1__Bacteroidetes;D_2__Bacteroidia;D_3__Sphingobacteriales;D_4__env.OPS 17;D_5__uncultured bacterium;D_6__;D_7__;D_8__;D_9__;D_10__;D_11__;D_12__;D_13__;D_14__	0	0	10	0	0	0
ASV_399	TCAGGACGAACGCTGGCGGCGTGCCTAACACATGCAAGTCAAGGGGTAGCAATACCACTGGCGCACGGGTGAGTAACGCGTAGATAATCTGCCCTTATCCCCGGAATAACGCCGAGAAATTGGTGCTAAAAACGGATGAGGCACAATGTGTCAAATGCAAAGGATAAGGATGAGTCTGCGTCTGATTAGCTAGTTGGTAAGGTAATGGCTTACCAAGGCAACGATCAGTAGCTGGTCTGAGAGGACGATCAGCCACACTGGAACTGAGACACGGTCCAGACTCCTACGGGAGGCAGCAGTGAGGAATTTTGCACAATGGAGGAAACTCTGATGCAGCGACGCCGTGTGAGGGACGAAAGGGCTTTGCCCTGTAAACCTCTGTCGGACGGGAAAAAAAGT…	D_0__Bacteria;D_1__Bacteroidetes;D_2__Ignavibacteria;D_3__OPB56;D_4__uncultured bacterium;D_5__;D_6__;D_7__;D_8__;D_9__;D_10__;D_11__;D_12__;D_13__;D_14__	0	0	0	1	0	9
ASV_400	TCAGAATGAACGCTGGCGGCGTGGATTAGGCATGCAAGTCGAACGCGAAAGCGGGGCAACTCGCGAGTAGCGTGGCGAAAGGGTGAGTAATGCTTGGATGACCTGCCTCCGAGACGGGGATAACAGTCCGAAAGGACTGCTAATACCCGATGGTCCGTGCCGGCTGAGGCCGGCCCGGTAAACGGTTGATTCCGCTCGGAGAGGGGTCCAAGTCCTATCAGCTAGTTGGTGAGGTAACGGCTCACCAAGGCTATGACGGGTAGGCGGACTGAGAGGTCGACCGCCCACATCGGGACTGAGACACTGCCCGGACTCCTACGGGAGGCTGCAGTCGAGAATCTTCTGCAATGGGGGCAACCCTGACAGAGCGACGCCGCGTGGAGGATGAAGGCCCTCGGG…	D_0__Bacteria;D_1__Planctomycetes;D_2__OM190	0	0	0	0	10	0
ASV_401	TCAGGATGAACGCTGGCGAGATGCCTTACACATGCAAGTCGTACGGGAATTTTTAATTCAAGTGGCGGACGGGTGAGTAACACGTAAGAATTTGCCTTTAGGAGGGGGACAACAACTGGAAACGGTTGCTAATACCCCATATGCTTTCGAGTGAAATGGATTTTTCCGCCTAAAGAGAAGCTTGCGGCTGATTAGCTTGTTGGTGAGGTAATGGCTCACCAAGGCGACGATCAGTATCTGGTTTGAGAGGATGATCAGACACACTGGAACTGAGACACGGTCCAGACTCCTACGGGAGGCAGCAGTGGGGAATTTTCCGCAATGGGCGAAAGCCTGACGGAGCAATCTCGCGTGAGGGATGACGGCCTATGGGTTGTAAACCTCTTTTTTCAGGGAGGA…	D_0__Bacteria;D_1__Cyanobacteria;D_2__Oxyphotobacteria;D_3__Chloroplast	0	0	0	0	10	0
ASV_402	TCAGATTGAACGCTGGCGGCATGCTTTACACATGCAAGTCGAACGGCAGCGGGTCCTTCGGGATGCCGGCGAGTGGCGAACGGGTGAGTAATGCATCGGAACGTGCCCAGTCGTGGGGGATAACCACTCGAAAGAGTGGCTAATACCGCATACGACCTGAGGGTGAAAGCGGGGGACCGCAAGGCCTCGCGCGATTGGAGCGGCCGATGTCGGATTAGCTAGTTGGTGGGGTAAAGGCTTACCAAGGCGACGATCCGTAGCTGGTCTGAGAGGACGACCAGCCACACTGGGACTGAGACACGGCCCAGACTCCTACGGGAGGCAGCAGTGGGGAATTTTGGACAATGGGCGCAAGCCTGATCCAGCCATGCCGCGTGCGGGAAGAAGGCCTTCGGGTTG…	D_0__Bacteria;D_1__Proteobacteria;D_2__Gammaproteobacteria;D_3__Betaproteobacteriales;D_4__Burkholderiaceae;D_5__Caldimonas;D_6__Caldimonas taiwanensis NBRC 104434;D_7__;D_8__;D_9__;D_10__;D_11__;D_12__;D_13__;D_14__	0	0	0	0	10	0
ASV_403	TCAGAATGAACGCTGGCGGCGTGCTTAACACATGCAAGTCGCACGAGAATTCTTCTGCTTGCAGAAGATAGTAAAGTGGCGCACGGGTGAGTAACGCGTGGGTAATCTACCTCCGAATCGGGGATAACATTGCGAAAGCGGTGCTAATACCGGATGATATCATTGGCTCCTTGGAGCCGATGATCAAAGATGGCCTCTACATGTAAGCTATCGTTTGGAGATGAGCCCGCGTACCATTAGCTTGTTGGTAGGGTAACGGCCTACCAAGGCGACGATGGTTAGCTGGTCTGAGAGGATGATCAGCCACACTGGAACTGACACACGGTCCAGACTCCTACGGGAGGCAGCAGTGAGGAATTTTGCGCAATGGGGGCAACCCTGACGCAGCAACGCCGCGTG…	D_0__Bacteria;D_1__Proteobacteria;D_2__Deltaproteobacteria;D_3__Desulfobacterales;D_4__Desulfobacteraceae;D_5__SEEP-SRB1;D_6__uncultured Desulfobacteraceae bacterium;D_7__;D_8__;D_9__;D_10__;D_11__;D_12__;D_13__;D_14__	0	0	0	0	10	0
ASV_404	TCAGGATGAACGCTGGCGGTATGCCTTACACATGCAAGTCGTACGAGAGTTTTTAACTCAAGTGGCGGACGGGTGAGTAACACGTAAGAATTTGCCTTTAGGAGGGGGACAACAACTGGAAACGGTTGCTAATACCCCATATGCTTTCGAGTGAAATGGATTTTCCGCCTAAAGAGAAGCTTGCGGCTGATTAGCTTGTTGGTGAGGTAATGGCTCACCAAGGCGACGATCAGTATCTGGTTTGAGAGGACGATCAGACACACTGGAACTGAGACACGGTCCAGACTCCTACGGGAGGCAGCAGTGGGGAATTTTCCGCAATGGGCGAAAGCCTGACGGAGCAATACCGCGTGAAGGATGACGGCCTATGGGTTGTAAACTTCTTTTTTCAGGGAGGAA…	D_0__Bacteria;D_1__Cyanobacteria;D_2__Oxyphotobacteria;D_3__Chloroplast;D_4__uncultured diatom;D_5__;D_6__;D_7__;D_8__;D_9__;D_10__;D_11__;D_12__;D_13__;D_14__	0	0	0	0	10	0
ASV_405	TCAGATTGAACGCTGGCGGCATGCTTTACACATGCAAGTCGAACGGCAGCACGGGGGCAACCCTGGTGGCGAGTGGCGAACGGGTGAGTAATGCATCGGAACGTGCCCAGTAGTGGGGGATAGCCCGGCGAAAGCCGGATTAATACCGCATACGACCTGAGGGTGAAAGCGGGGGACCGCAAGGCCTCGCGCTATTGGAGCGGCCGATGTCAGATTAGCTAGTTGGTGGGGTAAAGGCCTACCAAGGCGACGATCTGTAGCTGGTCTGAGAGGACGACCAGCCACACTGGGACTGAGACACGGCCCAGACTCCTACGGGAGGCAGCAGTGGGGAATTTTGGACAATGGGCGCAAGCCTGATCCAGCCATGCCGCGTGCGGGAAGAAGGCCTTCGGGTTG…	D_0__Bacteria;D_1__Proteobacteria;D_2__Gammaproteobacteria;D_3__Betaproteobacteriales;D_4__Burkholderiaceae;D_5__Zhizhongheella;D_6__Zhizhongheella caldifontis;D_7__;D_8__;D_9__;D_10__;D_11__;D_12__;D_13__;D_14__	0	0	0	0	10	0
ASV_406	TCAGAACGAACGCTGGCGGCGTGCTTAAGACATGCAAGTCGTGCGAGAAAGTTCCTTCGGGAGCGAGTAAAGCGGCGCACGGGTGAGTAGCGCGTGGGTAATCTGCCCGAAGGTCTGGGATAACTCCGGGAAACTGGGGCTAATACCGGATAAGACCACGCTGTCTGCGGACAGTGCGGAAAAAGATGGCCTCTGCTTGCAAGCTATCGCCTGCGGATGAGCCCGCGTCCCATTAGCTAGTTGGCGGGGTAACGGCCCACCAAGGCTGAGATGGGTAGCTGGTCTGAGAGGACGACCAGCCACACTGGAACTGAGACACGGTCCAGACTCCTACGGGAGGCAGCAGTCGGGAATTTTGGGCAATGGGCGAAAGCCTGACCCAGCGACGCCGCGTGAGGG…	D_0__Bacteria;D_1__Proteobacteria;D_2__Deltaproteobacteria;D_3__NB1-j;D_4__uncultured bacterium;D_5__;D_6__;D_7__;D_8__;D_9__;D_10__;D_11__;D_12__;D_13__;D_14__	0	0	0	0	9	1
ASV_407	TCAGGATGAACGCTGGCGGCGTGCCTAATACATGCAAGTCGAACGGACGAGCTTCGGCTCGTGAGTGGCGAACGGGTGAGTAACGCGTTGGTGACCTACCCCGAAGTGTGGGATAACAGGCCGAAAGGCTTGCTAATACCGCATGTGCAACCGGAGGATTAGAAGTCGGGTTGTAAAGGAGAAATTTGCTTCGGGAGGGGCCTGCGTCCCATCAGCTAGTTGGTAGGGTAACGGCTTACCAAGGCGATGACGGGTAGGGGACCTGAGAGGGTGACCCCCCACAATGGAACTGAAACACGGTCCATACACCTACGGGTGGCAGCAGTAGGGAATATTGCTTAATGGGCGCAAGCCTGAAGCAGCAACGCCGCGTGTGCGATGAAGGCCTTCGGGTTGTAA…	D_0__Bacteria;D_1__Chloroflexi;D_2__Anaerolineae;D_3__Anaerolineales;D_4__Anaerolineaceae;D_5__Anaerolinea	0	0	0	0	10	0
ASV_408	TCAGAATCAACGTTGGCGGCGCGCCTAACACATGCAAGTCGAACGAGAAAGTGGAGCAATCCATGAGTACAGTGGCGTACGGGTGAGTAACACGTGGGTAATCTGCCTGTTAGTGGGGAATAACCCTGGGAAACCGGGGCTAATACCGCATAAGTTCGCAAGAAGAAAGTCGCAAGACGCTGACAGAGGAGCCCGCGGCCGATTAGCTAGTTGGCAGGGTAAAAGCCTACCAAGGCGACGATCGGTAGCCGGCCTGAGAGGGCACACGGCCACACTGGCACTGAAACACGGGCCAGACTCCTACGGGAGGCAGCAGTGGGGAATCTTGCACAATGGGGGAAACCCTGATGCAGCGACGCCGCGTGAGTGATGAAGCCCTTCGGGGTGTAAAGCTCTTTC…	D_0__Bacteria;D_1__Acidobacteria;D_2__Acidobacteriia;D_3__Solibacterales;D_4__Solibacteraceae (Subgroup 3);D_5__Elev-16S-1166;D_6__uncultured bacterium;D_7__;D_8__;D_9__;D_10__;D_11__;D_12__;D_13__;D_14__	0	0	0	0	10	0
ASV_409	TCAGAACGAACGCTGGCGGCAGGCCTAACACATGCAAGTCGAGCGCATTTCCGGTTTCGGCCGGGGATGAGCGGCGGACGGGTGAGTAACGCGTGGGAACGTGCCCTGAGGTACGGAATAGTCCCGGGAAACTGGGGGTAATACCGTATGAGCCCGCAAGGGGAAAGATTGATCGCCTCGGGATCGGCCCGCGTCGGATTAGGTAGTTGGGGGGGTAACGGCCCACCAAGCCGACGATCCGTAGCTGGTTTGAGAGGACGACCAGCCACACTGGGACTGAGACACGGCCCAGACTCCTACGGGAGGCAGCAGTGGGGAATCTTGGACAATGGGGGCAACCCTGATCCAGCCATGCCGCGTGGACGATGAAGGCCCTAGGGTTGTAAAGTCCTTTCAGCG…	D_0__Bacteria;D_1__Proteobacteria;D_2__Alphaproteobacteria;D_3__Rhodobacterales;D_4__Rhodobacteraceae;D_5__uncultured	0	0	0	0	10	0
ASV_410	TCAGAATCAACGCTGGCGGCGTGCCTAACACATGCAAGTCGAACGCGAAAGGGGTTTCGGCCCTGAGTAGAGTGGCGAACGGGTGAGTAACGCGTGGGTGATCTGCCTCTGAGTGGGGGATAACGTTCCGAAAGGAGCGCTAATACCGCATGACGTTCCGGGTTTGAAGACCTGGAAACCAAAGCCGGGGACCGCAAGGCCTGGTGCTTGGAGAGGAGCCCGCGTCTGATTAGCTAGTTGGCGGGGTAATGGCCCACCAAGGCGACGATCAGTAGCCGGCCTGAGAGGGCGGACGGCCACACTGGGACTGAGACACGGCCCAGACTCCTACGGGAGGCAGCAGTGGGGAATTGTTCGCAATGGGCGCAAGCCTGACGACGCAACGCCGCGTGGGGGATG…	D_0__Bacteria;D_1__Acidobacteria;D_2__Subgroup 6	0	0	0	0	4	6
ASV_411	TCAGATTGAACGCTGGCGGCGTGCCTAACACATGCAAGTCGAGCGGCAGCGCGGGAGCAATCCTGGCGGCGAGCGGCGGACGGGTGAGTAACGCTTGGGAATCTGCCTGTTAGTGGGGGACAACCCGGGGAAACTCGGGCTAATACCGCATACGCACTACGGTGGAAAGCCGGGGACCGAAAGGCCTGGCGCTAACAGATGAGCCCAAGTCGGATTAGCTAGTTGGTAGGGTAATGGCCTACCAAGGCGACGATCCGTAACTGGTCTGAGAGGACGACCAGTCACACCGGAACTGAGACACGGTCCGGACTCCTACGGGAGGCAGCAGTGGGGAATATTGGACAATGGGGGAAACCCTGATCCAGCGACGCCGCGTGGGTGAAGAAGGCCTGCGGGTTG…	D_0__Bacteria;D_1__Proteobacteria;D_2__Gammaproteobacteria;D_3__Steroidobacterales;D_4__Steroidobacteraceae;D_5__Steroidobacter;D_6__uncultured bacterium;D_7__;D_8__;D_9__;D_10__;D_11__;D_12__;D_13__;D_14__	0	0	0	0	10	0
ASV_412	TCAGAGCGAACGTTAGCGGCGGGCTTAACACATGCAAGTCGAGCGAGAAAGGGACTTCGGTCCTGAGTACAGCGGCGGACGGGTGAGTAACACGTGGGTAATCTGCCCTTCAGTGGGGGACAACAGTCCGAAAGGACTGCTAATACCGCATACGTCTAGTGGGTCTGCGGACCTGTTAGGGAAAGCTGGCGCTCCGCAAGGAAGCTGGCGCTGAAGGAGGAGCCCGCGTCGCATCAGCTAGTTGGTGGGGTAATGGCCTACCAAGGCAAAGACGCGTAGCTGGTCTGAGAGGATGATCAGCCACACTGGGACTGAGACACGGCCCAGACTCCTACGGGAGGCAGCAGTGGGGAATATTGGACAATGGGCGCAAGCCTGATCCAGCCACGCCGCGTGAGT…	D_0__Bacteria;D_1__Proteobacteria;D_2__Deltaproteobacteria;D_3__Myxococcales;D_4__Haliangiaceae;D_5__Haliangium;D_6__uncultured bacterium;D_7__;D_8__;D_9__;D_10__;D_11__;D_12__;D_13__;D_14__	0	0	0	0	10	0
ASV_413	TCAGGACGAACGCTGGCGGCGTGCCTAACACATGCAAGTCAAGGGGTAGCAATACCACTGGCGCACGGGTGAGTAACGCGTAGATAATCTGCCCTTATCCCCGGAATAACGCCGAGAAATTGGTGCTAAAAACGGATGAGGCACAATGTGTCAAATGCAAAGGATAAGGATGAGTCTGCGTCTGATTAGCTAGTTGGTAAGGTAATGGCTTACCAAGGCAACGATCAGTAGCTGGTCTGAGAGGACGATCAGCCACACTGGAACTGAGACACGGTCCAGACTCCTACGGGAGGCAGCAGTGAGGAATTTTGCACAATGGAGGAAACTCTGATGCAGCGACGCCGTGTGAGGGACGAAAGGGCTTTGCCCTGTAAACCTCTGTCGGACGGGAAAAAAAGT…	D_0__Bacteria;D_1__Bacteroidetes;D_2__Ignavibacteria;D_3__OPB56;D_4__uncultured bacterium;D_5__;D_6__;D_7__;D_8__;D_9__;D_10__;D_11__;D_12__;D_13__;D_14__	0	0	0	0	0	10
ASV_414	TCAGGATGAACGCTAGCGGCGGGCCTAATACATGCAAGTCGAACGGGAAAGGTGGCAACACCTTGAGAGTGGCGTACGGGTGCGTAACGCGTATACAACCTGCCTGTTACACGGGGATAGCCTTGCGAAAGCGAGATTAATACCCGATGGTACTATTGAGCGGCATCGCTTGGTAGTTAAAGCTGAGGCGGTAACAGAGGGGTATGCGTCCCATTAGCTAGTTGGTAGTGTAACGGACTACCAAGGCGACGATGGGTAGGGGTTCTGAGAGGATGATCCCCCACACTGGTACTGAGATACGGACCAGACTCCTACGGGAGGCAGCAGTAGGGAATATTGGGCAATGGACGGAAGTCTGACCCAGCCACGCCGCGTGCAGGAAGAAGGTCCTCTGGATTG…	D_0__Bacteria;D_1__Bacteroidetes;D_2__Bacteroidia;D_3__Cytophagales;D_4__Microscillaceae;D_5__uncultured	0	0	0	0	0	10
ASV_415	TCAGGACGAACGCTGGCGGCATGCCTAACACATGCAAGTCGAACGGGATCCGGTCCTTCGGGGCCGGTGAGAGTGGCGCACGGGTGAGTAACGCGTGGGAACCTGCCTCGGGGTACGGAATAACCCAGGGAAACTTGGGCTAATACCGTATACGTCCGGCACCGGGGGACGGTGCCGGGGAAAGAGTCATCGCCCTGGGATGGGCCCGCGTCGGATTAGCTTGTTGGTGGGGTAACGGCCTACCAAGGCAACGATCCGTAGCTGGTCTGAGAGGATGATCAGCCACACTGGGACTGAGACACGGCCCAGACTCCTACGGGAGGCAGCAGTGGGGAATATTGGACAATGGGGGCAACCCTGATCCAGCAATGCCGCGTGGGTGAAGAAGGCCTTCGGGTT…	D_0__Bacteria;D_1__Proteobacteria;D_2__Alphaproteobacteria;D_3__uncultured;D_4__uncultured bacterium;D_5__;D_6__;D_7__;D_8__;D_9__;D_10__;D_11__;D_12__;D_13__;D_14__	9	0	0	0	0	0
ASV_416	TCAGGATGAACGCTGGCGGCGTGCTTAACACATGCAAGTCGAACGGGATCTTCGGATCTAGTGGCGGACGGGTGAGTAACGCGTGAGAATCTGGCTTCAGGAGGGGGATAACAGTTGGAAACGGCTGCTAATACCCCATATGCCGAGAGGTGAAAAGGTGAATTCCGCCTGAAGATGAGCTCGCGTCTGATTAGCTAGTTGGTGAGGTAAGAGCTTACCAAGGCGATGATCAGTAGCTGGTCTGAGAGGATGATCAGCCACACTGGGACTGAGACACGGCCCAGACTCCTACGGGAGGCAGCAGTGGGGAATTTTCCGCAATGGGCGAAAGCCTGACGGAGCAACGCCGCGTGGGGGAGGAATGCCTTTGGGTTGTAAACCCCTTTTGTTAGGGAAGAA…	D_0__Bacteria;D_1__Cyanobacteria;D_2__Oxyphotobacteria;D_3__Oxyphotobacteria Incertae Sedis;D_4__Unknown Family;D_5__uncultured;D_6__uncultured bacterium;D_7__;D_8__;D_9__;D_10__;D_11__;D_12__;D_13__;D_14__	9	0	0	0	0	0
ASV_417	TCAGAACGAACGCTGGCGGCATGCTTAACACATGCAAGTCGAACGCCCCCTTCGGGGGGAGTGGCGAACGGGTGAGTAACGCGTGGGAACCTGCCCTGAAGTGGGGGATAACCGCTGGAAACGGCGGCTAATACCGCATGTGGCCTGAGGGCCAAAGGCTTCGGCCGCTTTGGGAGGGGCCCGCGTCCGATTAGCTTGTTGGTGGGGTAACGGCCCACCAAGGCTGCGATCGGTAGCTGGTCTGAGAGGATGATCAGCCACACTGGGACTGCGACACGGCCCAGACTCCTACGGGAGGCAGCAGTGGGGAATATTGGACAATGGGCGCAAGCCTGATCCAGCAATGCCGCGTGCGTGAAGAAGGCCTTAGGGTTGTAAAGCGCTTTTACCGGTGACGAT…	D_0__Bacteria;D_1__Proteobacteria;D_2__Alphaproteobacteria;D_3__Puniceispirillales;D_4__Puniceispirillales Incertae Sedis;D_5__Constrictibacter;D_6__uncultured bacterium;D_7__;D_8__;D_9__;D_10__;D_11__;D_12__;D_13__;D_14__	6	3	0	0	0	0
ASV_418	TCAGGATGAACGCTGGCGGCGTGCCTAACACATGCAAGTCGAACGGTCTATTACGGTAGACAGTGGCGCACGGGTGAGTAACACGTAGCTAACCTGCCTCAAAGAGGGGGATAACCTTGCGAAAGCAGGGCTAATACCGCATAAGCTCCCGAACTGTAGAGGTTTGAGAGAAAAGGTGAGCCGCTTTGAGATGGGGCTGCGGTCCATCAGCTAGTTGGTGTGGTAAAGGCGCACCAAGGCGACGACGGATAGGGGGCCTGAGAGGGTGACCCCCCACACTGGGACTGAGACACGGCCCAGACTCCTACGGGAGGCAGCAGTGAGGAATATTGGTCAATGGGCGCAAGCCTGAACCAGCGACGCCGCGTGGGTGACGAAGGCCTTCGGGTCGTAAAGCCC…	D_0__Bacteria;D_1__Chloroflexi;D_2__Anaerolineae;D_3__SBR1031;D_4__A4b;D_5__uncultured bacterium;D_6__;D_7__;D_8__;D_9__;D_10__;D_11__;D_12__;D_13__;D_14__	9	0	0	0	0	0
ASV_419	TCAGAACTAACGCTGGCGGCGCGCCTAATACATGCAAGTCGAACGGGGTAGCAATACCCAGTGGCGCACGGGAGAGTAACACGTGGATAATCTCCCCTCGAGAGAGGAATAACCAGTCGAAAGATTGGCTAATACCTCATAAGACCACAGAGACGAATGTCTCAGGGGTAAAAGGTTTTTCGCTTGAGGATGAGTCTGCGTCCCATTAGCTAGTTGGTGAGGTAACGGCTCACCAAGGCAACGATGGGTAGCTGGTCTGAGAGGATGATCAGCCTCACTGGAACTGACACACGGTCCAGACTCCTACGGGAGGCAGCAGTAGGGAATATTGCACAATGGAGGAAACTCTGATGCAGCGACGCCGCGTGAGTGATGAAGGACTTCGGTTTGTAAAGCTCT…	D_0__Bacteria;D_1__Proteobacteria;D_2__Deltaproteobacteria;D_3__Bdellovibrionales;D_4__Bdellovibrionaceae;D_5__Bdellovibrio;D_6__Bdellovibrionales bacterium RBG_16_40_8;D_7__;D_8__;D_9__;D_10__;D_11__;D_12__;D_13__;D_14__	4	5	0	0	0	0
ASV_420	TCAGGATGAACGCTGGCGGCGTGCTTAATACATGCAAGTCGAACGGGGAATGCAGCAATGTGTTCCTAGTGGCGAATGGGTGCGTAACACGTGGGTGACCTGCCCCGAAGTGTGGAATAACAGCTCGAAAGAGCTGCTAATACCGCATGTGGTCCCAGAGGTTAGAGGCTCTGGGTCTAAAGTCGCAAGACGCTTCGGGAGGGGCCTGCGGTCCATCAGCTAGTTGGTAGGGTAATGGCCTACCAAGGCGACGACGGATAGGGGACCTGAGAGGGTGGCCCCCCACACTGGCACTGACACACGGGCCAGACGCCTACGGGTGGCAGCAGTAAGGAATATTGCTCAATGGGCGAAAGCCTGAAGCAGCAACGCCGCGTGCACGATGAAGGCCTTCGGGTC…	D_0__Bacteria;D_1__Chloroflexi;D_2__Anaerolineae	4	3	0	0	2	0
ASV_421	TCTGAGTGAACGTTAGGAGTATGCCTGACACATGCAAGTCGAACGGAATTTATATTTGTTAGATTCAGTGGCGTAAGGGTGAGAACACGCTAAGTATCAGTTTTATAGTTGGGAACATGACAGAAGCAATAGTTTTCGTCAACAGGCTTGGTCTAATTCTTAATAAATTCATTTGGTCTGAAATTGTGTTTTGTATTTTCCAAACAATTCGATTGAATAGAAAGATTTTTTATCGCTATAAAGAGAGCTTAGCAAGGATTAGGTCACTAAGTTTTTTTAACAGAAATTTAGCCTGCGATCCTTAGCTGGACTGAGAGGTCGGTCAGCCACACTGGGACTGAGAAACGGCCCAGCCTTCTTTAGGCAGCAGTGTGGAATCTTGGACAATAGACGAAAGTC…	D_0__Bacteria;D_1__Proteobacteria;D_2__Alphaproteobacteria;D_3__Rickettsiales;D_4__Mitochondria;D_5__uncultured bacterium;D_6__;D_7__;D_8__;D_9__;D_10__;D_11__;D_12__;D_13__;D_14__	3	2	0	0	0	4
ASV_422	TCAGAACGAACGCTGGCGGCAGGCTTAACACATGCAAGTCGAACGCCCCGCAAGGGGAGTGGCAGACGGGTGAGTAACACGTGGGAACGTGCCCTGAGGTTCGGAATATTCCCGGGAAACTGGGAGCAATACCGAATGTGTCCGCAAGGAGAAAGATTTATCGCCTTAGGATCGGCCCGCGTCAGATTAGGTAGTTGGTGGGGTAATGGCCTACCAAGCCGACGATCTGTAGCTGTTCTGAGAGGAAGATCAGCCACACTGGGACTGAGACACGGCCCAGACTCCTACGGGAGGCAGCAGTGGGGAATCTTGGACAATGGGCGCAAGCCTGATCCAGCCATGCCGCGTGAGTGATGAAGGCCCTAGGGTTGTAAAACTCTTTCGTCAGGGACGATAATG…	D_0__Bacteria;D_1__Proteobacteria;D_2__Alphaproteobacteria;D_3__Caulobacterales;D_4__Hyphomonadaceae;D_5__SWB02;D_6__uncultured bacterium;D_7__;D_8__;D_9__;D_10__;D_11__;D_12__;D_13__;D_14__	2	6	0	0	1	0
ASV_423	TCAGAATCAACGCTGGCGGCGTGCCTAACACATGCAAGTCGAACGCGAACGAGGGCTTCGGCCCTTAAGTAGAGTGGCGCACGGGTGAGTAACACGTGGGTAATCTACCTGATGGTGGGGAATAACCCTGCGAAAGCAGGGCTAATACCGCATAAGGCTGAGCCGACTTAGGCCGGTTCAGTTAAAGCTGGGGACCCTTCGGGGCCTGGCGCCAGCAGAGGAGCCTGCGGCCGATTAGCTAGTTGGCGAGGTAACGGCTCACCAAGGCTCTGATCGGTAGCTGGTCTGAGAGGACGGCCAGCCACACTGGCACTGAAACACGGGCCAGACTCCTACGGGAGGCAGCAGTGGGGAATTTTGGGCAATGGGCGAAAGCCTGACCCAGCAACGCCGCGTGAG…	D_0__Bacteria;D_1__Acidobacteria;D_2__Blastocatellia (Subgroup 4);D_3__11-24;D_4__uncultured bacterium;D_5__;D_6__;D_7__;D_8__;D_9__;D_10__;D_11__;D_12__;D_13__;D_14__	1	8	0	0	0	0
ASV_424	TCAGGGTGAACGCTGGCGGTATGCCTAAGACATGCAAGTCGCACGGACCGGTTTCGGCTGGTCAGTGGCGGACGGGTGAGTAACACGTGGGAGACGTGCCCTCAAGTGGGGGAAAACCAGGGGAAACCCTGGCTAATCCCCCATGTGAACACTCGCTTGGGCGGGTGTTTAAAGCTTCGGCGCTTGAGGATCGGCCCGCGGTGCATCAGGTAGTTGGTGGGGTAATGGCCCACCAAGCCGACGACGCATAGCTGGTCTGAGAGGACGACCAGCCACAGGAGCACTGAGACACGGGCTCCACTCCTACGGGAGGCAGCAGTTAGGAATCTTCGGCAATGGGCGAAAGCCTGACCGAGCGATACCGCTTGAAGGATGAAGCCCTTCGGGGTGTAAACTTCT…	D_0__Bacteria;D_1__Deinococcus-Thermus;D_2__Deinococci;D_3__Thermales;D_4__Thermaceae;D_5__Meiothermus;D_6__Meiothermus sp. YIM 71039;D_7__;D_8__;D_9__;D_10__;D_11__;D_12__;D_13__;D_14__	1	0	0	1	7	0
ASV_425	TCAGGATAAACGCTGGCGGCGTGCCTTATGCATGCAAGTCGTACGAGGCTAGGGCTTCGGCCCGAAACCTAGTGGCGGACGGGTGAGTAACACGTACGTGACCTGTCCGGAAGTGGGGAATAACCAGCCGAAAGGTTGGCTAATACCGCATGTGGTCGCTGCTTGGAAGCAGCGGACTAAAGCCGAAAGGCGCTTCCGGAGGGGCGTGCGGCCGATTAGCTAGTTGGTGAGGTAACGGCCCACCAAGGCGATGATCGGTAGCTGGTCTGAGAGGATGGTCAGCCACACTGGAACTGAGACACGGTCCAGACTCCTACGGGAGGCAGCAGCAGGGAATTTTGCGCAATGGGCGAAAGCCTGACGCAGCAACGCCGCGTGGGGGAAGAAGGCCTTCGGGTC…	D_0__Bacteria;D_1__Chloroflexi;D_2__JG30-KF-CM66;D_3__uncultured bacterium;D_4__;D_5__;D_6__;D_7__;D_8__;D_9__;D_10__;D_11__;D_12__;D_13__;D_14__	1	8	0	0	0	0
ASV_426	TCAGATTGAACGCTGGCGGCATGCCTTACACATGCAAGTCGAACGGCAGCACGGGGGCAACCCTGGTGGCGAGTGGCGAACGGGTGAGTAATGCATCGGAACGTGTCCTCTTGTGGGGGATAACCAGTCGAAAGACTGGCTAATACCGCATGTGCTCGAGAGAGGAAAGCGGGGGACCGCAAGGCCTCGCGCGAGAGGAGCGGCCGATGCCGGATTAGCTAGTTGGTGGGGTAATGGCCCACCAAGGCGACGATCCGTAGCTGGTCTGAGAGGACGACCAGCCACACTGGGACTGAGACACGGCCCAGACTCCTACGGGAGGCAGCAGTGGGGAATTTTGGACAATGGGCGCAAGCCTGATCCAGCCATGCCGCGTGTGTGAAGAAGGCCTTCGGGTTG…	D_0__Bacteria;D_1__Proteobacteria;D_2__Gammaproteobacteria;D_3__Betaproteobacteriales;D_4__Nitrosomonadaceae;D_5__MND1;D_6__uncultured bacterium;D_7__;D_8__;D_9__;D_10__;D_11__;D_12__;D_13__;D_14__	2	7	0	0	0	0
ASV_427	TCAGGACGAACGCTGGCGGCGCGCTTAACACATGCAAGTCGAGCGAGAACCGGAGCTTCGGCTCCGGGGACAGCGGCGAACGGGTGAGTAACACGTGGACAACCTGCCCTCGGCACCGGGATAGCCCGGGGAAACCCGGATTAATACCGGATGGCCCCTCCGACTCACGGGTCGGCGGGGAAAGGTAGCTTCGGCCTCCGGCCGAGGATGGGTCCGCGGCGGATTAGCTTGTTGGTGGGGTAACGGCCCACCAAGGCGACGATCCGTAGCTGGTCTGAGAGGACGATCAGCCACACTGGGACTGAGACACGGCCCAGACTCCTACGGGAGGCAGCAGTGGGGAATCTTGCGCAATGGGCGAAAGCCTGACGCAGCGACGCCGCGTGAGGGAAGAAGGCC…	D_0__Bacteria;D_1__Actinobacteria;D_2__Thermoleophilia;D_3__Gaiellales;D_4__Gaiellaceae;D_5__Gaiella;D_6__uncultured bacterium;D_7__;D_8__;D_9__;D_10__;D_11__;D_12__;D_13__;D_14__	1	8	0	0	0	0
ASV_428	TCAGGACGAACGCTGGCGGCATGCCTAACACATGCAAGTCGAACGGGATCCGGTCCTTCGGGGCCGGTGAGAGTGGCGCACGGGTGAGTAACGCGTGGGAACCTGCCTCGGGGTACGGAATAACCCAGGGAAACTTGGGCTAATACCGTATACGTCCGGCACCGGGGGACGGTGTCGGGGAAAGATTTATCGCCCTGGGATGGGCCCGCGTCGGATTAGCTTGTTGGTGGGGTAACGGCCTACCAAGGCAACGATCCGTAGCTGGTCTGAGAGGATGATCAGCCACACTGGGACTGAGACACGGCCCAGACTCCTACGGGAGGCAGCAGTGGGGAATATTGGACAATGGGGGCAACCCTGATCCAGCAATGCCGCGTGGGTGAAGAAGGCCTTCGGGTT…	D_0__Bacteria;D_1__Proteobacteria;D_2__Alphaproteobacteria;D_3__uncultured;D_4__uncultured bacterium;D_5__;D_6__;D_7__;D_8__;D_9__;D_10__;D_11__;D_12__;D_13__;D_14__	9	0	0	0	0	0
ASV_429	TCAGAGCGAACGCTGGCGGCGTGGCTAAGGCATGCAAGTCGCACGGAACATAGCAATATGTTTAGTGGCGGAAGGGAGAGTAATGGATGGGTGACGTACCCTGAACACGGGGATAACAGTCCGAAAGGATTGCTAATACCCGATGTTGTCGGCGGGCTACGGCTTGTCGATGAATGGGTGGGGACCGCAAGGCCTACCGGTTCAGGAGCGGCTCATCTCCTATCAGCTAGTTGGTGAGGTAACGGCTCACCAAGGCTATGACGGGTAGCGGGCGTGAGAGCGCGACCCGCCTCATCGGGACTGAGACACTGCCCGGACACCTACGGGTGGCTGCAGCAACGAATATTGGGCAATGGGGGCAACCCTGACCCAGCGACGCCGCGTGCAGGATGAAGCCTT…	D_0__Bacteria;D_1__Planctomycetes;D_2__Phycisphaerae;D_3__mle1-8;D_4__uncultured bacterium;D_5__;D_6__;D_7__;D_8__;D_9__;D_10__;D_11__;D_12__;D_13__;D_14__	0	9	0	0	0	0
ASV_430	TCAGAATGAACGTTGGCGGCGTGGATTAGGCATGCAAGTCGTACGGGCCAGCAATGGTCAGTGGCGAAAGGGAGAGGAATACGCAGGTATCTACCTCCGGGTCGGGGATAGCCACGGGAAACTGTGGGTAATACCCGATAATGTCTCCGGACCAAAGGTGTGATTCCGCCTAGAGAGGAGCCTGCGTCCTATTAGCTTGTTGGCGGGGTAATGGCCCACCAAGGCAACGATGGGTACGGGGTGTGAGAGCATGCCCCCGCTCACTGGGACTGAGACACTGCCCAGACACCTACGGGTGGCTGCAGTCGAGAATCTTCCGCAATGGGCGCAAGCCTGACGGAGCGACGCCGCGTGTGGGATGAAGGCCTTCGGGTTGTAAACCACTGTCGTAGAGGAGGA…	D_0__Bacteria;D_1__Planctomycetes;D_2__Planctomycetacia;D_3__Pirellulales;D_4__Pirellulaceae;D_5__uncultured	0	9	0	0	0	0
ASV_431	TCAGGACAAACGCTGGCGGCGTGTATTAGGCATGCAAGTCGCACGGCACTTCGGTGCAGTGGCGGACGGGTGAGTAACACGTGGGTAACCTGCCCCGTAGTGGGGAATAACTCGTCGAAAGACGAGCTAATACCGCATACAACTTCCGGTGAGAGCCCGGAGAGTAAAAGCAGCAATGCGCTACGGGAGGGGCCCGCGGTCGATTAGCTTGTTGGTGGGGTAATGGCCCACCAAGGCGACGATCGATAGCTGGTCTGAGAGGATGGTCAGCCACACGGGGACTGAGATACGGCCCCGACTCCTACGGGAGGCAGCAGCTAAGAATCTTGCGCAATGGGCGAAAGCCTGACGCAGCAACGCCGCGTGGGGGACGAAGGCCCTCGGGTTGTAAACCCCTTT…	D_0__Bacteria;D_1__Chloroflexi;D_2__OLB14;D_3__uncultured bacterium;D_4__;D_5__;D_6__;D_7__;D_8__;D_9__;D_10__;D_11__;D_12__;D_13__;D_14__	0	9	0	0	0	0
ASV_432	TCAGAATCAACGCTGGCGGCGTGCCTAACACATGCAAGTCGAGCGGGAAAGGGGGCTTCGGCCCCTGAGTATAGCGGCGGACGGGTGAGTAACACGTGGGTAATTTGCCCTCGGGTGAGGAATAACTCAGGGAAACTTGAGCTAATACCGCATGACATCTTCTTCTCACAAGGGGAGGGGATCAAAGCTGGGGACCCTTCGGGGCCTGGCGCCTGAGGAGAAGCCCGCGCCCGATTAGCTAGTTGGTGAGGTAACGGCTCACCAAGGCGACGATCGGTAGCCGGCCTGAGAGGGCGGACGGCCACACTGGGACTGAGACACGGCCCAGACTCCTACGGGAGGCAGCAGTGGGGAATTTTTGTCAATGGGGGCAACCCTGAACAAGCAACGCCGCGTGGA…	D_0__Bacteria;D_1__Acidobacteria;D_2__Subgroup 9;D_3__uncultured bacterium;D_4__;D_5__;D_6__;D_7__;D_8__;D_9__;D_10__;D_11__;D_12__;D_13__;D_14__	0	6	0	0	3	0
ASV_433	TCAGAGCGAACGCTGGCGGCGTGCCTAACACATGCAAGTCGAACGTGAAAGGGGGCAACCCCGAGTAAAGTGGCGTACGGGTGAGTAACACGTAGGTAATCTACCCTAGAGTCCGGAATAACCTGCCGAAAGGCGGGCTAATACTGGATAGAGCGACGGAATCCGTAATTGGGTTTTTCGGGAAAGGGAGCTCGCAAGAGCCCTCGCTTTAGGATGAGCCTGCGTCCCATCAGCTAGTTGGTGAGGTAACGGCTCACCAAGGCTTTGACGGGTAGCTGGTCTGAGAGGATGATCAGCCACACTGGAACTGAAACACGGTCCAGACTCCTACGGGAGGCAGCAGTGGGGAATCTTGCGCAATGGACGAAAGTCTGACGCAGCCACGCCGCGTGAGTGAAG…	D_0__Bacteria;D_1__Proteobacteria;D_2__Deltaproteobacteria;D_3__Oligoflexales;D_4__0319-6G20;D_5__uncultured bacterium;D_6__;D_7__;D_8__;D_9__;D_10__;D_11__;D_12__;D_13__;D_14__	0	9	0	0	0	0
ASV_434	TCAGAACGAACGCTGGCGGCGTGGATAAGACATGCAAGTCGTACGGTCGCTTCCGGGTAGCAATATCCAGAGGCGGCAGTGGCGCAAGGGTGCGTAACATGTGGGTATCTGCCTTTCAGACGGGAATAACTCCGGGAAACCGGAGCTAATGCCCGATGTCATCCGCAAGGATGAAAGCCGGGGACCGCAAGGCCTGGCGCTGGAAGATGAGCCCGCATCCTATCAGCTAGTTGGCGGGGTAACGGCCCACCAAGGCGACGACGGGTAGCTGGTCTGAGAGGACGACCAGCCACACTGGAACTGAGATACGGTCCAGACACCTACGGGTGGCAGCAGTCGAGAATTTTTCACACTGGGCGAAAGCCTGATGGAGCGACGCCGCGTGGGGGACGAAGGGCT…	D_0__Bacteria;D_1__Verrucomicrobia;D_2__Verrucomicrobiae;D_3__Pedosphaerales;D_4__Pedosphaeraceae;D_5__uncultured bacterium;D_6__;D_7__;D_8__;D_9__;D_10__;D_11__;D_12__;D_13__;D_14__	0	3	0	0	6	0
ASV_435	TCAGGACGAACGCTGGCGGCGCGCTTAACACATGCAAGTCGAGCGAGAACCGGGGCTTCGGCTCCGGGGACAGCGGCGAACGGGTGAGTAACACGTGGATAACCTGCCCTCGGCACCGGGATAGCCCGGGGAAACCCGGATTAATACCGGATGGCCCCTCCGACTCACGGGTCGGTGGGAAAAGGTAGCTTCGGCCTCCGGCCGAGGATGGGTCCGCGGCGGATTAGCTCGTTGGCGGGGTAACGGCCCACCAAGGCGACGATCCGTAGCTGGTCTGAGAGGACGATCAGCCACACTGGGACTGAGACACGGCCCAGACTCCTACGGGAGGCAGCAGTGGGGAATCTTGCGCAATGGGCGAAAGCCTGACGCAGCGACGCCGCGTGAGGGAAGAAGGCC…	D_0__Bacteria;D_1__Actinobacteria;D_2__Thermoleophilia;D_3__Gaiellales;D_4__Gaiellaceae;D_5__Gaiella;D_6__uncultured bacterium;D_7__;D_8__;D_9__;D_10__;D_11__;D_12__;D_13__;D_14__	0	6	0	0	3	0
ASV_436	TCAGAGCGAACGCTGGCGGCGTGCTTAACACATGCAAGTCGAACGGGAACTTGTAGCAATACAGGTTTCCGTGGCGCACGGGTGCGTAACACGTGGGAACATGCCCTCGAGTGGGGAATAACCCGCCGAAAGGCGGGCTAATACCGCATGACATTCCGCGGACTACGGTCTGCGGAATTAAAGTCGCAAGACGCTTGAGGAGTGGCCCGCGCCCGATTAGCTAGTTGGCGAGGTAACGGCTCACCAAGGCAATGATCGGTAGCCGGTCTGAGAGGATGGCCGGCCACACTGGAACTGAGACACGGTCCAGACTCCTACGGGAGGCAGCAGTGGGGAATCTTGCGCAATGGGCGAAAGCCTGACGCAGCGACGCCGCGTGGGGGATGAAGCCTTTCGGGG…	D_0__Bacteria;D_1__Acidobacteria;D_2__Acidobacteriia;D_3__Subgroup 2;D_4__uncultured bacterium;D_5__;D_6__;D_7__;D_8__;D_9__;D_10__;D_11__;D_12__;D_13__;D_14__	0	3	0	0	6	0
ASV_437	TCAGGACGAACGCTGGCGGCGTGCCTAACACATGCAAGTCGTACGAACCAAGAGGGCTTGCTCTTTTGGTTAGTGGCGGACGGGTGCGTAACACGTGAGCAACCTGCCCTTTGGCGGGGGATAGCCGGCCTAACGGCCGGGTAATACCGCGTACGACGTTGGAGTCGCATGGCTCCGACGTGAAAGCGGCCGCAAGGTCGCGCCGAAGGAGGGGCTCGCGCCCTATCAGCTAGTTGGTGAGGTCACGGCTCACCAAGGCGATGACGGGTAGCTGGTCTGAGAGGATGGCCAGCCACATTGGGACTGAGATACGGCCCAGACTCCTACGGGAGGCAGCAGTGGGGAATATTGCGCAATGGCCGCAAGGCTGACGCAGCGACGCCGCGTGTGGGATGAAGG…	D_0__Bacteria;D_1__Gemmatimonadetes;D_2__Gemmatimonadetes;D_3__Gemmatimonadales;D_4__Gemmatimonadaceae;D_5__uncultured;D_6__uncultured bacterium;D_7__;D_8__;D_9__;D_10__;D_11__;D_12__;D_13__;D_14__	0	9	0	0	0	0
ASV_438	TCAGGATGAACGCTGGCGGCGTGCCTAACACATGCAAGTCGAGGGGCTCGTTGTAGCAATACGGCGAGCCACTGGCGCACGGGTGAGTAACGCGTAGGTAATCTACCCCCAACTCAGGCATAACACCTCCAACGAGGTGCTAATACCTGATGAGGAGGCAGCTCCAAAGACCGTTTGGTCGGTTGGGGATGAGCCTGCGTCCGATTAGGTAGTTGGTAGGGTAATGGCCTACCAAGCCGACGATCGGTAGCTGGCCTGAGAGGGTGGTCAGCCACACTGGGACTGAGACACGGCCCAGACTCCTACGGGAGGCAGCAGTGAGGAATATTGGGCAATGGGCGCAAGCCTGACCCAGCGACGCCGCGTGTGGGATGACAGGGCTATGCCTTGTAAACCACT…	D_0__Bacteria;D_1__Bacteroidetes;D_2__Ignavibacteria;D_3__OPB56;D_4__uncultured Bacteroidetes bacterium;D_5__;D_6__;D_7__;D_8__;D_9__;D_10__;D_11__;D_12__;D_13__;D_14__	0	0	7	2	0	0
ASV_439	TCAGAATGAACGTTGGCGGCATGGCTAAAGCATGCAAGTCGCACGTGCCCCGCAAGGGGAAAGTGGCGGACGGGTCAGTAACAGGATCGAACGTACCCCGAGGTGGGGGATAGCGGTGGGAAACTGCCGGTAATACCCCATGATCTCTCCGGAGCAAAGCCTCGGCGCCTTGGGATCGGCGATCTTCCTATCAGGTAGTTGGCGGGGTAACGGCCCACCAAGCCGAAGACGGGTAGCGGGTGTGAGAGCACGACCCGCGACATCGGGACTGAGACACTGCCCGGACTCCTACGGGAGGCTGCAGCAACGAATCTTCCGCAATGGGCGCAAGCCTGACGGAGCAATGCCGCGTGCGGGATGAAGCGTCTCTGACGTGTAAACCGCTGTCAGGGGGTGGAA…	D_0__Bacteria;D_1__Planctomycetes;D_2__Phycisphaerae;D_3__Phycisphaerales;D_4__Phycisphaeraceae;D_5__SM1A02;D_6__uncultured bacterium;D_7__;D_8__;D_9__;D_10__;D_11__;D_12__;D_13__;D_14__	0	0	5	2	0	2
ASV_440	TCAGGACGAACGCTGGCGGCGTGCCTAATGCATGCAAGTCGTGCGGGCACCCCTTCGTGGGTGCCAGCGGCGGACGGCTGAGTAGCGCGTGGGTCACCTGCCCCGGAGTGGGGGATAACCCGCCGAAAGGCGTGCTAATCCCGCATATCCCCGCATCCGCGGGGAAAGCCTACCGGCGCTCCGGGTGGGGCCCGCGTCCCATTACGCTCGTTGGTGGGGTAATGGCCCACCAAGGCTCTGATGGGTCGCTGGTCTGAGAGGACGATCAGCCAGACTGGGACTGAGACACGGCCCAGACTCCTACGGGAGGCAGCAGCAAGGAATTTTCCGCAATGGGCGCAAGCCTGACGGAGCAACGCCGCGTGGAGGACGACGGCCTTCGGGTTGTAAACTCCTTTT…	D_0__Bacteria;D_1__Chloroflexi;D_2__Chloroflexia;D_3__Chloroflexales;D_4__Herpetosiphonaceae;D_5__Herpetosiphon;D_6__uncultured Chloroflexi bacterium;D_7__;D_8__;D_9__;D_10__;D_11__;D_12__;D_13__;D_14__	0	0	9	0	0	0
ASV_441	TCAGAGCGAACGCTGGCGGCAGGCCTAACACATGCAAGTCGTGCGCCCCGCAAGGGGAGCGGCGGACGGGTGAGTAACGCGTGGGAATGTGTCCTCGGGTGGGGGATAACCCTGGGAAACTAGGGCTAATACCGCATGATGTCTGCGGACCAAAGCCGCAAGGCGCCCGAGGAGCAGCCCGCGTCCGATTAGCTAGTTGGTGGGGTAACGGCCTACCAAGGCGACGATCGGTAGCTGGTCTGAGAGGATGATCAGCCACACTGGGACTGAGACACGGCCCAGACTCCTACGGGAGGCAGCAGTGGGGAATATTGGACAATGGGCGAAAGCCTGATCCAGCCATGCCGCGTGGGTGAAGAAGGCCCTAGGGTTGTAAAGCCCTTTCGGCGGGGACGATGA…	D_0__Bacteria;D_1__Proteobacteria;D_2__Alphaproteobacteria;D_3__Acetobacterales;D_4__Elioraeaceae;D_5__Elioraea;D_6__Elioraea tepidiphila DSM 17972;D_7__;D_8__;D_9__;D_10__;D_11__;D_12__;D_13__;D_14__	0	0	0	9	0	0
ASV_442	TCAGGATGAACGCTGGCGGCGTGGCTGAGGCATGCAAGTCGAACGATTCATACATGTAGCAATATAGGTGTGAAAAGTGGCAAACGGGTGAGTAACACATTGGTAACCTACCCCGCACACGCGAACAACGTTGCGAAAGCGACGCTAATACGCGATGGTCTGATTTGGTGAAATTCCTTATCAGTAAAGCTCAGGCGGTGCGGGAGGGGCCTATGGCCCATCAGGTAGTTGGTAGGGTAATGGCCTACCAAGCCTACGACGGGTAGCGGGTGTGAGAGCATGACCCGCCTCACTGGGACTGAGACACTGCCCAGACTCCTACGGGAGGCTGCAGTCGCGAATTTTCCTCAATGGCCGCAAGGCTGAAGGAGCGACGCCGCGTGCAGGAAGAAGGCCTTC…	D_0__Bacteria;D_1__Patescibacteria;D_2__ABY1;D_3__Candidatus Kerfeldbacteria;D_4__uncultured bacterium;D_5__;D_6__;D_7__;D_8__;D_9__;D_10__;D_11__;D_12__;D_13__;D_14__	0	0	0	7	0	2
ASV_443	TCAGGATGAACGCTGGCGGCGTGCCTAACACATGCAAGTCGAACGATCCTTCGGGATAGTGGCGCACGGGTGAGTAACACGTAGCTTACCTGCCTCGGAGAGTGGGATAACCAGTGGAAACAGTGGCTAATACCGCATAAGCTCACGGGTTCTAGAGACCTGCGAGAAAAGTTAAGGCGCTTCGAGATGGGGCTGCGAGCCATCAGCTAGATGGTAGGGTAAGAGCCTACCATGGCGACGACGGCTAGGGGACCTGAGAGGGTGACCCCCCACACTGGAACTGAGACACGGTCCAGACTCCTACGGGAGGCAGCAGTGAGGAATATTGCACAATGGGCGCAAGCCTGATGCAGCGACGCCGCGTGAGCGAAGAAGGGCTTCGGCCTGTAAAGCTCTTTT…	D_0__Bacteria;D_1__Chloroflexi;D_2__Anaerolineae;D_3__SBR1031;D_4__A4b	0	0	0	0	9	0
ASV_444	TCAGAGCGAACGCTGGCGGCAGGCTTAACACATGCAAGTCGAGCGCCGTAGCAATACGGAGCGGCAGACGGGTGAGTAACACGTGGGAACGTGCCTTCTGGTTCGGAATAACCCAGGGAAACTTGGGCTAATACCGGATAAGCCCTTCGGGGGAAAGATTTATCGCCGGAAGATCGGCCCGCGTAAGATTAGCTTGTTGGTGAGGTAACGGCTCACCAAGGCTACGATCTTTAGCTGGTCTGAGAGGATGATCAGCCACACTGGGACTGAGACACGGCCCAGACTCCTACGGGAGGCAGCAGTGGGGAATATTGGACAATGGGCGCAAGCCTGATCCAGCCATGCCGCGTGAGTGATGAAGGCCTTAGGGTTGTAAAGCTCTTTTAGCGGAGACGATAA…	D_0__Bacteria;D_1__Proteobacteria;D_2__Alphaproteobacteria;D_3__Rhizobiales;D_4__Xanthobacteraceae;D_5__uncultured;D_6__uncultured bacterium;D_7__;D_8__;D_9__;D_10__;D_11__;D_12__;D_13__;D_14__	0	0	0	0	9	0
ASV_445	TCAGAACGAACGCTGGCGGCGTGGATAAGACATGCAAGTGGAACGCTGCAATTTGGGTAGCAATATTCAATTTGTAGAGTCGCGTAAGGGTGCTTAACACGTGGGTAATTTGCCGCGAATTTGAGGATAACCTGTCGAAAGACAAGCTAATACTCAATGGTATGTGTTCACGGAGTCGTAAACACATTAAAGCCGGGGACCGCAAGGCCTGGTGATTCGCGATAAGCCCGCGGCCTATCAGCTAGTTGGTAAGGTAACGGCTTACCAAGGCTACGACGGGTAGCTGGTCTTAGAGGACGACCAGCCACACTGGAACTGAGATACGGTCCAGACACCTACGGGTGGCAGCAGTCGAGAATTTTTCACAATGAGCGAAAGCTTGATGGAGCGACGCCGCGT…	D_0__Bacteria;D_1__Verrucomicrobia;D_2__Verrucomicrobiae;D_3__Pedosphaerales;D_4__Pedosphaeraceae;D_5__uncultured bacterium;D_6__;D_7__;D_8__;D_9__;D_10__;D_11__;D_12__;D_13__;D_14__	0	0	0	0	9	0
ASV_446	TCAGAACGAACGCTGGCGGCATGCCTAACACATGCAAGTCGAACGATCCCTTCGGGGATAGTGGCGCACGGGTGCGTAACGCGTGGGAACCTGCCCTTAGGTTCGGAATAACTCAGAGAAATTTGAGCTAATACCGGATAATGTCTTCGGACCAAAGATTTATCGCCTTTGGATGGGCCCGCGTTGGATTAGCTAGTTGGTGGGGTAAAGGCCTACCAAGGCGACGATCCATAGCTGGTCTGAGAGGATGATCAGCCACACTGGGACTGAGACACGGCCCAGACTCCTACGGGAGGCAGCAGTGGGGAATATTGGACAATGGGCGAAAGCCTGATCCAGCAATGCCGCGTGAGTGATGAAGGCCTTAGGGTTGTAAAGCTCTTTTACCCGGGATGATAA…	D_0__Bacteria;D_1__Proteobacteria;D_2__Alphaproteobacteria;D_3__Sphingomonadales;D_4__Sphingomonadaceae	0	0	0	0	9	0
ASV_447	TCAGAATCAACGCTGGCGGCGTGCCTAACACATGCAAGTCGAACGAGAAAGGGGAGCAATCCCTGAGTAAAGTGGCGACCGGGTGAGTAACACGTGACTAACCTACCCCTGGGTGGGGGATAACCTCGGGAAACCGGGGCTAATACCGCATAACGTCGGGAGACCAAAGGCGCAAGTCGCCTAGGGAGGGGGTCGCGGCTGATTAGCTAGTTGGCAGGGTAATGGCCTACCAAGGCAATGATCAGTAGCCGGCCTGAGAGGGCGCACGGCCACACTGGAACTGAAACACGGTCCAGACTCCTACGGGAGGCAGCAGTGGGGAATTTTGCGCAATGGGGGAAACCCTGACGCAGCAACGCCGCGTGGAGGATGAAGGTCTTTGGATTGTAAACTCCTTTC…	D_0__Bacteria;D_1__Acidobacteria;D_2__Acidobacteriia;D_3__Acidobacteriales;D_4__uncultured	0	0	0	0	9	0
ASV_448	TCAGAGCGAACGCTGGCGGCAGGCCTAATACATGCAAGTCGAGCGGCCCTTCGGGGCAGCGGCGGACGGGTGAGTAACGCGTGGGAACGTGCCCTTTGGTACGGAACAACCCAGGGAAACTTGGGCTAATACCGTATGTGCCCTTCGGGGGAAAGATTTATCGCCATTGGAGCGGCCCGCGTTGGATTAGCTAGTTGGTGGGGTAAAGGCCTACCAAGGCTACGATCCATAGCTGGTCTGAGAGGATGATCAGCCACACTGGGACTGAGACACGGCCCAGACTCCTACGGGAGGCAGCAGTAGGGAATCTTGCGCAATGGGCGAAAGCCTGACGCAGCCATGCCGCGTGAATGATGAAGGTCTTAGGATTGTAAAATTCTTTCACCGGGGAAGATAATG…	D_0__Bacteria;D_1__Proteobacteria;D_2__Alphaproteobacteria;D_3__Caulobacterales;D_4__Caulobacteraceae;D_5__Phenylobacterium;D_6__uncultured bacterium;D_7__;D_8__;D_9__;D_10__;D_11__;D_12__;D_13__;D_14__	0	0	0	0	9	0
ASV_449	TCAGGATGAACGCTGGCGGCGTGCCTAATACATGCAAGTCGAACGGTCGACTTCGGTCGATAGTGGCGAACGGGTGAGTAACGCGTTGGTGACCTGCCCCGAAGAGAGGGATAACAGGCCGAAAGGCCTGCTAATACCGCATGAGCTAGCCAAAGTTTAGGAATTGGTTAGGAAAGGGAGAAATCCGCTTTGGGAGGGGCCTGCGTCCCATCAGCTAGTTGGTAAGGTAACGGCTTACCAAGGCGATGACGGGTAGGGGACCTGAGAGGGTGACCCCCCACAATGGAACTGAAACACGGTCCATACACCTACGGGTGGCAGCAGTAGGGAATATTGGTGAATGGGCGAAAGCCTGAACCAGCAACGCCGCGTGTGCGATGAAGGCCTTCGGGTTGTAAA…	D_0__Bacteria;D_1__Chloroflexi;D_2__Anaerolineae;D_3__Anaerolineales;D_4__Anaerolineaceae;D_5__Anaerolinea	0	0	0	0	9	0
ASV_450	TCAGATTGAACGCTGGCGGTATGCTTAACACATGCAAGTCGAACGGTAGCAGCTCTAGCTTGCTAGAGGCTGACGAGTGGCGGACGGGTGAGTAACGCGTAGGGATCTGTCTTACAGAGGGGGATAACCTGGGGAAACTCAGGGTAATACCGCATGTAGCCTAAGGGTAAAAGAGGGGGACTGGAAACGGCCTCTCGCTGTAAGGTGAGCCTGCGTCGGATTAGCTAGTTGGTGGGGTAAAGGCCTACCAAGGCGAAGATCCGTAACTGGTCTGAGAGGACGACCAGTCACACTGGGACTGAGACACGGCCCAGACTCCTACGGGAGGCAGCAGTGGGGAATTTTGGACAATGGGCGCAAGCCTGATCCAGCAATACCGCGTGTGTGAAGAAGGCCTGC…	D_0__Bacteria;D_1__Proteobacteria;D_2__Gammaproteobacteria;D_3__Gammaproteobacteria Incertae Sedis;D_4__Unknown Family;D_5__Candidatus Berkiella;D_6__uncultured bacterium;D_7__;D_8__;D_9__;D_10__;D_11__;D_12__;D_13__;D_14__	0	0	0	0	9	0
ASV_451	TCAGAATCAACGCTGGCGGCGTGCCTAACACATGCAAGTCGAACGCGAGAGGGGCTTCGGCCCCGATTGAGTGGCAAACGGGTGAGTAACGCGTGGGTGACCTACCTCCGAGTGGGGGATAACGTTCCGAAAGGGACGCTAATACCGCATGACATCCTGCCTTTGGACAGGCGGAGATCAAAGCCGGGGACCGCAAGGCCTGGCGCTGGGAGAGGGGCCCGCGTCCGATTAGCTAGTTGGTGGGGTAATGGCTCACCAAGGCGACGATCGGTAGCCGGCCTGAGAGGGCGGACGGCCACACTGGGACTGAGACACGGCCCAGACTCCTACGGGAGGCAGCAGTGGGGAATTGTTCGCAATGGGCGCAAGCCTGACGACGCAACGCCGCGTGGAGGATGA…	D_0__Bacteria;D_1__Acidobacteria;D_2__Subgroup 6	0	0	0	0	9	0
ASV_452	TCAGAACGAACGCTGGCGGCAGGCCTAACACATGCAAGTCGAACGACACAGTGGCAGACGGGTGAGTAACGCGTGGGAACGTACCTTTCGCTACGGAATAGCTCCGGGAAACTGGTGGTAATACCGTATACGCCCTCAGGGGGAAAGATTTATCGGCGAAAGATCGGCCCGCGTTGGATTAGCTAGTTGGTGAGGTAATGGCTCACCAAGGCGACGATCCATAGCTGGTCTGAGAGGATGATCAGCCACACTGGGACTGAGACACGGCCCAGACTCCTACGGGAGGCAGCAGTGGGGAATCTTGCACAATGGGCGAAAGCCTGATGCAGCCATGCCGCGTGAATGATGAAGGCCTTAGGGTTGTAAAATTCTTTCGTCAGGGATGATAATGACCGTACC…	D_0__Bacteria;D_1__Proteobacteria;D_2__Alphaproteobacteria;D_3__Caulobacterales;D_4__Hyphomonadaceae;D_5__Hyphomonas;D_6__uncultured bacterium;D_7__;D_8__;D_9__;D_10__;D_11__;D_12__;D_13__;D_14__	0	0	0	0	9	0
ASV_453	TCAGGACGAACGCTGGCGGCGTGCCTAAAACATGCAAGTCGAACGAGGAGCAATCCTAGTGGCGAACGGCGGAGTAATACGTAAGCAACGTGCCCTCATGTCTGGGATATACGGCCGAAAGGCCGGGCAATACCGGATGTGGCCGTCCCGCGGCATCGCGGGGCGATCAAAGGTTTTTCGCGTGAGGAGCGGCTTACGGCCTATCAGCTAGTTGGTGGGGTAACGGCCTACCAAGGCGACGACGGGTAGGGGGTCTGAGAGGATGATCCCCCCGAGTGGGACTGAGACACGGCCCACACACCTACGGGTGGCAGCAGTTGGGAATCTTGCACAATGGGGGAAACCCTGATGCAGCGACGCCGCGTGGAGGACGAAGGATTTAGGTCTGTAAACTCCTTT…	D_0__Bacteria;D_1__Armatimonadetes;D_2__Fimbriimonadia;D_3__Fimbriimonadales;D_4__Fimbriimonadaceae;D_5__uncultured bacterium;D_6__;D_7__;D_8__;D_9__;D_10__;D_11__;D_12__;D_13__;D_14__	0	0	0	0	0	9
ASV_454	TCAGGACGAACGCTGGCGGCGTGCCTAATGCATGCAAGTCGAACGCAGCAGGCTAGTCCTGGCTGCGTGGCGAACGGCTGAGGAACACGTGGGTTACCTGCCCCGGAGTGGGGGATACCCCGTCGAAAGACGGGACAATCCCGCATACGCTCTACGGAGGAAAGCCGCAAGGCGCTCCGGGAGGGGCCTGCGGCCCATCAGGTAGTTGGTGTGGTAACGGCGCACCAAGCCACTGACGGGTACCCGGTCTGAGAGGACGACCGGGCAGACTGGGACTGCGACACGGCCCAGACTCCTACGGGAGGCAGCAGCAAGGAATTTTCCCCAATGGGCGCAAGCCTGAGGGAGCAACGCCGCGTGGAGGACGACGGCCTTCGGGTTGTAAACTCCTTTCGGGTG…	D_0__Bacteria;D_1__Chloroflexi;D_2__Chloroflexia;D_3__Chloroflexales;D_4__Chloroflexaceae;D_5__Chloroflexus;D_6__Chloroflexus aurantiacus J-10-fl;D_7__;D_8__;D_9__;D_10__;D_11__;D_12__;D_13__;D_14__	0	0	0	0	0	9
ASV_455	TCAGAATCAACGCTGGCGGCGTGCCTAACACATGCAAGTCGAACGCGAAAGGGGCTTCGGCTCTGAGTAGAGTGGCAAACGGGTGAGTAACGCGTGGATGACCTGCCTTCGAGTGGGGGATAACGTTCCGAAAGGGACGCTAATACCGCATGACATTCCGAGGTTGAACACTTGGCAATCAAAGCTGGGGACCGCAAGGCCTGGCGCTTGAAGAGGGGTCCGCGTCCGATTAGCTAGTTGGTGGGGTAATGGCTCACCAAGGCGACGATCGGTAGCCGGCCTGAGAGGGCGGACGGCCACACTGGGACTGAGACACGGCCCAGACTCCTACGGGAGGCAGCAGTGGGGAATTGTTCGCAATGGGCGAAAGCCTGACGACGCAACGCCGCGTGGAGGATG…	D_0__Bacteria;D_1__Acidobacteria;D_2__Subgroup 6	0	0	0	0	0	9
ASV_456	TCAGAATGAACGCTGGCGGCGTGCTTCAGACATGCAAGTCGTACGAGAAAGTCCCTTCGGGGGCGAGTAAAGTGGCGCACGGGTGAGTAATACTTAGGTAACGTACCCGCTCGCTGGGAATACCCAGGCGAAAGCTTGGCTAATACCGAATGATCCCTTTCTGGCTGCGGCTGGAACGGGTAAAGCCGAAAGGCGCGAGTGGAGCGGCCTGAGTCTCATTAGCTAGTTGGTAGGGTAATGGCCTACCAAGGCAACGATGGGTAGCTGGTCTGAGAGGATGATCAGCCACACTGGTACTGGAACACGGACCAGACTCCTACGGGAGGCAGCAGTTAGGAATTTTGCGCAATGGGCGAAAGCCTGACGCAGCAACGCCGCGTGAGTGATGAAGGCCTTCGG…	D_0__Bacteria;D_1__Proteobacteria;D_2__Deltaproteobacteria;D_3__SAR324 clade(Marine group B);D_4__uncultured bacterium;D_5__;D_6__;D_7__;D_8__;D_9__;D_10__;D_11__;D_12__;D_13__;D_14__	7	1	0	0	0	0
ASV_457	TCAGAGCGAACGTTAGCGGCGGGCCTAACACATGCAAGTCGAACGAGAACAGGGCTTCGGCCCCTAGTAAAGTGGCGGACGGGTGCGTAACACGTGGGTAATCAACCCAGCGGCGGGGGACAACCTTCCGAAAGGAGGGCTAATACCGCATACGTCCGGAAGATCTTTGGATCTTCCGGGGAAAGGGGGCGCAAGCTCCCACCGCTGGACGAACCCGCGTCCCATCAGCTAGTTGGTGAGGTAACGGCTCACCAAGGCAAAGACGGGTAGCTGGTCTGAGAGGATGACCAGCCACACTGGAACTGCGACACGGTCCAGACTCCTACGGGAGGCAGCAGTGGGGAATATTGGGCAATGGGCGAAAGCCTGACCCAGCCACGCCGCGTGAGTGATGAAGGC…	D_0__Bacteria;D_1__Proteobacteria;D_2__Deltaproteobacteria;D_3__Myxococcales;D_4__Haliangiaceae;D_5__Haliangium;D_6__uncultured bacterium;D_7__;D_8__;D_9__;D_10__;D_11__;D_12__;D_13__;D_14__	7	1	0	0	0	0
ASV_458	TCAGGACGAACGCTGGCGGCGTGCCTAACACATGCAAGTCGCACGAGGAACAGGGGTGCTTGCATCCTTGTAGCCGAGTGGCGGACGGGTGAGTAACACGTGACCAACCTGCCTTCAGGTGGGGGACAACCTGGGGAAACCCGGGCTAATACCGCATGATGTCCTCGTGTCGCATGGCACCTGGATCAAAGGAAGCCTCTGCTTGCAAGCTTTCGCCTGAAGAGGGGGTCGCGGCGTATCAGTTTGTTGGTGGGGTAACGGCCTACCAAGACGACGACGCGTAGCGGGTCTGAGAGGACGACCCGTCACATTGGGACTGAGATACGGCCCAGACTCCTACGGGAGGCAGCAGTGGGGAATTTTGCGCAATGGCCGAAAGGCTGACGCAGCGACGCCGCG…	D_0__Bacteria;D_1__Gemmatimonadetes;D_2__BD2-11 terrestrial group;D_3__uncultured bacterium;D_4__;D_5__;D_6__;D_7__;D_8__;D_9__;D_10__;D_11__;D_12__;D_13__;D_14__	7	0	0	0	1	0
ASV_459	TCAGGATGAACGCTGGCGGCGTGCCTAATACATGCAAGTCGAACGTGAACTTTCTTTCGAGGAAGTGAAAGTGGCGACCGGGTGAGTAACACGTAGCTGACCTACCCCTGGCAGGGGGATAACCCCGGGAAACCGGGGCTAATACCGCGTAAGCTCGCAGGGATTAGCAGCCTGCGAGGAAAGCCCTACGGGGCGGCGAGGGCGGGGGCTGCGGGCCATCAGCTGGCTGGTGGGGTAACGGCCTACCAGGGCGACGACGGCAAGGGGGCCTGAGAGGGTGACCCCCCACACTGGAACTGACACACGGTCCAGACTCCTACGGGAGGCAGCAGTAAGGGATATTGGTCAATGGGCGCAAGCCTGAACCAGCAACGCCGCGTGCGGGAGGAAGGTTTTCGG…	D_0__Bacteria;D_1__Chloroflexi;D_2__Anaerolineae;D_3__SBR1031;D_4__uncultured bacterium;D_5__;D_6__;D_7__;D_8__;D_9__;D_10__;D_11__;D_12__;D_13__;D_14__	8	0	0	0	0	0
ASV_460	TCAGGATGAACGCTGGCGGCGTGTCTAAGGCATGCAAGTCGAACGCCCTGATAAACGCGTAAGCGCTTGTCGGGGAGTGGCAAACGGGTGAGTAACACCTTGGTAACCTACCCCTCGGAGGAGCATAACCACGCGAAAGCGGGGCTAATTCTCCATAACACGGCAGATCGTACGATCCGCCGTCAAAGATGCAAATCGCCGGGGGAGGGGCCTAGGTCCCATCAGCTAGTTGGTAAGGTAATGGCTTACCAAGGCTACGACGGGTAGCCGGTGTGAGAGCACGGACGGCCTCACTGGGACTGAAACACTGCCCAGACTCCTACGGGAGGCTGCAGTCGAGAATCTTCCCCAATGGGCGAAAGCCTGAGGGAGCGACGCCGCGTGCAGGATGAAATCCTT…	D_0__Bacteria;D_1__Patescibacteria;D_2__ABY1;D_3__Candidatus Kerfeldbacteria;D_4__uncultured bacterium;D_5__;D_6__;D_7__;D_8__;D_9__;D_10__;D_11__;D_12__;D_13__;D_14__	1	7	0	0	0	0
ASV_461	TCAGAATCAACGCTGGCGGCGTGCCTAACACATGCAAGTCGAACGAGAAAGCGGGGGCAACTCCGCAAGTAAAGTGGCGAACGGGTGAGTAACACGTAGCCAACCTGCCTTCGAGTGGGGGATAACCTGGGGAAACTCGGGCTAATACCGCATAACCTCCCGGCGGCGCAAGTCGCTGGGAGCAAAGGCCCGCAAGGGTCGCTCGGGGAGGGGGCTGCGGCCGATTAGCTGGTTGGTAGGGTAACGGCCTACCAAGGCGATGATCGGTAGCCGGCCTGAGAGGGCGCACGGCCACACTGGCACTGAAACACGGGCCAGACTCCTACGGGAGGCAGCAGTGGGGAATTTTGCACAATGCCCGAAAGGGTGATGCAGCAACGCCGCGTGAGGGATGAAGGC…	D_0__Bacteria;D_1__Acidobacteria;D_2__Acidobacteriia;D_3__Subgroup 13;D_4__uncultured bacterium;D_5__;D_6__;D_7__;D_8__;D_9__;D_10__;D_11__;D_12__;D_13__;D_14__	1	7	0	0	0	0
ASV_462	TCAGAACGAACGCTGGCGGCGCGCTTAACACATGCAAGTCGGACGGACGGCGGGGTTCGCTTCGCCGTCAGTGGCGGACGGGTGCGTAACGCGTGGGAACCTGCCCCGGGGTCCGGGATAACCGTGGGAAACCATGGCTAAGACCGGATAGCTCCCTGGCCTTCGGGCCGTGGGGGAAAGGCTTGCCGCCCCGGGATGGGCCCGCGTCGGATTAGGTTGACGGTGGGGTAACGGCCCACCGTGCCTGCGATCCGTAGCTGGTCTGAGAGGATGGCCAGCCACACTGGGACTGAGACACGGCCCAGACTCCTACGGGAGGCAGCAGTGGGGAATCTTGGACAATGGGGGCAACCCTGATCCAGCGACGCCGCGTGGGTGACGAAGGCCTTCGGGTTGTAA…	D_0__Bacteria;D_1__Proteobacteria;D_2__Alphaproteobacteria;D_3__Tistrellales;D_4__Geminicoccaceae;D_5__Candidatus Alysiosphaera	1	5	0	0	2	0
ASV_463	TCAGGATGAACGCTAGCGGCAGGCCTAATACATGCAAGTCGTGGGGCAGCACGGATAGCAATATCTGGTGGCGACCGGCGCACGGGTGCGTAACACGTATGCAATCTGCCCCTAACTGGAGCATAGCCCGGAGAAATTCGGATTAATACTCCATAACATTATAATATGGCATCATATTATAATTAAAGCTCAGGCGGTTAGGGATGAGCATGCGCGACATTAGCTAGTTGGTGAGGTAACGGCTCACCAAGGCAACGATGTCTAGGGGGTCTGAGAGGATGATCCCCCACACTGGTACTGAGACACGGACCAGACTCCTACGGGAGGCAGCAGTAAGGAATATTGGTCAATGGACGCAAGTCTGAACCAGCCATGCCGCGTGCAGGATGACGGCCCTAT…	D_0__Bacteria;D_1__Bacteroidetes;D_2__Bacteroidia;D_3__Sphingobacteriales;D_4__GWF2-29-10;D_5__uncultured bacterium;D_6__;D_7__;D_8__;D_9__;D_10__;D_11__;D_12__;D_13__;D_14__	1	7	0	0	0	0
ASV_464	TCAGAACGAACGCTGGCGGCATGCTTAACACATGCAAGTCGAACGGGTCTATGGTTTTCGGATTATAGGCTAGTGGCAGACGGGTGAGTAACGCGTGGGAACGTACCCAATGGTTCGGAATAACTACGGGAAACTGTAGCTAATACTGGATAAGCCCTAAGGGGGAAAGATTTATCGCCAATGGAGCGGCCCGCGTTAGATTAGGTAGTTGGTGGGGTAAAGGCCTACCAAGCCGACGATCTATAGCTGGTCTGAGAGGATGATCAGCCACACTGGGACTGAGACACGGCCCAGACTCCTACGGGAGGCAGCAGTGGGGAATATTGGACAATGGGGGCAACCCTGATCCAGCAATGCCGCGTGAGTGATGAAGGCCTTCGGGTTGTAAAGCTCTTTTGT…	D_0__Bacteria;D_1__Proteobacteria;D_2__Alphaproteobacteria;D_3__Paracaedibacterales;D_4__Paracaedibacteraceae;D_5__Candidatus Paracaedibacter;D_6__uncultured alpha proteobacterium;D_7__;D_8__;D_9__;D_10__;D_11__;D_12__;D_13__;D_14__	4	4	0	0	0	0
ASV_465	TCAGGACGAACGCTGGCGGCGTGCCTAACACATGCAAGTCAACGAGAAAGGGGTAGCAATATCCCGAGTACAGTGGCGCACGGGTGAGTAACACGTAGGCAATCTGCCTTCAGGACGGGGACAACCTCGAGAAATCGAGGCTAATACCCGATGAGGCAACAGCATCGCATGATGTTGTTGTTAAAGGTCTTCGGACGCCTGGAGATGAGCCTGCGTCCCATTAGGTAGTTGGTGAGGTAACGGCCCACCAAGCCTGCGATGGGTAGCTGGTCTGAGAGGATGACCAGCCACACTGGAACTGAGACACGGTCCAGACTCCTACGGGAGGCAGCAGTGAGGAATATTGCGCAATGGCCGAAAGGCTGACGCAGCGACGCCGCGTGGAGGATGAAATCCGTT…	D_0__Bacteria;D_1__Bacteroidetes;D_2__Ignavibacteria;D_3__Kryptoniales;D_4__BSV26	1	6	0	0	1	0
ASV_466	TCAGAGCGAACGCTGGCGGCGTGCCTAACACATGCAAGTCGAACGCGCAGCCCCGGTGTAGCAATACATTGGGGCGGGCGCGTGGCGCACGGGTGCGTAACACGTGGACAACCTACCCTCGAGTGGGGAACAACTCCGGGAAACTGGAGCTAATACCGCATACGAACTCCTGGACGCAGGTTCGGGAGGGGAAAGCCCGCAAGGGCGCTCGTGGAGGGGTCCGCGCCCGATCAGCTAGTTGGTGAGGTAACGGCTCACCAAGGCGAAGACCGGTAGCCGGTCTGAGAGGACGACCGGCCACACTGGGACTGAGACACGGCCCAGACTCCTACGGGAGGCAGCAGTGGGGAATATTGCGCAATGGGGGAAACCCTGACGCAGCGACGCCGCGTGGAGGAT…	D_0__Bacteria;D_1__Acidobacteria;D_2__Acidobacteriia;D_3__Subgroup 2;D_4__uncultured bacterium;D_5__;D_6__;D_7__;D_8__;D_9__;D_10__;D_11__;D_12__;D_13__;D_14__	1	7	0	0	0	0
ASV_467	TCAGGATAAACGCTGGCGGCGTGCCTAACCCATGCAAGTCGAGCGATTTGTAGCAATACAGAGAGCGGCGGAAGGGTGAGTAACACGTGGAAATCTACCTCGACGGAGGGAACAACCCCGCGAAAGTGGGGCTAATACCCAAAAGGATCCGCAAGGATCAGAGTCGCAAGGCCTGTCGAGAGGAATCTGCGGCCCATCAGCTAGTTGGTGAGGTAATGGCTTACCAAGGCTACGACGGGTAGGGGGTCTGAGAGGACGTCCCCCCACACTGGAACTGAAACACGGTCCAGACGCCTACGGGTGGCAGCAGGGAGGAATATTGGACAATGGGGGAAACCCCGATCCAGCAACGCCGCGTGAGGGATGAAGGCCTTCGGGTCGTAAACCTCTTTTAAGGGA…	D_0__Bacteria;D_1__Chloroflexi;D_2__Anaerolineae;D_3__RBG-13-54-9;D_4__uncultured soil bacterium;D_5__;D_6__;D_7__;D_8__;D_9__;D_10__;D_11__;D_12__;D_13__;D_14__	0	8	0	0	0	0
ASV_468	TCAGGATGAACGCTAGCGGTGTGCTTAACGCATGCAAGTCGAACGATGGTTGGTTTACCTTCCATAGTGGCGAACGGGTGAGTAACACGTTGGTGACCTGCCCTGGAGAGGGGGATAACTACTGGAAACGGTGGCTAATACCCCAGATGTCCCTGGTTTTAGAAAGCAGTGACTGAAGTTCCGGCGCTCCAGGAGGGGCCAGCGTCCCATCAGCTTGTTGGTAGGGTAATGGCCTACCAAGGCAAAGACGGGTAGGGGGCGTGAGAGCGTGACCCCCCACACTGGTACTGATACACGGACCAGATACCTACGGGTAGCAGCAGCGAGGAATATTGCGCAATGGGCGAAAGCCTGACGCAGCAACACCGCGTGGGGGATGAAGGCCTTCGGGTTGTAAAC…	D_0__Bacteria;D_1__Chloroflexi;D_2__Anaerolineae;D_3__Ardenticatenales;D_4__uncultured;D_5__uncultured bacterium;D_6__;D_7__;D_8__;D_9__;D_10__;D_11__;D_12__;D_13__;D_14__	0	8	0	0	0	0
ASV_469	TCAGGACGAACGCTGGCGGCGTGCTTAACACATGCAAGTCGAGCGAGGTCCAACCGTGCTTGCACGGGGAAGACCTAGCGGCGAACGGGTGAGTAACACGTGAGAAACCTGCCCCGAAGTCGGGGATAACCAGGGGAAACCCTGGCTAATACCGGATACGCCCCGCGGATCGCATGGTCTGCGGAGGAAAGGCTTCGGTCGCTTCGGGAGGGTCTCGCGGCCTATCAGCTTGTTGGTGGGGTAACGGCCCACCAAGGCATCGACGGGTAGCTGGTCTGAGAGGACGATCAGCCACACTGGGACTGAGACACGGCCCAGACTCCTACGGGAGGCAGCAGTGGGGAATATTGCGCAATGGGCGAAAGCCTGACGCAGCAACGCCGCGTGCGGGAGGACGGC…	D_0__Bacteria;D_1__Actinobacteria;D_2__Acidimicrobiia;D_3__Microtrichales;D_4__uncultured;D_5__uncultured bacterium;D_6__;D_7__;D_8__;D_9__;D_10__;D_11__;D_12__;D_13__;D_14__	0	8	0	0	0	0
ASV_470	TCAGAACGAACGCTGGCGGCAGGCCTAACACATGCAAGTCGAACGCACCTTCGGGTGAGTGGCAGACGGGTGAGTAACGCGTGGGAACCTTCCCCTTGGTACGGAATAACTTCGGGAAACCGAAGCTAATACCGTATATCTCCTCCGGGAGAAAGATTTATCGCCAAGGGATGGGCCCGCGTTGGATTAGCTAGTTGGTGGGGTAATGGCCTACCAAGGCAACGATCCATAGCTGGTCTGAGAGGATGATCAGCCACACTGGGACTGAGACACGGCCCAGACTCCTACGGGAGGCAGCAGTGGGGAATATTGGACAATGGGCGAAAGCCTGATCCAGCCATGCCGCGTGAGTGAAGAAGGCCTTAGGGTTGTAAAGCTCTTTCGCCAGGGACGATAATG…	D_0__Bacteria;D_1__Proteobacteria;D_2__Alphaproteobacteria;D_3__Rhizobiales;D_4__Rhodomicrobiaceae;D_5__Rhodomicrobium	0	7	0	0	1	0
ASV_471	TCAGGACGAACGTTGGCGGTGCGCTTCATACATGCAAGTCGCACGATGAGGCCCTTCGGGGTACATCAGTGGCGGACGGGTGAGTAACGCGTAGATAACGTGCCTTGTACTGGGGGATAACACCGGGAAACTGGTGCTAATACCGCATAAGACCTGGGTTGGAATACCCTTGTTTAAAGCCTCGGCGGTACAAGATCGGTCTGCGTCGGATTAGCTTGTTGGTGAGGTAAAAGCTCACCAAGGCGACGATCCGTAGTTGGTCTGAGAGGATGACCAGCCACAGTGGGACTGAGACACGGCCCACACTCCTACGGGAGGCAGCAGTAGGGAATCTTGCGCAATGGGCGAAAGCCTGACGCAGCGACACCGCGTGGAGGATAAGGTCTTCGGATTGTAAAC…	D_0__Bacteria;D_1__Cyanobacteria;D_2__Melainabacteria;D_3__Vampirovibrionales;D_4__uncultured bacterium;D_5__;D_6__;D_7__;D_8__;D_9__;D_10__;D_11__;D_12__;D_13__;D_14__	0	7	0	0	1	0
ASV_472	TCAGGACGAACGCTGGCGGCGTGCCTAACACATGCAAGTCGAACGCAGGGCAGGGGGCTTGCTCCCTGTCCTGAGTGGCGAACGGGTGCGTAACACGTGAGGAACCTACCTTTCGGCGGGGGATAGCCGGCCCAACGGCCGGGTAATACCGCGTACGACCCTGGGGGCGCATGCTTCCGGGGTGAAAGCAGCAATGCACCGAAAGAGGGCCTCGCGGCCTATCAGCTTGTTGGTGAGGTCACGGCTCACCAAGGCGACGACGGGTAGCTGGTCTGAGAGGATGGCCAGCCACATTGGGACTGAGACACGGCCCAGACTCCTACGGGAGGCAGCAGTGGGGAATCTTGCGCAATGGGCGAAAGCCTGACGCAGCGACGCCGCGTGTGGGATGACGGCCTT…	D_0__Bacteria;D_1__Gemmatimonadetes;D_2__Gemmatimonadetes;D_3__Gemmatimonadales;D_4__Gemmatimonadaceae;D_5__uncultured	0	8	0	0	0	0
ASV_473	TCAGAACGAACGCTGGCGGCAGGCCTAACACATGCAAGTCGAACGCTCCGCAAGGGGAGTGGCAGACGGGTGAGTAACACGTGGGAATCTTCCTGTTGGTTCGGAATAGCTCAGGGAAACTTGGGGTAATACCGGATAAGCCCGAGAGGGGAAAGATTTATCGCCGACAGATGAGCCCGCGTCTGATTAGCTAGTTGGTGAGGTAACGGCTCACCAAGGCGACGATCAGTAGCTGGTCTGAGAGGATGACCAGCCACACTGGGACTGAGACACGGCCCAGACTCCTACGGGAGGCAGCAGTGGGGAATATTGGACAATGGGCGCAAGCCTGATCCAGCCATGCCGCGTGAGTGACGAAGGTCTTCGGATTGTAAAGCTCTTTTGGCGGGGACGATAATG…	D_0__Bacteria;D_1__Proteobacteria;D_2__Alphaproteobacteria;D_3__Rhizobiales;D_4__Hyphomicrobiaceae;D_5__Hyphomicrobium	0	5	0	0	3	0
ASV_474	TCAGATTGAACGCTGGCGGCATGCTTTACACATGCAAGTCGAACGGCAGCGGGGGCTTCGGCCTGCCGGCGAGTGGCGAACGGGTGAGTAATGCATCGGAACGTACCCAGTCGTGGGGGATAGCTCGGCGAAAGCCGGATTAATACCGCATACGCCCTGAGGGGGGAAAGCGGGGGACCTTCGGGCCTCGCGCGATTGGAGCGGCCGATGTCGGATTAGCTAGTTGGTGGGGTAAGGGCCTACCAAGGCGACGATCCGTAGCTGGTCTGAGAGGATGATCAGCCACACTGGGACTGAGACACGGCCCAGACTCCTACGGGAGGCAGCAGTGGGGAATTTTGGACAATGGGCGAAAGCCTGATCCAGCCATGCCGCGTGAGTGAAGAAGGCCTTCGGGTT…	D_0__Bacteria;D_1__Proteobacteria;D_2__Gammaproteobacteria;D_3__Betaproteobacteriales;D_4__Rhodocyclaceae;D_5__Azoarcus;D_6__uncultured bacterium;D_7__;D_8__;D_9__;D_10__;D_11__;D_12__;D_13__;D_14__	0	1	0	0	7	0
ASV_475	TCAGAACGAACGCTGGCGGCATGCCTAACACATGCAAGTCGAACGGGGTCATGGGGCTTGCTCCATGGCTTAGTGGCGGACGGGTGAGTAACGCGTGGGAACCTGCCCTGAAGTTCGGGATAACCGCGGGAAACTGCGGCTAATACCGGATGGGACCTGAGGGTCAAAGGGGTAACTCGCTTCAGGAGGGGCCCGCGTCCGATTAGCTGGTTGGTGGGGTAACGGCCCACCAAGGCGACGATCGGTAGCTGGTCTGAGAGGATGATCAGCCACACTGGGACTGAGACACGGCCCAGACTCCTACGGGAGGCAGCAGTGGGGAATATTGGACAATGGGGGCAACCCTGATCCAGCAATGCCGCGTGAGTGATGAAGGCCTTAGGGTTGTAAAGCTCTTTC…	D_0__Bacteria;D_1__Proteobacteria;D_2__Alphaproteobacteria;D_3__uncultured;D_4__uncultured bacterium;D_5__;D_6__;D_7__;D_8__;D_9__;D_10__;D_11__;D_12__;D_13__;D_14__	0	8	0	0	0	0
ASV_476	TCAGAACGAACGCTGGCGGCAGGCTTAACACATGCAAGTCGAACGCCCCGCAAGGGGAGTGGCAGACGGGTGAGTAACACGTGGGAACATGCCCAAAGGTACGGAATATTCTCGGGAAACTGGGAGCAATACCGTATGTGCCCGAAAGGGGAAAGATTTATCGCCTTTGGATTGGCCCGCGTTGGATTAGCTAGTTGGTGGGGTAAAAGCCTACCAAGGCGACGATCCATAGCTGGTCTGAGAGGACGACCAGCCACACTGGGACTGAGACACGGCCCAGACTCCTACGGGAGGCAGCAGTGGGGAATCTTGGACAATGGGCGCAAGCCTGATCCAGCCATGCCGCGTGAGTGATGAAGGCCCTAGGGTTGTAAAACTCTTTCGTGGGGGACGATAATG…	D_0__Bacteria;D_1__Proteobacteria;D_2__Alphaproteobacteria;D_3__Caulobacterales;D_4__Hyphomonadaceae;D_5__SWB02;D_6__uncultured bacterium;D_7__;D_8__;D_9__;D_10__;D_11__;D_12__;D_13__;D_14__	0	1	0	0	6	1
ASV_477	TCAGATTGAACGCTGGCGGCATGCTTAACACATGCAAGTCGAACGGCAGCACAGTGCGTAGCAATACGCATGGGTGGCGAGTGGCGGACGGGTGAGTAATACGTGGGAACCTGCCCAATAGTGGGGGATAGCCCGGGGAAACCCGGATTAATACCGCATACGCCCTTCGGGGGAAAGCGGGGGATCGCAAGACCTCGCGCTTCTGGATGGGCCCACGTCCGATTAGCTAGTTGGTAGGGTAACGGCCTACCAAGGCGACGATCGGTAGCTGGTCTGAGAGGACGATCAGCCACACTGGGACTGAGACACGGCCCAGACTCCTACGGGAGGCAGCAGTGGGGAATCTTGGACAATGGGGGAAACCCTGATCCAGCAATGCCGCGTGTGTGAAGAAGGCCT…	D_0__Bacteria;D_1__Proteobacteria;D_2__Gammaproteobacteria;D_3__Arenicellales;D_4__Arenicellaceae;D_5__uncultured;D_6__uncultured gamma proteobacterium;D_7__;D_8__;D_9__;D_10__;D_11__;D_12__;D_13__;D_14__	0	2	0	0	6	0
ASV_478	TCAGGATGAACGCTAGCGGCAGGCCTAACACATGCAAGTCGGACGGCAGCGCGTTCCGAGCAATCGGAATGGCGGCGAGTGGCGCACGGGTGAGTAACACGTATGCAACCTGCCTCTTACCGGGAAATAGCTCGGAGAAATCCGAATTAATGTCCCATAATATCAACGATTCGCATGAATTGTTGATTAAAGTCGGCAACGGCGGTAAGAGATGGGCATGCGTCCCATTAGCTGGTTGGTGAGGTAACGGCTCACCAAGGCTACGATGGGTAGGGGTCCTGAGAGGGTTATCCCCCACACTGGTACTGAGACACGGACCAGACTCCTACGGGAGGCAGCAGTGAGGAATATTGGTCAATGGGCGAAAGCCTGAACCAGCCATGCCGCGTGCAGGATGAA…	D_0__Bacteria;D_1__Bacteroidetes;D_2__Bacteroidia	0	0	8	0	0	0
ASV_479	TCAGGATGAACGCTAGCGGCAGGCCTAATACATGCAAGTCGAGGGGTAACGCGTGTAGCAATACATGGCGACGACCGGCGAACGGGTGCGTAACACGTATGGAACCTGCCCTTTACACGGGGATAGCCCTCGGAAACGAGGATTAATACCCGATAGGTTATGCTAAGGCATCTTGGCATAATGAAAGCTGAGGCGGTAAAGGATGGCCATGCGTCCGATTAGTTAGTTGGTGAGGTAATGGCTCACCAAGACGATGATCGGTAGGGGATGTGAGAGCATGATCCCCCACACGGGTACTGAGACACGGACCCGACTCCTACGGGAGGCAGCAGTAAGGAATATTGGACAATGCCCGGAAGGGTGATCCAGCCATGCCGCGTGCAGGAAGAAGGCCCTATG…	D_0__Bacteria;D_1__Bacteroidetes;D_2__Bacteroidia;D_3__Sphingobacteriales;D_4__env.OPS 17;D_5__uncultured bacterium;D_6__;D_7__;D_8__;D_9__;D_10__;D_11__;D_12__;D_13__;D_14__	0	0	8	0	0	0
ASV_480	TCAGGACGAACGCTGGCGGCGTGCCTAATACATGCAAGTCGAGCGGTCTGCGCCTTGCGAGCTTGCTTGCGGGGAGCAGATAGCGGCGAACGGGTGAGTAACACGTGGGCAACCTGCCCCTCAGACTGGAATAACTCTGGGAAACTGGAGCTAATGCCGGATAATCTTTCTTTTCGCATGGGAAGGGAGTAAAAGGGGGAACCCGCTGAGGGATGGGCCCGCGGCGCATTAGCTAGTTGGTAGGGTAACGGCCTACCAAGGCGACGATGCGTAGCCGACCTGAGAGGGTGGACGGCCACACTGGGACTGAGACACGGCCCAGACTCCTACGGGAGGCAGCAGTAGGGAATTTTCCGCAATGGGCGAAAGCCTGACGGAGCAACGCCGCGTGAGCGAGGA…	D_0__Bacteria;D_1__Firmicutes;D_2__Bacilli;D_3__Bacillales;D_4__Pasteuriaceae;D_5__Pasteuria;D_6__uncultured bacterium;D_7__;D_8__;D_9__;D_10__;D_11__;D_12__;D_13__;D_14__	0	0	7	1	0	0
ASV_481	TCAGGACGAACGCTGGCGGCGCGCTTAACACATGCAAGTCGAGCGAGAACCGGAGCTTCGGCTCCGGGGACAGCGGCGAACGGGTGAGTAACACGTGGACAACCTGCCCTCGGCACCGGGATAGCCCGGGGAAACCCGGATTAATACCGGATGGCCCCTCCGACCCACGGGTCGGCGGGGAAAGGTAGCTTCGGCCTCCGGCCGAGGATGGGTCCGCGGCGGATTAGCTCGTTGGTGGGGTAACGGCCCACCAAGGCGACGATCCGTAGCTGGTCTGAGAGGACGATCAGCCACACTGGGACTGAGACACGGCCCAGACTCCTACGGGAGGCAGCAGTGGGGAATCTTGCGCAATGGGCGAAAGCCTGACGCAGCGACGCCGCGTGAGGGAAGAAGGCC…	D_0__Bacteria;D_1__Actinobacteria;D_2__Thermoleophilia;D_3__Gaiellales;D_4__Gaiellaceae;D_5__Gaiella;D_6__uncultured bacterium;D_7__;D_8__;D_9__;D_10__;D_11__;D_12__;D_13__;D_14__	0	0	1	7	0	0
ASV_482	TCAGGACGAACGCTGGCGGTGTGCTTAATACATGCAAGTCGAGCGAAGAGGCCCTTCGGGGTACTTCAGCGGCGGACGGCTGAGTAACACGTAGGTAACGTGCCCTTTACTGGGGGATAACACCGGGAAACCGGTGCTAATACCGCATAAGCCCGAGGCTGAAATGCCTTTGGTTAAAGATTTATCGGTAAAGGATCGGCCTGCGTCTGATTAGCTAGTTGGTAGGGTAAAGGCCTACCAAGGCAATGATCAGTAGTTGGTCTGAGAGGATGACCAGCCAGAGTGGGACTGAGACACGGCCCACACTTCTACGGAAGGCAGCAGTAGGGAATTTTGCGCAATGGGCGAAAGCCTGACGCAGCAACACCGCGTGCGGGATGACGGCCCTCGGGTTGTAAA…	D_0__Bacteria;D_1__Cyanobacteria;D_2__Melainabacteria;D_3__Vampirovibrionales;D_4__uncultured bacterium;D_5__;D_6__;D_7__;D_8__;D_9__;D_10__;D_11__;D_12__;D_13__;D_14__	0	0	0	6	0	2
ASV_483	TCAGAACGAACGCTGGCGGCAGGCCTAACACATGCAAGTCGAACGCACCGCAAGGTGAGTGGCGCACGGGTGAGTAACACGTGGGAACGTGCCCTTCGGTTTGGAATAACGCCGGGAAACTGGCGCTAATACCAAATACGCCCTCAGGGGGAAAGATTTATCGCCGAAGGAGCGGCCCGCGTCCGATTAGGTAGTTGGTGGGGTAACGGCCTACCAAGCCGACGATCGGTAGCTGGTCTGAGAGGATGATCAGCCACACTGGGACTGAGACACGGCCCAGACTCCTACGGGAGGCAGCAGTGGGGAATATTGGACAATGGGCGCAAGCCTGATCCAGCCATGCCGCGTGAGTGATGAAGGCCTTCGGGTTGTAAAGCTCTTTCGCACGCGACGATGATG…	D_0__Bacteria;D_1__Proteobacteria;D_2__Alphaproteobacteria;D_3__Azospirillales;D_4__Azospirillaceae;D_5__uncultured;D_6__uncultured Azospirillum sp.;D_7__;D_8__;D_9__;D_10__;D_11__;D_12__;D_13__;D_14__	0	0	0	0	8	0
ASV_484	TCAGAGCGAACGCTGGCGGCAGGCTTAACACATGCAAGTCGAACGCTCACCTTCGGGTGGGAGTGGCAGACGGGTGAGTAACACGTGGGAACGTGCCCTTCGGTTCGGGACAACTCAGGGAAACTTGAGCTAATACCGGATACGCCCTTCGGGGGAAAGATTTATCGCTGAAGGATCGGCCCGCGTCTGATTAGCTAGTTGGTGAGGTAATGGCTCACCAAGGCGACGATCAGTAGCTGGTCTGAGAGGATGATCAGCCACACTGGGACTGAGACACGGCCCAGACTCCTACGGGAGGCAGCAGTGGGGAATATTGGACAATGGGCGCAAGCCTGATCCAGCCATGCCGCGTGAGTGATGAAGGCCTTAGGGTTGTAAAGCTCTTTCGTCCGGGACGAT…	D_0__Bacteria;D_1__Proteobacteria;D_2__Alphaproteobacteria;D_3__Rhizobiales;D_4__Beijerinckiaceae;D_5__uncultured	0	0	0	0	8	0
ASV_485	TCAGAGCGAACGTTAGCGGCGGGCTTAACACATGCAAGTCGTGCGAGAAAGAGGGCTTCGGTCCTCGAGTAAAGCGGCAGACGGGTGAGTAACACGTGGGTAATCTGCCTTTCAGTGGGGGACAACAGTCCGAAAGGATTGCTAATACCGCATACGTCATGAGGGTCTGCGGACCTTCATGGGAAAGCTGGCCTCTGCTTGCAAGCTGGCGCTGAAAGAGGAGCCCGCGTCGCATCAGCTAGTTGGTGAGGTAATGGCTCACCAAGGCAAAGACGCGTAGCTGGTCTGAGAGGATGATCAGCCACACTGGGACTGAGACACGGCCCAGACTCCTACGGGAGGCAGCAGTGGGGAATATTGGACAATGGGCGAAAGCCTGATCCAGCCACGCCGCGTGAG…	D_0__Bacteria;D_1__Proteobacteria;D_2__Deltaproteobacteria;D_3__Myxococcales;D_4__Haliangiaceae;D_5__Haliangium;D_6__uncultured bacterium;D_7__;D_8__;D_9__;D_10__;D_11__;D_12__;D_13__;D_14__	0	0	0	0	8	0
ASV_486	TCAGGATGAACGCTAGCGGGAGGCTTAACACATGCAAGTCGAGCGGGATTAGCAGCAATGCTATGAGAGCGGCGCACGGGTGCGTAACGCGTATGCAACCTGCCTTATACAGGGGAATAGCCCATGGAAACGTGGATTAACGTCCCATAGGATCACGGTATCGCATGGTATTGTGATTAAAACTGAGGTGGTATAAGATGGGCATGCGTCTGATTAGGTAGTTGGTGAGGTAATGGCTCACCAAGCCGACGATCAGTAGGGGTTCTGAGAGGATTACCCCCCACACTGGTACTGAGACACGGACCAGACTCCTACGGGAGGCAGCAGTGAGGAATATTGGTCAATGGCCGGAAGGCTGAACCAGCCATCCCGCGTGCAGGATGACGGCCCTATGGGTTG…	D_0__Bacteria;D_1__Bacteroidetes;D_2__Bacteroidia;D_3__Bacteroidales;D_4__Prolixibacteraceae;D_5__uncultured;D_6__uncultured bacterium;D_7__;D_8__;D_9__;D_10__;D_11__;D_12__;D_13__;D_14__	0	0	0	0	8	0
ASV_487	TCAGAACGAACGCTGGCGGCATGCCTAACACATGCAAGTCGAACGGGATCCGTCCTTCGGGACGGTGAGAGTGGCGGACGGGTGAGTAACGCGTGGGAACCTGCCCAGTGGTGGGGGATAACTGCGGGAAACTGCAGCTAATACCGCATGAGCCCGAGAGGGGAAAGATTTATCGCCATTGGAGGGGCCCGCGTTCGATTAGGTAGTTGGTGGGGTAATGGCCTACCAAGCCTTCGATCGATAGCTGGTCTGAGAGGATGATCAGCCACACTGGGACTGAGATACGGCCCAGACTCCTACGGGAGGCAGCAGTGGGGAATATTGGACAATGGGGGCAACCCTGATCCAGCAATGCCGCGTGAGTGATGAAGGCCTTCGGGTTGTAAAGCTCTTTTGCCA…	D_0__Bacteria;D_1__Proteobacteria;D_2__Alphaproteobacteria;D_3__Dongiales;D_4__Dongiaceae;D_5__Dongia;D_6__uncultured bacterium;D_7__;D_8__;D_9__;D_10__;D_11__;D_12__;D_13__;D_14__	0	0	0	0	8	0
ASV_488	TCAGGATGAACGCTGGCGGCGTGCCTAATACATGCAAGTCGAACGGAGAGCCTTTGTAGCAATACGGAGGTTTCTTAGTGGCGAACGGGTGAGTAACGCGTTGGTGACCTGCCCCAAAGTGTGGAATAACAGTCCGAAAGGATTGCTAATACCGCATGTGGTTGTCGGGTTTAGAAGCCGGCAACTAAAGCAGCAATGCGCTTTGGGAGGGGCCTGCGTCCCATCAGCTAGTTGGCGAGGTAACGGCTCACCAAGGCGACGACGGGTAGGGGACCTGAGAGGGTGGCCCCCCACAATGGAACTGAAACACGGTCCATACACCTACGGGTGGCAGCAGTAGGGAATATTGCTCAATGGGCGAAAGCCTGAAGCAGCAACGCCGCGTGCGCGAAGAAGGCC…	D_0__Bacteria;D_1__Chloroflexi;D_2__Anaerolineae;D_3__Anaerolineales;D_4__Anaerolineaceae;D_5__uncultured;D_6__uncultured prokaryote;D_7__;D_8__;D_9__;D_10__;D_11__;D_12__;D_13__;D_14__	0	0	0	0	8	0
ASV_489	TCAGAACGAACGCTGGCGGCAGGCTTAACACATGCAAGTCGAACGCCCCGCAAGGGGAGTGGCAGACGGGTGAGTAACGCGTGGGAATGTGCCCCGAGGTACGGAACAACAGCGGGAAACTGCTGCTAATACCGTATGTGACCGAGAGGTGAAAGATTTATCGCCTCGGGATCAGCCCGCGTTGGATTAGCTAGTTGGCGGTGTAATGGACCACCAAGGCGACGATCCATAGCTGGTCTGAGAGGACGACCAGCCACACTGGGACTGAGACACGGCCCAGACTCCTACGGGAGGCAGCAGTGGGGAATCTTGGACAATGGGCGCAAGCCTGATCCAGCCATGCCGCGTGGATGATGAAGGCCTTAGGGTTGTAAAATCCTTTCAGCGGGGACGATAGTG…	D_0__Bacteria;D_1__Proteobacteria;D_2__Alphaproteobacteria;D_3__Caulobacterales;D_4__Hyphomonadaceae;D_5__SWB02;D_6__uncultured bacterium;D_7__;D_8__;D_9__;D_10__;D_11__;D_12__;D_13__;D_14__	0	0	0	0	8	0
ASV_490	TCAGAATCAACGCTGGCGGCGTGCCTAACACATGCAAGTCGAACGCGAAAGCTCCTTCGGGGGTGAGTAGAGTGGCGTCCGGGTGAGTAACGCGTGGGTAATTTACCCTTTGGTGGGGAATAACTAGTCGAAAGATTAGCTAATACCGCATAATGCAGTTTTTTGTAATCAAAAAGCTGTTAAAGTATTTATATGCCAAAGGATGAGCCTGCGTCTGATTAGCTTGTTGGTGGGGTAATGGCTTACCAAGGCTTCGATCAGTAGCTGGTCTGAGAGGACGGCCAGCCACAATGGCACTGAAATACGGGCCATACTCCTACGGGAGGCAGCAGTGGGGAATTTTGCGCAATGGGCGAAAGCCTGACGCAGCAACGCCGCGTGAAGGATGAGGTCCTTCGG…	D_0__Bacteria;D_1__Acidobacteria;D_2__Blastocatellia (Subgroup 4);D_3__11-24;D_4__uncultured bacterium;D_5__;D_6__;D_7__;D_8__;D_9__;D_10__;D_11__;D_12__;D_13__;D_14__	0	0	0	0	8	0
ASV_491	TCAGAACGAACGCTGGCGGCAGGCCTAACACATGCAAGTCGAGCGAGGGGGCGACCCCTAGCGGCGGACGGGTGAGTAACGCGTGGGAACGTGCCCCCCGGTTCGGAATAGCCCCGGGAAACTGGGAGTAATACCGGATACGCTCTGCGGAGGAAAGAACTTCGCCGGGGGATCGGCCCGCGTTGGATTAGGTAGTTGGTGGGGTAACGGCCTACCAAGCCGACGATCCATAGCTGGTTTGAGAGGATGATCAGCCACACTGGGACTGAGACACGGCCCAGACTCCTACGGGAGGCAGCAGTGGGGAATCTTAGACAATGGGCGCAAGCCTGATCTAGCCATGCCGCGTGAGCGATGAAGGCCTTAGGGTTGTAAAGCTCTTTCGGGGGGGAAGATAAT…	D_0__Bacteria;D_1__Proteobacteria;D_2__Alphaproteobacteria;D_3__Rhodobacterales;D_4__Rhodobacteraceae;D_5__Tabrizicola;D_6__uncultured alpha proteobacterium;D_7__;D_8__;D_9__;D_10__;D_11__;D_12__;D_13__;D_14__	0	0	0	0	0	8
ASV_492	TCAGATTGAACGCTGGCGGCATGGCTAAAACATGCAAGTCGAACGAGCCCCGCAAGGGGCAAGTGGCGAAAGGGTCAGTAATGCGATCGAACGTACCCCGAGGTGGCGGATAGCGGTGGGAAACTGCCGGTAATACGCCATGATCTCCTCGGAGCAAAGCTTTAGCGCCTTGGGAGCGGCGATCGTCCTATCAGGTAGTTGGCGGGGTAAAGGCCCACCAAGCCGAAGACGGGTAGCGGGTGTGAGAGCACGGCCCGCGACATCGGAACTGAGACACTGTCCGGACTCCTACGGGAGGCTGCAGTAACGAATCTTCCGCAATGGGCGAAAGCCTGACGGAGCAATGCCGCGTGCGGGATGAAGTACCTTTGGTATGTAAACCGCTGTCAGGGGACGGAA…	D_0__Bacteria;D_1__Planctomycetes;D_2__Phycisphaerae;D_3__Phycisphaerales;D_4__Phycisphaeraceae;D_5__SM1A02;D_6__metagenome;D_7__;D_8__;D_9__;D_10__;D_11__;D_12__;D_13__;D_14__	0	0	0	0	0	8
ASV_493	TCAGGATGAACGCTGGCGGCGTGCCTAATACATGCAAGTCGAACGGGGATAAGCAATTATCCTAGTGGCGTCCGGGTGAGTAACACGTAACTGACCTGCCCCTCGCAGGGGGATAACTCAGGGAAACCTGAGCTAATACCGCGTAAGCCCGTAGGGATTAGAAGCCTACGGGGAAAGCTACGGCGGCGAGGGAGGGGGTTGCGGTCCATCAGCTAGTTGGTGAGGTAACGGCTCACCAAGGCGACGACGGATAGGGGACCTGAGAGGGTGACCCCCCACACTGGAACTGACACACGGTCCAGACTCCTACGGGAGGCAGCAGTAAGGAATATTGCGCAATGGGCGAAAGCCTGACGCAGCAACGCCGCGTGCGGGATGAAGGTCTTCGGATCGTAAACC…	D_0__Bacteria;D_1__Chloroflexi;D_2__Anaerolineae;D_3__SBR1031	0	0	0	0	0	8
ASV_494	TCAGAACGAACGTTGGCGGCGTGGATTAGGCATGCAAGTCGAACGAGAACCGTAGCAATACGGGGAAAGTGGCGAAAGGGGCAGTAATGCATGGGTAATCTACCCCGGGGACGTGGATAGCCATCCTAACGGGTGGGTAATACACGGCGATTCGGCGGCGACGCATGTTGCTGCCGGGAAAGGAATTTCGCCTCGGGAGGAGCTCATGTCGTATTAGCTAGTTGGTGGGGTAACGGCCTACCAAGGCGAAGATGCGTAGCGGGTGTGAGAGCACGACCCGCGCCACTGGCACTGAGACACTGGCCAGACACCTACGGGTGGCTGCAGTCGAGGATCTTCGGCAATGGGCGCAAGCCTGACCGAGCGACGCCGCGTGCGGGACGAAGGCCTTCGGGTTGT…	D_0__Bacteria;D_1__Planctomycetes;D_2__Planctomycetacia;D_3__Gemmatales;D_4__Gemmataceae;D_5__uncultured;D_6__uncultured bacterium;D_7__;D_8__;D_9__;D_10__;D_11__;D_12__;D_13__;D_14__	0	0	0	0	0	8
ASV_495	TCAGAACGAACGCTGGCGGCATGCTTAACACATGCAAGTCGAACGGATTTATGGATTACGGTTCATAAGTTAGTGGCAGACGGGTGAGTAACGCGTGGGAACGTACCCAATTGTTCAGAATAACTACGGGAAACTGTAGCTAATACTGGATAAGCCCTAAGGGGGAAAGATTTATCGCAATTGGAGCGGCCCGCGTTAGATTAGGTAGTTGGTGGGGTAAAGGCCTACCAAGCCGACGATCTATAGCTGGTCTGAGAGGATGATCAGCCACACTGGGACTGAGACACGGCCCAGACTCCTACGGGAGGCAGCAGTGGGGAATATTGGACAATGGGGGCAACCCTGATCCAGCAATGCCGCGTGAGTGATGAAGGCCTTCGGGTTGTAAAGCTCTTTTAT…	D_0__Bacteria;D_1__Proteobacteria;D_2__Alphaproteobacteria;D_3__Paracaedibacterales;D_4__Paracaedibacteraceae;D_5__Candidatus Paracaedibacter;D_6__uncultured alpha proteobacterium;D_7__;D_8__;D_9__;D_10__;D_11__;D_12__;D_13__;D_14__	7	0	0	0	0	0
ASV_496	TCAGGATGAACGCTGGCGGCGTGCCTAACACATGCAAGTCGAACGGTGATGAATAATCACAGTGGCGCACGGGTGAGTAACACGTAGCTTATCTGCCCTCAAGCGGGGGATAACTCAGCGAAAGTTGAGCTAATACCCCATAAGCTCACGATGAATAGGTAATTGTGAGAAAAGGCTAAGGTCACTTGAGGATGAGGTTGCGACCCATCAGCTAGTTGGAGTGGTAAAAGCACACCAAGGCAACGACGGGTAGGGGGCCTGAGAGGGTGACCCCCCACACTGGGACTGAGACACGGCCCAGACTCCTACGGGAGGCAGCAGTGAGGAATATTGGTCAATGGACGGAAGTCTGAACCAGCGACGCCGCGTGGGCGAAGAAGGTTTTCGGATCGTAAAGCC…	D_0__Bacteria;D_1__Chloroflexi;D_2__Anaerolineae;D_3__SBR1031;D_4__A4b	7	0	0	0	0	0
ASV_497	TCAGAGCGAACGCTGGCGGCGTGCCTAACACATGCAAGTCGAACGTGAAAGGGGGCAACCCCGAGTAAAGTGGCGTACGGGTGAGTAACACGTAGGTAATCTACCTGAGAGTCTGGAATAACCTGCCGAAAGGCGGGCTAATACTGGATAGAGCGACGGAACTCGTGATGAGTTTTTCGGGAAAGGGAGGCCGTAAGGTCCCTCGCTCTCAGATGAGCCTGCGTCCCATTAGTTAGTTGGTAGGGTAACGGCCTACCAAGACTGTGATGGGTAGCTGGTCTGAGAGGATGATCAGCCACACTGGAACTGAAACACGGTCCAGACTCCTACGGGAGGCAGCAGTGGGGAATCTTGCGCAATGGACGAAAGTCTGACGCAGCCACGCCGCGTGAGTGAAGA…	D_0__Bacteria;D_1__Proteobacteria;D_2__Deltaproteobacteria;D_3__Oligoflexales;D_4__0319-6G20;D_5__uncultured bacterium;D_6__;D_7__;D_8__;D_9__;D_10__;D_11__;D_12__;D_13__;D_14__	6	0	0	0	1	0
ASV_498	TCAGGATTAACGCTGGCGGCGTGCCTAAGGTATGCAAGTCAAACGGTCCTTATTTTCTAGCAATAGAGAATAAGGAAAGTGGCAAACGGCTGAGTAACACGTGGGAATTTACCCTAAACTCGAGTATAGCTCACCGAAAGGTGTGGTAATCCTCGATAGTCTCGCAAGAGTAAAGTTTTTCGGTTTAGGATGAGCCCGCGGCCTATCAGGTTGTTGGTGGGGTAATGGCCTACCAAGCCTATGACGGGTAACTGGTCTGAGAGGATGATCAGTCAGACTGGGACTGCGATACGGCCCAGACTCCTACGGGAGGCAGCAACTAGGAATCGTGCACAATGGGGGAAACCCTGATGCCGCAACGCCGCGTGATGGATGAAGGTCTTCGGATTGTAAACATCT…	D_0__Bacteria;D_1__Patescibacteria;D_2__WS6 (Dojkabacteria);D_3__uncultured bacterium;D_4__;D_5__;D_6__;D_7__;D_8__;D_9__;D_10__;D_11__;D_12__;D_13__;D_14__	5	0	0	0	2	0
ASV_499	TCAGGACGAACGCTGGCGGCAGGCTTAACACATGCAAGTCGAGCGCCCGGTTTCGGCCGGGAGCGGCGGACGGGTGAGTAACGCGTGGGAACCTGCCCCCGAGTGCGGAACAACCCTGGGAAACCGGGGCTGATGCCGCATGATCCCGGCTGGCTTGGCTGGCCGGGCAAAGATTTATCGCTCGGGGAGGGTCCCGCGTCCGATTAGCTGGTTGGCGGGGTAACGGCCCACCAAGGCGACGATCGGTAGCTGGTCTGAGAGGACGATCAGCCACACTGGGACTGAGACACGGCCCAGACTCCTACGGGAGGCAGCAGTGGGGAATCTTGGACAATGGGCGCAAGCCTGATCCAGCCATGCCGCGTGAGTGAAGAAGGCCTTAGGGTTGTAAAGCTCTTT…	D_0__Bacteria;D_1__Proteobacteria;D_2__Alphaproteobacteria;D_3__Rhodospirillales;D_4__Rhodopirillaceae;D_5__Defluviicoccus;D_6__uncultured bacterium;D_7__;D_8__;D_9__;D_10__;D_11__;D_12__;D_13__;D_14__	6	1	0	0	0	0
ASV_500	TCAGAGCGAACGTTAGCGGCGCGCCTAACACATGCAAGTCGAGCGCGAAAGGGGCTTCGGCCCTGAGTAAAGCGGCGCACGGGTGCGTAACACGTAGATAACCTGCCCTTCGAAGGGGGATAACGTTCCGAAAGGAGCGCTAATACCGCGTACAGCCACCTGGGGTTCGCCTTGGGTGGGCAAAGGTTGGGATCCGGCAACGGACCAACCGTCGGAGGAGGGGTCTGCGGCCCATCAGCTAGTTGGTGAGGTAACGGCTCACCAAGGCGAAGACGGGTAGCTGGTCTGAGAGGATGATCAGCCACACTGGTACTGGAACACGGACCAGACTCCTACGGGAGGCAGCAGTGGGGAATCTTGGTCAATGGGCGCAAGCCTGAACCAGCGACGCCGCGTGAG…	D_0__Bacteria;D_1__Proteobacteria;D_2__Deltaproteobacteria;D_3__Myxococcales;D_4__Sandaracinaceae;D_5__uncultured;D_6__uncultured bacterium;D_7__;D_8__;D_9__;D_10__;D_11__;D_12__;D_13__;D_14__	5	2	0	0	0	0
ASV_501	TCAGGACGAACGCTGGCGGCGCGCCTAACACATGCAAGTCGAACGGTGAAGCGGGCTTCGGCCCGTGGATCAGTGGCGAACGGGTGCGTAACACGTGGGCAACCTGCCCCTCACTTCGGGATAACCCCGGGAAACCGGGGCTAATACCGGATACTCTCGGCCGACCACATGGTGGGCCGAGGAAAGGTCCGCCGGTGAGGGATGGGCCCGCGGCCTATCAGCTCGTTGGTGGGGTAACGGCCCACCAAGGCGACGACGGGTAGCTGGTCTGAGAGGACGGCCAGCCACACTGGGACTGAGATACGGCCCAGACTCCTACGGGAGGCAGCAGTGGGGAATCTTGCGCAATGGGCGAAAGCCTGACGCAGCGACGCCGCGTGGGGGATGAAGGCCCTCGGG…	D_0__Bacteria;D_1__Actinobacteria;D_2__MB-A2-108;D_3__uncultured bacterium;D_4__;D_5__;D_6__;D_7__;D_8__;D_9__;D_10__;D_11__;D_12__;D_13__;D_14__	3	4	0	0	0	0
ASV_502	TCAGAATGAACGTTGGCGGCGTGGATTAGGCATGCAAGTCGAGCGGCAGCGGGTCCGCCTTTGGCGGATGCCGGCGAGCGGCAAAAGGGTCAGTAACACGTAGATTACCAACCCTCGGGTTCGGGATAGCCCGCCGAAAGGCGGGGTAATACCGAATAACGTCTCCGGACCAAAGATTTATTGCCCGAGGACGGGTCTGCGTCCTATTAGCTTGTTGGTGGGGTAACGGCCTACCAAGGCGAAGATGGGTAGCTGGTGTGAGAGCATGACCAGCGACACTGGGACTGTGACACTGCCCAGACACCTACGGGTGGCTGCAGTCGAGAATCTTCCGCAATGGGCGAAAGCCTGACGGAGCGACGCCGCGTGCGGGATGAAGGCCTTCGGGTTGTAAACCGC…	D_0__Bacteria;D_1__Planctomycetes;D_2__Planctomycetacia;D_3__Pirellulales;D_4__Pirellulaceae	1	5	0	0	1	0
ASV_503	TCAGGACGAACGCTGGCGGCGTGCCTAACACATGCAAGTCAACGAGAAAGAGATAGCAATATCTCCGGTAAAGTGGCGCACGGGTGAGTAACGCGTAGGCAATCTCCCTTCCAGACGGGGACAACCCCGAGAAATCGAGGCTAATACCCGATGATGCAACGGGATCGCATGATCTTGTTGCCAAAGGTCCGGCGCAAGCCGGCATGCTGGAAGATGAGCCTGCGTCCCATTAGGTAGTTGGTGAGGTAGAAGCTCACCAAGCCGACGATGGGTAGCTGGTCTGAGAGGATGGCCAGCCACACTGGAACTGAGACACGGTCCAGACTCCTACGGGAGGCAGCAGTGAGGAATATTGCGCAATGGCCGAAAGGCTGACGCAGCGACGCCGCGTGGAGGATG…	D_0__Bacteria;D_1__Bacteroidetes;D_2__Ignavibacteria;D_3__Kryptoniales;D_4__BSV26;D_5__uncultured bacterium;D_6__;D_7__;D_8__;D_9__;D_10__;D_11__;D_12__;D_13__;D_14__	1	6	0	0	0	0
ASV_504	TCAGAGCGAACGCTGGCGGCGTGCTTAACACATGCAAGTCGAACGTGAAAGGGGGCAACCCTGAGTAAAGTGGCGTACGGGTGAGTAACGCGTAGGTAATCTACCCCAGAGTCTGGAATAACCTGCCGAAAGGCGGGCTAATACTGGATAGAGCGATGGAATCCGTCATTGGGTTTTTCGGGAAAGGGAGCTTGAAAGAGCCCTTGCTTTGGGATGAGCCTGCGTCTCATTAGCTAGTTGGTAGGGTAATGGCCTACCAAGGCGATGATGGGTAGCTGGTCTGAGAGGATGATCAGCCACACTGGAACTGAAACACGGTCCAGACTCCTACGGGAGGCAGCAGTGGGGAATCTTGCGCAATGGACGAAAGTCTGACGCAGCCACGCCGCGTGAGTGAAG…	D_0__Bacteria;D_1__Proteobacteria;D_2__Deltaproteobacteria;D_3__Oligoflexales;D_4__0319-6G20	1	6	0	0	0	0
ASV_505	TCAGGATGAACGCTGGCGGTATGCCTAACACATGCAAGTCGAACGGGCTCTTCGGAGCTAGTGGCGGACGGGTGAGGAACGCGTGAGAACCTGCCTCAAAGTCGGGGACAACAGTTGGAAACGACTGCTAATACCGGATGAGCCTTCGGGTAAAAGATTGATCGCTTTGAGAGGGGCTCGCGTCTGATTAGCTAGATGGTGAGGTAAAGGCTTACCATGGCAACGATCAGTAGCTGGTCTGAGAGGATGAGCAGCCACACTGGGACTGAGACACGGCCCAGACTCCTACGGGAGGCAGCAGTGGGGAATTTTCCGCAATGGGCGAAAGCCTGACGGAGCAATACCGCGTGAGGGAGGAAGGCTCTTGGGTTGTAAACCTCAAAACTTAGGGAAGAAAAA…	D_0__Bacteria;D_1__Cyanobacteria;D_2__Oxyphotobacteria;D_3__Nostocales;D_4__Cyanobacteriaceae;D_5__Cyanobacterium PCC-10605;D_6__Cyanobacterium aponinum PCC 10605;D_7__;D_8__;D_9__;D_10__;D_11__;D_12__;D_13__;D_14__	7	0	0	0	0	0
ASV_506	TCAGGACGAACGCTGGCGGCGCGCTTAACACATGCAAGTCGAGCGAGAACCAGGACTTCGGTCCTGGGGAAAGCGGCGAACGGGTGAGTAACACGTGGATAACCTGCCCTCGGCACCGGGATAGCCCGGGGAAACCCGGATTAATACCGGATGGCCCCTCCGACTCTCGAGTCGGTGGGAAAAGGTAGCTTCGGCCTCCGGCCGAGGATGGGTCCGCGGCGGATTAGCTTGTTGGCGGGGTAACGGCCCACCAAGGCGACGATCCGTAGCTGGTCTGAGAGGACGATCAGCCACACTGGGACTGAGACACGGCCCAGACTCCTACGGGAGGCAGCAGTGGGGAATCTTGCGCAATGGGCGAAAGCCTGACGCAGCGACGCCGCGTGAGGGAAGAAGGCC…	D_0__Bacteria;D_1__Actinobacteria;D_2__Thermoleophilia;D_3__Gaiellales;D_4__Gaiellaceae;D_5__Gaiella;D_6__uncultured bacterium;D_7__;D_8__;D_9__;D_10__;D_11__;D_12__;D_13__;D_14__	0	7	0	0	0	0
ASV_507	TCAGAATGAACGCTGGCGGCGTGGATTAGGCATGCAAGTCGCGCGGGGAGGGGGCAACCCCTCCCAGCGGCGAACTGGTCAGGACAAGCTGGGCAACCTGCCTGGAAGCGGGGGACAACTCCGGGAAACCGGAGCTAATACCGCATGTGGCTTTTCGGCCCTCGGGCCGTCCAGCCAAAGCCTTTCGGGGCGCTTCCGGATGGGCCCGGTTCCCATTAGCTAGTTGGCGGGGTGAAGGCCCACCAAGGCGACGATGGGTAGGTGGCGTGAGAGCGTGGCCACCGACACGAGGACTGGGATACGGCCTCGACTCCTACGGGGGGCAGCAGTCTAGAAGCTTCGGCAATGGGCGAAAGCCTGACCGAGCGACGCCGCGTGCGGGATGAAGGCCTTCGGGTT…	D_0__Bacteria;D_1__BRC1	0	7	0	0	0	0
ASV_508	TCAGAGCGAACGCTGGCGGCGTGCTTAACACATGCAAGTCGAACGCGCAGTCCCGATGCAGCAATGCACCGGGATGGGCGCGTGGCGCACGGGTGCGTAACACGTGGATAACCTACCTTCGAGTGGGGAACAACTCCGGGAAACTGGAGCTAATACCGCATACGACCTTCCTGGCGTAGGTCAGGAAGGAGAAAGCCCGCAAGGGTGCTCGTGGAGGGATCCGCGCCCGATCAGCTAGTTGGTGAGGTAACGGCTCACCAAGGCGAAGACCGGTAGCCGGTCTGAGAGGACGACCGGCCACACTGGGACTGAGACACGGCCCAGACTCCTACGGGAGGCAGCAGTGGGGAATATTGCGCAATGGGGGAAACCCTGACGCAGCGACGCCGCGTGGAGGAT…	D_0__Bacteria;D_1__Acidobacteria;D_2__Acidobacteriia;D_3__Subgroup 2;D_4__uncultured bacterium;D_5__;D_6__;D_7__;D_8__;D_9__;D_10__;D_11__;D_12__;D_13__;D_14__	0	7	0	0	0	0
ASV_509	TCAGAACGAACGCTGGCGGCGTGGCTAAGGCATGCAAGTCGAGCGGACCTGTTGGAAGGGTAACCGGAAGACAGGTTAGCGGCGAACGGGTGAGGAATACATGGGTAACATACCCCAAACACAGGGATAGCGGCGGGGGCAACCCCTTTGCGAAAGTGCCGATAATACCTGATGATCCCACGAGGTCACCTGGCCTTGTGGGCAAAGCTCCGGCGGTTTGGGATTGGCTCATGTCCTATCAGCTAGTTGGTGAGGTAACGGCTCACCAAGGCGACGACGGGTACCGGGCGTGAGAGCGTGACCCGGCACATCGGAACTGAGACACGGTCCGGACACCTACGGGTGGCTGCAGCAACGAATATTCCGCAATGGGCGCAAGCCTGACGGAGCGACGCCGCG…	D_0__Bacteria;D_1__Planctomycetes;D_2__Phycisphaerae;D_3__CCM11a;D_4__uncultured bacterium;D_5__;D_6__;D_7__;D_8__;D_9__;D_10__;D_11__;D_12__;D_13__;D_14__	0	7	0	0	0	0
ASV_510	TCAGATTGAACGCTGGCGGCATGCCTTACACATGCAAGTCGAACGGTAACGCGGGGCAACCTGGCGACGAGTGGCGAACGGGTGAGTAACGCATCGGAACGTGCCCAGTAGTGGGGGATAGCCCGGCGAAAGCCGGATTAATACCGCATACGACCTACGGGTGAAAGCGGGGGACCGCAAGGCCTCGTGCTATTGGAGCGGCCGATGTCAGATTAGGTAGTTGGTGGGGTAAAGGCCTACCAAGCCGACGATCTGTAGCTGGTCTGAGAGGACGACCAGCCACACTGGGACTGAGACACGGCCCAGACTCCTACGGGAGGCAGCAGTGGGGAATTTTGGACAATGGGCGCAAGCCTGATCCAGCCATGCCGCGTGCGGGATGAAGGCCTTCGGGTTGTA…	D_0__Bacteria;D_1__Proteobacteria;D_2__Gammaproteobacteria;D_3__Betaproteobacteriales;D_4__Burkholderiaceae;D_5__Ideonella;D_6__uncultured bacterium;D_7__;D_8__;D_9__;D_10__;D_11__;D_12__;D_13__;D_14__	0	7	0	0	0	0
ASV_511	TCAGAATCAACGCTGGCGGCGTGCCTAACACATGCAAGTCGAACGCGAAAGGGGCTTCGGCCCTGAGTAGAGTGGCAGACGGGTGAGTAACGCGTGGGTGACCTGCCTTCGAGTGGGGGATAACCTTCCGAAAGGAGGGCTAATACCGCATGATATCCCGCCGTTGAAGAGGCGGCGACCAAAGCTGGGGATCGCAAGACCTGGCGCTCGAAGAGGGGCCCGCGTCCGATTAGCTGGTTGGTAGGGTAACGGCCTACCAAGGCGACGATCGGTAGCCGGCCTGAGAGGGCGGACGGCCACACTGGGACTGAGACACGGCCCAGACTCCTACGGGAGGCAGCAGTGGGGAATTGTTCGCAATGGGCGCAAGCCTGACGACGCAACGCCGCGTGGAGGACG…	D_0__Bacteria;D_1__Acidobacteria;D_2__Subgroup 6	0	7	0	0	0	0
ASV_512	TCAGAATCAACGCTGGCGGCGTGCCTAACACATGCAAGTCGAACGCGAAAGGGGCTTCGGCCCTGAGTAGAGTGGCGAACGGGTGAGTAACACGTGGGTGACCTACCTTCGAGTGGGGGATAACGTCCCGAAAGGGACGCTAATACCGCATGACATCCCGCCTTTGAAGAGGCGGAGATCAAAGCCGGGGATCGCAAGACCTGGCGCTGGAAGAGGGGCCCGCGTCCGATTAGCTAGTTGGTGAGGTAACGGCCCACCAAGGCGACGATCGGTAGCCGGCCTGAGAGGGCGGACGGCCACACTGGGACTGAGACACGGCCCAGACTCCTACGGGAGGCAGCAGTGGGGAATTGTTCGCAATGGGCGCAAGCCTGACGACGCAACGCCGCGTGGAGGATG…	D_0__Bacteria;D_1__Acidobacteria;D_2__Subgroup 6	0	5	0	0	2	0
ASV_513	TCAGGATGAACGCTGGCGGCGTGCCTAACACATGCAAGTCGAACGGTCTTTCGGGACAGTGGCGCACGGGTGAGTAACACGTAGCTAACCTGCCTTGGAGCGCGGGATAACCCCGGGAAACCGGGGCTAAGACCGTATAAGCTCACGGTCTGTAGAGGGGCGTGAGAAAAAGCGCAAGCTGCTTTGAGAGGGGGCTGCGGCCCATCAGGTAGTTGGTAAGGTAACGGCTTACCAAGCCGACGACGGGTAGGGGGTCTGAGAGGATGGTCCCCCACACTGGGACTGAGACACGGCCCAGACTCCTACGGGAGGCAGCAGTGAGGGATATTGCACAATGGGGGCAACCCTGATGCAGCGACGCCGCGTGGGTGATGAAGGCCTTCGGGTCGTAAAACCCTT…	D_0__Bacteria;D_1__Chloroflexi;D_2__Anaerolineae;D_3__SBR1031;D_4__A4b;D_5__uncultured bacterium;D_6__;D_7__;D_8__;D_9__;D_10__;D_11__;D_12__;D_13__;D_14__	0	6	0	0	1	0
ASV_514	TCAGAGCGAACGTTAGCGGCGGGCTTAACACATGCAAGTCGAACGAGAAAGTGGCTTCGGCCGCGAGTAAAGTGGCGGACGGGTGCGTAACACGTGGGGAACTTCCCTTCTGGTGGGGGATAACAGTCCGAAAGGATTGCTAATACCGCATACGTCGACGAGGACCCTGGTTCTTGTCGGGAAAGATGGCGAAAGCTGTCGCTGGAAGATGGCCCCGCGTCCCATCAGCTAGTTGGTGAGGTAATGGCTCACCAAGGCTAAGACGGGTAGCTGGTCTGAGAGGATGATCAGCCACACTGGGACTGCGACACGGCCCAGACTCCTACGGGAGGCAGCAGTGGGGAATATTGGTCAATGGGCGAAAGCCTGAACCAGCCACGCCGCGTGAGTGATGAAGGC…	D_0__Bacteria;D_1__Proteobacteria;D_2__Deltaproteobacteria;D_3__Myxococcales;D_4__Haliangiaceae;D_5__Haliangium;D_6__uncultured Myxococcales bacterium;D_7__;D_8__;D_9__;D_10__;D_11__;D_12__;D_13__;D_14__	0	6	0	0	1	0
ASV_515	TCAGAACGAACGCTGGCGGCGCGCCTAATACATGCAAGTCGAGCGAGAAGGCGTAGCAATACGCTTGTAAAGCGGCGAACGGGTGAGGAATACATGGGTAACCTACCCTCGAGAGGGGAATAACTCGCCGAAAGGTGAGCTAATACCGCGTACGATCCTTGGTCGCAAGGCGAAGGATGAAAGCTGCACCGTGGGTGTGGCGCTCGAGGATGGGCTCATGTCCTATCAGCTTGTTGGTGAGGTAACGGCTCACCAAGGCTACGACGGGTAGCTGGTCTGAGAGGACGATCAGCCACACTGGCACTGCGACACGGGCCAGACTCCTACGGGAGGCAGCAGTAAGGAATATTGCGCAATGGACGACAGTCTGACGCAGCGACGCCGCGTGGGGGATGAAGG…	D_0__Bacteria;D_1__Nitrospirae;D_2__Nitrospira;D_3__Nitrospirales;D_4__Nitrospiraceae;D_5__Nitrospira;D_6__uncultured Nitrospira sp.;D_7__;D_8__;D_9__;D_10__;D_11__;D_12__;D_13__;D_14__	0	7	0	0	0	0
ASV_516	TCAGAACGAACGCTGGCGGCATGCCTAACACATGCAAGTCGAACGCGATCCGGTCCTTCGGGGCCGGGGAGAGTGGCGAACGGGTGAGTAACGCGTGGGAACCTGCCCGATGGTTGGGAATAACTGCGGGAAACTGCGGCTAATACCCGATGTGCCCTGAGGGGCAAAGATTGATCGCCATCGGAGGGGCCCGCGTCGGATTAGGTGGTTGGTGGGGTAACGGCCTACCAAGCCTGCGATCCGTAGCTGGTCTGAGAGGATGATCAGCCACACTGGGACTGAGACACGGCCCAGACTCCTACGGGAGGCAGCAGTGGGGAATATTGGACAATGGGGGCAACCCTGATCCAGCAATGCCGCGTGGGTGATGAAGGCCTTAGGGTTGTAAAGCCCTTTCGG…	D_0__Bacteria;D_1__Proteobacteria;D_2__Alphaproteobacteria;D_3__uncultured;D_4__uncultured bacterium;D_5__;D_6__;D_7__;D_8__;D_9__;D_10__;D_11__;D_12__;D_13__;D_14__	0	6	0	0	1	0
ASV_517	TCAGGATGAACGCTGGCGGCGTGCCTAACACATGCAAGTCGAACGGTTCGCAAGAACAGTGGCGCACGGGTGAGTAACACGTAGCTAACCTGCCCCGGAGAGCGGGATAACGGATCGAAAGGTCTGCTAAGACCGCATAAGCGCCCGGTCTGTAGAGGGCTGGGCGAAAAGGGAGTCATCTGCTCCGGGAGGGGGCTGCGACCCATCAGGTAGATGGTGGGGTAAGAGCCTACCATGCCGACGACGGGTAGGGGGCCTGAGAGGGTGACCCCCCACACTGGGACTGAGACACGGCCCAGACTCCTACGGGAGGCAGCAGTGAGGGATCTTGCACAATGGGGGCAACCCTGATGCAGCGACGCCGCGTGGGCGAAGACGGTCTTCGGATTGTAAAGCCCT…	D_0__Bacteria;D_1__Chloroflexi;D_2__Anaerolineae;D_3__SBR1031;D_4__A4b;D_5__uncultured bacterium;D_6__;D_7__;D_8__;D_9__;D_10__;D_11__;D_12__;D_13__;D_14__	0	4	0	0	3	0
ASV_518	TCAGAACGAACGCTGGCGGCGTGGTTAAGACATGCAAGTCGAACGGGATGTCATGTGTAGCAATACCCATGACATTCAGTGGCGAACGGGTGCGTAACACGTGAGCAATCTACCTCTTAGTGGGGAATAGCTCGCCGAAAGGCGAATTAATACCGCATGTGATCCTGCTTCGCATGAAGCAGGTATCAAAGTCGGGGATCGCAAGACCTGACGCTAGGAGAGGAGCTCGCGGCCTATCAGCTAGTTGGCGGGGTAATGGCCCACCAAGGCTAAGACGGGTAGCTGGTCTGAGAGGATGATCAGCCACACTGGAACTGAGACACGGTCCAGACACCTACGGGTGGCAGCAGTTTCGAATCATTCACAATGGGCGAAAGCCTGATGGTGCGACGCCGCGTG…	D_0__Bacteria;D_1__Verrucomicrobia;D_2__Verrucomicrobiae;D_3__Opitutales;D_4__Opitutaceae;D_5__Alterococcus;D_6__uncultured bacterium;D_7__;D_8__;D_9__;D_10__;D_11__;D_12__;D_13__;D_14__	0	2	0	0	5	0
ASV_519	TCAGATTGAACGCTGGCGGCATGCCTTACACATGCAAGTCGAACGGCAGCACGGGGGCAACCCTGGTGGCGAGTGGCGAACGGGTGAGCAATGCATCGGAACGTACCCAGTCGTGGGGGACAACCCCGAGAAATCGGGGCTAATACCGCATACGACCTGCGGGTGAAAGCGGGGGACCTGATGAGGGCCTCGCGCGATTGGAGCGGCCGATGCCGGATTAGCTAGTTGGTGGGGTAAGAGCCTACCAAGGCGACGATCCGTAGCGGGTCTGAGAGGACGGCCCGCCACACTGGAACTGAGACACGGTCCAGACTCCTACGGGAGGCAGCAGTGGGGAATTTTGGACAATGGGGGCAACCCTGATCCAGCCATGCCGCGTGCGGGAAGAAGGCCTTCGGG…	D_0__Bacteria;D_1__Proteobacteria;D_2__Gammaproteobacteria;D_3__Betaproteobacteriales;D_4__Nitrosomonadaceae;D_5__oc32;D_6__uncultured bacterium;D_7__;D_8__;D_9__;D_10__;D_11__;D_12__;D_13__;D_14__	0	6	0	0	1	0
ASV_520	TCAGGACGAACGCTGGCGGCGCGCTTAACACATGCAAGTCGAGCGAGAACCAGGGCTTCGGCCCTGGGGACAGCGGCGAACGGGTGAGTAACACGTGGATAACCTGCCCTCGGCACCGGGATAGCCCGGGGAAACCCGGATTAATACCGGATGGCCCTTCCGGCTTTCGAGCCGGTCGGAAAAGGTAGCTTCGGCCTCCGGCCGAGGATGGGTCCGCGGCGGATTAGCTTGTTGGTGGGGTAACGGCCTACCAAGGCGACGATCCGTAGCTGGTCTGAGAGGACGATCAGCCACACTGGGACTGAGACACGGCCCAGACTCCTACGGGAGGCAGCAGTGGGGAATCTTGCGCAATGGGCGAAAGCCTGACGCAGCGACGCCGCGTGAGGGAGGAAGGCC…	D_0__Bacteria;D_1__Actinobacteria;D_2__Thermoleophilia;D_3__Gaiellales;D_4__Gaiellaceae;D_5__Gaiella;D_6__uncultured bacterium;D_7__;D_8__;D_9__;D_10__;D_11__;D_12__;D_13__;D_14__	0	4	0	0	3	0
ASV_521	TCAGGATGAACGCTAGCGGTAGGCTTAAGACATGCAAGTCGAGCGGGCAGCAATGTCAGCGGCGCACGGGTGCGTAACGCGTATGCAACTTGCCGCTAACTGGGGGATAGCCTTCCGAAAGGGAGATTAATACCGCATAATATCTTTTAGTTGCATAACTATAAGATTAAACCTTTGGGGGTTAGCGATAGGCATGCGTATCATTAGCTAGTTGGAGAGGTAACGGCTCACCAAGGCTACGATGATTAGGGGGTCTGAGAGGATGGTCCCCCACACTGGCACTGAGATACGGGCCAGACTTCTACGGAAGGCAGCAGTCGGGAATATTGGGCAATGGGCGGAAGCCTGACCCAGCCATACCGCGTGCAGGAAGAAGGTCCTATGGATTGTAAACTGCTT…	D_0__Bacteria;D_1__Bacteroidetes;D_2__Bacteroidia;D_3__Chitinophagales;D_4__uncultured;D_5__uncultured bacterium;D_6__;D_7__;D_8__;D_9__;D_10__;D_11__;D_12__;D_13__;D_14__	0	2	0	0	5	0
ASV_522	TCAGGACGAACGCTGGCGGCGCGCTTAACACATGCAAGTCGAGCGAGAACCAGGACTTCGGTCCTGGGGAAAGCGGCGAACGGGTGAGTAACACGTGGATAACCTGCCCTCGGCACCGGGATAGCCCGGGGAAACCCGGATTAATACCGGATGGCCCCTTCGACTCTCGAGTCGGTGGGAAAAGGTAGCTTCGGCCTCCGGCCGAGGATGGGTCCGCGGCGGATTAGCTTGTTGGCGGGGTAACGGCCCACCAAGGCGACGATCCGTAGCTGGTCTGAGAGGACGATCAGCCACACTGGGACTGAGACACGGCCCAGACTCCTACGGGAGGCAGCAGTGGGGAATCTTGCGCAATGGGCGAAAGCCTGACGCAGCGACGCCGCGTGAGGGAAGAAGGCC…	D_0__Bacteria;D_1__Actinobacteria;D_2__Thermoleophilia;D_3__Gaiellales;D_4__Gaiellaceae;D_5__Gaiella;D_6__uncultured bacterium;D_7__;D_8__;D_9__;D_10__;D_11__;D_12__;D_13__;D_14__	0	7	0	0	0	0
ASV_523	TCAGAACGAACGTTAGCGGCGCGCCTAACACATGCAAGTCGTACGAGAAAGGGCTTCGGCCCCGGTAAAGTGGCGCACGGGTGAGTAACACGTGGGTAACCTGCCCTCGAGCGGGGGATAACATTCCGAAAGGAGTGCTAATACCGCATAAGACCACGACCTCGAAAGAGGATGGGGTAAAAGCTGGCCTCTGTATACAAGCTAGCACTCGAGGATGGGCCCGCGGCGCATCAGGTAGTTGGTGAGGTAACGGCTCACCAAGCCGAAGACGCGTAGCTGGTCTGAGAGGATGATCAGCCACACTGGAACTGAGACACGGTCCAGACTCCTACGGGAGGCAGCAGTGGGGAATCTTGCGCAATGGGCGAAAGCCTGACGCAGCGACGCCGCGTGGGTGAT…	D_0__Bacteria;D_1__Proteobacteria;D_2__Deltaproteobacteria;D_3__Myxococcales;D_4__Polyangiaceae;D_5__Pajaroellobacter	0	0	7	0	0	0
ASV_524	TCAGAATGAACGTTGGCGGCGTGGATTAGGCATGCAAGTCGTACGGGCAGCTTGTAGCAATACGGGCTGTCAGTGGCGAAAGGGAGAGTAATGCGTGGATAATGTACCCCGAGGACGGGGATAGCGGCGGGAAACTGCCGGTAATACCCGATGATGTCTCTGGGCGATGGCCCGGCGAGCAAAGGTGCGATTCCGCCTCGGGAGCGGTCCACGTGCTATTAGCTAGTTGGTAGGGTAACGGCCTACCAAGGCTGAGATGGCTAGCGGGTGTGAGAGCATGGCCCGCCTCACTGGGACTGAGACACTGCCCAGACACCTCCGGGTGGCTGCAGTCGAGAATCTTCGGCAATGGGCGCAAGCCTGACCGAGCGACGCCGCGTGCGGGATGAAGGCCTTCGG…	D_0__Bacteria;D_1__Planctomycetes;D_2__Planctomycetacia;D_3__Pirellulales;D_4__Pirellulaceae	0	0	7	0	0	0
ASV_525	TCAGAACGAACGCTGGCGGCAGGCTTAACACATGCAAGTCGAGCGGGCGCTGGGGCTTCGGCCCTGGCGTCAGCGGCGGACGGGTGAGTAACGCGTGGGAACGTGCCCTGGGGTGGGGAACAACCGCTGGAAACGGCGGCTGATACCGCATGATGTCCATTCATTGGGGTGGACCAAAGACGCAAGTTGCCCTGGGATCGGCCCGCGTCGGATTAGGTAGTTGGTGGGGTAATGGCCTACCAAGCCGACGATCCGTAGCTGGTTTGAGAGGATGATCAGCCACACTGGGACTGAGACACGGCCCAGACTCCTACGGGAGGCAGCAGTGGGGAATCTTGGACAATGGGCGCAAGCCTGATCCAGCCATGCCGCGTGAGCGATGAAGGCCCTAGGGTTGTA…	D_0__Bacteria;D_1__Proteobacteria;D_2__Alphaproteobacteria;D_3__Rhodobacterales;D_4__Rhodobacteraceae;D_5__uncultured;D_6__Rhodovulum sp.;D_7__;D_8__;D_9__;D_10__;D_11__;D_12__;D_13__;D_14__	0	0	3	0	4	0
ASV_526	TCAGAATCAACGCTGGCGGCGCGCTTAACACATGCAAGTCGCACGAGAAAGGGAGCAATCCTGAGTACAGTGGCGTACGGGTGAGTAACACGTGGATTATCTACCTCCGAGTGGGGAATAACCCTGGGAAACCGGGGCTAATACCGCATAAGTCCGTGAGGAGAAAGCAGCAATGCGCTGGGAGAGGAGTCCGCGGCCGATTAGCTAGTTGGTGAGGTAATGGCTCACCAAGGCGACGATCGGTAGCCGGCCTGAGAGGGCACACGGCCACACTGGCACTGAAACACGGGCCAGACTCCTACGGGAGGCAGCAGTGGGGAATCTTGCACAATGGGGGAAACCCTGATGCAGCGACGCCGCGTGGGTGATGAAGTCCTTCGGGATGTAAAGCCCTTTCGA…	D_0__Bacteria;D_1__Acidobacteria;D_2__Acidobacteriia;D_3__Solibacterales;D_4__Solibacteraceae (Subgroup 3);D_5__Bryobacter;D_6__uncultured bacterium;D_7__;D_8__;D_9__;D_10__;D_11__;D_12__;D_13__;D_14__	0	0	0	5	0	2
ASV_527	TCAGGACGAACGCTGGCGGCGTGCCTAAAACATGCAAGTCGAACGAGGGCTTCGGCCCTAGTGGCGAACGGCGGAGTAATACATAAGCAACGTGCCCTGAAGTCCGGGACAAACGCAGAAATGCCATAAATACCGGATGTGGTCGCGGAAGGACATCCTTCTGCGATTAAAGGTTCTTCGCTTCAGGAGCGGCTTATGACACATCAGCTAGTTGGTGGGGTAACGGCCTACCAAGGCGACGACGTGTAGGGGGTCTGAGAGGATGATCCCCCCGAGTGGGACTGAGACACGGCCCACACACCTACGGGTGGCAGCAGTTGGGAATCTTGCACAATGGGGGAAACCCTGATGCAGCGACGCCGCGTGGAGGATGAAGGCCTTAGGGTTGTAAACTCCTTT…	D_0__Bacteria;D_1__Armatimonadetes;D_2__Fimbriimonadia;D_3__Fimbriimonadales;D_4__Fimbriimonadaceae;D_5__uncultured bacterium;D_6__;D_7__;D_8__;D_9__;D_10__;D_11__;D_12__;D_13__;D_14__	0	0	0	1	0	6
ASV_528	TCAGAACGAACGCTGACGGCGGGGTTTAGGCATGCAAGTCGAGCGAGAAAGGCGCAAGCCGAGTACAGCGGCGTAAGGGTGCGTAATAGGTAGTCAACGTACCCTGCAGACAGGGATAATTCCTCGAAAGGGGTTGTAATACCTGATGAGGTCACGTGCCCTCTGGGGCGAGTGGTCAAAGGTTGGGGATCCTTCGGGACCCAGCGCTGCGGGAGCGGACGACCTCCGATTAGCTAGATGGTGGGGTAACGGCCCACCATGGCGATGATCGGTAGCCGGCCTGAGAGGGTGTCCGGCCACACTGGGACTGAGACACTGCCCAGACTCCTACGGGAGGCTGCAGTCGCGAATCTTTCACAATGGGCGCAAGCCTGATGAAGCCACGCCGTGTGCGGGATG…	D_0__Bacteria;D_1__Planctomycetes;D_2__vadinHA49;D_3__uncultured bacterium;D_4__;D_5__;D_6__;D_7__;D_8__;D_9__;D_10__;D_11__;D_12__;D_13__;D_14__	0	0	0	0	7	0
ASV_529	TCAGAACGAACGCTGGCGGCGTGCTTAAAACATGCAAGTCGAACGAGAAAGTGGGCAACCATGAGTAGAGTGGCGCACGGGTGAGTAACACGTGGATAACCTACCTATTGGACAAGGATAACACTTCGAAAGAGGTGCTAATACTTGATGAAGTATCTGGATTATTGGGGATTTGGATATGAAAACGGGCGCAAGCACCGGCCAGTAGAGGGGTCTGCGTCCCATTAGCTAGTTGGTGAGGTAAAAGCTTATCCAAGGCGATGATGGGTAGCTGGTCTGAGAGGACGACCAGCCACACTGGAACTGAAACACGGTCCAGACTCCTACGGGAGGCAGCAGTTGGGAATATTGCGCAATGGGGGCAACCCTGACGCAGCGACGCCGCGTGAGCGAAGAAGG…	D_0__Bacteria;D_1__Proteobacteria;D_2__Deltaproteobacteria;D_3__Oligoflexales;D_4__0319-6G20	0	0	0	0	7	0
ASV_530	TCAGAACGAACGCTGGCGGCGTGGATAAGACATGCAAGTCGAACGGGATCATTCCGGTTGGCAACAATCGGGCTGATTCAGTGGCGAACGGGTGCGTAACACGTGGGAATCTGCCCGGAAGAGGGGGATAGCCCGCCGAAAGGCGGATTAATACCGCATATATTGAAAGCGGGGGACCGCAAGGCCTCGCACTTCCGGATGAGCCCGCGTCCTATCAGCTAGTTGGTGGGGTAATGGCCCACCAAGGCTTTGACGGGTAGCTGGTCTGAGAGGACGACCAGCCACACTGGGACTGAGACACGGCCCAGACACCTACGGGTGGCAGCAGTCGAGAATTTTTCACAATGGGGGAAACCCTGATGGAGCGACGCCGCGTGGAGGATGAAGGGCTTCGGCTCG…	D_0__Bacteria;D_1__Verrucomicrobia;D_2__Verrucomicrobiae;D_3__Methylacidiphilales;D_4__Methylacidiphilaceae;D_5__uncultured	0	0	0	0	7	0
ASV_531	TCAGAACGAACGCTGGCGGTGTGGATAAGACATGCAAGTCAAACGAGAAGCTACATGTCAAAGTGTAGTTTCCAGTGGCAAACGGGTGATTAACACGTAAGTATTTACCATAAAGATTAGAATAGCTAACTGAAAAGTTAGGTAATACTAAATAAGTTTTTTACAAAAGCTATAATTGCGCTTTATAATAAGCTTGCGGCCTATCAGCTAGTTGGCGGGGTAAAAGCCCACCAAGGCAATGACGGGTAGCTGATCTGAGAGGATGATCGGCCACACTGAAACTGAGACACGGTTCAGACACCTACGGGTGGCAGCAGTCGAGAATTTTTCACAATGGGCGAAAGCCTGATGGAGCGACACCGCGTGAGGGATGAAGGGCTTAGGCTTGTAAACCTCTGT…	D_0__Bacteria;D_1__Verrucomicrobia;D_2__Verrucomicrobiae;D_3__Pedosphaerales;D_4__Pedosphaeraceae;D_5__uncultured bacterium;D_6__;D_7__;D_8__;D_9__;D_10__;D_11__;D_12__;D_13__;D_14__	0	0	0	0	7	0
ASV_532	TCAGAATGAACGTTGGCGGCGTGGATTAGGCATGCAAGTCGAGCGCGAACCCGCAAGGGGGAGAGCGGCAAACGGGGTAGGAATGATTGGTGACGTACCCTCAGGACGGGGATAGCCAGGGGAAACTCTGGGTAATACCCGATGACCTTCTCAGTTTGAACACTGAGATGCAAAGGTGTGATTCCACCTGAGGAGCGGCCAATCTGACATCAGCTAGTTGGTGAGGTAACGGCTCACCAAGGCGACGACGTCTAGGGGGTGTGAGAGCATGGCCCCCACCACTGGGACTGAGATACTGCCCAGACACCTACGGGTGGCTGCAGTCGAGAATCTTCGGCAATGGGCGAAAGCCTGACCGAGCGACGCCGCGTGCGGGATGAAGGTCTTCGGATTGTAAAC…	D_0__Bacteria;D_1__Planctomycetes;D_2__Planctomycetacia;D_3__Planctomycetales;D_4__uncultured;D_5__uncultured bacterium;D_6__;D_7__;D_8__;D_9__;D_10__;D_11__;D_12__;D_13__;D_14__	0	0	0	0	7	0
ASV_533	TCAGAGTGAACGCTGGCGGCGTGCCTCAGACATGCAAGTCGTACGAGAAAGTTCCGCAAGGAATGAGTACAGTGGCGCACGGGTGAGTAATAATTAGGTAACGTTCCATACCGCGGGGGATAACGAGGGGAAACTCTCGCTAATACCGCATACATCGCGAGAGACCACGGTCTCTTTCGAGAAAGCCGTAAGGCGCGGAATGATCGGCCTAATTCCCATTAGCTAGTTGGTAAGGTAACGGCTTACCAAGGCATCGATGGGTAGCTGATTTGAGAGAATGATCAGCCACACTGGAACTGAAACACGGTCCAGACTCCTACGGGAGGCAGCAGTTAGGAATCTTGCGCAATGGGCGAAAGCCTGACGCAGCGACGCCGCGTGAGGGATGAAGGCCTTCGG…	D_0__Bacteria;D_1__Proteobacteria;D_2__Deltaproteobacteria;D_3__SAR324 clade(Marine group B);D_4__uncultured bacterium;D_5__;D_6__;D_7__;D_8__;D_9__;D_10__;D_11__;D_12__;D_13__;D_14__	0	0	0	0	7	0
ASV_534	TCTGAGTGAATGCTAGCGATAGGCCTTACACATGCGAGTTCTATGGAAATTTTTTAAAGTTTCAATAGCGTACGGGTGAGGAAGGTGTGAAATATGAACGTCAAGGATTACAGAAAAAAGTAGACTATATGTTTATGAATGAATTGTAAATAACTATATTGTGTTATATAATATAGGAAAGGAGATCGCCTTGCTAAGTAAATTCACATAGGATTAGGTTGTTGGTGGGAATAAAAGCTTACCAAGCCGATGATCTTTAGTTGATCTGAGAGGATGACCAACCACACTGGAATTGAAAAAAGGTCCAGACGTAAAGATGCGGCAGCAGTGAGGAATATTGGACAATGCGCGAAAGCGTGATCCAGCTATATTGCGTGAGTGGTAGGGTATTTACCTTAA…	D_0__Bacteria;D_1__Proteobacteria;D_2__Alphaproteobacteria;D_3__Rickettsiales;D_4__Mitochondria;D_5__uncultured bacterium;D_6__;D_7__;D_8__;D_9__;D_10__;D_11__;D_12__;D_13__;D_14__	0	0	0	0	7	0
ASV_535	TCAGGATGAACGCTGGCGGCGTGCTTAACACATGCAAGTCGAACGGAGTGCTTCGGCACTTAGTGGCGGACGGGTGAGTAACGCGTGAGAATCTGCCTTCAGGAGGGGGATAACGACTGGAAACGGTCGCTAATACCCCATATGCCGCGAGGTGAAACGAGTTTCGCCTGAAGATGAGCTCGCGTCCGATTAGCTAGTTGGTGGGGTAAGGGCCTACCAAGGCGACGATCGGTAGCTGGTCTGAGAGGATGATCAGCCACACTGGGACTGAGACACGGCCCAGACTCCTACGGGAGGCAGCAGTGGGGAATTTTCCGCAATGGGCGAAAGCCTGACGGAGCAACGCCGCGTGCGGGAGGACGGCCTGTGGGTTGTAAACCGCTTTTCTCAGGGAAGAAG…	D_0__Bacteria;D_1__Cyanobacteria;D_2__Oxyphotobacteria;D_3__Oxyphotobacteria Incertae Sedis;D_4__Unknown Family;D_5__uncultured;D_6__uncultured bacterium;D_7__;D_8__;D_9__;D_10__;D_11__;D_12__;D_13__;D_14__	0	0	0	0	7	0
ASV_536	TCAGGACGAACGCTGGCGGCGTGCCTAACACATGCAAGTCGAGCGGAGATGTTGAATAGTTTACTAGGAGACATCTTAGCGGCGGACGGGTGAGTAACGCGTGGGCAACCTGCCTTACAGAGGGGGATAACAGTGCGAAAGTACTGCTAATACCGCATGACATTGCCGGATCGCATGATCTGGCAATCAAAGGAGAAATCCGCTGTAAGATGGGCCCGCGTCTGATTAGCTAGTTGGTGAGGTAAAAGCTCACCAAGGCGACGATCAGTAGCCGATCTGAGAGGATGAACGGCCACACTGGAACTGAGACACGGTCCAGACTCCTACGGGAGGCAGCAGTGGGGAATATTGCACAATGGGGGAAACCCTGATGCAGCAACGCCGCGTGGAGGATGAAGG…	D_0__Bacteria;D_1__Firmicutes;D_2__Clostridia;D_3__Clostridiales;D_4__Gracilibacteraceae;D_5__Lutispora;D_6__uncultured bacterium;D_7__;D_8__;D_9__;D_10__;D_11__;D_12__;D_13__;D_14__	0	0	0	0	7	0
ASV_537	TCAGAACGAACGCTGGCGGCATGCCTAACACATGCAAGTCGAACGAGACCTTCGGGTCTAGTGGCGCACGGGTGCGTAACGCGTGGGAATCTGCCCTCTGGTTCGGAATAACTCAGGGAAACTTGAGCTAATACCGGATAATGACTTCGGTCCAAAGATTTATCGCCTGAGGATGAGCCCGCGTCGGATTAGCTAGTTGGTGAGGTAAAGGCTCACCAAGGCGACGATCCGTAGCTGGTCTGAGAGGATGATCAGCCACACTGGGACTGAGACACGGCCCAGACTCCTACGGGAGGCAGCAGTGGGGAATATTGGACAATGGGGGAAACCCTGATCCAGCAATGCCGCGTGAGTGATGAAGGCCTTAGGGTTGTAAAGCTCTTTTACCCGGGATGATAA…	D_0__Bacteria;D_1__Proteobacteria;D_2__Alphaproteobacteria;D_3__Sphingomonadales;D_4__Sphingomonadaceae;D_5__Sphingomonas	0	0	0	0	7	0
ASV_538	TCAGAATGAACGCTGGCGGCGTGCCTAACACATGCAAGTCGTACGAGAAAGGGGCTTCGGCCCTGAGTAGAGTGGCGCACGGGTGAGTAACGCGTGGGTAATCTGCCCTTGGATTTGGAATAACTCCGCGAAAGTGGAGCTAATACCGGATAGTCTGGCTTTTTAACGAAGTCGGTAAAGGATGCCTCTGCATATGCATTCGTCCGAGGATGAGCCCGCGTCTCATTAGCTAGTTGGTAGGGTAATGGCCTACCAAGGCAACGATGAGTAGCTGGTCTGAGAGGATGATCAGCCACACTGGAACTGAAACACGGTCCAGACTCCTACGGGAGGCAGCAGTGGGGAATATTGCGCAATGGGCGAAAGCCTGACGCAGCAACGCCGTGTGAGGGATGAAGG…	D_0__Bacteria;D_1__Proteobacteria;D_2__Deltaproteobacteria;D_3__Desulfovibrionales;D_4__Desulfomicrobiaceae;D_5__Desulfomicrobium;D_6__uncultured bacterium;D_7__;D_8__;D_9__;D_10__;D_11__;D_12__;D_13__;D_14__	0	0	0	0	7	0
ASV_539	TCAGATTGAACGCTGGCGGCATGCCTAACACATGCAAGTCGAACGGTAACGCGGGGGCAACCCTGGCGACGAGTGGCGGACGGGTGAGTAATACGTAGGAATCTGCCCATTTGTGGGGGATAACCCGGCGAAAGCCGGGCTAATACCGCATACGCTCTACGGAGGAAAGCGGGGGATCGAAAGACCTCGCGCTAATGGATGAGCCTACGTCGGATTAGCTAGTTGGTAGGGTAACGGCCTACCAAGGCGACGATCCGTAGCTGGTCTGAGAGGACGATCAGCCACACTGGGACTGAGACACGGCCCAGACTCCTACGGGAGGCAGCAGTGGGGAATATTGGACAATGGGGGCAACCCTGATCCAGCAATGCCGCGTGTGTGAAGAAGGCCTGCGGGTTG…	D_0__Bacteria;D_1__Proteobacteria;D_2__Gammaproteobacteria;D_3__CCD24;D_4__uncultured bacterium;D_5__;D_6__;D_7__;D_8__;D_9__;D_10__;D_11__;D_12__;D_13__;D_14__	0	0	0	0	7	0
ASV_540	TCAGGACGAACGCTGGCGGCGTGCTTAACACATGCAAGTCGAACGGAGTTTAGATGGAAGCTTGCGAAATCTAAACTTAGTGGCGAACGGGTGAGTAACGCGTGGATAACCTGCCCTTAAGACCGGGATAACGCCGGGAAACTGGTGCTAATACCGGATACGCTCCTTAGTCCGCATGGGCGAAGGAGGAAAGGGGAAACCCGCTTAAGGATGGATCCGCGTCCCATTAGCTAGTTGGCGGTGTAACGGACCACCAAGGCGACGATGGGTAGCCGGCCTGAGAGGGCGACCGGCCACACTGGGACTGAGACACGGCCCAGACTCCTACGGGAGGCAGCAGTGGGGAATCTTCCGCAATGGGCGAAAGCCTGACGGAGCAACGCCGCGTGAGTGAAGAAG…	D_0__Bacteria;D_1__Firmicutes;D_2__Clostridia;D_3__Clostridiales;D_4__Peptococcaceae;D_5__Desulfurispora;D_6__Pelotomaculum sp. enrichment culture clone 35Fe82;D_7__;D_8__;D_9__;D_10__;D_11__;D_12__;D_13__;D_14__	0	0	0	0	7	0
ASV_541	TCAGGATGAACGCTGGCGGCGTGCCTAATACATGCAAGTCGAACGAGAGCTTTCTTTCGAGGAAGTGAAAGTGGCGACCGGGTGAGTAACACGTAGCTGACCTACCCCTGGCAGGGGGATAACCCCGGGAAACCGGGGCTAATACCGCGTAAGCTCGCAGGGATCAGAAGCCTGCGAGGAAAGCCCTCCGGGGCGGCGAGGGCGGGGGCTGCGGGCCATCAGCTGGCTGGTGGGGTAACGGCCTACCAGGGCGACGACGGCAAGGGGGCCTGAGAGGGTGACCCCCCACACTGGAACTGACACACGGTCCAGACTCCTACGGGAGGCAGCAGTAAGGGATATTGGTCAATGGGCGCAAGCCTGAACCAGCAACGCCGCGTGCGGGAGGAAGGTTTTCGG…	D_0__Bacteria;D_1__Chloroflexi;D_2__Anaerolineae;D_3__SBR1031;D_4__uncultured bacterium;D_5__;D_6__;D_7__;D_8__;D_9__;D_10__;D_11__;D_12__;D_13__;D_14__	0	0	0	0	7	0
ASV_542	TCAGAATGAACGTTGGCGGCGTGGATTAGGCATGCAAGTCGCGCGACAAGGTTCCTTCGGGGACCGGAGGAGCGGCAAACGGGGTAGTAAGGCATCGGAACGTACCCTCCAGTCGGGGATAGCGGCGGGAAACTGCCGGTAATACCCGATGATCTCTGGCGAGCAAAGGTCCGCCGCTGGGGGAGCGGCCGATGTGGTATCAGGTTGTTGGCGGGGTAATGGCCCACCAAGCCTAAGACGCCTAGGGGGTGTGAGAGCACGACCCCCACCACTGGGACTGAGATACTGCCCAGACACCTACGGGTGGCTGCAGTCGAGAATCTTCGGCAATGGGCGCAAGCCTGACCGAGCGACGCCGCGTGCGGGATGAAGGCCCTTGGGTTGTAAACCGCTGTCAGG…	D_0__Bacteria;D_1__Planctomycetes;D_2__Planctomycetacia;D_3__Planctomycetales;D_4__Rubinisphaeraceae;D_5__SH-PL14;D_6__uncultured bacterium;D_7__;D_8__;D_9__;D_10__;D_11__;D_12__;D_13__;D_14__	0	0	0	0	7	0
ASV_543	TCAGATTGAACGCTGGCGGCATGCCTTACACATGCAAGTCGAACGGCAGCACGGGGGCAACCCTGGTGGCGAGTGGCGAACGGGTGAGTAATGCATCGGAACGTGTCCTCTTGTGGGGGATAACCAGTCGAAAGACTGGCTAATACCGCATGTGCTCGAGAGAGGAAAGCGGGGGACCGCAAGGCCTCGCGCGAGAGGAGCGGCCGATGCCGGATTAGCTAGTTGGTGGGGTAATGGCCCACCAAGGCGACGATCCGTAGCTGGTCTGAGAGGACGACCAGCCACACTGGGACTGAGACACGGCCCAGACTCCTACGGGAGGCAGCAGTGGGGAATTTTGGACAATGGGCGCAAGCCTGATCCAGCCATGCCGCGTGTGTGAAGAAGGCCTTCGGGTTG…	D_0__Bacteria;D_1__Proteobacteria;D_2__Gammaproteobacteria;D_3__Betaproteobacteriales;D_4__Nitrosomonadaceae;D_5__MND1;D_6__uncultured bacterium;D_7__;D_8__;D_9__;D_10__;D_11__;D_12__;D_13__;D_14__	0	0	0	0	7	0
ASV_544	TCAGATTGAACGCTGGCGGCATGCCTTACACATGCAAGTCGAGCGGCAGCGCGGGGGCAACCCTGGCGGCGAGCGGCGAACGGGTGAGTAATGCATCGGAACGTGTCCTCTTGTGGGGGATAACCAGTCGAAAGACTGGCTAATACCGCATGAGCTCGAGAGAGGAAAGCAGGGGACCGCAAGGCCTTGCGCGAGAGGAGCGGCCGATGCCGGATTAGCTAGTTGGTGGGGTAATGGCCTACCAAGGCGACGATCCGTAGCTGGTCTGAGAGGACGACCAGCCACACTGGGACTGAGACACGGCCCAGACTCCTACGGGAGGCAGCAGTGGGGAATTTTGGACAATGGGGGCAACCCTGATCCAGCCATGCCGCGTGTGTGAAGAAGGCCTTCGGGTTG…	D_0__Bacteria;D_1__Proteobacteria;D_2__Gammaproteobacteria;D_3__Betaproteobacteriales;D_4__Nitrosomonadaceae;D_5__MND1;D_6__uncultured bacterium;D_7__;D_8__;D_9__;D_10__;D_11__;D_12__;D_13__;D_14__	0	0	0	0	7	0
ASV_545	TCAGAACGAACGCTGGCGGCATGCCTAACACATGCAAGTCGAACGAGACCTTCGGGTCTAGTGGCGCACGGGTGCGTAACGCGTGGGAATCTGCCCTTAGGTTCGGAATAACTCAGGGAAACTTGAGCTAATACCGGATAATGTCTTCGGACCAAAGATTTATCGCCTGAGGATGAGCCCGCGTCGGATTAGCTAGTTGGTGAGGTAAAAGCTCACCAAGGCGACGATCCGTAGCTGGTCTGAGAGGATGATCAGCCACACTGGGACTGAGACACGGCCCAGACTCCTACGGGAGGCAGCAGTGGGGAATATTGGACAATGGGCGAAAGCCTGATCCAGCAATGCCGCGTGAGTGATGAAGGCCTTAGGGTTGTAAAGCTCTTTTACCCGGGATGATAA…	D_0__Bacteria;D_1__Proteobacteria;D_2__Alphaproteobacteria;D_3__Sphingomonadales;D_4__Sphingomonadaceae;D_5__Sphingomonas;D_6__uncultured Sphingomonadaceae bacterium;D_7__;D_8__;D_9__;D_10__;D_11__;D_12__;D_13__;D_14__	0	0	0	0	7	0
ASV_546	TCAGGACGAACGCTGGCGGCGTGCTTAAGACATGCAAGTCGAGCGGGCTGTAGCAATACAGTCAGCGGCGGACGGGTGAGTAACACGTGGATAACCTGCCCTTTGTTCCGGGATAACAGGCCGAAAGGCCTGCTAATACGGGATAAGCTCACGGCCCCGCATGGGGTTGGGAGAAAAGGTCCTGCAAGGGACTGACAGAGGAGGGGTCCGCGGCCCATTAGCTAGTTGGAGGGGTAACGGCCCACCAAGGCGACGATGGGTAGCCGGCCTGAGAGGGCGATCGGCCACACTGGGACTGAGACACGGCCCAGACTCCTACGGGAGGCAGCAGTCGGGAATTTTGCACAATGGCCGAAAGGCTGATGCAGCAACGCCGCGTGAGTGAAGAAGGCCTTCGGG…	D_0__Bacteria;D_1__Firmicutes;D_2__Clostridia;D_3__Clostridiales;D_4__Family XVIII;D_5__Symbiobacterium;D_6__uncultured bacterium;D_7__;D_8__;D_9__;D_10__;D_11__;D_12__;D_13__;D_14__	0	0	0	0	7	0
ASV_547	TCAGAACGAACGCTGGCGGCGTGCCTAACACATGCAAGTCGAGCGCGAAAGTTCCTTCGGGGACGAGTAAAGCGGCAGACGGGTGAGTAACACGTGGGTAACCTACCCTCAGGCGGGGAATAACCACTCGAAAGGGTGGCTAATACCGCATGAGACCACGTCCTTGCGGGGACGGGGTTAAAGGCTTCGGCCACCTGAGGAGGGGCCCGCGGCCGATTAGCTAGTTGGTGGGGTAATGGCCCACCAAGGCGACGATCGGTAGCTGGTCTGAGAGGATGATCAGCCACACTGGTACTGAGAGACGGACCAGACTCCTACGGGAGGCAGCAGTGGGGAATATTGCGCAATGGGCGAAAGCCTGACGCAGCAACGCCGCGTGGGTGATGAAGGCCTTCGGGT…	D_0__Bacteria;D_1__Proteobacteria;D_2__Deltaproteobacteria;D_3__Deltaproteobacteria Incertae Sedis;D_4__Unknown Family;D_5__Deferrisoma;D_6__uncultured bacterium;D_7__;D_8__;D_9__;D_10__;D_11__;D_12__;D_13__;D_14__	0	0	0	0	7	0
ASV_548	TCAGAATGAACGCTGGCGGCGTGCTTAACACATGCAAGTCGTACGAGAAATCTTCTGCTTGCAGGGGAGAGTAAAGTGGCGTACGGGTGAGTAATGCGTGGGTAATCTACCCTCGAATCTGGGATAACATATCGAAAGATGTGCTAATACCGGATGAAGTCGACTGGGCTGCGGCCTAGTGGATGAAAGGTGGCCTCTACATGTAAGCTACTGTTTGGGGATGAGCCTGCGTACCATTAGCTTGTTGGTGGGGTAACGGCCTACCAAGGCTACGATGGTTAGCTGGTCTGAGAGGATGATCAGCCACACTGGAACTGGAACACGGTCCAGACTCCTACGGGAGGCAGCAGTGAGGAATTTTGCGCAATGGGGGGAACCCTGACGCAGCAACGCCGCGTG…	D_0__Bacteria;D_1__Proteobacteria;D_2__Deltaproteobacteria;D_3__Desulfobacterales;D_4__Desulfobacteraceae;D_5__Desulfatirhabdium;D_6__Desulfatirhabdium butyrativorans DSM 18734;D_7__;D_8__;D_9__;D_10__;D_11__;D_12__;D_13__;D_14__	0	0	0	0	7	0
ASV_549	TCAGAACGAACGCTGGCGGCAGGCCTAACACATGCAAGTCGAACGGGTGCAGCAATGCATCAGTGGCAGACGGGTGAGTAACACGTGGGAACCTTCCTGGGGGTACGGAACAACTCAGGGAAACTTGAGCTAATACCGTATACGTCCGAGAGGAGAAAGATTCATCGCCCTCAGACGGGCCCGCGTCCGATTAGCTGGTTGGTGGGGTAACGGCCTACCAAGGCGACGATCGGTAGCTGATCTTAGAGGATGATCAGCCACACTGGGACTGAGACACGGCCCAGACTCCTACGGGAGGCAGCAGTGGGGAATCTTGGACAATGGGCGAAAGCCTGATCCAGCCATGCCGCGTGAGTGAAGAAGGTCTTCGGATTGTAAAGCTCTTTTGCCAGGGACGAT…	D_0__Bacteria;D_1__Proteobacteria;D_2__Alphaproteobacteria;D_3__Rhizobiales;D_4__Rhizobiales Incertae Sedis;D_5__uncultured;D_6__uncultured bacterium;D_7__;D_8__;D_9__;D_10__;D_11__;D_12__;D_13__;D_14__	0	0	0	0	0	7
ASV_550	TCAGAACGAACGCTGGCGGCAGGCCTAACACATGCAAGTCGAGCGCACCGTGAGGTGAGCGGCGGACGGGTGAGTAACGCGTGGGAACGTGCCCTCCGGTTCGGAATAGCCCTGGGAAACTGGGGGTAATACCGGATACGGTCGAGAGACGAAAGATTTATCGCCGGGGGATCGGCCCGCGTTGGATTAGGTAGTTGGTGGGGTAATGGCCTACCAAGCCGACGATCCATAGCTGGTTTGAGAGGATGATCAGCCACACTGGGACTGAGACACGGCCCAGACTCCTACGGGAGGCAGCAGTGGGGAATCTTGGACAATGGGGGCAACCCTGATCCAGCCATGCCGCGTGAGCGATGAAGGCCTTCGGGTTGTAAAGCTCTTTCGTGGGGGAAGATAATG…	D_0__Bacteria;D_1__Proteobacteria;D_2__Alphaproteobacteria;D_3__Rhodobacterales;D_4__Rhodobacteraceae;D_5__Tabrizicola	0	0	0	0	0	7
ASV_551	TCAGGATGAACGCTGGCGGCGTGCTTAACACATGCAAGTCGAACGTGAAGGTGTAGCGATATACCTGAAAGTGGCGAACGGGTGAGTAACACGTAGATGACCTGCCCTGGAGAGGGGGATAACCACTGGAAACGGTGGCTAATACCGCATACATCCGCATTTTTGGGAAGAGATGTGGGGAAAGCTCTGGCGCTCTGGGAGGGGTCTGCGTCCGATTAGCTAGTTGGCGGGGTAAAGGCCCACCAAGGCGACGATCGGTAGCTGGTCTGAGAGGACGATCAGCCACACGGGAACTGAGACACGGTCCCGACTCCTACGGGGGGCAGCAGTGAGGAATATTGGGCAATGGGCGAGAGCCTGACCCAGCAACGCCGCGTGAAGGAAGAAGGCCTTCGGGTT…	D_0__Bacteria;D_1__Chloroflexi;D_2__Anaerolineae;D_3__Caldilineales;D_4__Caldilineaceae;D_5__uncultured;D_6__anaerobic digester metagenome;D_7__;D_8__;D_9__;D_10__;D_11__;D_12__;D_13__;D_14__	0	0	0	0	0	7
ASV_552	TCAGGACGAACGCTGGCGGCGTGCCTAACACATGCAAGTCAAGGGGTAGCAATACCACTGGCGCACGGGTGAGTAACGCGTAGATAATCTGCCCTTATCCCCGGAATAACGCCGAGAAATTGGTGCTAAAAACGGATGAGGCACAATGTGTCAAATGCAAAGGATAAGGATGAGTCTGCGTCTGATTAGCTAGTTGGTAAGGTAATGGCTTACCAAGGCTACGATCAGTAGCTGGTCTGAGAGGACGATCAGCCACACTGGAACTGAGACACGGTCCAGACTCCTACGGGAGGCAGCAGTGAGGAATTTTGCACAATGGAGGAAACTCTGATGCAGCGACGCCGTGTGAGGGACGAAAGGGCTTTGCCCTGTAAACCTCTGTCGGACGGGAAAAAAAGT…	D_0__Bacteria;D_1__Bacteroidetes;D_2__Ignavibacteria;D_3__OPB56;D_4__uncultured bacterium;D_5__;D_6__;D_7__;D_8__;D_9__;D_10__;D_11__;D_12__;D_13__;D_14__	0	0	0	0	0	7
ASV_553	TCAGAATGAACGCTGGCGGCGTGGATTAGGCATGCAAGTCGAACGGACGTAAGCAATTACGTTAGTGGCGAACGGGTCAGTACAAATTGGGTCACCTTCCCGGAAGTGGGGAATAACGTCGAGAAATCGGCGCTAATACCGCATGTGGGCGAAAGCCTAAAGCAGCAATGCGCTTCCGGATGGGCCCGATCCCTATTAGCTAGTTGGTGGGGTAATGGCCCACCAAGGCAACGATAGGTAGCTGGTCTGAGAGGATGGCCGGCGACACGAGGACTGAGATACGGCCTCGACTCCTACGGGGGGCAGCAGTCTAGAGGCTTCGGCAATGGGGGCAACCCTGACCGAGCGACGCCGCGTGCAGGATGAAGGTTCTTGGATCGTAAACTGCTTTCGACTGGG…	D_0__Bacteria;D_1__BRC1	6	0	0	0	0	0
ASV_554	TCAGAACGAACGCTGGCGGCGTGGCTAAGACATGCAAGTCGTACGATAGGTTGTAGCAATATGGCCTATAGTGGCGGACGGGTGAGTAATGAATAGGTAACGTACCCCGGGCACAGGGATAGCGTCGGGAGCTTGCTCCCTTTGCGAAAGTGACGGTAATACCTGGTGAAGTCATCGGAAGGCATCTTCTGACGACCATAAGATGGGGACCTTCGGGCCTATCGGCCTGGGAGCGGCCTATTTCCTATCAGCTAGTTGGTGAGGTAACGGCTCACCAAGGCTGCGACGGGTAGCCGGACTGAGAGGTTGACCGGCCACATCGGGACTGAGACACTGCCCGGACATCTACGGATGGCTGCAGTAACGAATATTCCGCAATGGGCGCAAGCCTGACGGAGC…	D_0__Bacteria;D_1__Planctomycetes;D_2__Phycisphaerae;D_3__S-70;D_4__uncultured bacterium;D_5__;D_6__;D_7__;D_8__;D_9__;D_10__;D_11__;D_12__;D_13__;D_14__	2	3	0	0	1	0
ASV_555	TCAGAATCAACGTTGGCGGCGCGCCTAACACATGCAAGTCGAACGAGAAAGTGGAGCAATCCATGAGTACAGTGGCGTACGGGTGAGTAACACGTGGGTAATCTGCCTGTTAGTGGGGAATAACCCTGGGAAACCGGGGCTAATACCGCATAAGTTCGCAAGAAGAAAGTCGCAAGACGCTGACAGAGGAGCCCGCGGCCGATTAGCTAGTTGGCAGGGTAAAAGCCTACCAAGGCGACGATCGGTAGCCGGCCTGAGAGGGCACACGGCCACACTGGCACTGAAACACGGGCCAGACTCCTACGGGAGGCAGCAGTGGGGAATCTTGCACAATGGGGGAAACCCTGATGCAGCGACGCCGCGTGAGTGATGAAGCCCTTCGGGGTGTAAAGCTCTTTC…	D_0__Bacteria;D_1__Acidobacteria;D_2__Acidobacteriia;D_3__Solibacterales;D_4__Solibacteraceae (Subgroup 3);D_5__Elev-16S-1166;D_6__uncultured bacterium;D_7__;D_8__;D_9__;D_10__;D_11__;D_12__;D_13__;D_14__	2	4	0	0	0	0
ASV_556	TCAGAACGAACGCTGGCGGCAGGCTTAACACATGCAAGTCGAACGCGCCCTTCGGGGCGAGTGGCAGACGGGTGAGTAACACGTGGGAATCTACCCAGCTCTACGGGATAACTCAGGGAAACCTGTGCTAATACCGTATACGTCCTTCGGGAGAAAGATTTATCGGAGTTGGATGAGCCCGCGGCGGATTAGCTAGTTGGTGGGGTAATGGCCTACCAAGGCGACGATCCGTAGCTGGTCTGAGAGGATGATCAGCCACACTGGGACTGAGACACGGCCCAGACTCCTACGGGAGGCAGCAGTGGGGAATATTGGACAATGGGCGAAAGCCTGATCCAGCCATGCCGCGTGAGTGATGAAGGCCCTAGGGTTGTAAAGCTCTTTCAGCGGGGAAGATAA…	D_0__Bacteria;D_1__Proteobacteria;D_2__Alphaproteobacteria;D_3__Rhizobiales;D_4__Rhizobiaceae;D_5__Chelativorans;D_6__Chelativorans intermedius;D_7__;D_8__;D_9__;D_10__;D_11__;D_12__;D_13__;D_14__	2	4	0	0	0	0
ASV_557	TCAGGATTAACGTTGGCGGTGTGCCTAATACATGCAAGTCGAGCGGTCGTAGCAATACGATAGCGGCGAACGGGTGAGTAATACGTTGGTAGCTACCCTAGAGTCGGGGATAACCTTTAGAAATAAGGGCTAATACCGGATGGTTCCGAAAGGATAAAGTAGTAATACGCTCTAGGAAGTGCCTGCGTCCTATCAGCTAGTTGGTAAGGTAATGGCTTACCAAGGCTTTGACGGGTAGCTGGTCTGAGAGGATGATCAGCCACAATGGAACTGAGACACGGTCCATACTCCTACGGGAGGCAGCAGTAAGGAATCTTGCGCAATGGGCGAAAGCCTGACGCAGCAACACCGCGTGAAGGATGAAGGCGTTTTCGTTGTAAACTTCTTTTCTGAGGGAAT…	D_0__Bacteria;D_1__Patescibacteria;D_2__Gracilibacteria	1	1	0	0	4	0
ASV_558	TCAGATTGAACGCTGGCGGCATGGCTAAAACATGCAAGTCGAGGGAGAACCCACCTTCGGGTGGGGGAAACCGGCGAAAGGGCGAGGAATCCATTCGAACGTACCCCGAGGTGGGGGATAGCTGCGGGAAACTGCAGGTAATACCCCATGTGCTCGCAAGAGGAAAGCTCAGGCGCCTTGGGAGCGGCGAATGTCCTATCAGGTTGTTGGTGAGGTAATGGCTCACCAAGCCGAAGACGGGTAGCGGGTGTGAGAGCATGACCCGCCGCATCGGGACTGAGACACTGCCCGGACTCCTACGGGAGGCTGCAGTAACGAATATTCCGCAATGCGCGAAAGCGTGACGGAGCAATGCCGCGTGCAGGATGAAGCGGTTTCGCCGTGTAAACTGCTGTCAGG…	D_0__Bacteria;D_1__Planctomycetes;D_2__Phycisphaerae;D_3__Phycisphaerales;D_4__Phycisphaeraceae;D_5__SM1A02	1	5	0	0	0	0
ASV_559	TCAGGATGAACGCTGGCGGCGTGCCTAACACATGCAAGTCGAACGGTCATTTTCGGATGACAGTGGCGAACGGGTGAGTAACACGTGGCTGACCTACCCGCAGGTGGGGGATAACGCATCGAAAGGTGTGCTAATACCCCATAAGCTCCCGCTCTTTAGAGGGGTGGGAGAAAAGTTCCGGCGCCTGCGGAGGGGGCTGCGAGCCATCAGGTAGATGGTGTGGTAAAAGCGCACCATGCCGACGACGGCTAGGGGGCCTGAGAGGGTGACCCCCCACACTGGAACTGAGACACGGTCCAGACTCCTACGGGAGGCAGCAGTGAGGGATATTGCTCAATGGGCGCAAGCCTGAAGCAGCGACGCCGCGTGGGTGAAGAAGGCTTTCGGGTCGTAAAGCCC…	D_0__Bacteria;D_1__Chloroflexi;D_2__Anaerolineae;D_3__SBR1031;D_4__A4b;D_5__uncultured bacterium;D_6__;D_7__;D_8__;D_9__;D_10__;D_11__;D_12__;D_13__;D_14__	1	3	0	0	2	0
ASV_560	TCAGGACTAACGCTGGCGGCGTGCCTAACACATGCAAGTCGAACGGGGTAGCAATACCCAGTGGCAGACGGGTGAGTAACGCGTAGATAACGTGCCCTCTTGCGGGGGATACCGTTTCGAAAGGAACGTTAATACCGCATAAAGCCGTCGAAGGGCATCCTTTGACGGGCAAACTGATTCAGGGCGAGAGGAGCGGTCTGCGTACTATCAGCTAGTTGGTGAGGTAACGGCTCACCAAGGCTACGACGGTTAACTGGTCTGAGAGGATGATCAGTCACACTGGAACTGAGACACGGTCCAGACTCCTACGGGAGGCAGCAGTGAGGAATATTGCGCAATGGGCGAAAGCCTGACGCAGCGACGCCGCGTGGAGGATGAAGGCCTTCGGGTTGTAAACTC…	D_0__Bacteria;D_1__WPS-2;D_2__metagenome;D_3__;D_4__;D_5__;D_6__;D_7__;D_8__;D_9__;D_10__;D_11__;D_12__;D_13__;D_14__	1	1	0	0	0	4
ASV_561	TCAGAGCGAACGCTGGCGGCAGGCCTAACACATGCAAGTCGAGCGCCCCGCAAGGGGAGCGGCAGACGGGAGAGTAACACGTGGGAACGTGCCCTTCAGTACGGAACAACCAAGGGAAACTTTGGCTAATACCGTATACGCCCGTAAGGGGAAAGATTTATCGCTGAAGGATCGGCCCGCGTCTGATTAGCTAGTTGGTGGGGTAATGGCCCACCAAGGCGACGATCAGTAGCTGGTCTGAGAGGATGATCAGCCTCACTGGGACTGAGACACGGCCCAGACTCCTACGGGAGGCAGCAGTGGGGAATATTGGACAATGGGCGCAAGCCTGATCCAGCCATGCCGCGTGAGTGATGAAGGCCTTAGGGTTGTAAAGCTCTTTCGTCAGGGAAGATAATG…	D_0__Bacteria;D_1__Proteobacteria;D_2__Alphaproteobacteria;D_3__Rhizobiales;D_4__Xanthobacteraceae	1	0	0	0	5	0
ASV_562	TCAGGACGAACGCTGGCGGTGTGCCTCACACATGCAAGTCGAGCGAGTGAAGGTGTTAGCTTGCTAACACTGGATCTAGCGGCGGACGGGTGAGTAATACGTAGGAATCTGCCTTCAGGAGGGGGATAACGAGCCGAAAGGTTCGCTAATACCCCATATGCGGTAACGTGAAAGGAGTAATCCACCTGGAGATGAGCCTGCGTCCGATTAGCTAGTTGGTAGTGTAATGGACTACCAAGGCAACGATCGGTAGTTGGTCTGAGAGGATGATCAGCCACAATGGGACTGAGACACGGCCCATACTCCTACGGGAGGCAGCAGTGGGGAATTTTACGCAATGGGCGAAAGCCTGACGTAGCGACACCGCGTGAGCGAAGAAGCCCCTTGGGGTGTAAAGCT…	D_0__Bacteria;D_1__Cyanobacteria;D_2__Melainabacteria;D_3__Obscuribacterales;D_4__uncultured bacterium;D_5__;D_6__;D_7__;D_8__;D_9__;D_10__;D_11__;D_12__;D_13__;D_14__	0	6	0	0	0	0
ASV_563	TCAGGATAAACGCTGGCGGCGTGCCTAATGCATGCAAGTCGAACGATCCTTCGGGATAGTGGCAGACGGGTGAGTAACGCGTAAGTGACCTATCCCCGGGTGGGGAATAACTGCCCGAAAGGGTGGCTAATACCGCATGACGTCCCCGGTTGAAGGCCGGGTGACCAAAGGAGAAATCCGCCTGGGGAGGGGCTTGCGTCCGATTAGCTTGTTGGTGGGGTAACGGCCTACCAAGGCGATGATCGGTAGCTGGTCTGAGAGGATGATCAGCCACACGGGGACTGAGACACGGCCCCGACTCCTACGGGAGGCAGCAGCAAGGAATTTTGCGCAATGGGCGAAAGCCTGACGCAGCAACGCCGCGTGGGGGATGAAGGCCTTCGGGTTGTAAACCCCTTT…	D_0__Bacteria;D_1__Chloroflexi;D_2__JG30-KF-CM66;D_3__uncultured bacterium;D_4__;D_5__;D_6__;D_7__;D_8__;D_9__;D_10__;D_11__;D_12__;D_13__;D_14__	0	6	0	0	0	0
ASV_564	TCAGGATGAACGCTGGCGGCGTGCCTAACACATGCAAGTCGAACGGAACAACTACGGTTGTTGAGTGGCGAACGGGTGAGGAACACGTAGCTGATGTGCCTTCAAGACTGGGATAACGTTCCGAAAGGGATGCTAATACCGGATAAGCTCACGCTTGCTAGGGGGGTGTGAGAAAAGGTGTACCGCTTGAAGAGCAGGCTGCGACCTATCAGGTAGTTGGTGGGGTAAGAGCCTACCAAGCCGACGACGGGTAAGGGGTCTGAGAGGATGACCCCTCACACTGGGACTGAGACACGGCCCAGACTCCTACGGGAGGCAGCAGTGAGGGATATTGCACAATGGGGGAAACCCTGATGCAGCGACGCCGCGTGGGTGAAGAAGGTCTTCGGATCGTAAAGC…	D_0__Bacteria;D_1__Chloroflexi;D_2__Anaerolineae;D_3__SBR1031;D_4__A4b	0	6	0	0	0	0
ASV_565	TCAGGATGAACGCTGGCGGCGTGTCTAAGGCATGCAAGTCGAACGGGCTCTCGGAGTCAGCAATGATTTTGAGGGCTAGTGGCAAACGGGTGAGTAACACATTGGTAACCTGCCTCGAAGTTCGGGACAACGGTCCGAAAGGACCGCTAATACCGGACGTGATCCCATGGCGACGGCCGTGGGAGGAAAGCCCAAAAGGCGCTTCGAGAGGGGCCTATGTCCTATCAGCTAGTTGGTGAGGTAACGGCCCACCAAGGCGACGACGGGTAGCAGGCGTGAGAGCGCGACCTGCCTCAGTGGAACTGAGACACTGTCCACACTCCTACGGGAGGCTGCAGTCGAGAATCTTCCCCAATGGGCGAAAGCCTGAGGGAGCGACGCCGCGTGCGGGATGAAGGG…	D_0__Bacteria;D_1__Patescibacteria;D_2__ABY1;D_3__Candidatus Magasanikbacteria;D_4__uncultured bacterium;D_5__;D_6__;D_7__;D_8__;D_9__;D_10__;D_11__;D_12__;D_13__;D_14__	0	6	0	0	0	0
ASV_566	TCAGGACGAACGCTGGCGGTGCGCCTAACACATGCAAGTCGAACGGTGAAGCGGGCTTCGGCCCGTGGATCAGTGGCGAACGGGTGCGTACCACGTGGGCAACCTGCCCCTCACTCTGGGATAACCCCGGGAAACCGGAGCTAATACCGGATACTCCGATCGAGCCGCATGGCGCGATCGGGAAAGGTCCGCCGGTGAGGGATGGGCCCGCGGCCTATCAGCTCGTTGGTGGGGTAACGGCCCACCAAGGCTGCGACGGGTAGCTGGTCTGAGAGGACGGCCAGCCACACTGGGACTGAGATACGGCCCAGACTCCTACGGGAGGCAGCAGTGGGGAATCTTGCGCAATGGGCGAAAGCCTGACGCAGCGACACCGCGTGGGGGACGAAGGCCCTCGGG…	D_0__Bacteria;D_1__Actinobacteria;D_2__MB-A2-108;D_3__uncultured bacterium;D_4__;D_5__;D_6__;D_7__;D_8__;D_9__;D_10__;D_11__;D_12__;D_13__;D_14__	0	6	0	0	0	0
ASV_567	TCAGAACGAACGCTGGCGGCGTGCCTAATACATGCAAGTCGTACGAGAAAGTCCTTCGGGATGAGTAGAGTGGCGCACGGGAGAGTAATACATAGGAACGTACCTTTTGGTGGGGGATAACCACGGGAAACTGTGGCTAACACCGCATGATGTCGTGAGACCAAAGCAGGCCTCTATTTATAAGCCTGCGCCAATAGAGCGGCCTATGTCCCATTAGCTAGTTGGTGAGGTAATGGCTCACCAAGGCGACGATGGGTAGCTGGTCTGAGAGGATGATCAGCCTCACTGGGACTGAGACACGGCCCAGACTCCTACGGGAGGCAGCAGTAGGGAATTTTGCACAATGGGCGCAAGCCTGATGCAGCAACGCCGCGTGAGTGAAGAAGGCCCTTGGGTTGT…	D_0__Bacteria;D_1__Proteobacteria;D_2__Deltaproteobacteria;D_3__Oligoflexales;D_4__Oligoflexaceae;D_5__uncultured	0	5	0	0	1	0
ASV_568	TCAGAGCGAACGCTGGCGGCGTGCCTAACACATGCAAGTCGAGCGGGTCGCGCGGGGCAACTCGCGCGGTCAGCGGCGAACGGGTGAGTAGCACGTGGGTAACCTGCCTGGGAGACCGGGATAACACCTCGAAAGGGGTGCTAATACCGGATACGCTCCTCGGGGCGCAAGCGCCGAGGAGGAAAGGTCGCGCAAGCAGCCACTCCCAGATGGGCCCGCGGCCCATTAGCTAGTTGGCGGGGTAATGGCCCACCAAGGCGATGATGGGTAGCCGGCCTGAGAGGGTGGTCGGCCACACGGGGACTGAGACACGGCCCCGACTCCTACGGGAGGCAGCAGTGGGGAATCTTCCGCAATGGGCGAAAGCCTGACGGAGCGACGCCGCGTGGGGGACGAAGG…	D_0__Bacteria;D_1__Rokubacteria;D_2__NC10;D_3__Rokubacteriales;D_4__uncultured Gram-positive bacterium;D_5__;D_6__;D_7__;D_8__;D_9__;D_10__;D_11__;D_12__;D_13__;D_14__	0	6	0	0	0	0
ASV_569	TCAGGATAAACGCTGGCGGCGTGCTTCAGGCATGCAAGTCGAACGGGTCACAGGGCTTCGGCCTTGTGGTCAGTGGCGGACGGGTGAGTAACACGTGAGTAACCTGCCCGGAAGAGGGGGATAACCCGCCGAAAGGCGAGCTAATACCGCATGTGATCCTCTGGCTACGGCCGGAGGATGAAAAGGCGAAAGCCGCTTCCGGAGGGGCTTGCGGCCGATTAGCTAGTTGGTGGGGTAATGGCCTACCAAGGCAACGATCGGTAGCTGGTCTGAGAGGACGGTCAGCCACACGGGGACTGAGACACGGCCCCGACTCCTACGGGAGGCAGCAGCTAGGAATCTTGGGAATGCGCGAAAGCGTGACCCAGCAACGCCGCGTGAGCGATGAAGGCCTTCGGG…	D_0__Bacteria;D_1__Chloroflexi;D_2__Dehalococcoidia;D_3__S085	0	6	0	0	0	0
ASV_570	TCAGGACGAACGCTAGCGGCGTGCCTAAGGTATGCAAGTCGAACGGCCCGCAAGGGTAGTGGCGAACGGTCGAGTAACACGTAGACAACCTGCCTCCTGGTGGGGGATAACCGCGGGAAACTGCGGCTAATACCGCATGAGGCGCTTCCGGGCATCCGGGAGCCGCTAAAGGAGCAATCCGCCGGGAGATGGGTCTGCGGCCTATCAGCTAGTTGGTGGGGTAACGGCCTACCAAGGCGACGACGGGTAGCTGGTCTGAGAGGATGATCAGCCGGACGGGGACTGAGACACGGCCCCGACTCCTTCGGGAGGCAGCAATGAGGGATATTGCGCAATGGGGGAAACCCTGACGCAGCGACGCCGCGTGGGTGAGGAAGTCCTTCGGGATGTAAAGCCCTT…	D_0__Bacteria;D_1__Armatimonadetes;D_2__uncultured	0	6	0	0	0	0
ASV_571	TCAGAATGAACGCTGGCGGTATGCTTAACACATGCAAGTCGAACGTAATGTTATCTATCTAACATTGAGTGGCGTACGGGTGAGTAATGCGTCGGAAGTTTACCTAGAAGTTCGGCATACGTAGATAGTATTGGAATATACTAGAATACCGGATAAGTAATTATTCGAGCTACTAATACCGGATGTGGAAGAGGTATACCTATTCTTCTGAAAGATTGATTGCTTCTAGATAAGCCGACGTAGGATTACGGTAGTTGGTGAGTTAAAAGCCCACCAAGCCTTTGATCCTTAGCTGGTCTGAGAGGATGATCAGCCACATAGGGACTGGGACACGGCCCTAACTCCATATTGGAGGCAGCAGTGGGGAATATTGGACAATGGGCGAAAGCCTGATCCAGC…	D_0__Bacteria;D_1__Proteobacteria;D_2__Alphaproteobacteria;D_3__Rickettsiales;D_4__Mitochondria;D_5__uncultured bacterium;D_6__;D_7__;D_8__;D_9__;D_10__;D_11__;D_12__;D_13__;D_14__	0	6	0	0	0	0
ASV_572	TCAGAATGAACGCTGGCGGCGTGCCTAACACATGCAAGTCGTGCGCGAACGGGGCTTCGGCCCTTAGTAGAGCGGCGAACGGGTGAGTAACACGTGGGTAACCTGCCTGGGAGTGGGGGATAACCTGGGGAAACTCGGGCTAATACCGCATACGTTCCCGGGGCTTCGGCTCCGGGAGGAAAGATGGCCTCTGCTCGCAAGCTATCTCTCCCAGAGGGGCCCGCGGCTGATTAGCTAGTTGGTGGGGTAACGGCCCACCAAGGCGACGATCAGTAGCCGGCCTGAGAGGGCGATCGGCCACACTGGAACTGAGACACGGTCCAGACTCCTACGGGAGGCAGCAGTGGGGAATATTGGACAATGGGGGCAACCCTGATCCAGCAACGCCGCGTGGGGGAT…	D_0__Bacteria;D_1__Acidobacteria;D_2__Thermoanaerobaculia;D_3__Thermoanaerobaculales;D_4__Thermoanaerobaculaceae;D_5__Subgroup 10	0	3	0	0	2	1
ASV_573	TCAGAACGAACGCTGGCGGCGTGGCTAAGGCATGCAAGTCGAGCGGATCTATCCAACGGGTAACTGGAGGATAGGTTAGCGGCGAACGGGTGAGGAATACATGGATAACGTACCCCGGACACAGGGATAGCGGCGGGGAAACCCTTTGCGAAAGTGCCGGTAATACCTGATGACCCCGTAGGACCGCATGGTCCCGCGGGCAAAGCTCCGGCGGTCTGGGATCGGTTCATGTCCTATCAGCTAGTTGGCGGGGTAACGGCCCACCAAGGCGACGACGGGTACCGGGTGTGAGAGCATGGCCCGGCACATCGGAACTGAGACACGGTCCGGACACCTACGGGTGGCTGCAGCAACGAATATTCCGCAATGGGCGCAAGCCTGACGGAGCGACGCCGCGTG…	D_0__Bacteria;D_1__Planctomycetes;D_2__Phycisphaerae;D_3__CCM11a;D_4__uncultured bacterium;D_5__;D_6__;D_7__;D_8__;D_9__;D_10__;D_11__;D_12__;D_13__;D_14__	0	5	0	0	1	0
ASV_574	TCAGAACGAACGCTGGCGGCAGGCCTAACACATGCAAGTCGAACGCACCGCAAGGTGAGTGGCAGACGGGTGAGTAACGCGTGGGAACCTACCCTTTGGTACGGAACAACTCAGGGAAACTTGAGCTAATACCGTATAAGCCCTTCGGGGGAAAGATTTATCGCCATTGGATGGGCCCGCGTCGGATTAGCTAGTTGGTGAGGTAATGGCTCACCAAGGCGACGATCCGTAGCTGGTCTGAGAGGATGATCAGCCACACTGGGACTGAGACACGGCCCAGACTCCTACGGGAGGCAGCAGTGGGGAATATTGGACAATGGGCGAAAGCCTGATCCAGCCATGCCGCGTGAGTGAAGAAGGCCTTAGGGTTGTAAAGCTCTTTCGGCGGGGACGATAATG…	D_0__Bacteria;D_1__Proteobacteria;D_2__Alphaproteobacteria;D_3__Rhizobiales;D_4__Rhodomicrobiaceae;D_5__Rhodomicrobium;D_6__uncultured bacterium;D_7__;D_8__;D_9__;D_10__;D_11__;D_12__;D_13__;D_14__	0	3	0	0	3	0
ASV_575	TCAGAACGAACGCTGGCGGCGTGGATAAGACATGCAAGTCGAGCGGGACATTTGCTGCAGCAATGTAGCAGATGTTCAGCGGCGCAAGGGTGCGTAACACGTGGGTAATTTACCGTAAAGTTCGGGATAACTTGCTGAAAGGCGAGCTAATACCGGATGTGACCTCTGGGGGGCATCTCCTGGAATTTAAAGTTGGGGACCGAAAGGCCTGACGCTTTACGATAAGCCCGCGGCCTATCAGCTAGTTGGTGAGGTAACGGCTCACCAAGGCTAAGACGGGTAGCTGGTCTGAGAGGACGACCAGCCACACTGGAACTGAGACACGGTCCAGACACCTACGGGTGGCAGCAGTCGAGAATTTTTCACAATGGGCGAAAGCCTGATGGAGCGACGCCGCGT…	D_0__Bacteria;D_1__Verrucomicrobia;D_2__Verrucomicrobiae;D_3__Pedosphaerales;D_4__Pedosphaeraceae;D_5__uncultured bacterium;D_6__;D_7__;D_8__;D_9__;D_10__;D_11__;D_12__;D_13__;D_14__	0	1	0	0	5	0
ASV_576	TCAGAATCAACGCTGGCGGCGTGCCTAACACATGCAAGTCGAGCGGGAAAAGGGGCTTCGGCCCCTGAGTATAGCGGCGGACGGGTGAGTAACACGTGGGTAATTTACCCTCGGGTGGGGAATAACTCAGGGAAACTTGAGCTAATACCGCATCACATCCTCGAGCCACAAGGCCCGGGGATCAAAGCCGGGGACCCTTCGGGGCCTGGCGCCTGAGGAGAAGCCTGCGCCCGATTAGCTAGTTGGTGAGGTAATGGCTCACCAAGGCAACGATCGGTAGCCGGCCTGAGAGGGCGGACGGCCACACTGGGACTGAGACACGGCCCAGACTCCTACGGGAGGCAGCAGTGGGGAATTTTTGTCAATGGGGGCAACCCTGAACAAGCAACGCCGCGTGGA…	D_0__Bacteria;D_1__Acidobacteria;D_2__Subgroup 9	0	2	0	0	4	0
ASV_577	TCAGAATCAACGCTGGCGGCGTGCCTAACACATGCAAGTCGAACGATTAAAGCCCCTTCGGGGGTGTATAAAGTGGCGTACGGGTGAGTAACACGTGGGTAATCTACCTTTGGGTGGGGAATAACTCAGGGAAACTTGAGCTAATACCGCATAATGCAGCGGCTCGACATCGAGACAGTTGTTAAAGATTTATCGCCTGAAGAGGAGCCCGCGTCTGATTAGCTAGTTGGTAGGGTAATGGCCTACCAAGGCTACGATCAGTAGCTGGTCTGAGAGGACGGCCAGCCACAATGGCACTGAAACACGGGCCATACTCCTACGGGAGGCAGCAGTGGGGAATTTTGCGCAATGGGCGAAAGCCTGACGCAGCAACGCCGCGTGAAGGATGAAATCTCTCGG…	D_0__Bacteria;D_1__Acidobacteria;D_2__Blastocatellia (Subgroup 4);D_3__11-24;D_4__uncultured bacterium;D_5__;D_6__;D_7__;D_8__;D_9__;D_10__;D_11__;D_12__;D_13__;D_14__	0	1	0	0	5	0
ASV_578	TCAGGATGAACGCTGGCGGCGTGCCTAACACATGCAAGTCGAACGTGAGGGGTGTCTTCGGATGCCCTGAAAGTGGCGAACGGGTGAGTAACACGTAGATAACCTGCCCTGGAGTGGGGGATAACCACTGGAAACGGTGGCTAATACCGCATAGGCCCCAAAAGTCGGGAGGCTTTTGGGGGAAAGCTCCGGCGCTCCAGGAGGGGTCTGCGTCCGATTAGCTAGTTGGCGGGGTAACGGCCCACCAAGGCGACGATCGGTAGCTGGTCTGAGAGGACGATCAGCCACACGGGAACTGAGACACGGTCCCGACTCCTACGGGGGGCAGCAGTGAGGAATATTGGGCAATGGGCGCAAGCCTGACCCAGCAACGCCGCGTGGAGGAAGAAGGCCTTCGGG…	D_0__Bacteria;D_1__Chloroflexi;D_2__Anaerolineae;D_3__Caldilineales;D_4__Caldilineaceae;D_5__Caldilinea;D_6__Caldilinea aerophila DSM 14535 = NBRC 104270;D_7__;D_8__;D_9__;D_10__;D_11__;D_12__;D_13__;D_14__	0	0	5	1	0	0
ASV_579	TCAGGACGAACGCTGGCGGCGTGCCTAATGCATGCAAGTCGTGCGGGCACCCCTGTGTGGGTGCCAGCGGCGGACGGCTGAGTAGCGCGTGGGTCACCTGCCCCGGAGTGGGGGATAACTCGCCGAAAGGCGTGCTAATCCCGCATATCCCCGCATCCGCGGGGAAAGCCTACCGGCGCTCCGGGTGGGGCCCGCGTCCCATTACGCTCGTTGGTGGGGTAATGGCCCACCAAGGCTCTGATGGGTCGCTGGTCTGAGAGGACGATCAGCCAGACTGGGACTGAGACACGGCCCAGACTCCTACGGGAGGCAGCAGCAAGGAATTTTCCGCAATGGGCGCAAGCCTGACGGAGCAACGCCGCGTGGAGGACGACGGCCTTCGGGTTGTAAACTCCTTTT…	D_0__Bacteria;D_1__Chloroflexi;D_2__Chloroflexia;D_3__Chloroflexales;D_4__Herpetosiphonaceae;D_5__Herpetosiphon;D_6__uncultured Chloroflexi bacterium;D_7__;D_8__;D_9__;D_10__;D_11__;D_12__;D_13__;D_14__	0	0	6	0	0	0
ASV_580	TCAGGATGAACGCTGGCGGCGTGCCTAATACATGCAAGTCGAGCGGTAACAGGGGAAGCTTGCTTCCCGCTGACGAGCGGCGGACGGCTGAGTAACGCGTAGGAACGTACCCCAAACTGAGGGATAAGCCCAAGAAATTGGGTCTAATACCGCATGTGCTCTTCGGAGTAAAGCTACGGCGGTTTGGGAGCGGCCTGCGTCCGATTAGCTAGTTGGTGAGGTAATGGCTCACCAAGGCGACGATCGGTAGCTGGTCTGAGAGGATGATCAGCCAGACTGGGACTGAGACACGGCCCAGACTCCTACGGGAGGCAGCAGTAGGGAATTTTCCACAATGGGCGAAAGCCTGATGGAGCAACGCCGCGTGCAGGACGAAGGCCTTCGGGTTGTAAACTGCTT…	D_0__Bacteria;D_1__Patescibacteria;D_2__Saccharimonadia;D_3__Saccharimonadales;D_4__uncultured bacterium;D_5__;D_6__;D_7__;D_8__;D_9__;D_10__;D_11__;D_12__;D_13__;D_14__	0	0	0	6	0	0
ASV_581	TCAGATTGAACGCTGGCGGCATGCCTTACACATGCAAGTCGAACGGTAACAGGCCTTTCGGGGTGCTGACGAGTGGCGAACGGGTGAGTAATGCATCGGAACGTGTCCAGTGGTGGGGGATAACCCCGAGAAATCGGGGCTAATACCGCATGAGCCCGAGAGGGGAAAGCGGGGGACCTGATGAGGGCCTCGCGCGACTGGAGCGGCCGATGTCCGATTAGCTAGTTGGTGGGGTAAAGGCCCACCAAGGCGACGATCGGTAGCGGGTCTGAGAGGACGGCCCGCCACACTGGGACTGAGACACGGCCCAGACTCCTACGGGAGGCAGCAGTGGGGAATTTTGGACAATGGGCGAAAGCCTGATCCAGCCATGCCGCGTGCGGGAAGAAGGCCTTCGGG…	D_0__Bacteria;D_1__Proteobacteria;D_2__Gammaproteobacteria;D_3__Betaproteobacteriales;D_4__Hydrogenophilaceae;D_5__uncultured;D_6__nitrifying bacterium enrichment culture;D_7__;D_8__;D_9__;D_10__;D_11__;D_12__;D_13__;D_14__	0	0	0	6	0	0
ASV_582	TCAGAGCGAACGCTGGCGGCGTGCCTAACACATGCAAGTCGGACGCGAAAGGGGGCAACCCCCGGTAGCGTGGCAGACGGGTGAGTAACGCGTGGGTAACCTGCCCGGAGGTGGGGGATAACCCCTCGAAAGGGGGGCTAATACCGCATGATGTCCCGGGGTCCTCGGTCCGCGGGACCAAAGCTGGCCTCTGTTCACAAGCTAGCGCCACCGGAGGGGCCCGCGTCCCATTAGCTTGTTGGCGGGGTAACGGCCCACCAAGGCGACGATGGGTAGCCGGCCTGAGAGGGCGACCGGCCACACTGGAACTGAGACACGGTCCAGACTCCTACGGGAGGCAGCAGTGAGGAATCTTGCGCAATGGGCGAAAGCCTGACGCAGCGACGCCGCGTGGGGGAT…	D_0__Bacteria;D_1__Acidobacteria;D_2__Subgroup 22;D_3__uncultured bacterium;D_4__;D_5__;D_6__;D_7__;D_8__;D_9__;D_10__;D_11__;D_12__;D_13__;D_14__	0	0	0	5	1	0
ASV_583	TCAGAACGAACGTTGGCGGCGTGGATCAGGCATGCAAGTCGAGCGCCGCAGCAATGCGGAGCGGCGAACGGGGCAGTAATGCATGGGTAACCTACCCTGGGGATCGGGATAGCCATTCTAACGGATGGGTAAGCCCGGGCGAATTGGGCGGGCCGCATGGTCGGCCCAAGAGAGTAAAGGCCACAGGAGGGGCTCATGTCGTATTAGCTAGTTGGTGGGGTAACGGCCCACCAAGGCGACGATGCGTAGCGGGTGTGAGAGCACGACCCGCGTCACTGGCACTGAGACACTGGCCAGACTCCTACGGGAGGCTGCAGTCGAGGATCTTCGGCAATGGGGGCAACCCTGACCGAGCGACGCCGCGTGGACGACGAAGGCCTTCGGGTTGTAAAGTCCAAA…	D_0__Bacteria;D_1__Planctomycetes;D_2__Planctomycetacia;D_3__Gemmatales;D_4__Gemmataceae;D_5__uncultured;D_6__uncultured bacterium;D_7__;D_8__;D_9__;D_10__;D_11__;D_12__;D_13__;D_14__	0	0	0	2	0	4
ASV_584	TCAGAACGAACGCTGGCGGCGTGGATAAGACATGCAAGTCGAACGGTTTTGTTCAGGTAGCAATATTTGGGCAAAGCAGTGGCGAAAGGGTGCGTAACACGTAAGGATTTTCCGGAAGGATTGGCATAACGCGCTGAAAAGTGCGCTAATTCCAAATGGTCTTGGGGGCAGCTCCAAGTAAAGCTGAGGACCGGTAACGGCTTGGCGCCTTCTGATAAGCTTGCGGCCTATCAGCTAGTTGGCGGGGTAACGGCCCACCAAGGCGATGACGGGTAGCTGGTCTGAGAGGACGACCAGCCACACTGGAACTGAGACACGGTCCAGACACCTACGGGTGGCAGCAGTCGAGAATTTTTCACAATGGGGGCAACCCTGATGGAGCGACGCCGCGTGGGGGAT…	D_0__Bacteria;D_1__Verrucomicrobia;D_2__Verrucomicrobiae;D_3__Pedosphaerales;D_4__Pedosphaeraceae;D_5__uncultured bacterium;D_6__;D_7__;D_8__;D_9__;D_10__;D_11__;D_12__;D_13__;D_14__	0	0	0	0	6	0
ASV_585	TCAGAACGAACGCTGGCGGCATGCCTAACACATGCAAGTCGAACGAGACCTTCGGGTCTAGTGGCGCACGGGTGCGTAACGCGTGGGAATCTGCCCTTCGGTTCGGAATAACTCAGGGAAACTTGAGCTAATACCGGATAATGACTTCGGTCCAAAGATTTATCGCCGAGGGATGAGCCCGCGTCGGATTAGCTTGTTGGTGAGGTAAAAGCTCACCAAGGCGACGATCCGTAGCTGGTCTGAGAGGATGATCAGCCACACTGGGACTGAGACACGGCCCAGACTCCTACGGGAGGCAGCAGTGGGGAATATTGGACAATGGGCGAAAGCCTGATCCAGCAATGCCGCGTGAGTGATGAAGGCCTTAGGGTTGTAAAGCTCTTTTACCCGGGAAGATAA…	D_0__Bacteria;D_1__Proteobacteria;D_2__Alphaproteobacteria;D_3__Sphingomonadales;D_4__Sphingomonadaceae;D_5__Sphingomonas;D_6__uncultured Sphingomonadaceae bacterium;D_7__;D_8__;D_9__;D_10__;D_11__;D_12__;D_13__;D_14__	0	0	0	0	6	0
ASV_586	TCAGAACGAACGCTGGCGGCATGCCTAACACATGCAAGTCGAACGAGACCTTCGGGTCTAGTGGCGCACGGGTGCGTAACGCGTGGGAACCTGCCCTTAGGTTCGGAATAACAGTTAGAAATGACTGCTAATACCGAATAATGTCTTCGGACCAAAGATTTATCGCCTTTGGATGGGCCCGCGTAGGATTAGCTAGTTGGTGGGGTAATGGCCTACCAAGGCGACGATCCTTAGCTGGTCTGAGAGGATGATCAGCCACACTGGGACTGAGACACGGCCCAGACTCCTACGGGAGGCAGCAGTGGGGAATATTGGACAATGGGCGAAAGCCTGATCCAGCAATGCCGCGTGAGTGATGAAGGCCTTAGGGTTGTAAAGCTCTTTTACCCGGGATGATAA…	D_0__Bacteria;D_1__Proteobacteria;D_2__Alphaproteobacteria;D_3__Sphingomonadales;D_4__Sphingomonadaceae;D_5__Altererythrobacter;D_6__uncultured bacterium;D_7__;D_8__;D_9__;D_10__;D_11__;D_12__;D_13__;D_14__	0	0	0	0	6	0
ASV_587	TCAGAACGAACGCTGGCGGCGTGCTTAACACATGCAAGTCGAACGAGAAAGGATTTCTTCGGAGATCCGAGTAGAGTGGCGCACGGGTGAGTAACGCGTAGATAATCTACCCTTATGTTCGGAATAACTGGGCGAAAGCGCAGCTAATACCGGATACGTTTTTTGTGTCGCGAGGCATGAAGAAGAAAGATAGCTTTCGGGCCATCGCATAAGGATGAGTCTGCGTACCATTAGCTAGTAGGTGGGGTAAAGGCCTACCTAGGCGACGATGGTTAGCGGGTCTGAGAGGATGATCCGCCACACTGGAACTGGAACACGGACCAGACTCCTACGGGAGGCAGCAGTGAGGAATTTTGCGCAATGGGGGAAACCCTGACGCAGCGACGCCGCGTGGGTGAT…	D_0__Bacteria;D_1__Proteobacteria;D_2__Deltaproteobacteria;D_3__Desulfobacterales;D_4__Desulfobulbaceae;D_5__MSBL7;D_6__bioreactor metagenome;D_7__;D_8__;D_9__;D_10__;D_11__;D_12__;D_13__;D_14__	0	0	0	0	6	0
ASV_588	TCAGATTGAACGCTGGCGGCATGCCTAACACATGCAAGTCGAACGGGGTATGGGGCAACTCATACTTAGTGGCGGACGGGTGAGGAATGCATCGGAATCTACCCCATGGTGGGGGATAACCAAGGGAAACTTTGGCTAATACCGCATGATGTCGAGAGACCAAAGCGGGGGATCGTAAGACCTCGCGCGATGGGATGAGCCGATGCCCGATTAGCTAGTTGGTAGGGTAATGGCCTACCAAGGCTACGATCGGTAGCTGGTCTGAGAGGATGATCAGCCACACTGGGACTGAGACACGGCCCAGACTCCTACGGGAGGCAGCAGTGGGGAATATTGGACAATGGGCGCAAGCCTGATCCAGCAATGCCGCGTGTGTGAAGAAGGCCTGCGGGTTGTAAA…	D_0__Bacteria;D_1__Proteobacteria;D_2__Gammaproteobacteria;D_3__Xanthomonadales;D_4__Rhodanobacteraceae;D_5__uncultured;D_6__uncultured bacterium;D_7__;D_8__;D_9__;D_10__;D_11__;D_12__;D_13__;D_14__	0	0	0	0	6	0
ASV_589	TCAGAACGAACGTTGGCGGTGTGCCTAATACATGCAAGTCGCGCGAGAAAGCCGGGGCAACTCGGCGAGTACAGCGGCGGAAGGGTGCGTAATACATGGATAACGTGCCCTCCAGTGGGGGATAACCCACCGAAAGGTGGGCTAATACCGCATGATGGCGGAGGACGGCATCGTCTTTCGCTCAACGCCGGAAGGCGCTGGAGGAGCGGTCCATGGCCTATCAGCTAGTTGGCGGGGTAACGGCCCACCAAGGCGATGACGGGTAGCCGGACTGAGAGGTTGAACGGCCACACTGGGACTGAGACACGGCCCAGACATCTACGGATGGCAGCAGTAGGGAATCTTGCGCAATGGGCGAAAGCCTGACGCAGCGACACCGCGTGGGGGATGAAGGGCTTC…	D_0__Bacteria;D_1__Planctomycetes;D_2__Pla4 lineage	0	0	0	0	6	0
ASV_590	TCAGAATGAACGCTGGCGGCGTGCTTAACACATGCAAGTCGTGCGCGAAGGTGGCTTCGGCCACCGGAGAGCGGCGAACGGGTGAGTAACACGTGGGTGATCTGCCTGGAAGTGGGGGATAACCTGGGGAAACTCGGGCTAATACCGCATACGTTGTCGTGGGTCGTCTGCGACAAGAAAACCGGCCTCTGCTTGCAAGCTGGTGCTTCCAGAGGAGCCCGCGTCTGATTAGCTAGTTGGTGGGGTAAAGGCTCACCAAGGCGACGATCAGTAGCCGGCCTGAGAGGGTGATCGGCCACACTGGGACTGAGACACGGCCCAGACTCCTACGGGAGGCAGCAGTGGGGAATATTGGACAATGGGCGCAAGCCTGATCCAGCAACGCCGCGTGGAGGACGA…	D_0__Bacteria;D_1__Acidobacteria;D_2__Thermoanaerobaculia;D_3__Thermoanaerobaculales;D_4__Thermoanaerobaculaceae;D_5__Subgroup 10;D_6__uncultured soil bacterium;D_7__;D_8__;D_9__;D_10__;D_11__;D_12__;D_13__;D_14__	0	0	0	0	6	0
ASV_591	TCAGAATCAACGCTGGCGGCGCGCTTAACACATGCAAGTCGAACGGGAGAGTCCTTCGGGACGATCTAGTGGCGTACGGGTGAGTAACACGTGGGTTACCTGCCCTCGAGTGGGGAATAACTCCGGGAAACTGGAGCTAATACCGCATACGACCCTTCGGGGTGAAAGGAGCAATTCGCTCGAGGATGGGCCCGCGGCCGATTAGCTAGTTGGTAGGGTAACGGCCTACCAAGGCGACGATCGGTAGCCGGCCTGAGAGGGCACACGGCCACACTGGCACTGAGACACGGGCCAGACTCCTACGGGAGGCAGCAGTGGGGAATCTTGGACAATGGGGGAAACCCTGATCCAGCGACGCCGCGTGACCGATGAAGGCCCTCGGGTCGTAAAGGTCTTTCG…	D_0__Bacteria;D_1__Acidobacteria;D_2__Acidobacteriia;D_3__Solibacterales;D_4__Solibacteraceae (Subgroup 3);D_5__PAUC26f;D_6__uncultured bacterium;D_7__;D_8__;D_9__;D_10__;D_11__;D_12__;D_13__;D_14__	0	0	0	0	6	0
ASV_592	TCAGAATCAACGCTGGCGGCGTGCCTCAGACATGCAAGTCGAACGATTAAAGCCCTCTTCGGAGGGTGCATAAAGTGGCGCACGGGTGAGTAACACGTAAGTAATCTACCCTCGGGTGGGGAATAACACCGGGAAACCGGTGCTAATACCGCATAATGCAGCGGCACCGCAAGGTGACAGTTGTTAAAGGAGAAATTCGCCTGAGGAGGAGCTTGCGGCAGATTAGCTAGTTGGTAAGGTAATGGCTTACCAAGGCAACGATCTGTAGCCGGTCTAAGAGGACGGTCGGTCACACTGACACTGAATAACGGGTCAGACTCCTACGGGAGGCAGCAGTCGGGAATTTTGGGCAATGGGCGAAAGCCTGACCCAGCAACGCCGCGTGAAGGATGAAGTATT…	D_0__Bacteria;D_1__Acidobacteria;D_2__Blastocatellia (Subgroup 4);D_3__Blastocatellales;D_4__Blastocatellaceae	0	0	0	0	6	0
ASV_593	TCAGAATGAACGCTGGCGGCGTGCCTAACACATGCAAGTCGAGCGAGAAAGTCCTTCGGGATGAGTACAGCGGCGGACGGGTGAGAAACGCGTGAGAATCTGCCCTTTAGTGAAGAATACCCTCGAGAAATCGAGGTTAATACTGCATAAGTCCCTTCGGGGAGAAAGATGGCCTCTTGCTGTCGCTAAGGGATGAGCTTGCGTACTATTAGCTAGTTGGTGAGGTAATGGCTCACCAAGGCGATGATGGTTAGCCGGCCTGAGAGGGTGTACGGCCACACTGGAACTTAGACACGGTCCAGACTCCTACGGGAGGCAGCAGTGAGGAATATTGCGCAATGGGCGAAAGCCTGACGCAGCGACGCCGCGTGAAGGATGAAGGTCTTCGGATTGTAAACT…	D_0__Bacteria;D_1__Dependentiae;D_2__Babeliae;D_3__Babeliales;D_4__Vermiphilaceae	0	0	0	0	6	0
ASV_594	TCAGATTGAACGCTGGCGGCAGGCCTAACACATGCAAGTCGAGCGCGAAAGTTCTTCGGAATGAGTAAAGCGGCGAACGGGTGAGTAACGCGTGGGAATCTGCCCAGTAGTGGGGGACAACGTTTCGAAAGGAACGCTAATACCGCATACGCCCTACGGGGGAAAGGGGGGGATCTTCGGACCTCTCGCTATTGGATGAGCCCGCGTCGGATTAGCTAGTTGGTGGGGTAAAGGCCCACCAAGGCGACGATCCGTAACTGGTCTGAGAGGATGATCAGTCACACTGGAACTGAGACACGGTCCAGACTCCTACGGGAGGCAGCAGTGGGGAATATTGGACAATGGGCGCAAGCCTGATCCAGCCATGCCGCGTGTGTGAAGAAGGCCTTCGGGTTGTAA…	D_0__Bacteria;D_1__Proteobacteria;D_2__Gammaproteobacteria;D_3__Cellvibrionales;D_4__Cellvibrionaceae;D_5__Cellvibrio;D_6__uncultured bacterium;D_7__;D_8__;D_9__;D_10__;D_11__;D_12__;D_13__;D_14__	0	0	0	0	6	0
ASV_595	TCAGGATGAACGCTAGCGGGAGGCTTAATACATGCAAGTCGGACGGCAGCGCAGTGTAGCGATACACGGGCGGCGAGTGGCGCACGGGTGAGTAACGCGTACGCAACCTACCCCTAACTGAGGCATAGTCACGGGAAACTGTGAATAATACCGCATGTGGTAACAGTATCGCATGGTAAAGTTACTAAAGTGAGAGCGGTTAGGGATGGGCGTGCGTCTGATTAGCCAGTTGGTGAGGTAACGGCTCACCAAAGCGACGATCAGTAGGGGGCGTGAGAGCGTGGACCCCCACACGGGTACTGAGACACGGACCCGACTCCTACGGGAGGCAGCAGTAAGGAATATTGGACAATGGGCGGAAGCCTGATCCAGCCATCCCGCGTGCAGGACGAAGGCCCT…	D_0__Bacteria;D_1__Bacteroidetes;D_2__Bacteroidia;D_3__Chitinophagales;D_4__Saprospiraceae;D_5__Phaeodactylibacter;D_6__uncultured bacterium;D_7__;D_8__;D_9__;D_10__;D_11__;D_12__;D_13__;D_14__	0	0	0	0	6	0
ASV_596	TCAGAACGAACGCTGGCGGCGTGGATTAGGCATGCAAGTCGAGCGAGAAAGGGACCTTCGGGTTCTGAGTAAAGCGGCGAACGGGTGAGTAACAGGTGGGCAACGTGCCCCGAAGTCGGGAATAACCTCGAGAAATCGAAGCTAATACCGGATGTGGCGTTCGGGACCTCGGTTCTGAACGTTAAAGGTTTATCCTTCGGGATAAGCCGCTTTGGGAGCGGCCCGCCCTCGATTAGCTTGTTGGTGAGGTAACGGCTCACCAAGGCAACGATCGATAGCTGGTCTGAGAGGATGGTCAGCCACACTGGGACTGAGATACGGCCCAGACTCCTACGGGGGGCAGCAGTCTAGAGGCTTCGGCAATGGGGGCAACCCTGACCGAGCGACGCCGCGTGTGGG…	D_0__Bacteria;D_1__BRC1;D_2__uncultured bacterium;D_3__;D_4__;D_5__;D_6__;D_7__;D_8__;D_9__;D_10__;D_11__;D_12__;D_13__;D_14__	0	0	0	0	6	0
ASV_597	TCAGATTGAACGCTGGCGGCATGCCTTACACATGCAAGTCGAACGGTAACGGGCCTTCGGGTGCCGACGAGTGGCGAACGGGTGAGTAATGCATCGGAACGTACCCGGAAGTGGGGGATAGCCCGGCGAAAGCCGGATTAATACCGCATATTCTGTGAGCAGGAAAGCAGGGGATCGCAAGACCTTGCGCTTTCGGAGCGGCCGATGTCGGATTAGCTAGTTGGTGGGGTAAAGGCCTACCAAGGCGACGATCCGTAGCTGGTCTGAGAGGATGATCAGCCACACTGGGACTGAGACACGGCCCAGACTCCTACGGGAGGCAGCAGTGGGGAATTTTGGACAATGGGCGAAAGCCTGATCCAGCCATGCCGCGTGAGTGAAGAAGGCCTTCGGGTTGTA…	D_0__Bacteria;D_1__Proteobacteria;D_2__Gammaproteobacteria;D_3__Betaproteobacteriales;D_4__Rhodocyclaceae	0	0	0	0	6	0
ASV_598	TCAGAATCAACGCTGGCGGCGTGCCTAACACATGCAAGTCGAACGGGAAAGGGGCTTCGGCCCCGAGTAGAGTGGCGAACGGGTGAGTAACGCGTGGGTGACCTGCCCTGCAGAGGGGGATAACCCGCCGAAAGGCGGGCTAATACCGCATGAGCCCCGGAAGGGGGAAAGGCGCAAGTCGCTGCAGGAGGGGCCCGCGTCCGATTAGCTAGTCGGCAGGGTAAGAGCCTACCGAGGCGACGATCGGTAGCCGGTCTGAGAGGACGGACGGCCACACTGGGACTGAGAGACGGCCCAGACTCCTACGGGAGGCAGCAGTGGGGAATTTTGGGCAATGGGCGCAAGCCTGACCCAGCAACGCCGCGTGGAGGACGAAGGTCTTCGGATCGTAAACTCCTG…	D_0__Bacteria;D_1__Acidobacteria;D_2__Subgroup 21;D_3__uncultured bacterium;D_4__;D_5__;D_6__;D_7__;D_8__;D_9__;D_10__;D_11__;D_12__;D_13__;D_14__	0	0	0	0	6	0
ASV_599	TCAGAGCGAACGCTGGCGGCGTGCCTAACACATGCAAGTCGAGCGGGTCGCGCGGGGCAACTCGCGCGGTCAGCGGCGAACGGGTGAGTAGCACGTGGGTAACCTGCCTGGGAGACCGGGATAACACCTCGAAAGGGGTGCTAATACCGGATACGCTCCTCGGGGCGCAAGCGCCGAGGAGGAAAGGTCGCGCAAGCAGCCACTCCCAGATGGGCCCGCGGCCCATTAGCTAGTTGGCGGGGTAATGGCCCACCAAGGCGATGATGGGTAGCCGGCCTGAGAGGGTGGTCGGCCACACGGGGACTGAGACACGGCCCCGACTCCTACGGGAGGCAGCAGTGGGGAATCTTCCGCAATGGGCGAAAGCCTGACGGAGCGACGCCGCGTGGGGGACGAAGG…	D_0__Bacteria;D_1__Rokubacteria;D_2__NC10;D_3__Rokubacteriales;D_4__uncultured Gram-positive bacterium;D_5__;D_6__;D_7__;D_8__;D_9__;D_10__;D_11__;D_12__;D_13__;D_14__	0	0	0	0	6	0
ASV_600	TCAGGATAAACGCTGGCGGCGTGCATGAGACATGCAAGTCGAACGAACGAGCTTGCTCGTTAGTGGCGGACGGCTGAGTAACGCGTGGGTGACCTGCCCCGAAGTGGGGGATAACTGCCCGAAAGGGTGGCTAATACCGCATGTGGCGATGCGTTCATTCGCATCATCAAAGCAGCAATGCGCTTCGGGAGGGGCCTGCGTCCGATTAGCTCGTTGGTGGGGTAACGGCTCACCAAGGCGACGATCGGTAGGTGGTCTGAGAGGACGATCACCCAGACTGGGACTGAGACACGGCCCAGACTCCTACGGGAGGCAGCAGTCGGGAATTTTGCTCAATGGGGGAAACCCTGAAGCAGCAACGCCGCGTGAGGGATGAAGGCCTTCGGGTTGTAAACCTCT…	D_0__Bacteria;D_1__Chloroflexi;D_2__KD4-96;D_3__uncultured bacterium;D_4__;D_5__;D_6__;D_7__;D_8__;D_9__;D_10__;D_11__;D_12__;D_13__;D_14__	0	0	0	0	6	0
ASV_601	TCAGATTGAACGCTGGCGGCATGCCTTACACATGCAAGTCGAACGCGAAAGCGGGGGCAACCCCGCCGGTAGAGTGGCGAACGGGTGAGTAATGCATCGGAACGTGCCCAAGAGTGGGGGATAGCCCGGCGAAAGCCGGATTAATACCGCATACGTCTTGAGAGAGAAAGCGGGGGACTCGTAAGGGCCTCGCGCTCCTGGAGCGGCCGATGCCGGATTAGCTAGTTGGTGGGGTAAGAGCCCACCAAGGCGACGATCCGTAGCTGGTCTGAGAGGACGACCAGCCACACTGGGACTGAGACACGGCCCAGACTCCTACGGGAGGCAGCAGTGGGGAATTTTGGACAATGGGGGCAACCCTGATCCAGCCATGCCGCGTGAGTGAAGAAGGCCTTCGGG…	D_0__Bacteria;D_1__Proteobacteria;D_2__Gammaproteobacteria;D_3__Betaproteobacteriales;D_4__B1-7BS;D_5__uncultured bacterium;D_6__;D_7__;D_8__;D_9__;D_10__;D_11__;D_12__;D_13__;D_14__	0	0	0	0	6	0
ASV_602	TCAGGACGAACGCTGGCGGCGTGCCTAAAACATGCAAGTCGAACGGAGTAGCAATACTCAGTGGCGAACGGCGGAGTAATACGTGAATAACGTGCCCCGAAGATCGGGATAGCCAGGGGAAACCCTGAGTAATACCGGATGTGGCGATTTCTCGGCATCGAGAGATCACTAAATGGTTTTTCGCTTCGGGAGCGGTTCACGGCCTATCAGCTAGTTGGCGGGGTAACGGCCCACCAAGGCTACGACGGGTAGGGGGTCTGAGAGGATGATCCCCCCGAGTGGGACTGAGACACGGCCCACACACCTACGGGTGGCAGCAGTTGGGAATCTTGCACAATGGGGGAAACCCTGATGCAGCGACGCCGCGTGGAGGATGAAGGGTCTAGGCTCGTAAACTCC…	D_0__Bacteria;D_1__Armatimonadetes;D_2__Fimbriimonadia;D_3__Fimbriimonadales;D_4__Fimbriimonadaceae;D_5__uncultured bacterium;D_6__;D_7__;D_8__;D_9__;D_10__;D_11__;D_12__;D_13__;D_14__	0	0	0	0	6	0
ASV_603	TCAGGATGAACGCTGGCGGTATGCTTAACACATGCAAGTCGAACGGAAGTCTTCGGACTTTAGTGGCGGACGGGTGAGTAACGCGTGAGAACCTACCCTTAGGACGGGGATAACAGCTGGAAACGGCTGCTAATACCCGATGTGCCGAGAGGTGAAAGATTTATTGCCTGAGGAAGGGCTCGCGTCCGATTAGCTAGTTGGAGTGGTAATGGCACCCCAAGGCGACGATCGGTAGCTGGTCTGAGAGGATGATCAGCCACACTGGGACTGAGACACGGCCCAGACTCCTACGGGAGGCAGCAGTGGGGAATTTTCCGCAATGGGCGCAAGCCTGACGGAGCAATACCGCGTGCGGGAGGACGGCCTTTGGGTTGTAAACCGCTTTTCTCAGGGAAGAAG…	D_0__Bacteria;D_1__Cyanobacteria;D_2__Oxyphotobacteria;D_3__Leptolyngbyales;D_4__Leptolyngbyaceae;D_5__Leptolyngbya FYG;D_6__Leptolyngbya sp. FYG;D_7__;D_8__;D_9__;D_10__;D_11__;D_12__;D_13__;D_14__	0	0	0	0	3	3
ASV_604	TCAGATTGAACGCTGGCGGCATGCTTTACACATGCAAGTCGAACGGCAGCGGGTCCTTCGGGATGCCGGCGAGTGGCGAACGGGTGAGTAATGCATCGGAACGTACCCAGTCGTGGGGGATAACGTAGCGAAAGTTACGCTAATACCGCATACGACCTGAGGGTGAAAGTGGGGGACCGCAAGGCCTCACGCGATTGGAGCGGCCGATGTCGGATTAGCTAGTTGGTGGGGTAAAGGCCTACCAAGGCGACGATCCGTAGCGGGTCTGAGAGGATGATCCGCCACACTGGGACTGAGACACGGCCCAGACTCCTACGGGAGGCAGCAGTGGGGAATTTTGGACAATGGGCGCAAGCCTGATCCAGCCATGCCGCGTGCGGGAAGAAGGCCTTCGGGTTG…	D_0__Bacteria;D_1__Proteobacteria;D_2__Gammaproteobacteria;D_3__Betaproteobacteriales;D_4__Hydrogenophilaceae;D_5__uncultured;D_6__uncultured bacterium;D_7__;D_8__;D_9__;D_10__;D_11__;D_12__;D_13__;D_14__	0	0	0	0	2	4
ASV_605	TCAGGATGAACGCTGGCGGCGTGCCTAACACATGCAAGTCGAACGAAGAGGCTCCTTCGGGAGTACTTCAGTGGCGGACGGGTGAGTAACACGTAGGTGACCTGCCCCGAAGTGTGGGATAACAGTCCGAAAGGATTGCTAATACCGCATGTGGTCTGCGAGTTTAGAAGTCGCAGACTAAAGCAGCAATGTGCTTCGGGAGGGGCCTGCGCCCCATCAGCTAGTTGGTAGGGTAATGGCCTACCAAGGCAACAACGGGTAGGGGGCCTGAGAGGGTGACCCCCCACATTGGCACTGACACACGGGCCAAACTCCTACGGGAGGCAGCAGTGAGGAATATTGCTCAATGGGCGAAAGCCTGAAGCAGCAACGCCGCGTGCGCGATGAAGGTCTTCGGAT…	D_0__Bacteria;D_1__Chloroflexi;D_2__Anaerolineae;D_3__RBG-13-54-9	0	0	0	0	1	5
ASV_606	TCAGAACGAACGCTGGCGGCGTGCCTAACACATGCAAGTCGAACGAGAATCCGGGCTTCGGCCCGGTAGTAAAGTGGCGCACGGGTGAGTAACACGTGGGTAACGTACACCGTAGTGGGGGATAACCAGGTGAAAGCTTGGCTAATACCGCATGAGTCGGTCGGTTCGCGAGGACTGACCGGGAAAGTGGAGCAATCCACGCTACGGGATCGGCCCGCGGCCCATTAGCTAGTTGGCGGGGTAAAGGCCCACCAAGGCGACGATGGGTAGCTGGTCTGAGAGGATGATCAGCCACACTGGAACTGAGACACGGTCCAGACTCCTACGGGAGGCAGCAGTGGGGAATTTTGCGCAATGGGCGAAAGCCTGACGCAGCAACGCCGCGTGTGTGACGAAGGC…	D_0__Bacteria;D_1__Proteobacteria;D_2__Deltaproteobacteria;D_3__PB19;D_4__metagenome;D_5__;D_6__;D_7__;D_8__;D_9__;D_10__;D_11__;D_12__;D_13__;D_14__	0	0	0	0	6	0
ASV_607	TCAGGATGAACGCTGGCGGTCTGCTTAACACATGCAAGTCGAACGGGAGGAGAAATCCTCTAGTGGCGGACGGGTGAGTAACGCGTGAGAATCTGCCTTCAGGTCGGGGACAACAGCTGGAAACGGCTGCTAAGACCCGATGTGCTTAACAGTGAAAGGTTTACTGCCTGAAGATGAGCTCGCGTCCGATTAGCTAGTTGGTGGGGTAATGGCCTACCAAGGCAGCGATCGGTAACTGGTCTGAGAGGACGACCAGTCACACTGGGACTGAGACACGGCCCAGACTCCTACGGGAGGCAGCAGTGGGGAATTTTCCGCAATGGGCGAAAGCCTGACGGAGCAAGACCGCGTGAGGGACGAAGGCTCTTGGGTTGTAAACCTCTTTTCTCAGGGAAGAAA…	D_0__Bacteria;D_1__Cyanobacteria;D_2__Oxyphotobacteria;D_3__Nostocales;D_4__Oscillatoriaceae;D_5__Oscillatoria PCC-10802;D_6__Oscillatoria sp. PCC 10802;D_7__;D_8__;D_9__;D_10__;D_11__;D_12__;D_13__;D_14__	0	0	0	0	6	0
ASV_608	TCAGAACGAACGCTGGCGGCACGCCTAACACATGCAAGTCGGACGGGGTAGAGGAGCATAGCTTTTTTACCGAGTGGCGGACGGGTGAGTAACGCGTGGGAACCTGCCCTATAGAGCGGGATAACTGGAGGAAACTGCAGCTAATACCGCATAGATCCTGCTGAAGGAGGAAAGGGGATACCGCTATAGGATGGGCCCGCGTCAGATTAGGTAGTTGGTGGGGTAAAGGCCTACCAAGCCGATGATCTGTAGCTGGTCTGAGAGGATGATCAGCCACACTGGGACTGAGACACGGCCCAGACTCCTACGGGAGGCAGCAGTGGGGAATATTGGACAATGGGGGGAACCCTGATCCAGCGATGCCGCGTGAGTGAAGAAGGCCTTCGGGTTGTAAAGCTC…	D_0__Bacteria;D_1__Proteobacteria;D_2__Alphaproteobacteria;D_3__Rickettsiales;D_4__AB1;D_5__uncultured bacterium;D_6__;D_7__;D_8__;D_9__;D_10__;D_11__;D_12__;D_13__;D_14__	0	0	0	0	0	6
ASV_609	TCAGGACGAACGCTGGCGGCGTGCCTAACACATGCAAGTCTAAGGGTTCAGCGATGGACACTGGCGCACGGGTGCGTAACGCGTAGGCAATCTGCCCCTCACCCCGTCATAACAGGTCTAACGGCTTGCTAATAGCGGATGAAGCAAGGGTCTCGCATGAGGGAACTTGTTAAAGTTGAGGCAGTGAGGGATGAGCCTGCGTCCGATTAGGTAGTTGGCGGGGTAACGGCCCACCAAGCCGACGATCGGTAGCTGGTCTGAGAGGATGATCAGCCACATTGGAACTGAGACACGGTCCAGACTCCTACGGGAGGCAGCAGTGAGGAATATTGCGCAATGGACGGAAGTCTGACGCAGCAACGCCGCGTGTGGGATGACGGAGCTACGCTTTGTAAACCA…	D_0__Bacteria;D_1__Bacteroidetes;D_2__Ignavibacteria;D_3__OPB56;D_4__uncultured Bacteroidetes/Chlorobi group bacterium;D_5__;D_6__;D_7__;D_8__;D_9__;D_10__;D_11__;D_12__;D_13__;D_14__	0	0	0	0	0	6
ASV_610	TCAGGATTAACGCTGGCGGCGTGCCTAACCCATGCAAGTCGTACGATCCAGTAGCAATATTGGAGAGTGGCGGAAGGGTGAGTAACACGTTGGTGATCTGCCTCGTCGCAGGGAACAACAGTCCGAAAGGATTGCTAATACCCAAAAGGATCAGCGGTTCGTGCTGTTGATCAGAGTCGAAAGGCGTGACGAGAGGAGCCTGCGGCCCATCAGCTGGTTGGCGGGGTAACGGCCCACCAAGGCAACGACGGGTAGGGGGTCTGAGAGGATGGCCCCCCACACTGGAACTGAAACACGGTCCAGACGCCTACGGGTGGCAGCAGGGAGGAATATTGGGCAATGGGCGAAAGCCTGACCCAGCAACGCCGCGTGGAGGATGAAGGCCTTCGGGTCGTAAAC…	D_0__Bacteria;D_1__Chloroflexi;D_2__Anaerolineae;D_3__RBG-13-54-9;D_4__metagenome;D_5__;D_6__;D_7__;D_8__;D_9__;D_10__;D_11__;D_12__;D_13__;D_14__	0	0	0	0	0	6
ASV_611	TCAGAACGAACGCTGGCGGCGCGCCTAATACATGCAAGTCGAGCGAGAAGGTGTAGCAATACACTTGTAAAGCGGCGAACGGGTGAGGAATACATGGGTAACCTACCCTGGAGTGGGGAATAACCAGCCGAAAGGTTGGCTAATACCGCGTACGATTCCCGGACCGCGGTTCGGGAAAGAAAGCGCTACCGTGGGTAGCGCGCTCTTGGATGGGCTCATGTCCTATCAGCTTGTTGGTGAGGTAACGGCTCACCAAGGCTTCGACGGGTAGCTGGTCTGAGAGGACGATCAGCCACACTGGCACTGCGACACGGGCCAGACTCCTACGGGAGGCAGCAGTAAGGAATATTGCGCAATGGGCGAAAGCCTGACGCAGCGACGCCGCGTGGGGGATGAAGG…	D_0__Bacteria;D_1__Nitrospirae;D_2__Nitrospira;D_3__Nitrospirales;D_4__Nitrospiraceae;D_5__Nitrospira;D_6__Candidatus Nitrospira inopinata;D_7__;D_8__;D_9__;D_10__;D_11__;D_12__;D_13__;D_14__	0	0	0	0	0	6
ASV_612	TCAGGACGAACGCTGGCGGCGTGCTTAACACATGCAAGTCGAACGCGTCCTCATCGGGTGGCAACACCTGGTGAGGATGAGTGGCGAACGGGTGAGTAACACGTGAGGAACCTACCCCGGTCTCTGGAATAACTCTTCGAAAGGAGAGCTAATACCGGATACCTCCGCTGCATCGCATGGTGCGGCGAAGAAAGAATTTCGGATCGGGAGGGCCTCGCGGCCTATCAGCTTGTTGGTGGGGTAACGGCCTACCAAGGCATCGACGGGTAGCTGGTCTGAGAGGACGATCAGCCACACTGGGACTGAGACACGGCCCAGACTCCTACGGGAGGCAGCAGTGGGGAATTTTGCGCAATGGGCGAAAGCCTGACGCAGCAACGCCGCGTGCGGGATGAAGGC…	D_0__Bacteria;D_1__Actinobacteria;D_2__Acidimicrobiia;D_3__Microtrichales;D_4__Ilumatobacteraceae;D_5__uncultured;D_6__uncultured bacterium;D_7__;D_8__;D_9__;D_10__;D_11__;D_12__;D_13__;D_14__	0	0	0	0	0	6
ASV_613	TCAGGATGAACGCTGGCGGTCTGCTTAACACATGCAAGTCGAACGGAATCCGAAAGGATTTAGTGGCGGACGGGTGAGTAACGCGTGAGAATCTGCCTTCAGGTCGGGGACAACAGCTGGAAACGGCTGCTAAGACCCGATGTGCCGAGAGGTGAAAGGTTTACTGCCTGAAGATGAGCTCGCGTCCGATTAGCTAGTTGGTAGGGTAAGAGCCTACCAAGGCGTCGATCGGTAACTGGTCTGAGAGGACGACCAGTCACACTGGGACTGAGACACGGCCCAGACTCCTACGGGAGGCAGCAGTGGGGAATTTTCCGCAATGGGCGAAAGCCTGACGGAGCAAGACCGCGTGAGGGACGAAGGCTCTTGGGTTGTAAACCTCTTTTCTCAGGGAAGAAT…	D_0__Bacteria;D_1__Cyanobacteria;D_2__Oxyphotobacteria;D_3__Nostocales;D_4__Oscillatoriaceae;D_5__Oscillatoria PCC-10802	0	0	0	0	0	6
ASV_614	TCAGGACGAACGCTGGCGGCGTGCCTAACACATGCAAGTCGAGCGGAGGGGATAGGAGTTTACTTCTTGAACCTTAGCGGCGGACGGGTGAGTAACACGTGGGTAATCTGCCCTTGAGAGGGGGATAACAGGTCGAAAGGCCTGCTAATACCGCATAACGCTAAGATGCTGCATGGCGTCTTAGCCAAAGGTTAATTCCGCTCAAGGATGAGCCCGCGGCCCATTAGCTAGTTGGTGAGGTAAAGGCTCACCAAGGCAACGATGGGTAGCCGGCCTGAGAGGGTGGTCGGCCACACTGGGACTGAGACACGGCCCAGACTCCTACGGGAGGCAGCAGTGGGGAATATTGCGCAATGGGGGAAACCCTGACGCAGCGACGCCGCGTGAGCGATGAAGGCC…	D_0__Bacteria;D_1__Firmicutes;D_2__Clostridia;D_3__Clostridiales;D_4__Clostridiaceae 1;D_5__Thermobrachium	0	0	0	0	0	6
ASV_615	TCAGAACGAACGCTGGCGGCAGGCCTAACACATGCAAGTCGAACGCCCCCTTCGGGGGGAGTGGCAGACGGGTGAGTAACGCGTGGGAACCTACCCAGAGGTACGGAATAACTCGGGGAAACTCGTGCTAATACCGTATACGCCCTTCGGGGGAAAGATTTATCGCCTTTGGATGGGCCCGCGTCGGATTAGCTAGTTGGTGAGGTAATGGCTCACCAAGGCGACGATCCGTAGCTGGTCTGAGAGGATGATCAGCCACACTGGGACTGAGACACGGCCCAGACTCCTACGGGAGGCAGCAGTGGGGAATATTGGACAATGGGCGAAAGCCTGATCCAGCCATGCCGCGTGAGTGAAGAAGGCCTTAGGGTTGTAAAGCTCTTTCAGCGGGGAAGATAA…	D_0__Bacteria;D_1__Proteobacteria;D_2__Alphaproteobacteria;D_3__Rhizobiales;D_4__Rhodobiaceae;D_5__Tepidamorphus;D_6__nitrifying bacterium enrichment culture;D_7__;D_8__;D_9__;D_10__;D_11__;D_12__;D_13__;D_14__	5	0	0	0	0	0
ASV_616	TCAGAATCAACGCTGGCGGCGTGCCTAACACATGCAAGTCGAACGGGAAAGGGGCTTCGGCCCCGAGTAGAGTGGCGAACGGGTGAGTAACGCGTGGGTGACCTGCCCTGCAGAGGGGGATAACCCGCCGAAAGGCGGGCTAATACCGCATGAGCCCCGGAAGGGGGAAAGGCGCAAGTCGCTGCAGGAGGGGCCCGCGTCCGATTAGCTGGTCGGCAGGGTAAGAGCCTACCGAGGCGACGATCGGTAGCCGGTCTGAGAGGACGGACGGCCACACTGGGACTGAGAGACGGCCCAGACTCCTACGGGAGGCAGCAGTGGGGAATTTTGGGCAATGGGCGCAAGCCTGACCCAGCAACGCCGCGTGGAGGACGAAGGTCTTCGGATCGTAAACTCCTG…	D_0__Bacteria;D_1__Acidobacteria;D_2__Subgroup 21;D_3__uncultured bacterium;D_4__;D_5__;D_6__;D_7__;D_8__;D_9__;D_10__;D_11__;D_12__;D_13__;D_14__	5	0	0	0	0	0
ASV_617	TCAGAGCGAACGCTAGCGGCGGGCCTAACACATGCAAGTCGAGCGGGGAGCTTCGGCTCCCAGCGGCGAACGGGTGAGTAACGCGTAGGTTACGTGCCCTCTGGTGGGGAATAACCGTGGGAAACCATGGCTAATACCGCATATCGCCCTTCGGGGTGAAAGCCTTCGGGCGCCAGGGGAGCGGCCTGCGTCCCATTATTTAGTCCTAGTTGGTAGGGTAATGGCCTACCAAGGGTACGATGGGTAGCTGGTCTGAGAGGATGACCAGCCACACTGGGACTGAGACACGGCCCAGACTCCTACGGGAGGCAGCAGTGGGGAATATTGCGCAATGGGGGAAACCCTGACGCAGCCACGCCGCGTGGGTGATGAAGGCCTTCGGGTTGTAAAGCCCTGTCG…	D_0__Bacteria;D_1__Proteobacteria;D_2__Deltaproteobacteria;D_3__Bdellovibrionales;D_4__Bdellovibrionaceae;D_5__OM27 clade	5	0	0	0	0	0
ASV_618	TCAGGATGAACGCTAGCGGCAGGCCTAATACATGCAAGCCGAGGGGCATTCTCGACTTCGGTTGAGAGCGACCGGCGGACGGGTGCGTAACGCGTATGCAACCTACCCACTACAGGGGGATAGCCCGTGGAAACATGGATTAATACCCCATAAAGCAGGGGCACCGCATGGTGCTATTTGCTAAAGTCTTCGGGCGGTAGTGGATGGGCATGCGTCTGATTAGCTGGTTGGTGAGGTAACGGCTCACCAAGGCGACGATCAGTAGGGGTTCTGAGAGGAAGATCCCCCACACTGGGACTGAGACACGGCCCAGACTCCTACGGGAGGCAGCAGTAGGGAATATTGGGCAATGGGTGAGAGCCTGACCCAGCCATGCCGCGTGCAGGAAGACGGCCTTCT…	D_0__Bacteria;D_1__Bacteroidetes;D_2__Bacteroidia;D_3__Cytophagales;D_4__Cyclobacteriaceae;D_5__uncultured	4	1	0	0	0	0
ASV_619	TCAGAGCGAACGCTGGCGGCAGGCCTAACACATGCAAGTCGAGCGGGCGCAGCAATGCGTCAGCGGCAGACGGGAGAGTAACACGTGGGAACGTGCCCTTCGGTTCGGAACAACCCAGGGAAACTTGGGCTAATACCGGATACGTCCGCAAGGAGAAAGATTTATCGCCGAAGGATCGGCCCGCGTCCGATTAGCTAGTTGGCGGGGTAATGGCCCACCAAGGCGACGATCGGTAGCTGGTCTGAGAGGATGATCAGCCTCACTGGGACTGAGACACGGCCCAGACTCCTACGGGAGGCAGCAGTGGGGAATATTGGACAATGGGCGCAAGCCTGATCCAGCCATGCCGCGTGGGTGATGAAGGCCCTAGGGTTGTAAAGCCCTTTCGGCGGGGAAGAT…	D_0__Bacteria;D_1__Proteobacteria;D_2__Alphaproteobacteria;D_3__Rhizobiales;D_4__Xanthobacteraceae;D_5__uncultured;D_6__uncultured bacterium;D_7__;D_8__;D_9__;D_10__;D_11__;D_12__;D_13__;D_14__	4	1	0	0	0	0
ASV_620	TCAGAACGAACGCTGGCGGCAGGCTTCATACATGCAAGTCGAGCGCGAAAGCCCCCTTCGGGGGGCGAGTAGAGCGGCGAACGGGTGAGTAACAGGTGGATAATCTGCCTCTTGGTGGGGGATAACGGCTGGAAACGGCCGCTAATACCGCATACGGTTGCCCGGGCCCCGGTCCGGGCAAAGAAAGGCGCCCTCAAGCGCCGCCGAGAGATGAGTCCGCCCCCCATTAGCTAGTTGGTGAGATAACAGCCCACCAAGGCGATGATGGGTAGCCGGGCTGAGAGGTTGGCCGGCCACACTGGGACTGAGACACGGCCCAGACACCTACGGGTGGCAGCAGTAGGGAATATTGGACAATGGGCGAAAGCCTGATCCAGCCATGCCGCGTGGACGACGAAG…	D_0__Bacteria;D_1__Hydrogenedentes;D_2__Hydrogenedentia;D_3__Hydrogenedentiales;D_4__Hydrogenedensaceae	2	0	0	0	3	0
ASV_621	TCAGAATGAACGTTGGCGGCGTGGATTAGGCATGCAAGTCGAACGCCCCGCAAGGGGCGTGGCGGAAGGGTGAGTAAGGCGACGGCAACCAACCCCGAGACCGGGCATAGCCCGCCGAAAGGCGGGGTAATACCCGATGGGGTCGGGAGCGGGCATCCGCTCTGGATCAAAGGTGCGATTCCGTCTCGGGACGGGCCGTCGTGGTATCATGGTAGTTGGCGGGGTAATGGCCCACCAAGCCGATGACGCCTACCGGGCGTGCGAGCGTGGCCCGGCACACTGGGACTGAGACACTGCCCAGACACCTACGGGTGGCTGCAGTCGAGAATCTTCGGCAATGGGCGCAAGCCTGACCGAGCGACGCCGCGTGGAGGATGAAGGCCTTCGGGTTGTAAACTC…	D_0__Bacteria;D_1__Planctomycetes;D_2__Planctomycetacia;D_3__Isosphaerales;D_4__Isosphaeraceae;D_5__uncultured;D_6__uncultured bacterium;D_7__;D_8__;D_9__;D_10__;D_11__;D_12__;D_13__;D_14__	4	1	0	0	0	0
ASV_622	TCAGGATGAACGCTAGCGGCAGGCCTAATACATGCAAGTCGAACGGTAAATATTTTAGCAATAGAATATGAGAGTGACGCACGGGTGCGTAACGCGTATGCAACCTACCCAAAACAGGAGGATAGCTCGGGGAAACCCGGATTAACCCTTCATAGTATCACCGGGAGGCATCTTTTGGTGATTAAAACCGAGGTGGTTTTGGATGGGCATGCGTCTGATTAGCTAGTTGGTGGTGTAACGGACCACCAAGGCGATGATCAGTAGGGGACCTGAGAGGGTGATCCCCCACACTGGCACTGAGATACGGGCCAGACTCCTACGGGAGGCAGCAGTAGGGAATATTGGTCAATGGATGGAAGTCTGAACCAGCCATGCCGCGTGCAGGAAGAAGGCCTTCTG…	D_0__Bacteria;D_1__Bacteroidetes;D_2__Bacteroidia;D_3__Cytophagales;D_4__Microscillaceae;D_5__uncultured	2	3	0	0	0	0
ASV_623	TCAGATTGAACGCTGGCGGCATGCTTAACACATGCAAGTCGAACGGTAACAGGCCCTTCGGGGTGCTGACGAGTGGCGGACGGGTGAGTAAGGCGTAGGAATCTGCCCTGGAGTGGGGGATAACCTGGGGAAACTCAGGCTAATACCGCATGATCTCCACGGAGCAAAGCGGGGGACCGATGAGGCCTCGCGCTCTGGGATGAGCCTACGTCCGATTAGCTAGTTGGTAGGGTAAGGGCCTACCAAGGCGACGATCGGTAGCTGGTCTGAGAGGATGATCAGCCACACTGGGACTGAGACACGGCCCAGACTCCTACGGGAGGCAGCAGTGGGGAATATTGGACAATGGGGGCAACCCTGATCCAGCAATGCCGCGTGGGTGAAGAAGGCCTGCGGGTT…	D_0__Bacteria;D_1__Proteobacteria;D_2__Gammaproteobacteria;D_3__HOC36;D_4__uncultured bacterium;D_5__;D_6__;D_7__;D_8__;D_9__;D_10__;D_11__;D_12__;D_13__;D_14__	1	4	0	0	0	0
ASV_624	TCAGGATGAACGCTGGCGGCGTGTCTAAGGCATGCAAGTCGAACGAACCCCGCAAGGGGTGAGTGGCAAACGGGAGCGTAACACCTTGGTAACGTACCTCGAAGTCGTGAACAACCTCTGGAAACGGGGGCTAATACACGATGGACAAGGGGGGCCGAAAGGCATTCCCTTGTAAAGCTTCGGCGCTTCGAGATCGGCCTAGGCTCTATCAGCTAGTTGGTGAGGTAATGGCTCACCAAGGCTCTGACGGATAGCAGGTGTGAGAGCACGACCTGCCTCACTGGGACTGAGACACTGCCCAGACACCTACGGGTGGCTGCAGTCAAGAATCTTCCTCAATGCGCGAAAGCGTGAAGGAGCGACGCCGCGTGCCGGACGAAGGCCTTCGGGTCGTAAACG…	D_0__Bacteria;D_1__Patescibacteria;D_2__ABY1	1	4	0	0	0	0
ASV_625	TCAGAACGAACGCTGGCGGCGCGCCTAACACATGCAAGTCGAGCGAGAAAGTGGTTCGCCACGAGTAAAGCGGCGCACGGGTGAGTAACGCGTGGGTAATCTACCTCTGATTGTGGGATAACTAGTCGAAAGATTAGCTAATACCGCATAGAGCGCAACAACGTAAAGTTGAGTGCGGAAAAGGTGGGTGTAGCAATACATCTATCGATCTGAGATGAGCCTGCGTCTGATTAGCTAGTTGGTGAGGTAATGGCTCACCAAGGCGATGATCAGTAGCTGGTCTGAGAGGACGATCAGCCACACTGGAACTGAAACACGGTCCAGACTCCTACGGGAGGCAGCAGTGGGGAATCTTGCGCAATGGGGGAAACCCTGACGCAGCGACGCCGCGTGGGTGAA…	D_0__Bacteria;D_1__Proteobacteria;D_2__Deltaproteobacteria;D_3__Oligoflexales;D_4__0319-6G20;D_5__uncultured bacterium;D_6__;D_7__;D_8__;D_9__;D_10__;D_11__;D_12__;D_13__;D_14__	1	0	4	0	0	0
ASV_626	TCAGGACGAACGCTGGCGGCGTGCCTAAAACATGCAAGTCGTGCGATCTTAGGGGCTTCGGCTCCTAAGGGAGCGGCAAACGGCGGAGTAACACATAAGTAACCTGCCCCGAAGACCGGGATAGCCCCCTGAAAAGGGGATTAATACCGGGTGTGGTCACTCTGAGGCATCTCGGGGTGATCAAAACGCGCAAGCGGCTTCGGGAGGGGCTTATGTCCTATCAGGTAGTTGGTGGGGTAATGGCTCACCAAGCCTACGACGGGTAGCTGGTCTGAGAGGACGGCCAGCCCGACTGGGACTGAGACACGGCCCAGACTCCTACGGGAGGCAGCAGTTGGGAATCTTGCGCAATGGGCGAAAGCCTGACGCAGCGACGCCGCGTGGGGGACGAAGTCCTTC…	D_0__Bacteria;D_1__Armatimonadetes;D_2__Fimbriimonadia;D_3__Fimbriimonadales;D_4__uncultured bacterium;D_5__;D_6__;D_7__;D_8__;D_9__;D_10__;D_11__;D_12__;D_13__;D_14__	1	0	1	3	0	0
ASV_627	TCAGGACGAACGCTGGCGGCAGGCCTAACACATGCAAGTCGAGCGCCTCCCTTCGGGGAGGAGCGGCGCACGGGTGAGTAACGCGTGGGAACCTGCCCTGGAGTGCGGAACAACCCTGGGAAACTGGGGCTGATGCCGCATGATCCCGGCTGGCTTGGCTGGCCGGGCAAAGATTCATCGCTCTGGGAGGGTCCTGCGTCCGATTAGCTGGTTGGCGGGGTAACGGCCCACCAAGGCGACGATCGGTAGCTGGTCTGAGAGGACGATCAGCCACACTGGGACTGAGACACGGCCCAGACTCCTACGGGAGGCAGCAGTGGGGAATCTTGGACAATGGGCGCAAGCCTGATCCAGCCATGCCGCGTGAGTGAAGAAGGCCTTAGGGTTGTAAAGCTCTTT…	D_0__Bacteria;D_1__Proteobacteria;D_2__Alphaproteobacteria;D_3__Rhodospirillales;D_4__Rhodopirillaceae;D_5__Defluviicoccus;D_6__uncultured bacterium;D_7__;D_8__;D_9__;D_10__;D_11__;D_12__;D_13__;D_14__	3	2	0	0	0	0
ASV_628	TCAGATTGAACGCTGGCGGCATGGCTAAAACATGCAAGTCGAACGTGTACCTGGCTTCGGCCAGGGAAAGTGGCGAAAGGGCGAGTAACGCGATCGAACGTACCTCGAGGTGGGGGATAGCTTGGGGAAACCCAAGGTAATACCCCATGTGCTCTACGGAGGAAAGCTTTGGCGCCTCGGGAGCGGCGATCGTCCTATCAGGTAGTTGGTGGGGTAACGGCTCACCAAGCCGAAGACGGGTAGCGGGTGTGAGAGCATGACCCGCCGCATCGGGACTGAGACACTGCCCGGACTCCTACGGGAGGCTGCAGTAACGAATCTTCCGCAATGGGCGCAAGCCTGACGGAGCAATGCCGCGTGCGGGATGAAGCGGCTACGCCGTGTAAACCGCTGTCAGGA…	D_0__Bacteria;D_1__Planctomycetes;D_2__Phycisphaerae;D_3__Phycisphaerales;D_4__Phycisphaeraceae;D_5__SM1A02;D_6__uncultured bacterium;D_7__;D_8__;D_9__;D_10__;D_11__;D_12__;D_13__;D_14__	1	4	0	0	0	0
ASV_629	TCAGAGCGAACGCTGGCGGCAGGCCTAACACATGCAAGTCGAACGCACCGCAAGGTGAGTGGCAGACGGGTGAGTAACGCGTGGGAACGTGCCCTTCGGTTCGGAATAACCCGGGGAAACTCGGGCTAATACCGGATACGTCCGTAAGGAGAAAGATTTATCGCCGAAGGATCGGCCCGCGTCGGATTAGCTAGTTGGTGAGGTAACGGCTCACCAAGGCAATGATCCGTAGCTGGTCTGAGAGGACGATCAGCCACACTGGGACTGAGACACGGCCCAGACTCCTACGGGAGGCAGCAGTGGGGAATATTGGACAATGGGCGCAAGCCTGATCCAGCCATGCCGCGTGAGTGATGAAGGCCCTAGGGTTGTAAAGCTCTTTTAGCGGGGACGATAATG…	D_0__Bacteria;D_1__Proteobacteria;D_2__Alphaproteobacteria;D_3__Rhizobiales;D_4__Amb-16S-1323;D_5__uncultured bacterium;D_6__;D_7__;D_8__;D_9__;D_10__;D_11__;D_12__;D_13__;D_14__	1	2	0	0	2	0
ASV_630	TCAGAACGAACGCTGGCGGCGTGGATAAGACATGCAAGTCGAGCGCGAATTATTCCGTAGCAATACGGAATAGTTTGAGCGGCGCAAGGGTGCGTAACACGTGGGTAATTTGCCGTAGAGTTGGGGATAACTCGCTGAAAGGCGAGCTAATACCGGATGTGGTTATTGGGTGGCATCACTTGATAACTAAAGCTGGGGACCGCAAGGCCTGGCGCTCTATGATAAGCCCGCGGCCTATCAGCTAGTTGGTGCGGTAACGGCGCACCAAGGCTAAGACGGGTAGCTGGTCTGAGAGGACGACCAGCCACACTGGAACTGAGACACGGTCCAGACACCTACGGGTGGCAGCAGTCGAGAATTTTTCTCAATGGGCGCAAGCCTGAAGGAGCGACGCCGCGT…	D_0__Bacteria;D_1__Verrucomicrobia;D_2__Verrucomicrobiae;D_3__Pedosphaerales;D_4__Pedosphaeraceae	1	4	0	0	0	0
ASV_631	TCAGGACAAACGCTGGCGGCGTGTATTAGGCATGCAAGTCGCACGGACCTTCGGGTCAGTGGCGGACGGGTGAGTAACACGTGGGTAACCTGCCTCGCAGTGGGGAATAACCCGTCGAAAGACGGGCTAATACCGCATACCACTCCCGGTGAGAGTCCGGGTAGTAAAAGCAGCAATGCGCTGTGAGAGGGGCCCGCGGCCGATTAGCTAGTTGGTGGGGTAATGGCCTACCAAGGCGACGATCGGTAGCTGGTCTGAGAGGATGGTCAGCCACACGGGGACTGAGATACGGCCCCGACTCCTACGGGAGGCAGCAGCTAAGAATCTTGCGCAATGGGCGAAAGCCTGACGCAGCAACGCCGCGTGGAGGACGAAGGCCCTCGGGTCGTAAACTCCTTT…	D_0__Bacteria;D_1__Chloroflexi;D_2__OLB14;D_3__uncultured bacterium;D_4__;D_5__;D_6__;D_7__;D_8__;D_9__;D_10__;D_11__;D_12__;D_13__;D_14__	5	0	0	0	0	0
ASV_632	TCAGGACGAACGCTGGCGGTGCGCCTAATGCATGCAAGTCGAACGAGCTTCTCCGGCTTGCCGGAGAAAGCTAGTGGCAGACGGCTGAGTAACACGTAAGTGATCTACCCCGGAGCGGGGAATAATCCGGAGAAATCCGGCCTAATACCCCGTACGTCCCGGTGGCTACGGCCATCAGGAGAAAGGCTTCGGTCGCTCTGGGAGGAGCTTGCGGCCTATCAGGTAGTTGGTGGGGTAATGGCCTACCAAGCCGAAGACGGGTAACCGGTGTGAGAGCATGACCGGTCAGAGGGGGACTGCGACACGGCCCCCACTCCTACGGGAGGCAGCAGCAGGGAATCTTGCGCAATGGGCGAAAGCCTGACGCAGCGACACCGCGTGGGGGAAGAAGGCCTTCGG…	D_0__Bacteria;D_1__Chloroflexi;D_2__Dehalococcoidia;D_3__SAR202 clade	0	5	0	0	0	0
ASV_633	TCAGAACGAACGCTGGCGGCGTGCTTAATACATGCAAGTCGTGCGAGAACGGGTCCTTCGGGATCCTAGTAAAGCGGCGAACGGGTGCGTAACACGTGGGCAACCTGCCTATCGGTTCGGGATAAGCTCTCGAAAGGGGGTCTAATACCGAATGACATCCAGGGATGGCATCTTTCCTGGCTCAAAGACGGTGCAAGCCGTTGCCGATAGATGGGCCCGCGCCCCATTAGCTAGTTGGTAGGGTAACGGCCTACCAAGGCTCCGATGGGTAGCCGACCTGAGAGGGTGACCGGCCACACTGGGACTGAGATACGGCCCAGACTCCTACGGGAGGCAGCAGTAGGGAATATTGCGCAATGGAGGAAACTCTGACGCAGCAACGCCGCGTGGGTGATGAAG…	D_0__Bacteria;D_1__Zixibacteria;D_2__uncultured soil bacterium;D_3__;D_4__;D_5__;D_6__;D_7__;D_8__;D_9__;D_10__;D_11__;D_12__;D_13__;D_14__	0	5	0	0	0	0
ASV_634	TCAGATTGAACGCTGGCGGCATGCCTTACACATGCAAGTCGAACGCGAAAGCGGGGCAACCCGCAAGTAGAGTGGCGAACGGGTGAGTAATACATCGGAACGTGTCCAGTAGCGGGGGATAACCTGTCGAAAGATAGGCTAATACCGCATACGATCTACGGATGAAAGCGGGGGACCGCAAGGCCTCGCACTATTGGAGCGGCCGATGTCGGATTAGCTAGTTGGTGAGGTAAAGGCTTACCAAGGCGACGATCCGTAGCTGGTCTGAGAGGACGATCAGCCACACTGGAACTGAGACACGGTCCAGACTCCTACGGGAGGCAGCAGTGGGGAATTTTGGACAATGGGCGCAAGCCTGATCCAGCCATGCCGCGTGAGTGAAGAAGGCCTTCGGGTTGT…	D_0__Bacteria;D_1__Proteobacteria;D_2__Gammaproteobacteria;D_3__Betaproteobacteriales;D_4__TRA3-20	0	5	0	0	0	0
ASV_635	TCAGAGCGAACGCTGGCGGCGTGCTTAACACATGCAAGTCGAGTGCGCAGTCTTCTGTAGCAATACAGGAGGCCGGCGCACGGCGCACGGGTGCGTAACACGTGGGTAACCTGCCCTCCAGAGGGGGATAACCCCGCGAAAGCGGGGCTAATACCGCATGACATTCCGGTGGCTGCGGCCGCCGGACTCAAAGCTCGCAAGGGCGCTGGGGGAGGGGCCCGCGGCCGATTAGCTAGTTGGTGAGGTAACGGCCCACCAAGGCTGAGATCGGTAGCCGGTCTGAGAGGATGGCCGGCCACACTGGAACTGAGACACGGTCCAGACTCCTACGGGAGGCAGCAGTGGGGAATCTTGCGCAATGGGCGAAAGCCTGACGCAGCGACGCCGCGTGGGGGATGA…	D_0__Bacteria;D_1__Acidobacteria;D_2__Acidobacteriia;D_3__Subgroup 2;D_4__uncultured bacterium;D_5__;D_6__;D_7__;D_8__;D_9__;D_10__;D_11__;D_12__;D_13__;D_14__	0	5	0	0	0	0
ASV_636	TCAGAACGAACGCTGGCGGCGTGCCTAACACATGCAAGTCGAGCGAGAAAACTCCTTCGGGAGTGAGTAAAGCGGCGCACGGGTGAGTAACACGTAGGTAACCTTCCCTGGAGCCTGGGATAACCCGCCGAAAGGCGGGCTAATACCGGATATGACCACGGGAGCTTCGGCTCCTGCGGTGAAAGATGGCCTCTGCTTGCAAGCCATCACTCGAGGATGGGCCTGCGCGCCATTAGCTAGTTGGTGGGGTAATGGCTCACCAAGGCTATGATGGCTAGCTGGTCTGAGAGGATGGCCAGCCACACTGGGACTGCAACACGGCCCAGACTCCTACGGGAGGCAGCAGTGGGGGATATTGCGCAATGGGCGAAAGCCTGACGCAGCGACGCCGCGTGGGTG…	D_0__Bacteria;D_1__Proteobacteria;D_2__Deltaproteobacteria;D_3__Desulfarculales;D_4__Desulfarculaceae;D_5__uncultured	0	5	0	0	0	0
ASV_637	TCAGAACGAACGCTGGCGGCGCGCCTAACACATGCAAGTCGAGCGGGATGTCACGGGTAGCAATACTCGTGACATCTAGCGGCGGACGGGTGAGTAACGCGTGAGCAATCCGCCCCGAGGCGGGGGATAACCAGCCGAAAGGTTGGCTAATACCGCATGTGATCCGAGTGGCCTCGGCCTCTCGGATGAAAGCAGCAATGCGCCTTGGGAGGAGCTCGCGTCCCATCAGCTAGTTGGCGGGGTAACGGCCCACCAAGGCGAAGACGGGTAGCGGGTCTGAGAGGACGATCCGCCACAGTGGCACTGAGACACGGGCCACACTCCTACGGGAGGCAGCAGTGAGGAATCTTCCGCAATGGGCGAAAGCCTGACGGAGCGACGCCGCGTGAGGGATGAAGG…	D_0__Bacteria	0	5	0	0	0	0
ASV_638	TCAGAACGAACGCTGGCGGCGTGCCTAACACATGCAAGTCGTACGCGAAAAGGGGCTTCGGCCCCTGAGTAGAGTGGCGCACGGGTGAGTAACACGTAGACAACCTGCCTTTGGATCCGGGACAACCGTTCGAAAGAGTGGCTAATACCGGATGATACCCCTGGCCGCATGACCGGGGGTTGAAAGGGGCAACCCGTCCAAAGAGGGGTCTGCGGGACATTAGCTTGTTGGTGGGGTAACGGCCCACCAAGGCTGCGATGTCTAGCGGGTCTGAGAGGACGATCCGCCACACTGGAACTGAGACACGGTCCAGACTCCTACGGGAGGCAGCAGTGGGGAATTTTGCGCAATGGGCGAAAGCCTGACGCAGCAACGCCGCGTGGGTGAAGAAGGCCCTTG…	D_0__Bacteria;D_1__Proteobacteria;D_2__Deltaproteobacteria;D_3__SAR324 clade(Marine group B)	0	5	0	0	0	0
ASV_639	TCAGGATAAACGTTGGCGGCGTGCCTAATGCATGCAAGTCGCACGGAGCCTTCGGGCTCAGTGGCGGACGGGTGAGTAACACGTAGGAACCTGCCCGGAAGTGGGGGATAACTCCTCGAAAGAGGAGCTAATACCGCATACGGTCTTCGGACCAAAGCAGCAATGCGCTTCCGGAGGGGCCTGCGGTGGATTAGCTAGTTGGTGGGGTAATGGCCTACCAAGGCGACGATCCATAGCTGGTCTGAGAGGACGGCCAGCCACACTGGGACTGAGACACGGCCCAGACTCCTACGGGAGGCAGCAGCAAGGAATTTTCCGCAATCGACGCAAGTCGGACGGAGCAACGCCGCGTGGGGGAAGAAGGCCTTCGGGTTGTAAACCCCTTTTGTGAGGGAAGAA…	D_0__Bacteria;D_1__Chloroflexi;D_2__JG30-KF-CM66	0	5	0	0	0	0
ASV_640	TCAGGACGAACGCTGGCGGCGTGCCTAACACATGCAAGTCAGGGAGAAAGAGGTAGCAATATCTTGAGTAAACCGGCGAACGGGTGAGTAACACGTAGGTAACTTACCCTCGGGTTGGGAATAACTTCGAGAAATCGAGGCTAATACCGGATAAAGCAACGAGCTCGCATGGGTTTGTTGTTAAAGTTCCGAGCAATCGGAACGCCTGAGGATGGACCTGCGGCCGATTAGCTAGTTGGCGGAGTAACAGCCCACCAAGGCGACGATCGGTAGCCGGCCTGAGAGGGTGACCGGCCACACTGGGACTGAGATACGGCCCAGACTCCTACGGGAGGCAGCAGTGAGGAATATTGGTCAATGGCCGAAAGGCTGAACCAGCAACGCCGCGTGAGGGATGAA…	D_0__Bacteria;D_1__Calditrichaeota;D_2__Calditrichia;D_3__Calditrichales;D_4__Calditrichaceae;D_5__JdFR-76;D_6__uncultured bacterium;D_7__;D_8__;D_9__;D_10__;D_11__;D_12__;D_13__;D_14__	0	4	0	0	1	0
ASV_641	TCAGAGCGAACGCTGGCGGCGTGCCTAACACATGCAAGTCGAACGCCTGCCGTATCGTCCGCAAGGATGGTGCGGCGGGAGTGGCAAACGGGTGCGTAGCGCGTGGGTGACCTGCCCTGAAGAGGGGGATAACTTCGGGAAACCGGAGCTAATACCGCGTAAGCTCACGACTTCACTGTCGTGAGAAAAGGTGCCTCTCACGAGGTGCCGCTTCAGGATGGGCCCGCGTCCTATCAGCTAGTTGGCGGGGTAACGGCCCACCAAGGCGATGACGGGTCGCTGGTCTGAGAGGACGACCAGCCACACTGGAACTGAGACACGGTCCAGACTCCTACGGGAGGCAGCAGTGAGGAATCTTCCGCAATGGGCGAAAGCCTGACGGAGCGACGCCGCGTGGGG…	D_0__Bacteria	0	5	0	0	0	0
ASV_642	TCAGAATGAACGCTGGCGGCGTGGTTAAGACATGCAAGTCGAACGGTGTTTCGGGTGTAGCAATACATTTGAAACGCAGTGGCGAACGGGTGCGTAACACGTGAACAATCTACCTCTTAGTGTGGAATAGCTCGGTGAAAACCGGATTAATACCGCATGTGGTTGTCTCCTGCATGGGAGGCATACCAAAGCTGGGGACCGCAAGGCCTGGCGCTAGGAGAGGAGTTCGCGGCCTATCAGCTAGTTGGCGAGGTAACGGCTCACCAAGGCTAAGACGGGTAGCTGATCTGAGAGGATGATCAGCCACACTGGAACTGAGACACGGTCCAGACACCTACGGGTGGCAGCAGTTTCGAATCATTCACAATGGGCGAAAGCCTGATGGTGCGACGCCGCGTG…	D_0__Bacteria;D_1__Verrucomicrobia;D_2__Verrucomicrobiae;D_3__Opitutales;D_4__Opitutaceae;D_5__Lacunisphaera;D_6__uncultured bacterium;D_7__;D_8__;D_9__;D_10__;D_11__;D_12__;D_13__;D_14__	0	3	0	0	2	0
ASV_643	TCAGAATGAACGTTGGCGGCGTGGATTAGGCATGCAAGTCGTGCGTGTACCCCGCAAGGGGGAAAGCGGCGAAAGGGAGAGTAATGCGTGGATACCTACCCTCGGGACCGGGATAGCTGGGGGAAACTCCAATTAATACCGGATAACGTCCCCGGACCAAATGGTGTGATTCCGCCTGAGGAGGGGTTCACGTCCTATTAGCTTGTTGGCGGGGTAATGGCCCACCAAGGCTAAGATGGGTACGAGGCGTGAGAGCGTGCCCTCGCTCACTGGGACTGAGACACTGCCCAGACACCTACGGGTGGCTGCAGTCGAGAATCTTCGGCAATGGGCGCAAGCCTGACCGAGCGACGCCGCGTGCGGGATGAAGGCCTTCGGGTTGTAAACCGCTGTCAGTGG…	D_0__Bacteria;D_1__Planctomycetes;D_2__Planctomycetacia;D_3__Pirellulales;D_4__Pirellulaceae;D_5__uncultured;D_6__uncultured bacterium;D_7__;D_8__;D_9__;D_10__;D_11__;D_12__;D_13__;D_14__	0	5	0	0	0	0
ASV_644	TCAGGACGAACGCTGGCGGCAGGCTTAACACATGCAAGTCGAACGCACCTTCGGGTGAGTGGCAGACGGGTGAGTAACACGTGGGAACGTGCCTTTCGGTTCGGAATAACTCAGGGAAACTTGAGCTAACACCGGATACGCCCTTCGGGGGAAAGTTCACGCCGAAAGATCGGCCCGCGTCTGATTAGCTAGTTGGCGGGGTAATGGCCCACCAAGGCGACGATCAGTAGCTGGTCTGAGAGGATGATCAGCCACACTGGGACTGAGACACGGCCCAGACTCCTACGGGAGGCAGCAGTGGGGAATATTGGTCAATGGGCGAAAGCCTGAACCAGCCATGCCGCGTGGATGAAGAAGGCCTTAGGGTTGTAAAGTCCTTTCACCGCTGAAGATAATGAC…	D_0__Bacteria;D_1__Proteobacteria;D_2__Alphaproteobacteria;D_3__Caulobacterales;D_4__Parvularculaceae;D_5__Amphiplicatus;D_6__uncultured bacterium;D_7__;D_8__;D_9__;D_10__;D_11__;D_12__;D_13__;D_14__	0	5	0	0	0	0
ASV_645	TCAGGACGAACGCTGGCGGCGCGCCTAACACATGCAAGTCGAGCGAGAACCGGGGCTTCGGCCCCGGGGACAGCGGCGAACGGGTGAGTAACACGTGGGTAATCTGCCCTCGGCATCGGGATAGCCCGGGGAAACCCGGATTAATACCGAATGGCCTCCGGAGCCTGCGGGCGCCGGAGAAAAGGGTGGCTTTTAGCTTCCGGCCGAGGATGAGCCCGCGGCGGATTAGCTTGTTGGCGGGGTAACGGCCCACCAAGGCGACGATCCGTAGCTGGTCTGAGAGGACGATCAGCCACACTGGGACTGAGACACGGCCCAGACTCCTACGGGAGGCAGCAGTGGGGAATCTTGCGCAATGGGCGAAAGCCTGACGCAGCGACGCCGCGTGCGGGAAGAAGG…	D_0__Bacteria;D_1__Actinobacteria;D_2__Thermoleophilia;D_3__Gaiellales;D_4__uncultured	0	5	0	0	0	0
ASV_646	TCAGGACGAACGCTGGCGGTGCGCCTAATGCATGCAAGTCGAACGGTCCCGGTGGCTTCGGCTGCCGGGATAGTGGCAGACGGCTGAGTAACACGTAAGTGACCTGCCCCGGAGAGGGGGATAAGCCGGAGAAATCCGGCCTAATACCCCGTACGCTCCTCAGGCTACGGCCTGGAGAGGAAAGGGCTAAAACCCGCTCCGGGAGGGGCTTGCGGCCTATCAGGTAGTTGGTAGGGTAAAGGCCTACCAAGCCGAAGACGGGTAGCCGGTGTGAGAGCACGGTCGGCCAGAGGGGGACTGAGACACGGCCCCCACTCCTACGGGAGGCAGCAGCAGGGAATCTTGCGCAATGGGCGAAAGCCTGACGCAGCGACACCGCGTGGGGGAAGAAGGCCTTCG…	D_0__Bacteria;D_1__Chloroflexi;D_2__Dehalococcoidia;D_3__SAR202 clade	0	5	0	0	0	0
ASV_647	TCAGGATGAACGCTGGCGGCGTGTCTAAGGCATGCAAGTCGAACGGACTCTCGGAGTCAGCAATGATTTTGAGGGTTAGTGGCAAACGGGTGAGTAACACATTAGTAACCTGCCCCGAAGTTCGGAATAACGGTCCGAAAGGACCGCTAATACCGGATGTGATCGCGCGATTGATTCGCGCGAGGAAAGCCCAAAAGGCGCTTCGGGAGGGGCTTATGTCCTATCAGCTAGTTGGTGAGGTAATGGCTCACCAAGGCTACGACGGGTAGCAGGCGTGAGAGCGCGACCTGCCTCAGTGGAACTGAGACACTGTCCACACTCCTACGGGAGGCTGCAGTCGAGAATCTTCCTCAATGGGCGAAAGCCTGAAGGAGCGACGCCGCGTGCGGGATGAAGGGC…	D_0__Bacteria;D_1__Patescibacteria;D_2__ABY1;D_3__Candidatus Magasanikbacteria;D_4__uncultured bacterium;D_5__;D_6__;D_7__;D_8__;D_9__;D_10__;D_11__;D_12__;D_13__;D_14__	0	3	0	0	2	0
ASV_648	TCAGAGCGAACGCTGGCGGCGTGCCTAACACATGCAAGTCGAACGCTGGAATTCCTGTAGCAATACAGGGAGGAAGGCGTGGCGAACGGGTGAGTAACGCGTGGACAACCTGCCCGCGAGTGGGGAATAACCCCGGGAAACTGGGGCTAATACCGCATAAACTCCCGAGACCGTAGGGTTTTGGAAGCAAACCCGCAAGGGGCTCACGGAGGGGTCCGCGTTCGATCAGCTAGTTGGTGAGGTGACGGCTCACCAAGGCGAAGACCGATAGCCGGTCTGAGAGGACGATCGGCCACACTGGGACTGCGACACGGCCCAGACTCCTACGGGAGGCAGCAGTGGGGAATATTGCGCAATGGGGGAAACCCTGACGCAGCGACGCCGCGTGGAGGATGAAGC…	D_0__Bacteria;D_1__Acidobacteria;D_2__Acidobacteriia;D_3__Subgroup 2;D_4__uncultured bacterium;D_5__;D_6__;D_7__;D_8__;D_9__;D_10__;D_11__;D_12__;D_13__;D_14__	0	4	0	0	1	0
ASV_649	TCAGAGTGAACGCTGGCGGCATGCCTAACACATGCAAGTCGAACGGGTCTTGGCAGTTCATCGCCAAGGCGAGTGGCAGACGGGTGAGTAATACGTGGATAATCTTCCTTCGAGAGGGGGATAACCTTGGGAAACCAGGGCTAATACCGCGTGAGACCACGTCCCGGCATCGGGATGGGGTTAAAGCTCCGCAAGGGGCGCTTGAAGAGGGGTCCACGGCCTATCAGCTAGTTGGTGAGGTCACGGCTTACCAAGGCGACGACGGGTAGGCGGTCTGAAAGGACGACCGCCCACAATGGCACTGAGACACGGGCCATACTCCTACGGGAGGCAGCAGTGGGGAATTTTGCTCAATGGGGGCAACCCTGAAGCAGCGATGCCGCGTGAGGGACGAAGGTC…	D_0__Bacteria;D_1__Elusimicrobia;D_2__Elusimicrobia;D_3__MVP-88;D_4__uncultured bacterium;D_5__;D_6__;D_7__;D_8__;D_9__;D_10__;D_11__;D_12__;D_13__;D_14__	0	5	0	0	0	0
ASV_650	TCAGAATGAACGTTGGCGGCGTGGATTAGGCATGCAAGTCGAGCGAGAAATCTTCCTTCGGGAGGATGGAAAGCGGCGAACGGGGTAGTAAGGCGTAGGTGACGTACCCTGGGGACCGGAATAGCCACGGGAAACTGTGGGTAATGCCGGATAATCTCCCGAACCTTGAAGGGATTGGGAGCAATGGGTGAGATTCCGCCCTTGGAGCGGCCTGCGTGGTATTAGCTAGTTGGTGAGGTAACGGCTCACCAAGGCTCAGATGCCTAGGGGGTGTGAGAGCATGGCCCCCACCACTGGGACTGAGATACTGCCCAGACACCTACGGGTGGCTGCAGTCGAGAATCTTCGGCAATGGACGAAAGTCTGACCGAGCGACGCCGCGTGCGGGATGAAGGCCCT…	D_0__Bacteria;D_1__Planctomycetes;D_2__Planctomycetacia;D_3__Planctomycetales;D_4__Gimesiaceae;D_5__uncultured;D_6__uncultured bacterium;D_7__;D_8__;D_9__;D_10__;D_11__;D_12__;D_13__;D_14__	0	3	0	0	2	0
ASV_651	TCAGAATCAACGCTGGCGGCATGCCTAACACATGCAAGTCGCACGCGAAAGGGGGCTTCGGCCCCTGAGTAGAGTGGCAAACGGGTGAGTAACACGTGGGCGACCTACCCTCGAGTGGGGGATAACCTTCCGAAAGGAGGGCTAATACCGCATGACATCCCGTGTTTGGATACACGGTGATCAAAGCCGGGGATCGCAAGACCTGGCGCTTGGGGAGGGGCTCGCGTCCGATTAGCTAGTTGGTGAGGTCATGGCTCACCAAGGCGACGATCGGTAGCCGGCCTGAGAGGGCGGACGGCCACACTGGGACTGAGACACGGCCCAGACTCCTACGGGAGGCAGCAGTGGGGAATTGTTCGCAATGGGCGCAAGCCTGACGACGCAATGCCGCGTGGAGGA…	D_0__Bacteria;D_1__Acidobacteria;D_2__Subgroup 6;D_3__uncultured Acidobacteria bacterium;D_4__;D_5__;D_6__;D_7__;D_8__;D_9__;D_10__;D_11__;D_12__;D_13__;D_14__	0	2	0	0	3	0
ASV_652	TCAGAATGAACGTTGGCGGCGTGGATTAGGCATGCAAGTCGAGCGGTAAGGAGCCTCTCACCCGCGAGGGTTCAGTGGGCAGGGTTTAGGGTTCAGGTTTTACTGAACCGCGAACCCTGAACCCTGAACCCTTTCAGGTGAGAGGCTCCCTAGAGCGGCGAAAGGGAGAGTAACGCGTAGTTACGTACCCCGAGGACCGGAATAGCCACGGGAAACTGTGGGTAATGCCGGATAACATCTGCGAGCTTGCTCGCGGATCAAAGGTGTGATTCCGCCTCGGGAGCGGACTGCGTCCTACTAGCTAGTTGGTGGGGTAATGGCCTACCAAGGCGACGATGGGTAGCGGGCGTGAGAGCGTGGCCCGTCTCACTGGGACTGAGACACTGCCCAGACACCTAC…	D_0__Bacteria;D_1__Planctomycetes;D_2__Planctomycetacia;D_3__Pirellulales;D_4__Pirellulaceae;D_5__Pir4 lineage;D_6__uncultured bacterium;D_7__;D_8__;D_9__;D_10__;D_11__;D_12__;D_13__;D_14__	0	2	0	0	3	0
ASV_653	TCAGAATGAACGTTGGCGGCGTGGATTAGGCATGCAAGTCGAGCGGGCCAGCAATGGTCAGCGGCGAAAGGGAGAGTAACGCGTGGGTTATCTGCCTCTTGGACCGGGATAGCTGCGGGAAACTGCAGGTAATACCGGATAACGTCTTCGGACCAAAGGTGTGATTCCGCCGAGAGATGAGCCCGCGTCCTATTAGCTAGTTGGTGAGGTAACGGCTCACCAAGGCTTAGATGGGTAGGGGGTGTGAGAGCACGACCCCCCTCACTGGGACTGAGACACTGCCCAGACACCTACGGGTGGCTGCAGTCGAGGATCTTCGGCAATGGGCGCAAGCCTGACCGAGCGACGCCGCGTGTGGGATGAAGGCCTTCGGGTTGTAAACCACTGTCGTAGAGGAGG…	D_0__Bacteria;D_1__Planctomycetes;D_2__Planctomycetacia;D_3__Pirellulales;D_4__Pirellulaceae;D_5__uncultured;D_6__uncultured sludge bacterium A40;D_7__;D_8__;D_9__;D_10__;D_11__;D_12__;D_13__;D_14__	0	1	0	0	4	0
ASV_654	TCAGAGCGAACGCTGGCGGCGTACTTAACACATGCAAGTCGAACGGGGATCGCTGCTGTAGCAATACAGCGGCGGTCCTAGTGGCGCACGGGTGAGTAACACGTGGGTAACCTGCCCTGGAGACCGGGATACCCTCTCGAAAGGGAGGCTAATACCGGATACGTTCCTCCGGTCGCGAGATCGGGGGAGGAAAGGTGGCGCAAGCTGCCGCTCCTGGAGGGGCTCGCGGCCTATCAGCTAGTTGGTGAGGTAACGGCTCACCAAGGCGATGACGGGTAGCTGGTCTGAGAGGACGACCAGCCACACGGGAACTGAGACACGGTCCCGACTCCTACGGGAGGCAGCAGTGGGGAATTTTCCGCAATGGGCGAAAGCCTGACGGAGTGACGCCGCGTGGGG…	D_0__Bacteria;D_1__Rokubacteria;D_2__NC10;D_3__Rokubacteriales;D_4__uncultured bacterium;D_5__;D_6__;D_7__;D_8__;D_9__;D_10__;D_11__;D_12__;D_13__;D_14__	0	5	0	0	0	0
ASV_655	TCAGAACGAACGCTGGCGGCAGGCCTAACACATGCAAGTCGAGCGCCCCGCAAGGGGAGCGGCGGACGGGTGAGTAACGCGTGGGAACGTGCCCCTTGCTACGGAATAGCCCTGGGAAACTGGGAGTAATACCGTATGTGCCCTACGGGGGAAAGATTTATCGGCAAGGGATCGGCCCGCGTTGGATTAGGTAGTTGGTGGGGTAATGGCCTACCAAGCCGACGATCCATAGCTGGTTTGAGAGGATGATCAGCCACACTGGGACTGAGACACGGCCCAGACTCCTACGGGAGGCAGCAGTGGGGAATCTTAGACAATGGGCGCAAGCCTGATCTAGCCATGCCGCGTGAGCGATGAAGGCCTTAGGGTTGTAAAGCTCTTTCAGGGGGGAAGATAATG…	D_0__Bacteria;D_1__Proteobacteria;D_2__Alphaproteobacteria;D_3__Rhodobacterales;D_4__Rhodobacteraceae;D_5__Rhodobacter;D_6__uncultured bacterium;D_7__;D_8__;D_9__;D_10__;D_11__;D_12__;D_13__;D_14__	0	1	0	0	4	0
ASV_656	TCAGGACGAACGCTGGCGGCGCGCTTAACACATGCAAGTCGAGCGAGAACCAGGGCTTCGGCCCTGGGGAAAGCGGCGAACGGGTGAGTAACACGTGGATAACCTGCCCTCGGCACCGGGATAGCCCGGGGAAACCCGGATTAATACCGGATGGCCCTTCCGACTCTCGGGTCGGTCGGGAAAGGTAGCTTCGGCCTCCGGCCGAGGATGGGTCCGCGGCGGATTAGCTTGTTGGCGGGGTAACGGCCCACCAAGGCGACGATCCGTAGCTGGTCTGAGAGGACGATCAGCCACACTGGGACTGAGACACGGCCCAGACTCCTACGGGAGGCAGCAGTGGGGAATCTTGCGCAATGGGCGAAAGCCTGACGCAGCGACGCCGCGTGAGGGACGAAGGCC…	D_0__Bacteria;D_1__Actinobacteria;D_2__Thermoleophilia;D_3__Gaiellales;D_4__Gaiellaceae;D_5__Gaiella	0	5	0	0	0	0
ASV_657	TCAGATTGAACGCTGGCGGCATGCCTTACACATGCAAGTCGAACGCGAAAGCGGGGCAACCCGCGAGTAGAGTGGCGAACGGGTGAGTACAACATCGGAACGTACCCAGTAGTGGGGGACAACCTCGAGAAATCGAGGCTAATACCGCATACGACCTACGGGTGAAAGCGGGGGACCCAAAGGAAACTGAGGGCCTCGCGCTATCGGAGCGGCCGATGTCCGATTAGCTAGTTGGTGGGGTAAAGGCCCACCAAGGCGACGATCGGTAGCTGGTCTGAGAGGACGACCAGCCACACTGGGACTGAGACACGGCCCAGACTCCTACGGGAGGCAGCAGTGGGGAATTTTGGACAATGGGCGCAAGCCTGATCCAGCCATGCCGCGTGCGGGAAGAAGGCC…	D_0__Bacteria;D_1__Proteobacteria;D_2__Gammaproteobacteria;D_3__Betaproteobacteriales;D_4__B1-7BS;D_5__uncultured bacterium;D_6__;D_7__;D_8__;D_9__;D_10__;D_11__;D_12__;D_13__;D_14__	0	1	0	0	4	0
ASV_658	TCAGATTGAACGCTGGCGGCATGCCTTACACATGCAAGTCGAGCGGCAGCGCGGGGGCAACCCTGGCGGCGAGCGGCGAACGGGTGAGTAATACATCGGAACGTGTCCAGTAGCGGGGGATAACCTGTCGAAAGATAGGCTAATACCGCATACGACCTACGGGTGAAAGCGGGGGACCGCAAGGCCTCGCACTATTGGAGCGGCCGATGTCGGATTAGCTAGTTGGCGGGGTAACGGCCCACCAAGGCGACGATCCGTAGCTGGTCTGAGAGGACGACCAGCCACACTGGAACTGAGACACGGTCCAGACTCCTACGGGAGGCAGCAGTGGGGAATTTTGGACAATGGGCGCAAGCCTGATCCAGCCATGCCGCGTGAGTGAAGAAGGCCTTCGGGTTG…	D_0__Bacteria;D_1__Proteobacteria;D_2__Gammaproteobacteria;D_3__Betaproteobacteriales;D_4__TRA3-20	0	1	0	0	4	0
ASV_659	TCAGAGCGAACGCTGGCGGCGTGCCTAACACATGCAAGTCGAGCGGGTCGCGCGGGGCAACTCGCGCGGTCAGCGGCGGACGGGTGAGTAGCACGTGGGTAACCTGCCTGGGAGACCGGGATAACACCTCGAAAGGGGTGCTAATACCGGATACGCTCCTCGGGGCGCAGGCGCCGAGGAGGAAAGGTCGCGCAAGCAGCCATTCCCAGATGGGCCCGCGGCCCATTAGCTAGTTGGCGGGGTAATGGCCCACCAAGGCGATGATGGGTAGCCGGCCTGAGAGGGTGGTCGGCCACACGGGGACTGAGACACGGCCCCGACTCCTACGGGAGGCAGCAGTGGGGAATCTTCCGCAATGGGCGAAAGCCTGACGGAGCGACGCCGCGTGGGGGACGAAGG…	D_0__Bacteria;D_1__Rokubacteria;D_2__NC10;D_3__Rokubacteriales;D_4__uncultured Gram-positive bacterium;D_5__;D_6__;D_7__;D_8__;D_9__;D_10__;D_11__;D_12__;D_13__;D_14__	0	5	0	0	0	0
ASV_660	TCAGAACGAACGCTGGCGGCAGGCTTAACACATGCAAGTCGAACGCCCCGCAAGGGGAGTGGCAGACGGGTGAGTAACGCGTGGGAATGTGCCCCGAGGTACGGAACAACAGCGGGAAACTGCTGCTAATACCGTATGTGACCGAGAGGTGAAAGATTTATCGCCTCGGGATCAGCCCGCGTTGGATTAGCTAGTTGGCGGTGTAATGGACCACCAAGGCGACGATCCATAGCTGGTCTGAGAGGACGACCAGCCACACTGGGACTGAGACACGGCCCAGACTCCTACGGGAGGCAGCAGTGGGGAATCTTGGACAATGGGCGCAAGCCTGATCCAGCCATGCCGCGTGGATGATGAAGGCCTTAGGGTTGTAAAATCCTTTCAGCGGGGACGATAGTG…	D_0__Bacteria;D_1__Proteobacteria;D_2__Alphaproteobacteria;D_3__Caulobacterales;D_4__Hyphomonadaceae;D_5__SWB02;D_6__uncultured bacterium;D_7__;D_8__;D_9__;D_10__;D_11__;D_12__;D_13__;D_14__	0	5	0	0	0	0
ASV_661	TCAGGACGAACGCTGGCGGCGCGCTTAACACATGCAAGTCGAGCGAGAACCAGGGCTTCGGCCCTGGGGACAGCGGCGAACGGGTGAGTAACACGTGGATAACCTGCCCTCGGCACCGGGATAGCCCGGGGAAACCCGGATTAATACCGGATGGCCCGTCCGACTCTGGAGTCGGTCGGAAAAGGTAGCTTCGGCCTCCGGCCGAGGATGGGTCCGCGGCGGATTAGCTTGTTGGCGGGGTAACGGCCCACCAAGGCGACGATCCGTAGCTGGTCTGAGAGGACGATCAGCCACACTGGGACTGAGACACGGCCCAGACTCCTACGGGAGGCAGCAGTGGGGAATCTTGCGCAATGGGCGAAAGCCTGACGCAGCGACGCCGCGTGAGGGACGAAGGCC…	D_0__Bacteria;D_1__Actinobacteria;D_2__Thermoleophilia;D_3__Gaiellales;D_4__Gaiellaceae;D_5__Gaiella	0	5	0	0	0	0
ASV_662	TCAGAACGAACGTTAGCGGCGCGCTTAACACATGCAAGTCGTGCGAGAAAGGGAGCAATCCCCGGTAAAGCGGCGCACGGGTGAGTAACACGTAGGTAACGTGCCCCCAGGTGGTGGATAACCTTCCGAAAGGAGGGCTAATACAGCATGAGACCACGGCCCCGAAAGGGGCTGAGGTCAAAGTCGGCCTCTCTACAGAAGCTGGCGCCAGGGGATCGGCCTGCGGCCCATCAGGTAGTTGGTAGGGTAACGGCCTACCAAGCCGAAGACGGGTAGCTGGTCTGAGAGGATGATCAGCCACACTGGAACTGAGACACGGTCCAGACTCCTACGGGAGGCAGCAGTGGGGAATCTTGCGCAATGGGCGAAAGCCTGACGCAGCGACGCCGCGTGGGTGAT…	D_0__Bacteria;D_1__Proteobacteria;D_2__Deltaproteobacteria;D_3__Myxococcales;D_4__Phaselicystidaceae;D_5__Phaselicystis;D_6__metagenome;D_7__;D_8__;D_9__;D_10__;D_11__;D_12__;D_13__;D_14__	0	5	0	0	0	0
ASV_663	TCAGATTGAACGCTGGCGGCGTGCCTAACACATGCAAGTCGAGCGGCAGCGCGGGAGCAATCCTGGCGGCGAGCGGCGAACGGGTGAGTAATGCTTCGGAATCTGCCCAGTAGTGGGGAATAACCAGTCGAAAGATTGGCTAATACCGCATACGACCTACGGGTGAAAGCGGGGGATCGCAAGACCTCGCGCTATTGGATGAGCCGAAGTCGGATTAGCTAGTTGGTGAGGTAACGGCTCACCAAGGCGACGATCCGTAGCTGGTCTGAGAGGACGACCAGCCACACTGGGACTGAGACACGGCCCAGACTCCTACGGGAGGCAGCAGTGGGGAATATTGGACAATGGGGGCAACCCTGATCCAGCGACGCCGCGTGTGTGAAGAAGGCCTGCGGGTTG…	D_0__Bacteria;D_1__Proteobacteria;D_2__Gammaproteobacteria;D_3__Gammaproteobacteria Incertae Sedis;D_4__Unknown Family;D_5__Acidibacter;D_6__uncultured bacterium;D_7__;D_8__;D_9__;D_10__;D_11__;D_12__;D_13__;D_14__	0	5	0	0	0	0
ASV_664	TCAGAGCGAACGTTAGCGGCGGGCCTAACACATGCAAGTCGAGCGAGAAAGCGGTCTTCGGATCGTGAGTAAAGCGGCGCACGGGTGAGTAACACGTGGGTAACCTGCCCTCCGGTGGGGGATAACAGCTCGAAAGGGCTGCTAATACCGCATTCGCTCGAGAGCTCTTCGGGGCTCTCGGGGAAAGCTGGCCTCTGCATGCAAGCTGGCGCCGGAGGAGGGGCCCGCGGCCCATCAGCTAGTTGGTAGGGTAACGGCCTACCAAGGCGAAGACGGGTAGCTGGTCTGAGAGGATGATCAGCCACACTGGGACTGAGACACGGCCCAGACTCCTACGGGAGGCAGCAGTGGGGAATATTGGGCAATGGGCGAAAGCCTGACCCAGCCACGCCGCGTGAG…	D_0__Bacteria;D_1__Proteobacteria;D_2__Deltaproteobacteria;D_3__Myxococcales;D_4__Haliangiaceae;D_5__Haliangium;D_6__uncultured bacterium;D_7__;D_8__;D_9__;D_10__;D_11__;D_12__;D_13__;D_14__	0	0	4	1	0	0
ASV_665	TCAGGATAAACGCTGGCGGCGTGCATGAGACATGCAAGTCGTACGGACGGTCGGGGCTTGCTCCGGCCGTCAGTGGCGAACGGCTGAGTAACGCGTAGGTGACCTGCCCCGAAGTGGGGGATAACTGCCCGAAAGGGTGGCTAATACCGCATGTGGTGGCACGTTCGCTCGTGCCATCAAAGCCGCGAGGCGCTTCGGGAGGGGCCTGCGTCCGATTAGCTCGTTGGTGGGGTAACGGCTCACCAAGGCGATGATCGGTAGGTGGTCTGAGAGGACGATCACCCAGACTGGGACTGAGACACGGCCCAGACTCCTACGGGAGGCAGCAGTCGGGAATTTTGCGCAATGGGCGAAAGCCTGACGCAGCAACGCCGCGTGAGGGATGAAGGCCTTCGGGTC…	D_0__Bacteria;D_1__Chloroflexi;D_2__KD4-96;D_3__uncultured bacterium;D_4__;D_5__;D_6__;D_7__;D_8__;D_9__;D_10__;D_11__;D_12__;D_13__;D_14__	0	0	3	2	0	0
ASV_666	TCAGAACGAACGCTGGCGGCGCGCTTAACACATGCAAGTCGAGCGGTCGGGGGTTCGCCCTCGGCAGCGGCGGACGGGTGCGTAACGCGTGGGAACCTGCCCTCGGGTTCGGGACAACCGTGGGAAACTGCGGCTGATACCGGATGATCCCCGTGGGGGAAAGGCCTTCGGGTCGCCCGGGGATGGGCCCGCGTCCGATTAGGTAGTTGGTGGGGTAACGGCCTACCAAGCCCGTGATCGGTAGCCGGTCTGAGAGGACGATCGGCCACACTGGGACTGAGACACGGCCCAGACTCCTACGGGAGGCAGCAGTGGGGAATCTTGGACAATGGGCGCAAGCCTGATCCAGCGACGCCGCGTGGGTGACGAAGGCCTTCGGGTTGTAAAGCCCTTTTCCCG…	D_0__Bacteria;D_1__Proteobacteria;D_2__Alphaproteobacteria;D_3__Tistrellales;D_4__Geminicoccaceae;D_5__Candidatus Alysiosphaera	0	0	2	3	0	0
ASV_667	TCAGGACGAACGCTGGCGGCGTGCCTAATGCATGCAAGTCGTGCGGGCACCCCTTCGCGGGTGCCAGCGGCGGACGGCTGAGTAGCGCGTGGGTCACCTGCCCCGGAGTGGGGGATAACCCGCCGAAAGGCGTGCTAATCCCGCATATCCCCGCATCCGCGGGGAAAGCCTACCGGCGCTCCGGGTGGGGCCCGCGTCCCATTACGCTCGTTGGTGGGGTAATGGCCCACCAAGGCTCTGATGGGTCGCTGGTCTGAGAGGACGATCAGCCAGACTGGGACTGAGACACGGCCCAGACTCCTACGGGAGGCAGCAGCAAGGAATTTTCCGCAATGGGCGCAAGCCTGACGGAGCAACGCCGCGTGGAGGACGACGGCCTTCGGGTTGTAAACTCCTTTT…	D_0__Bacteria;D_1__Chloroflexi;D_2__Chloroflexia;D_3__Chloroflexales;D_4__Herpetosiphonaceae;D_5__Herpetosiphon;D_6__uncultured Chloroflexi bacterium;D_7__;D_8__;D_9__;D_10__;D_11__;D_12__;D_13__;D_14__	0	0	5	0	0	0
ASV_668	TCAGGATGAACGCTAGCGGCAGGCCTAATACATGCAAGTCGAGGGGTAACGCGTGTAGCAATACATGGCGACGACCGGCGAACGGGTGCGTAACACGTATGGAACCTGCCCTTTACACGGGGATAGCCCTCGGAAACGAGGATTAATACCCGATAGGTTATGCTAAGGCATCTTGGCATAATGAAAGCTGAGGCGGTAAAGGATGGCCATGCGTCCGATTAGTTAGTTGGTGAGGTAACGGCTCACCAAGACGATGATCGGTAGGGGATGTGAGAGCATGATCCCCCACACGGGTACTGAGACACGGACCCGACTCCTACGGGAGGCAGCAGTAAGGAATATTGGACAATGCCCGGAAGGGTGATCCAGCCATGCCGCGTGCAGGAAGAAGGCCCTATG…	D_0__Bacteria;D_1__Bacteroidetes;D_2__Bacteroidia;D_3__Sphingobacteriales;D_4__env.OPS 17;D_5__uncultured bacterium;D_6__;D_7__;D_8__;D_9__;D_10__;D_11__;D_12__;D_13__;D_14__	0	0	5	0	0	0
ASV_669	TCAGGATGAACGCTAGCGGCAGGCCTAATACATGCAAGTCGAGGGGTAACGGGTGTAGCAATACATGCCGACGACCGGCGAACGGGTGCGTAACACGTATGGAATCTGCCCCTGACACGGGGATAGCCCCCGGAAACGGGGATTAATACCCGATAGGATATCAAGAGGCATCTATTGATATTGAAAGCTGAGGCGGTCAGGGATGACCATGCGTCCGATTAGCTGGTTGGTGAGGTAACGGCTCACCAAGGCGACGATCGGTAGGGGTTCTGAGAGGAAGATCCCCCACACGGATACTGAGACACGGATCCGACTCCTACGGGAGGCAGCAGTAAGGAATATTGGACAATGCCCGGAAGGGTGATCCAGCCATGCCGCGTGCAGGAAGAAGGCCCTATG…	D_0__Bacteria;D_1__Bacteroidetes;D_2__Bacteroidia;D_3__Sphingobacteriales;D_4__env.OPS 17;D_5__uncultured bacterium;D_6__;D_7__;D_8__;D_9__;D_10__;D_11__;D_12__;D_13__;D_14__	0	0	0	5	0	0
ASV_670	TCAGAATCAACGCTGGCGGCGCGCCTAACACATGCAAGTCGAACGAGAAAGGCGGGGCAACCCGCTGAGTAAAGTGGCGTACGGGTGAGTAACACGTGGGTAACCTGCCCTCCGGTGGGGGATAACCCTGGGAAACCGGGGCTAATACCGCATATGCCCGAGAGGGGAAAGCCGCAAGGCGCCGGAGGAGGGGCCCGCGGCCGATCAGCTCGTTGGTAGGGTAACGGCCTACCAAGGCGATGACCGGTAGCCGGCCTGAGAGGGCACACGGCCACACTGGCACTGAAACACGGGCCAGACTCCTACGGGAGGCAGCAGTGGGGAATCTTGGACAATGGGGGAAACCCTGATCCAGCGACGCCGCGTGAGCGATGAAGCCCTTCGGGGTGTAAAGCTCTT…	D_0__Bacteria;D_1__Acidobacteria;D_2__Acidobacteriia;D_3__Solibacterales;D_4__Solibacteraceae (Subgroup 3);D_5__PAUC26f;D_6__uncultured bacterium;D_7__;D_8__;D_9__;D_10__;D_11__;D_12__;D_13__;D_14__	0	0	0	5	0	0
ASV_671	TCAGATTGAACGCTGGCGGCATGCCTTACACATGCAAGTCGAACGCGAAAGCGGGGCAACCCGCGAGTAGAGTGGCGAACGGGTGAGTACAACATCGGAACGTACCCAGTAGTGGGGGACAACCTCGAGAAATCGAGGCTAATACCGCATACGACCTACGGGTGAAAGCGGGGGACCCAAAGGAAACTGAGGGCCTCGCGCTATTGGAGCGGCCGATGTCCGATTAGCTAGTTGGTGGGGTAAAGGCCCACCAAGGCGACGATCGGTAGCTGGTCTGAGAGGACGACCAGCCACACTGGGACTGAGACACGGCCCAGACTCCTACGGGAGGCAGCAGTGGGGAATTTTGGACAATGGGCGCAAGCCTGATCCAGCCATGCCGCGTGCGGGAAGAAGGCC…	D_0__Bacteria;D_1__Proteobacteria;D_2__Gammaproteobacteria;D_3__Betaproteobacteriales;D_4__B1-7BS;D_5__uncultured bacterium;D_6__;D_7__;D_8__;D_9__;D_10__;D_11__;D_12__;D_13__;D_14__	0	0	0	2	0	3
ASV_672	TCAGGATGAACGCTGGCGGCGTGCCTAATACATGCAAGTCGAACGAGGCGCTTTTTGTAGCAATACGAGAAGTGTCCTAGTGGCGAACGGGACACTCACACTAATACTCGAGAGTTTGATCCTGGCTCAGGATGAACGCTAGCGGCAGGCCTAATACATGCAAGTCGAGGGGTAACGCGTGTAGCAATACATGGCGACGACCGGCGAACGGGTGCGTAACACGTATGGAACCTGCCCTTTACACGGGGATAGCCCTCGGAAACGAGGATTAATACCCGATAGGTTATGCTAAGGCATCTTGGCATAATGAAAGCTGAGGCGGTAAAGGATGGCCATGCGTCCGATTAGTTAGTTGGTGAGGTAACGGCTTACCAAGACGATGATCGGTAGGGGATGTGA…	D_0__Bacteria;D_1__Bacteroidetes;D_2__Bacteroidia;D_3__Sphingobacteriales;D_4__env.OPS 17;D_5__uncultured bacterium;D_6__;D_7__;D_8__;D_9__;D_10__;D_11__;D_12__;D_13__;D_14__	0	0	0	5	0	0
ASV_673	TCAGGACGAACGCTGGCGGCGGGCCTAACACATGCAAGTCGAACGTGAAGCCGCCCTTTGGGGCGGTGGAAAGTGGCGCACGGGTGCGTAACGCGTAGGCAACCTGCCCCCGAGTGGGGAATAACCATCGGAAACGATGGCTAATACCGCATGAAGTCCCGATGGGGCATCCTGTCGGGATGAAAGCTCAGGCGCTCGGGGATGGGCCTGCGTCGGATTAGCTAGTTGGTAGGGTAACGGCCTACCAAGGCGACGATCCGTAGCTGGTCTGAGAGGATGATCAGCCACACTGGCACTGAGACACGGGCCAGACTCCTACGGGAGGCAGCAGTGAGGAATATTGGGCAATGGGCGCAAGCCTGACCCAGCCACGCCGCGTGGAGGAAGACACCCCTATGG…	D_0__Bacteria;D_1__Bacteroidetes;D_2__Rhodothermia;D_3__Rhodothermales;D_4__Rhodothermaceae;D_5__uncultured;D_6__uncultured bacterium;D_7__;D_8__;D_9__;D_10__;D_11__;D_12__;D_13__;D_14__	0	0	0	5	0	0
ASV_674	TCAGAACGAACGCTGGCGGCGCGTTTTAAGCATGCAAGTTTAAGGGGTTGTTCCTTCACGGGAACAGCAACTGGCGCACGGGTGAGTAACACGTGAGAATCTACCCTAAAGTGGGGGATAGCCTATGGAAACATAGGGTAATACCGCATATGCCGAGAGGTGAAAGAGGCAATTGTCTCGCTTTAGGATGAGCTTGCGGTCCATTAGCTAGTTGGTAGGGTAATGGCCTACCAAGGCTACGATGGATAGCCGGCCTGAGAGGGTGTACGGCCACATTGGGACTGAGACACGGCCCAGACTCCTACGGGAGGCAGCAGCTAAGAATATTCCGCAATGGGAGAAATCCTGACGGAGCGACGCCGCGTGGATGATGAAGGCCGAAAGGTTGTAAAATCCTTT…	D_0__Bacteria;D_1__Spirochaetes;D_2__Spirochaetia;D_3__Spirochaetales;D_4__Spirochaetaceae;D_5__GWE2-31-10;D_6__uncultured bacterium;D_7__;D_8__;D_9__;D_10__;D_11__;D_12__;D_13__;D_14__	0	0	0	0	5	0
ASV_675	TCAGAATCAACGCTGGCGGCGTGCCTAACACATGCAAGTCGGACGCGAAAGGCCCCTTCGGGGGCCGAGTAGCGTGGCGCACGGGTGAGTAACACGTGGGTAATCTGCCTCCGGGTGGGGAATAACGGCCCGAAAGGGTCGCTAATACCGCATAACGCAGCGGCACCGCATGGTGACAGTTGTTAAAGCGGGGGAGCCGCAAGGCCCTCGCGCCTGGAGAGGAGCCCGCGCCCGATTAGCTCGTTGGCGGGGTAACGGCCCACCAAGGCTCCGATCGGTAGCCGGCCTGAGAGGGCGGCCGGCCACACTGGCACTGAGACACGGGCCAGACTCCTACGGGAGGCAGCAGTGGGGAATTTTGGGCAATGGGCGAAAGCCTGACCCAGCAACGCCGCGTGG…	D_0__Bacteria;D_1__Acidobacteria;D_2__Blastocatellia (Subgroup 4);D_3__DS-100;D_4__uncultured bacterium;D_5__;D_6__;D_7__;D_8__;D_9__;D_10__;D_11__;D_12__;D_13__;D_14__	0	0	0	0	5	0
ASV_676	TCAGAGCGAACGCTGGCGGCGCGCCTAACACATGCAAGTCGAACGTGAAAGGGCTTCGGCCTGAGTAAAGTGGCGTACGGGTGAGTAACGCGTGAGTAATCTACCTTAGAGTCTGGAATAACCTGCCGAAAGGCGGGCTAATACCGGATAGAGCGACGGAAGTCATAATGGCTTTTTCGGGAAAGGGAGCCTGCAAGGGCCCTCGCTTTAAGATGAGCTCGCGTCCCATTAGCTAGTTGGTGAGGTAAAAGCTTACCAAGGCGACGATGGGTAGCTGGTCTGAGAGGATGATCAGCCACACTGGGACTGAAACACGGCCCAGACTCCTACGGGAGGCAGCAGTGGGGAATCTTGCGCAATGGACGAAAGTCTGACGCAGCGACGCCGTGTGAGTGAAGA…	D_0__Bacteria;D_1__Proteobacteria;D_2__Deltaproteobacteria;D_3__Oligoflexales;D_4__0319-6G20;D_5__uncultured bacterium;D_6__;D_7__;D_8__;D_9__;D_10__;D_11__;D_12__;D_13__;D_14__	0	0	0	0	5	0
ASV_677	TCAGAGCGAACGCTGGCGGCGTACTTAACACATGCAAGTCGAACGGGGATCGTCCGGGTAGCGATACCTGGGCGGTTCCAGTGGCGAACGGGTGAGTAACACGTGGGTAACCTGCCCCGGAGACCGGGATACCCTCTCGAAAGGGAGGCTAATACCGGGTACGTTCCCCTGGCCGCGAGGTCGGGGGAGGAGAGGTGGCGCAAGCGACCGCTCCGGGAGGGGCTCGCGGCCTATCAGCTGGTTGGTGGGGTAACGGCCCACCAAGGCGATGACGGGTAGCTGGTCTGAGAGGACGACCAGCCACACGGGAACTGAGACACGGTCCCGACTCCTACGGGAGGCAGCAGTGGGGAATCTTCCGCAATGGGCGCAAGCCTGACGGAGTGACGCCGCGTGGGG…	D_0__Bacteria;D_1__Rokubacteria;D_2__NC10;D_3__Rokubacteriales;D_4__uncultured bacterium;D_5__;D_6__;D_7__;D_8__;D_9__;D_10__;D_11__;D_12__;D_13__;D_14__	0	0	0	0	5	0
ASV_678	TCAGATTGAACGCTGGCGGCAGGCCTAACACATGCAAGTCGAGCGGCAGCGGGTCCTTCGGGATGCCGGCGAGCGGCGGACGGGTGAGTAATGCCTAGGAATCTGCCTGGTAGTGGGGGATAACTCGGGGAAACTCGAGCTAATACCGCATACGTCCTACGGGAGAAAGTGGGGGATCTTCGGACCTCACGCTATCAGATGAGCCTAGGTCGGATTAGCTAGTAGGTGAGGTAAAGGCTCACCTAGGCGACGATCCGTAACTGGTCTGAGAGGATGATCAGTCACACTGGAACTGAGACACGGTCCAGACTCCTACGGGAGGCAGCAGTGGGGAATATTGGACAATGGGCGAAAGCCTGATCCAGCCATGCCGCGTGTGTGAAGAAGGTCTTCGGATTG…	D_0__Bacteria;D_1__Proteobacteria;D_2__Gammaproteobacteria;D_3__Pseudomonadales;D_4__Pseudomonadaceae;D_5__Pseudomonas;D_6__Pseudomonas resinovorans;D_7__;D_8__;D_9__;D_10__;D_11__;D_12__;D_13__;D_14__	0	0	0	0	5	0
ASV_679	TCAGGATGAACGCTGGCGGTATGCTTAACACATGCAAGTCGAACGGTCACTTCGGTGATAGTGGCGGACGGGTGAGTAACGCGTGAGAATCTGCCAATTGGTTCGGGACAACAGTTGGAAACGACTGCTAATACCGGATGTGCCTGAGGGTAAAAGATTAATTGCCAATTGATGAGCTCGCGTCTGATTAGCTAGTTGGTGGGGTAAGAGCCTACCAAGGCGACGATCAGTAGCTGGTCTGAGAGGATGATCAGCCACACTGGAACTGAGACACGGTCCAGACTCCTACGGGAGGCAGCAGTGGGGAATTTTCCGCAATGGGCGCAAGCCTGACGGAGCAATACCGCGTGAGGGAAGAAGGCTCTTGGGTTGTAAACCTCTTTTCTCAAGGAAGAAAAT…	D_0__Bacteria;D_1__Cyanobacteria;D_2__Oxyphotobacteria;D_3__Nostocales	0	0	0	0	5	0
ASV_680	TCAGGATGAACGCTGGCGGTCTGCTTAACACATGCAAGTCGAACGGGAGGAGAAATCCTCTAGTGGCGGACGGGTGAGTAACGCGTGAGAATCTGCCTTCAGGTCGGGGACAACAGCTGGAAACGGCTGCTAAGACCCGATGTGCCTTACGGTGAAAGATTTATCGCCTGAAGATGAGCTCGCGTCCGATTAGCTAGTTGGTGGGGTAAAAGCCTACCAAGGCGTCGATCGGTAACTGGTCTGAGAGGACGACCAGTCACACTGGGACTGAGACACGGCCCAGACTCCTACGGGAGGCAGCAGTGGGGAATTTTCCGCAATGGGCGAAAGCCTGACGGAGCAAGACCGCGTGAGGGACGAAGGCTCTTGGGTTGTAAACCTCTTTTCTCAGGGAAGAAC…	D_0__Bacteria;D_1__Cyanobacteria;D_2__Oxyphotobacteria;D_3__Nostocales;D_4__Oscillatoriaceae;D_5__Oscillatoria PCC-10802;D_6__Oscillatoria sp. PCC 10802;D_7__;D_8__;D_9__;D_10__;D_11__;D_12__;D_13__;D_14__	0	0	0	0	5	0
ASV_681	TCAGAGTGAACGCTGGCGGCAGGCCTAACACATGCAAGTCGAGCGGCAGCACAGCAGTAGCAATACTGTGGGTGGCGAGCGGCGGACGGGTGAGGAATGCATCGGAATCTGCCCTGTCGTGGGGGATAACGTAGGGAAACTTACGCTAATACCGCATGATCTGGAGACAGCAAAGCGGGGGATCGCAAGACCTCGCGCGATGGGATGAGCCGATGCCCGATTAGCTAGTTGGCGGGGTAAGAGCCCACCAAGGCGACGATCGGTAGCTGGTCTGAGAGGATGATCAGCCACACTGGAACTGAGACACGGTCCAGACTCCTACGGGAGGCAGCAGTGGGGAATATTGGACAATGGGGGCAACCCTGATCCAGCCATGCCGCGTGTGTGAAGAAGGCCTTC…	D_0__Bacteria;D_1__Proteobacteria;D_2__Gammaproteobacteria;D_3__Xanthomonadales;D_4__Xanthomonadaceae;D_5__Arenimonas;D_6__uncultured bacterium;D_7__;D_8__;D_9__;D_10__;D_11__;D_12__;D_13__;D_14__	0	0	0	0	5	0
ASV_682	TCAGGATGAACGCTAGCGGCAGGCCTAATACATGCAAGACGAACGGTAAGAAGAGTAGCAATACTTTTCCTAGAGTGTCGTACGGGTGCGTAACACGTATGCAACCTACCCATAACAGGAGTATAGCTCCCCGAAAGGGGAATTAACCCTCCATAGTATAGTTGGATGGCATCATTTGACTATTAAAACTGCGGTGGTTATGGATGGGCATGCGTCTGATTAGCTAGTTGGCGGGGTAACGGCCCACCAAGGCGATGATCAGTAGGGGAACTGAGAGGTTGATCCCCCACACTGGCACTGAGATACGGGCCAGACTCCTACGGGAGGCAGCAGTAGGGAATATTGGTCAATGGGTGAGAGCCTGAACCAGCCATGCCGCGTGCAGGAAGAAGGCCCTAT…	D_0__Bacteria;D_1__Bacteroidetes;D_2__Bacteroidia;D_3__Cytophagales;D_4__Microscillaceae	0	0	0	0	5	0
[truncated: 1,974 more rows]
