# Supplementary material for: Diverse Microbial Hot Spring Mat Communities at Black Canyon of the Colorado River
Source: Microb Ecol. 2023 Feb 9;86(3):1534–51. doi: 10.1007/s00248-023-02186-x (PMC10497668; doi:10.1007/s00248-023-02186-x)
Supplement: Supplementary file 5 — Supplementary Table 3 (TXT 81 kb) [file 248_2023_2186_MOESM5_ESM.txt]

# Constructed from biom file
#OTU ID	Sequence	Taxon	3A	9A	9B	9C	13E	13D	13C	6A	8A	10A
2226283a35692a2bec5bf7818374c692	GCTCCTACCGAGTGAATGGTCCGGTAAGAACTCCTGATGGTTGCGGTAATATGATTACTCTTGACACATCATTCTTTCTCTGTTGTATGTTATTGGTTGAGGAGAAGGGGAGGGTTCTCTCTCTCCTTCTCTTTAGCTGGTAGTATACAGCAGAGAGAGAGGGTGTGGGAGGGGTAGTCATATCCGTACCAGAAGTTGTTCAAACCTTACCATTTCGAGGAAGGAGAAGTCGTAACAAGGTTTCC	Eukaryota	0	35248	21917	0	0	0	0	23687	0	0
8cd4428fbded65cd2be2d28867464c92	GCTACTACCGATTGAATGGTTTAGCGAGATTCTCGGATCGGGCTTCGTCCGTGCGCAAGTATGGTCGAGGTCTGAGAAGAAACTCAAGCTTGATCATTTAGAGGAAGTAAAAGTCGTAACAAGGTTTTCGTAGG	Eukaryota;Opisthokonta;Metazoa;Gastrotricha;Gastrotricha_X;Gastrotricha_XX	14959	0	0	13930	0	0	0	0	0	0
0061257cad4e1b220e74c0e621218308	GCTACTACCGATTGAATGGTTTAGCGAGATTCTCGGAGTGGGCGTTGTTCGGCCGCAAGGTTGGACGACGTCTGCGAAGAAACTCAAGCTTGATCATTTAGAGGAAGTAAAAGTCGTAACAAGGTTTTCGTAGG	Eukaryota;Opisthokonta;Metazoa;Gastrotricha;Gastrotricha_X;Gastrotricha_XX;Gastrotricha_XXX;Gastrotricha_XXX_sp.;	0	0	0	15197	0	12037	437	0	13	0
4146186340863deb31235739a53e61d3	GCTATTACCGACGAATTATTTAGTGAGATCTCTGGAGGTGAACGTTGTGGTGCTTCGGCACTGCGATTGCTTTTGCCAAAGTTGATCAAACTTGATGATTTGGAGGAAATAAAAGTCGTAACAAGGTTTCCGTA	Eukaryota;Opisthokonta;Metazoa;Arthropoda;Hexapoda;Insecta;Simulium	0	0	0	0	0	0	0	0	0	12758
c40613357c00984761473fe05ffe1c83	GCACCTACCGATTGAATGATTCGGTGAAGATTCCGGACTTCTGGCGAGCGCTTTCGGGCGCACGCTTGGGGGGAAGCTATCTAAACCTCATCATTTAGAGGAAGGTGAAGTCGTAACAAGGTTTCCGTAGGTGA	Eukaryota;Stramenopiles;Ochrophyta	0	0	6983	5	2500	331	1701	0	411	0
72aca86984bd387b91be1b829ceb67b4	GCTCCTACCGATTGAATGGTCCGGTGAAGTGTTCGGATCGCGGCGACGTGGGCGGTTCGCCGCTGGCGACGTCGCGAGAAGTCCACTGAACCTTATCATTTAGAGGAAGGAGAAGTCGTAACAAGGTTTCCGTA	Eukaryota;Archaeplastida;Streptophyta;Embryophyceae;Embryophyceae_X;Embryophyceae_XX	0	0	0	0	0	0	0	0	0	9679
4c2a28f9eacc5cecb4aa8408248a39a6	GCTACTACCGATTGAATGTTTTAGTGAGATCTTCGGCTTGGTTTTCCGAGCGGCTCTCGGGTCGTTCGGTATATATCGAAAAGATGCTCAAACTGGATCATTTAGAGGAAGTAAAAGTCGTAACAAGGTATTCG	Eukaryota;Opisthokonta;Metazoa;Rotifera;Rotifera_X;Rotifera_XX;Adineta;Adineta_vaga;	0	0	0	81	0	0	0	8806	330	0
0891edc84ffd376450a4c5cd767cb68d	GCTCCTACCGATTGAATGGTCCGGTGAGATCTTTGGATGATGAGGATGTTAAAGTTGCCGAAAGGTGATTTTATGCTTTGTCAGAAATTGATCAAACCTTACCATTTAGAGGAAGGAGAAGTCGTAACAAGGTATCC	Eukaryota	0	3528	2779	0	3	0	0	2052	31	0
5118830b1f159637b8b07061440aad81	GCTTCTACCGATTGAATGATCCGGTGAATTGTTGGGAGTGTGGTCGACGCTAACGTGTGGGGAGAGAAAGAGAGATGGGGGGGGTAACCTCCTTTCTTTCTTTCTCTCTCATCGTCAGCAAGGCCATGCAAACTTCAATAAACCTTATCATTTAGAGGAAGAAGAAGTCGTAACAAGGTATCC	Eukaryota	0	2761	2008	0	0	0	0	799	0	0
4a589d9c271643e64fb58fb70a3e80c1	GCTCCTACCGATTGAATGATCCGGTGAATTGTTGGGAGTATGGCCGATGCTGTTGGGGCGACTCAACAGTAAGGTTGTGCAAACTTCAATAAACCTTATCATTTAGAGGAAGGAGAAGTCGTAACAAGGTTTCC	Eukaryota	0	0	33	0	3082	140	27	0	1499	0
e685fcae181627fdf93cd8db2b0657e7	GCTACTATCGAGTGATGAGTTATCCAGATTCTCGGACTGGCTCCTTGGCGGCTTCACGGCTGCCATCGTGGCTTGGAAAGAGATTCTAGATCACTTATCGCAAGAAAGTAAAAGTCGTAACAAGGTATCGGTAG	Eukaryota;Opisthokonta;Metazoa;Nematoda;Enoplea;Enoplea_X;Enoplea_XX;Enoplea_XX_sp.;	0	0	0	0	487	0	3633	0	59	0
f0bbd0fc109404bea5faf560a2f88992	GCTACTACCGATTGAATGGTTTAGTGAGATCTTCGGATTGGTCCGGAGGTGATCGCAAGGTTGCCTCTAGGTTCCGAGAAGATGATCAAACTTGATCATTTAGAGGAAGTAAAAGTCGTAACAAGGTTTCCGTA	Eukaryota;Opisthokonta;Metazoa;Rotifera;Rotifera_X;Rotifera_XX;Rotifera_XXX;Rotifera_XXX_sp.;	0	0	0	3868	0	0	0	0	0	0
0704964218833cefd731d7a339a32e7c	TCGCTCTTACCGATGGACTATTCTGTGAGTATACAGGAAAGGGTTCCCATTACTTGTAATGGTAATCTATGTGAATGTACGCGAACAGACTGGTCTAAAGGAAAGAGAAGTCGTAACAAGGCATCAGTAGGTGAAC	Eukaryota;Rhizaria;Foraminifera;Monothalamids;Monothalamids_Clade-I;Monothalamids_Clade-I_X;Allogromia;Allogromia_laticollaris;	0	0	0	0	0	0	3812	0	0	0
aeccea8fb09a2f02e83d41e161bc6c0e	GCTTCTACCGATTGAATGATCCGGTGAATTGTTGGGAGTGTGGTCGACGCTAACGTGTGGGGAAGAGATAGAGAGAGGGGGGGTAACCTCTTTCTTTCTTTCTCTCTCTCATCGTCAGCAAGGCCATGCAAACTTCAATAAACCTTATCATTTAGAGGAAGAAGAAGTCGTAACAAGGTATCC	Eukaryota	0	108	2862	0	25	0	0	620	0	0
8feaa38953c48d077d2ae3846c10fbb4	GCATCAATCGATTGGATGATTCGGTGAATTGCAAGGATTGACCTATTAGCTTTGCAAAAAGTTATTTCGTCGAGAATTGTTGTAAACCCAATCATCTAGAGAATGGTCAAGTCGTAACACGGTATCTGTAGGTG	Eukaryota;Alveolata;Apicomplexa;Apicomplexa_X;Gregarines;Gregarines_X;Syncystis;Syncystis_mirabilis;	0	0	0	3610	0	0	0	0	0	0
acef162e5512560571b9e7f28726ba74	GCTTCTACCGATCGAATCGCTCGATGAGAATTCGGGACGAGGGGGTCCCCCCGGCCCCCGGGCCGGGGCTCCCCTTCGGAACCTATTCGAATCTCGTAATTTAGAGGAAGAAGAAGTCGTAACAAGGTATCTGT	Eukaryota;Amoebozoa;Lobosa;Tubulinea	0	0	0	0	93	8	2797	0	0	0
272d7a25d08364f5b3d156b41b429a24	GTACACACCGCCCGTCGCTCCTACCGATTGAGGACTTGGTAAGGTGGACAGACCTTGTCGGTAACGATAGGGGAAGTTATCCGAACCGAGTACTTAGTAGGAAGGAGAAGTCGTAACAAGGTCTTCGTAGGTGAACCTGCAGAAGGATCA	Eukaryota	0	0	0	0	900	1267	75	0	0	0
2032da380a46fe1f2c5c1867c588036f	GCTCCTACCGATTGAATGATCCGGTGAAATCTTGGGATCGAGAGGCATACTTGAGGGGAAACTCTCAAGCAACCTTTTGAGAACTTGCTTGAACCTTATCATTTAGAGGAAGGAGAAGTCGTAACAAGGTTTCC	Eukaryota	0	0	8	71	1889	61	26	0	0	0
710a0ccc4646b12e45651189d149a8ab	GCTACTACCGATTGAATGTTTTAGTGAGATCTTCGGCTTGGTTTTCCGAGTGGCTTTCGGGTCGTTCGGTTAATATCGAAAAGATGCTCAAACTGGATCATTTAGAGGAAGTAAAAGTCGTAACAAGGTATTCG	Eukaryota;Opisthokonta;Metazoa;Rotifera;Rotifera_X;Rotifera_XX;Adineta;Adineta_vaga;	2030	0	0	0	0	0	0	0	0	0
ded83132108ef1f46d6cb5f320ff7b70	GCTCCTACCGAGTGAATGGTCCGGTAAGAACTCCTGATGGTTGCGGTAATATGATTACTCTTGACACATCATTCTTTCTCTGTTGTATGTTATTGGTTGAGGAGAAGGGGAGGGTTCTCTCTCTCCTTCTCTTTAGCTGGTAGTATACAGCAGAGAGAGAGGGTGTGGGAGGGGTAGTCATATCCGTACCAGAAGTTGTTCAAACCTTACCATTTCGAGGAAGGAGAAGTCGTAACAAGGTTTCT	Eukaryota	0	408	399	0	0	0	0	873	0	0
edb0fb88ede8c8a11aca7d771607ffa7	GCTCCTACCGATTGAATGATCCGGTGATATCTTGGGAGGATGGGGACCAGGTTACGGGGCAACTCGTAACCTACCTCGACCGAACTTGAGTAAACCTTATCATTTAGAGGAAGGAGAAGTCGTAACAAGGTTTCC	Eukaryota	0	0	1538	0	0	0	0	0	19	0
12211e8b0e67619effcd6a6cc68960b7	CACCGCCCGTCGCTCCTACCGATTGGATGGTCCGGTGAGATCTTTGGATCCCATGGGGCTTGCTCCAAGGGAGAAGTTGATCAAACCTTACTATCTAGAGGAAGGAGAAGTCGTAACAAGGTTTCCGTAGGTGAACCTGCAGAAG	Eukaryota;Archaeplastida	0	0	632	0	77	78	0	679	51	0
6fb7f8f538b3dccc1e209a99b8e5ff46	GCTACTACCGATTGGAAGATTTAGTGAATTCTTCGGACTGAGATTGAGGGCATGTAAAAGTGCTTTCGATTTCGGAAAGATGAATAAACTGATTCTTCTAGAGGAAGTAAAAGTCGTAACAAGGTTTCCGTAGG	Eukaryota;Opisthokonta;Metazoa;Nematoda;Enoplea;Enoplea_X;Anatonchus;Anatonchus_tridentatus;	1417	0	0	0	0	0	0	0	0	0
b02a9b3239fa3f5651c924d2c78fd6ba	GCTACTACCGATTGGATGGTTTAGTGAGGCCTCCGGACTGTTGCATTTGGAAGGTTCGCTTTCCTTTTGCTATTGGAAGGAGAACAAACTTGATCATCTAGAGGAAGTAAAAGTCGTAACAAGGTTTCCGTAGG	Eukaryota	0	0	0	1102	0	0	0	0	0	0
b57ea2dfca2ac00bbafbc116bcbcdd69	GCTCCTACCGATTGGGTGATCCGGTGAAATCTCTGGATTGTGAAGCAAGTTTATAGGGGTCAAACTCTATAACAGCTTTATGAGAAGTTGATTAAACCTTATCATCTAGAGGAAGGAGAAGTCGTAACAAGGTTTCC	Eukaryota	0	0	0	0	810	22	106	0	97	0
b537d9c7af4c0230ba46c56cc8f9a0a9	GCTCCTACCGATTGAACGGTCCGGTGAAATCTACAGATACTGGGACCTAAGGGGCAACCCTGAGTCCTGGTAGAAGTTGAGTAAACCTTACTGTTTAGAGGAAGGAGAAGTCGTAACAAGGTTTCCGTAGGTGA	Eukaryota;Amoebozoa;Conosa;Variosea;Variosea_X;Filamoebidae;Filamoeba	0	0	1019	0	0	0	0	0	0	0
e7f04b110659be2c912317fe0ae90cb5	GCTACTACCGATTGAATGTTTTAGTGAGGTCTTCAGACTGGCCGGTGCAGCTACTCTCGTAGTGGCAGCGCTGTGTTTGGGAAGATGCCCAAACTTGAACATTTAGAGGAAGTAAAAGTCGTAACAAGGTTTCC	Eukaryota;Opisthokonta;Metazoa;Arthropoda;Chelicerata;Arachnida;Allonothrus;Allonothrus_russeolus;	251	0	0	0	0	0	0	0	0	696
e1141f363f5312ab134ff2e1df3ecdea	GCTACTACCGATTGGATGACTTAGTGAGGTCTTAGGACCGAGGCAAAGGTGCTCGAAAGGGTGCTTTTGCTTTGGAAATTTGATCGAACTAAGTTATCTAGAGGAAGTAAAAGTCGTAACAAGGTTTCCGTAGG	Eukaryota;Opisthokonta;Metazoa;Nematoda;Enoplea;Enoplea_X	924	0	0	0	0	0	0	0	0	0
cc5a7f1cc39b895243afd4f83930c76a	GCTATTACCGACGAATTATTTAGTGAGATCTCTGGAGGTGAACTTTGTGGTGCTTCGGCACTGCGATTGCTTTTGCCAAAGTTGATCAAACTTGATGATTTGGAGGAAATAAAAGTCGTAACAAGGTTTCCGTA	Eukaryota;Opisthokonta;Metazoa;Arthropoda;Hexapoda;Insecta;Simulium	0	0	0	0	0	0	0	0	0	911
b4d277da2cba160cccfeb976a14e205b	GCTGCTACTGATTGGATGATCCGGCCAGTTGTTCGGAGCTAGACCGACGCTTTGGGGGCAACTCTGAAGTAAGGTTTGGCAAAGTCCAACCAGCCTTATTATCTAGAAGAAGCAGAAGTCGTAACAAGGTATCT	Eukaryota	0	0	0	0	193	19	698	0	0	0
5c3fae74d45eba845e578e7d8731b0f7	GCTCCTACCGATTGAATGGTCCGGTGAGATCTTTGGATGATGAGGATGTTAAGACTTTGCCGAAAGGTATGGGTCTTAAGCTTTGTCAGAAATTGATCAAACCTTACCATTTAGAGGAAGGAGAAGTCGTAACAAGGTATCC	Eukaryota	0	315	291	0	0	0	0	231	0	0
817aef6fc1b47b765cbb8f758dcbdebe	GCTCCTACCGATTGAATGATCCGGTGAAGTCTAGGGATGAATGTGGATTAAAAAGATTGAATGGCATTTTTGGGGAAACCTTTTTTTGTCATTTAATTTTTCCACGATCAGAACTTGACTAAACCTTATCATTTAGAGGAAGGAGAAGTCGTAACAAGGTCTCC	Eukaryota;Archaeplastida;Streptophyta	0	0	0	30	185	0	0	0	573	0
6fb079db80e60a4cf2b58eb937464ff6	GCCCGTCGCTCCTACCGATTGAGTGGATTGGTGAAGTTTACGGATTGAGTTTGGAATTTTTTCCAAGTTTGAAAAGTTTACTAAACCATACTGCTTAGAGGAAGGAGAAGTCGTAACAAGGTTTCCGTAGGTGAACCTGCA	Eukaryota	0	0	0	0	0	0	714	0	0	0
714684e8ff54dfea2dd458ff022739f6	ACACACCGCCCGTCACATCACGAAAGCGGACTGTACTAGAAGTCGCCGCGCCAACTCCGACTTTGTCGGAGGGGCAGGCGCCCAAGGTATGGTCCGTGATTGGGGTGAAGTCGTAACAAGGTAGCCGTAGGTGAACCTGCAGAAGGAT	Eukaryota	0	16	663	0	0	0	0	24	0	0
33c40eaca173c6bf39e3da364828495f	GCTCCTACCGATGGTTGAACCGATGAGGACTCGGGATGCCCTAGAGTGCTATTGGCTGAAAGGTCAGTAGCCTCTAAAGCAGAACTTGTTCAAATCTTTTTAACTAGAGGAAGGAGAAGTCGTAACAAGGTTTCC	Eukaryota	0	0	0	68	0	0	618	0	0	0
f4d2c1b1cc5158bd3b2f2d57832aa4f4	GCTACTACCGATTGAATGGCTTAGTGAGGCATCCGGATCGACGGGGTGGGCGTTGTAAGGCGCCGCGCTCCGATGAGAAGTTTGACAAACTTGGTCATTTAGAGGAAGTAAAAGTCGTAACAAGGTTTCCGTAG	Eukaryota;Opisthokonta;Fungi	0	0	0	0	0	0	0	638	0	0
621ed07881066870aa66fae5c748e165	GCTACTACCGACTGGAACATATCTTGAGCATGTCGGATTGAGCCGAACTGGTTGGCAACAATCGGTCCGTGCCCGAGAAGATATGCAAAAGACGTGTTTTGGAGGAAGTAAAAGTCGTAACAAGGTTTCCGTAG	Eukaryota;Opisthokonta;Metazoa;Annelida;Annelida_X;Annelida_XX;Rheomorpha;Rheomorpha_neiswestonovae;	624	0	0	0	0	0	0	0	0	0
ca74697ff78a62474d1ccf98d7e385c6	GCTACTACCGATTGAATGGTTTAGCAAGGTACTCAGATTGGTCTCGATTTTGCACGCAAGTGTGAGATCGATGGTCGAGAAGAAGGCCAAACTTGATCATTTAGAGGAAGTAAAAGTCGTAACAAGGTTTCCGT	Eukaryota;Opisthokonta;Metazoa;Platyhelminthes;Turbellaria;Catenulida;Stenostomum;Stenostomum_sp.;	340	0	0	271	0	0	0	0	0	0
99287a777ee8ea5971e546c54842fdce	CGTCGATACTACCGATTGAATGGCTTAGTGAGGCCTTTGGATGGCGCGCGCGGCCGCAAGGCCAGGGCGGCAGAAATTGGACAAACTTGGTCATTTAGAGGAAGTAAAAGTCGTAACAAGGTTTCCGTAGGTGAACCT	Eukaryota;Opisthokonta;Fungi	23	0	0	0	0	588	0	0	0	0
75f1f4820007d9608319dcac80778559	GCTACTACCGATTGGAACATTGAGTGAGATCTTCGGACTGACGTCGAAACGAACGTAAAAATTTGATTCGCGCGTTGGAAAGATGCTCTAATTCAATATTCTAGAGGAAGTAAAAGTCGTAACAAGGTTTCCGT	Eukaryota;Opisthokonta;Metazoa;Nematoda;Enoplea;Enoplea_X;Mylonchulus	587	0	0	0	0	0	0	0	0	0
6fbdb77b3d5f827a0b408c8da5670a49	GCTCCTACCGAGTGAATGGTCCGGTAAGAACTCCTGATGGTTGCGGTAATATGATTACTCTTGACACATCATTCTTTCTCTGTTGTATGTTATTGGTTGAGGAGAAGGGGAGGGTTCTCTCTCTCCTTCTCTTTAGCTGGTAGTATACAGCAGAGAGAGAGGGTGTGGGAGGGGTAGTCATATCCGTACCAGAAGTTGTTCAAACCTTACCATTTCGAGGAAGGAGAAGGCGTAACAAGGTTGCC	Eukaryota	0	0	0	0	0	0	0	540	0	0
3e2445d3d2d3c54d57afaf1ba3c61ecc	GCTCCTACCGATTGAATGATGAGGTGAAATGTTGGGAGCTGGGGTCTTTTTTTTTGATGGCGGGGAAACTCGTCGTCAGGGGGGGTTCTGCAAACTTCATTAAACCTTATCATTTAGAGGAAGGAGAAGTCGTAACAAGGTTTCC	Eukaryota;Archaeplastida	0	0	0	0	399	134	0	0	0	0
2ad26042e5ffb9a1754227d6296268e3	GCTACTACCGATTGAATGGTTTAGTGAGATCTTCGGATTGGTCCGGAGGTGATCGCAAGGTTGCCTCTAGGCACCGAGAAGATGATCAAACTTGATCATTTAGAGGAAGTAAAAGTCGTAACAAGGTTTCCGTA	Eukaryota;Opisthokonta;Metazoa;Rotifera;Rotifera_X;Rotifera_XX	529	0	0	0	0	0	0	0	0	0
456d80f25b4b987523d6f3ec91fc09c8	GCACCTACCGATTGAATGATTCGGTGAAGATTCCGGACCTTGGCTCGAGCGCCCTCGGGCGATCGCTGGCTGGGGGAAGCTATCTAAACCTCATCATTTAGAGGAAGGTGAAGTCGTAACAAGGTTTCCGTAGG	Eukaryota;Stramenopiles;Ochrophyta	0	0	520	0	0	0	0	0	0	0
2e92450e6eea55ac9f5acc73c069bc88	GCTACTACCGATTGGATGGTTTAGTGAGATCCTCGGATTGGGCCCGGCGCGGCGGGCAACCGCTGTGCCGGCGCTCCGAAAAGACGATCAAACTTGATCATCTAGAGGAAGTAAAAGTCGTAACAAGGTTTCCG	Eukaryota;Opisthokonta;Metazoa;Annelida;Annelida_X;Annelida_XX;Stylaria;Stylaria_sp.;	489	0	0	0	0	0	0	0	0	29
4609a3a422e00a1cea7601f5150fb4ee	GCACCTACCGATTGAATGACTCGGTGAGAAATCGGGACCGTGAATCCGTTTGCTTCATTGCGAATGGACTTATGGGAACTTTTTCTAACCTCGCCATTTAGAGGAAGGTGAAGTCGTAACAAGGTTTCCGTAGG	Eukaryota;Stramenopiles;Stramenopiles_X;Oomycota;Oomycota_X;Peronosporales	507	0	0	0	0	0	0	0	0	0
fe6f2c7140fb57dbf77cb13f8d5a6b7e	GCTCCTACCGATGAATGGTCCGGTGAAATCTTAAGATAAAAAATTGTTACTTTAAGATGGAAACGTTTTAAAGTTAATTTTTTAGAATTTGAGTAAACCTTGCCATTTAGAGGAAGGAGAAGTCGTAACAAGGTATCC	Eukaryota;Amoebozoa;Lobosa;Discosea-Flabellinia;Dactylopodida;Paramoebidae;Korotnevella;Korotnevella_stella;	0	0	0	24	23	7	430	0	0	0
246fe70c04c3e700704c916671e3a95d	GATACTACCGATTGAATGGCTTAGTGAGACCTTTGGATTAGGCCTCATGGCCGCAAGGCTAATGAGGACTGAGAAATTGGTCAAACTTGGTCATTTAGAGGAAGTAAAAGTCGTAACAAGGTTTCCGTAGGTGA	Eukaryota;Opisthokonta;Fungi	0	0	0	480	0	0	0	0	0	0
a295536d83a66e641413c82543c33a3d	GCTACTACCGATTGGATGGTTTAGTGAGATCCTCGGATTGGGCCCGGCGCGGCGGGCAACCGTTGTGCCGGTGTTCCGAAAAGACGATCAAACTTGATCATCTAGAGGAAGTAAAAGTCGTAACAAGGTTTCCG	Eukaryota;Opisthokonta;Metazoa;Annelida;Annelida_X;Annelida_XX;Stylaria;Stylaria_sp.;	0	0	0	0	0	0	0	0	0	473
3fe742c31ae1847fc4d97b3809337e6a	GCTATTACCGACGAATTATTTAGTGAGATCTCTGGAGGTGAACGTTGTGGTGCTTCGGCACTGCGATTGCTTTTGCCAAAGTTGATCAAACTTGATGATTTGGAGGAAATAAAAGTCGTAACAAGGTTTCTGTA	Eukaryota;Opisthokonta;Metazoa;Arthropoda;Hexapoda;Insecta;Simulium	0	0	0	0	0	0	0	0	0	455
ca34ba547cfcfa316db117aa8ff02a23	ACGCGCCGGGAGTTAATGTAAATAGACATAAGTTTTGTACTTAGGGCTAGTATATTTAATTTATTTTGTGATGAGGGTATTTAGGTATATTTTAGTCTCTGGGTGACAGCTTATAACGTTTATGTTGATTACTGGTGCGAAGTCGTAACAAGGTAGCT	Eukaryota	0	63	24	0	0	0	0	345	0	0
5bcf4c38e1efa428c7b82cf5e5cb9e37	GCTACTATCGAGTGATGAGTTATCCAGATTCTCGGACTGGCTCCTTGGCAGCTTCACGGCTGCCATCGTGGCTTGGAAAGAGATTCTAGATCACTTATCGCGAGAAAGTAAAAGTCGTAACAAGGTATCGGTAG	Eukaryota;Opisthokonta;Metazoa;Nematoda;Enoplea;Enoplea_X;Enoplea_XX;Enoplea_XX_sp.;	0	0	6	197	0	187	40	0	0	0
14e3c322095706f9b2e62c78303257af	GCTCCTACCGATTGGAGGATTCGATGAGAACTCAGGATGAGAGTACCTTAGCTTACCAGCAATGGTAAGCGGGTGCATTCAGAATTTGTTCAAATCTCATTCTCTAGAGGAAGGAGAAGTCGTAACAAGGTTTCT	Eukaryota	0	0	42	0	0	0	334	0	0	0
4eddbac852111bdf72c3bdb982c12119	GCACCTACCGATTGAATGATTCGGTGAAGATTCCGGACCTTGGCTCGAACGCCCTCGGGCGATCGCTGGCTGGGGGAAGCTATCTAAACCTCATCATTTAGAGGAAGGTGAAGTCGTAACAAGGTTTCCGTAGG	Eukaryota;Stramenopiles;Ochrophyta	0	0	346	0	0	0	0	0	0	0
6d8ceef0d0af800131028971461c4e1e	GCTACTACCGATTGGATGGTTTAGCGAGAACTTCGGAGGAGGCGCCAACGGGCCTGGCAACAGGTCTGTCGGCGCAGCCGAAGAAGCTCAAGCTTGATCATCTAGAGGAAGTAAAAGTCGTAACAAGGTTTTCG	Eukaryota;Opisthokonta;Metazoa	0	0	0	177	0	165	0	0	0	0
f02e2444dd1b939e7df0b3bf06cfbf8c	GCTACTACCGATTGGATGGCTTAGTGAGGTCTTTGGATTGCCGAGTGATTGCAGCAATGTGAACACTTGGCGAGAAGTTGCCCAAACTTGGTCATCTAGAGGAAGTAAAAGTCGTAACAAGGTTTCCGTAGGTG	Eukaryota;Opisthokonta;Fungi;Blastocladiomycota;Blastocladiomycotina;Blastocladiomycetes;Catenophlyctis	330	0	0	0	0	0	0	0	0	0
773199897ed6741d157705621075626b	GCTGCTACTGATTGGATGATCCGGCCAGTTGTTCGGAGCTAGACCGACGCTTTGGGGGCAACTCTGAAGAAAGGTTTGGCAAAGTCCAACCAGCCTTATTATCTAGAAGAAGCAGAAGTCGTAACAAGGTATCT	Eukaryota	0	0	0	0	329	0	0	0	0	0
5eceede0723ea8db43170ff28b9e2c06	GCTACTACCGATTGAATGGTTTAGCAAGGTACTCGGATTGGTCTCGGTCTTGCACGCAAGTGCGTGACCGAGTGCCGAGAAGAAGGCCAAACTTGATCATTTAGAGGAAGTAAAAGTCGTAACAAGGTTTCCGT	Eukaryota;Opisthokonta;Metazoa;Platyhelminthes;Turbellaria;Catenulida;Stenostomum;Stenostomum_sp.;	309	0	0	0	0	0	0	0	0	0
82af0d23b8058bd9c300fcb2f63600bd	GCTACTACCGATTGAATGGTTTAGTGAGATCTTTGGACCGCCGCAACACAGCTGTCTGACAGCAGTGATGCGGTGGGAAGCTGATCAAACTTGATCATTTAGAGGAAGTAAAAGTCGTAACAAGGTTTCCGTAG	Eukaryota;Opisthokonta;Mesomycetozoa;Nucleariidea;Nucleariida;Nucleariida_X;Nuclearia	125	0	0	0	0	0	183	0	0	0
fdc1c2297ff9a7fe2d4aa1d15eff4e5b	GCTACTACCGATTGAATGGTTTAGTGAGGTCTTCGGACTGATATCTCGAAGTTGGCAACAACTTTTGGATGTCAGAAAGTTGATCAAACTTGATCATTTAGAGGAAGTAAAAGTCGTAACAAGGTTTCCGTAGG	Eukaryota;Opisthokonta	0	0	0	296	0	0	0	0	0	0
8016131d9a93fe61f2a5359a20abd2cf	GCTACTACCGATTGGATGGCTTAGTGAACAATTCGGACCGGTCCAGAGGCGATTTTCGGATTGCTTCTGGTACTGGAAAGTCTTGTTAACTGTGTCATCTAGAGGAAGTAAAAGTCGTAACAAGGTTTCCGTAG	Eukaryota;Opisthokonta	293	0	0	0	0	0	0	0	0	0
86ba81d874bab96a62c0a9575709ef13	GCTCCTACCGATTGAATGGTCCGGTGAAGTGTTCGGATCGCGGCGACGTGGGCGGTTCGCTGCCCGCGACGTCGCGAGAAGTCCACTGAACCTTATCATTTAGAGGAAGGAGAAGTCGTAACAAGGTTTCCGTA	Eukaryota;Archaeplastida;Streptophyta;Embryophyceae;Embryophyceae_X;Embryophyceae_XX	0	0	0	0	0	292	0	0	0	0
16a8c3160424bee570d7cae79c003e16	CGCACCTACCGATTGAATGGTCCGGTGAAGCCTCGGGATTGTGACCAGCGCCTTTCGGGGTGTTGGTTGCGAGAACTTGTCTAAACCTTATCATTTAGAGGAAGGTGAAGTCGTAACAAGGTTTCCGTAGGTGAA	Eukaryota;Stramenopiles;Ochrophyta;Bacillariophyta;Bacillariophyta_X;Raphid-pennate	0	0	0	100	0	0	0	0	0	185
400b5128e284828d980a089e963fec21	GCTTCTACTGATGGTTGGACCGATGAGGACTCGGGATGATCGATGGATGCGTTGTTGACGCAAGTTGGCAACTGTCCATTGAACAGAACTTGTTCAAATCTTTTCAACTAGAAGAAGAAGAAGTCGTAACAAGGTATCT	Eukaryota	0	0	0	284	0	0	0	0	0	0
6bef242158a71f931f4740cb63d47a52	GCTACTACCGATTGAATGGTTTAGCGAGATTCTCGGATTGGGCCTTATCCGGCCGCAAGGTTGAATGAGGTCTGAGAAGAAACTCAAGCTTGATCATTTAGAGGAAGTAAAAGTCGTAACAAGGTTTTCGTAGG	Eukaryota;Opisthokonta;Metazoa;Gastrotricha;Gastrotricha_X;Gastrotricha_XX;Gastrotricha_XXX;Gastrotricha_XXX_sp.;	267	0	0	0	0	0	0	0	0	0
18cdb9b47e3daff649dffecb8e4376e0	GCTCCTACCGATTGAACGGTCCGGTGAAATCTTCGGAGTTTGGCCTCTCAGCGATTCGGGCAACTGGGTCGCGAGGTTGGGCAAAGTTGATTAAACCTTACCGTTTAGAGGAAGGAGAAGTCGTAACAAGGTTTCC	Eukaryota	0	0	0	0	222	0	41	0	0	0
2a55b1ddc7737d85ba496ec277852e77	GCTACTACCGATTGAATGGTTTAGTGAGATCTTCGGATTGGTCCGGAGGTGGCCGCAAGGTTGCCTCTAGGTTCTGAGAAGATGATCAAACTTGATCATTTAGAGGAAGTAAAAGTCGTAACAAGGTTTCCGTA	Eukaryota;Opisthokonta;Metazoa;Rotifera;Rotifera_X;Rotifera_XX;Rotifera_XXX;Rotifera_XXX_sp.;	251	0	0	0	0	0	0	0	0	0
94b8d54864cfac9f0c895e0c609e4a25	GCTCCTACCGATTGAATGATCCGGTGAAGTTCTCGGAGCAAGGCTTTATGCTTGTTGGGCAACTGACAAGCAAAGCTGAGCAAAGTTAACTGAACCTTATCATTTAGAGGAAGGAGAAGTCGTAACAAGGTATCC	Eukaryota	13	0	0	235	0	0	0	0	0	0
f5210977fa19e554603455e411e90562	GCTCCTACCGATTGAACGGTCCGGTGAAATCTACGGATACTGGGACCTAAGGGGCAACCCTGAGTCCTGGTAGAAGTTGAGTAAACCTTACTGTTTAGAGGAAGGAGAAGTCGTAACAAGGTTTCCGTAGGTGA	Eukaryota;Amoebozoa;Conosa;Variosea;Variosea_X;Filamoebidae;Filamoeba	0	0	0	34	39	75	0	0	63	0
3b3fd7667b4fd4f50ec5eeca40669d09	GCACCTACCGATTGAATGGTCCGGTGAAGCCTCGGGATTGTGGTGAATTTCCTTTACTGGGAGTTCATTGCGAGAACTTGTCTAAACCTTATCATTTAGAGGAAGGTGAAGTCGTAACAAGGTTTCCGTAGGTG	Eukaryota;Stramenopiles;Ochrophyta;Bacillariophyta;Bacillariophyta_X;Raphid-pennate	8	0	0	76	0	0	0	0	0	126
3fe9232a64c813a725d631a2e8d6fd25	GCTCCTACCGATTGGGTGGTGAGATGAGTTCTTGGGAGACTGGGCCTTTGCAGGTTCGCCTGCCAGGGTCTGGTCGAACTTGCGCGAATCTTACTGCTTAGAGGAAGGAGAAGTCGTAACAAGGTCTTCGTAGG	Eukaryota;Archaeplastida	0	0	0	210	0	0	0	0	0	0
7ca567e54591d7b20d1df772b8cfb41b	GCTCCTACCGATGAATGATGAGGTGAAATCTCTGGACTTGCTGCAAGTGGCCAGGTTTCTGGCTCACTGCGGTAAGGAAGTTGCTTGAACCTTATCATTTAGAGGAAGGAGAAGTCGTAACAAGGTTTCCGTAG	Eukaryota	0	0	0	0	181	25	0	0	0	0
b553234cc5499fca3be63fd087195f48	GCTACTATCGAGTGATGAGTTATCCAGATTCTCGGACTGGCTCCTTGGCGGCTTCACGGCTGCCATCGTGGCTTGGAAAGAGATTCTAGATCACTTATCGCGAGAAAGTAAAAGTCGTAACAAGGTATCGGTAG	Eukaryota;Opisthokonta;Metazoa;Nematoda;Enoplea;Enoplea_X;Enoplea_XX;Enoplea_XX_sp.;	188	0	0	0	0	0	0	0	0	0
16f596711e47232012b972768b5e4b0f	GCACCTACCGATTGAATGACTCGGTGAGAAATCGGGACCGTGAATCCGTTTGCTTCATTGCGAATGGACTTATGGAAACTTTTTCTAACCTCGCCATTTAGAGGAAGGTGAAGTCGTAACAAGGTTTCCGTAGG	Eukaryota;Stramenopiles;Stramenopiles_X;Oomycota;Oomycota_X;Peronosporales;Pythium	165	0	0	0	0	0	0	0	0	0
1c7b8c2d428b2fba9d719de9e647cf3f	CCCGTCGCTACTACCGATTGAATGGCTTAGTGAGGCCTTTGGATTCGTCCTGGTCGCGAGATCAGGATGTGAGAAATTGGACAAACTTGGTCATTTAGAGGAAGTAAAAGTCGTAACAAGGTTTCCGTAGGTGAACCTGC	Eukaryota;Opisthokonta;Fungi;Cryptomycota;Cryptomycotina;Cryptomycotina_X;Cryptomycotina_XX;Cryptomycotina_XX_sp.;	159	0	0	0	0	0	0	0	0	0
a7bff7aa6a386311046d22912d9a148d	GCTCCTACCGATTGGGTGTGCTGGTGAAGTGTTCGGACTTGCTTTGATCCCAGGCAACTGGGGCCTGAGCGGGGAAGAACATTAAACCCTCCCACCTAGAGGAAGGAGAAGTCGTAACAAGGTTTCCGTAGGTG	Eukaryota;Archaeplastida;Chlorophyta;Chlorophyceae;Chlamydomonadales;Chlamydomonadales_X	0	0	0	0	0	0	0	0	0	154
d85b956d3db36563669bd9f8717f89c3	GCTACTACCGATTGAATGGTTTAGCGAGATCTTCGGAAGAGTCGTCAACGGGCCTGGCAACAGGTCTGTCGACGAAGCTGAAGAAGCTCAAGCTTGATCATTTAGAGGAAGTAAAAGTCGTAACAAGGTTTTCG	Eukaryota;Opisthokonta;Metazoa;Gastrotricha;Gastrotricha_X;Gastrotricha_XX	0	0	0	111	0	39	0	0	0	0
b5f8f9c28df717daf150aa20bc6018b0	GCTTCTACCGATTGAATGATCCGGTGAATTGTTGGGAGTGTGGTCGACGCTAACGTGTGGGGAAGAGATAGAGAGAGAGGGGGGGTAACCTCTTTCTTTCTTTCTCTCTCTCTCATCGTCAGCAAGGCCATGCAAACTTCAATAAACCTTATCATTTAGAGGAAGAAGAAGTCGTAACAAGGTATCC	Eukaryota	0	148	0	0	0	0	0	0	0	0
520c1667ee7c2904c80281aa6b1d5c78	GCTACTACCGATTGAATGGTTTAGTGAGATCTTTGGACCGAGATGAACGTAGCTGTTCACGCAGCAGCGTTTATTTTGGGAAGCTGATCAAACTTGATCATTTAGAGGAAGTAAAAGTCGTAACAAGGTTTCCG	Eukaryota;Opisthokonta;Mesomycetozoa;Nucleariidea;Nucleariida;Nucleariida_X;Nuclearia;Nuclearia_simplex;	37	0	0	110	0	0	0	0	0	0
ab83702f2ad44962fca8d2a6d7a55281	GCTCCTACCGAGTGAATGGTCCGGTGAGATCTTTGGATGATGAGGATGTTAAAGTTGCCGAAAGGTGATTTTATGCTTTGTCAGAAATTGATCAAACCTTACCATTTAGAGGAAGGAGAAGTCGTAACAAGGTATCC	Eukaryota	0	144	0	0	0	0	0	0	0	0
3cf2d23f72c53eec434e70f69e1883a3	GCATCAATCGATTGGATGATTCGGTGAATTGCAAGGATTGACCTATTAGCTTTGCAAAAAGTTATTTCGTCGAGAATTGTTGTAAACCCAATCATCTAGAGAATGGTCAAGTTGTAACACGGTATCTGTAGGTG	Eukaryota;Alveolata;Apicomplexa;Apicomplexa_X;Gregarines;Gregarines_X;Syncystis;Syncystis_mirabilis;	0	0	0	141	0	0	0	0	0	0
3af2e8790f61d47142d3de36365dc08d	CGCACCTACCGATTGGATGGTCCGGTGAAGCCTCGGGATTGTGACCAGTGCCTTTATTGGTGTTGGTTGCGAGAACTTGTCTAAACCTTATCATCTAGAGGAAGGTGAAGTCGTAACAAGGTTTCCGTAGGTGAA	Eukaryota;Stramenopiles;Ochrophyta;Bacillariophyta;Bacillariophyta_X;Raphid-pennate;Phaeodactylum;Phaeodactylum_tricornutum;	0	0	0	0	0	0	0	0	0	137
3e9643a86c07b7dfa24bbe2c50fd298d	GCTCCTACCGATCGAACGGTCCGGCGAAGCCCTCAGAGTTTGGCTCATTACGTGACTTAGGCAACTGAGTCACGGGGCTAAATAAAGTCGGCTAAACCTTACCGTTTAGAGGAAGGAGAAGTCGTAACAAGGTTTCC	Eukaryota;Amoebozoa;Lobosa;Lobosa_X;Centramoebida;Acanthamoebidae;Acanthamoebidae_X;Protostelium_arachisporum;	0	0	53	0	0	0	0	19	63	0
82ba613659c6df95748d5690940c4ab7	GCTCCTACCGATTGAATGATCCGGTGAACCCCTCGGATTGCTTGGACCGGTTAACGGGGCAACTCGTTAGCTTCCAGGTGAGAAGTTGGGTAAACCTTATCATTTAGAGGAAGGAGAAGTCGTAACAAGGTTTCC	Eukaryota;Archaeplastida;Streptophyta	133	0	0	0	0	0	0	0	0	0
39d67f7abdae672d76c754bffdc6d08e	GCTCCTACCGATTGAATGGTCCGGTGAGAACTTTGGATGGCGGGTTTCCGGCGGCCGCGAGGTCGTTTGGGGCCATGTCAGAAATTGTTCAAACCTTACCATTTAGAGGAAGGAGAAGTCGTAACAAGGTTTCC	Eukaryota;Amoebozoa;Lobosa;Tubulinea;Echinamoebida;Echinamoebidae;Echinamoeba;Echinamoeba_exundans;	0	0	0	0	0	0	0	0	0	125
90c746de68bf7f12ebe744dba472af99	GCTCCTACCGATTGAATGATGAGGTGAAATGTTGGGAGCTGGGGTCTTTTTTTTGATGGCGGGGAAACTCGTCGTCAGGGGGGGTTCTGCAAACTTCATTAAACCTTATCATTTAGAGGAAGGAGAAGTCGTAACAAGGTTTCC	Eukaryota;Archaeplastida	0	0	0	0	0	0	0	0	124	0
11d30e47871965cddcb10abd34ba9981	GCTACTACCGATTGAATGGCTTAGTGAGGCCCTCGGATTGGCGCGGGGCAGCTGGCAACGGCCGCCGCGCGCCGAGAAGTTGGTCAAACTTGGTCATTTAGAGGAAGTAAAAGTCGTAACAAGGTTTCCGTAGG	Eukaryota;Opisthokonta;Fungi	0	0	0	0	82	0	41	0	0	0
33f7e7e3d88ade7ffc680151f310ba2c	GCTACTACCGATTGAATGGTTTAGTGAGATCTTCGGACTGAACATTTCGAAGTTGAAAGACTTTGGAATGGTACGGGAAGTTGATCAAACTTGATCATTTAGAGGAAGTAAAAGTCGTAACAAGGTTTCCGTAG	Eukaryota;Opisthokonta;Metazoa	0	0	0	114	8	0	0	0	0	0
24eba511addc20a5a49811799677b583	GCACCTACCGATTGAATGGTCCGGTGAAGCCTCGGGATTGTGGCTGGCTTCCTTTACTGGAGGTTAGTCGCGAGAACTTGTCTAAACCTTATCATTTAGAGGAAGGTGAAGTCGTAACAAGGTTTCCGTAGGTG	Eukaryota;Stramenopiles;Ochrophyta;Bacillariophyta;Bacillariophyta_X;Raphid-pennate	0	0	0	0	50	0	71	0	0	0
2cfd47f0a9e59d142c079ef610e75274	GCTCCTACCGATTGAATGATCCGGTGATATCTTGGGAGAGGGGAGAAAAGAGAATGAGGGAAACTTTATTCTCACTCTCTTCGAACTTGAGTGAACCTTATCATTTAGAGGAAGGAGAAGTCGTAACAAGGTTTCC	Eukaryota;Archaeplastida;Streptophyta	0	0	10	0	0	0	0	94	16	0
e4f189ea857f310d23c5915224434eef	GCTGCCCGGAACTGAGCCGTCTCGAGAAAGCCGGGGACTGACGACTTGTCGATGCGCAAGCATTTCTTGTTGATGGAAACCAGTTTGATCGGTATGGCTTGAACCGGGCAAAAGTCGTAACAAGGTTTCCGTAG	Eukaryota;Opisthokonta;Metazoa;Nematoda;Chromadorea;Chromadorea_X;Diplolaimelloides;Diplolaimelloides_sp.;	0	0	0	120	0	0	0	0	0	0
35ecc9f3527cf7ee19983d2c75c96d39	CACCGCCCGTCGCTCCTACCGATTTCGAGTGATCCGGTGAACCTTTTGGACCGCGCTAGTTTACTAGCATGGAAAATCAAGTAAACCATATCACTTAGAGGAAGGAGAAGTCGTAACAAGGTTTCCGTAGGTGAACCTGCAGAAG	Eukaryota;Alveolata;Ciliophora;Spirotrichea;Hypotrichia	0	0	0	119	0	0	0	0	0	0
0d2559601d6dd6edc2b8d289abb96d24	GCTTTTACCGATTGAATGAACCGGTGAAGAACTCGGATCGTGGCTCTAGTTACAGGGGCAACTCTGCAACTGGGTCGTGAGAAGTTTTCTAAACCTTTTCATTTAGAGGAAAAAGAAGTCGTAACAAGGTATCC	Eukaryota;Archaeplastida;Streptophyta;Embryophyceae;Embryophyceae_X;Embryophyceae_XX	0	0	0	0	114	0	0	0	0	0
b2b7a25de561b1aed448b022658d3a01	CCCGTCGCTCCTACCGATTTTGAGTGATCCGGTGAACCTTCTGGACTGTGGCCAAGCTTGACTTGGTCGTGGGAAGTTAAGTAAACCTTATCACTTAGAGGAAGGAGAAGTCGTAACAAGGTTTCCGTAGGTGAACCTGC	Eukaryota;Alveolata;Ciliophora;Colpodea;Colpodea_X;Colpodida	0	0	0	111	0	0	0	0	0	0
a20963f7c7bde953ddb9cd62056cc302	GCTCCTACCGATCGAACGGTCCGGCGAAGCCCTCAGAGTTTGGCTCATTACGTGATTTAGGCAACTGAGTCACGGGGCTAAATAAAGTCGGCTAAACCTTACCGTTTAGAGGAAGGAGAAGTCGTAACAAGGTTTCC	Eukaryota;Amoebozoa;Lobosa;Lobosa_X;Centramoebida;Acanthamoebidae;Acanthamoebidae_X;Protostelium_arachisporum;	0	0	0	0	0	0	0	0	110	0
858d388fff1f51605ed508edcecddf44	GCTTGTACCGATTGAATGGTCCGGTGAGGACTTAGGACTTACGTTCCTTGCTTCCTCGCAAGGGGAGGCGGAATGTAGGGAGTTTGTTCAAACCTTACCATTTAGAGGAACAAGAAGTCGTAACAAGGTTTCCG	Eukaryota	0	0	0	0	0	0	109	0	0	0
121b56629c4c58873318866072897c60	GCTCCTACCGATTGAATGGTCCGGTGAGATCTTCGGACTGCTGGATAGTTAGTGGAAACACTACTATCATGGTGGGAAGTTGTTCGAACCTTACCATTTAGAGGAAGGAGAAGTCGTAACAAGGTTTCCGTAGG	Eukaryota	0	0	14	0	59	9	20	0	0	0
6bb96adf6f0bc006e52364a7b4a89e4f	GTCGCTACTACCGATTGAATGGCTTAGTGAGTTTCATGGATTGGGATGCAGGGCTTCGGCCTTGCGTTCCGAGAAGTGAATCAAACTTGATCATTTAGAGGAAGTGAAAGTCGTAACAAGGTTTCCGTAGGTGAACC	Eukaryota;Rhizaria;Cercozoa	0	0	0	101	0	0	0	0	0	0
e0fff4285c8fcb19259c96affd1375e8	CCCGTCGCTCCTACCGATGGAATGAACAGGTGAATTGAGCGGACATGATGATCCCGTCAAAAGGAACATCGGAAAGCTCTGTAAATCTTTTTATTTGTAGGAAGGAGAAGTCGTAACAAGGTTTCCGTAGGTGAACCTGC	Eukaryota	0	0	0	99	0	0	0	0	0	0
d46a01959d4081b59dd4557c6f3bd5b3	GCTGCCCGGAACTGAGCCGTCTCGAGAAAGCCGGGGACTGACGACTTGTCGATGCGCAAGCATTTCTTGTCGATGGAAACCAGTTTGATCGGTATGGCTTGAACCGGGCAAAAGTCGTAACAAGGTTTCCGTAG	Eukaryota;Opisthokonta;Metazoa;Nematoda;Chromadorea;Chromadorea_X;Diplolaimelloides;Diplolaimelloides_sp.;	0	0	0	99	0	0	0	0	0	0
adadda352a00db319e1b84a0d8738b34	GCTACTACCGATTGAATGGTTTAGCGAGATTCTCGGAGTGGGCGTTGTTCGGCCGCAAGGTTGGACGACGTCTGCGAAGAAACTCAAGCTTGATCATTTAGAGGAAGTAAAAGTCGTAACAAGGTAGCCGTAGG	Eukaryota;Opisthokonta;Metazoa;Gastrotricha;Gastrotricha_X;Gastrotricha_XX;Gastrotricha_XXX;Gastrotricha_XXX_sp.;	0	0	0	0	0	99	0	0	0	0
7f03ec6bc03cd7d3b5e2c9eb28138a29	TCTATTACCGACGAATTATTTAGTGAGATCTCTGGAGGTGAACGTTGTGGTGCTTCGGCACTGCGATTGCTTTTGCCAAAGTTGATCAAACTTGATGATTTGGAGGAAATAAAAGTCGTAACAAGGTTTCCGTA	Eukaryota;Opisthokonta;Metazoa;Arthropoda;Hexapoda;Insecta	0	0	0	0	0	0	0	0	0	96
b537880754a8f3bdfbc2cef39ab38768	CCGTCGCTCCTACCGATGGAACGAACAGGTGAATTCGGCAGACTATGCGTGACCTTAACAGGGTTTGTGTGGGAAGCCGTGTAAATCTTTTCGTTTGTAGGAAGGAGAAGTCGTAACAAGGTTTCCGTAGGTGAACCTG	Eukaryota	0	0	0	93	0	0	0	0	0	0
3ad977c146caaed2662f309826dc4f51	CGCTACTACCGATTGAATGATTTAGTGAGTTTTGCGGATTCCGTGTGTGGGTGTCAAAGCCTGTGCGTGGGAGAAGCAGCGCAAACTTGACCATTTAGAGGAAGTAAAAGTCGTAACAAGGTTTCCGTAGGTGAA	Eukaryota	55	0	0	37	0	0	0	0	0	0
9802c0b68337ec9f57a8271030101d18	GCTCCTACCGATTGAATGATCCGGTGAGATCTTGGGAGGGAGGATTTTAGGGTGGAAACACCCTTGGTCCATCCAAACTTGCTCAAACCTTATCATTTAGAGGAAGGAGAAGTCGTAACAAGGTTTCCGTAGGT	Eukaryota	0	0	0	92	0	0	0	0	0	0
528cbe7908c30aad6be17e7d96ef9494	GCTACTACCGATTGGATGGTTTAATGAGGTTTCAGGACTGATGCAAATTGGCCTTGCCTTGTGTGAGGACTGTTTGAATAATTGGAAATTTAATCAAATTAAACTATCTAGAGGAAGTAAAAGTCGTAACAAGGTTTCC	Eukaryota	88	0	0	0	0	0	0	0	0	0
122eb0c827efe4f3dfd2f0f6d5815007	TCGCTACTACCGATTGAATGGCTTAGTGAGGCCTCCGGATCTGCTTTCTGGCCCTTGGGTCATTGAGTATGAGAAGTTGGTCAAACTTGGTCATTTAGAGGAAGTAAAAGTCGTAACAAGGTTTCCGTAGGTGAAC	Eukaryota;Opisthokonta;Fungi	87	0	0	0	0	0	0	0	0	0
49a8aa66b8f28ac818e5c258c84c7c17	GTACACACCGCCCGTCGCTTGTAGTAACGAATGGTCTGGTGAACCTTCTGGACTGCGATAGCAATATTGCGGAAAAATAAGTAAACCCTACCATTTGGAACAACAAGAAGTCGTAACAAGGTATCTGTAGGTGAACCTGCAGAAGGATCA	Eukaryota;Alveolata;Ciliophora;Oligohymenophorea;Hymenostomatia;Tetrahymenida;Tetrahymena	26	0	0	0	0	0	0	0	0	61
3564d1223a89afbbf74535acd3538078	CCCGTCGCTCCTACCGATTTTGAGTGATCCGGTGAACCTTCTGGACTGTAGCTGGACTTGATCCAGCCGTGGGAAGTTAAGTAAACCTTATCACTTAGAGGAAGGAGAAGTCGTAACAAGGTTTCCGTAGGTGAACCTGC	Eukaryota;Alveolata;Ciliophora;Colpodea;Colpodea_X	9	0	0	78	0	0	0	0	0	0
5c910fcbd4e9205878023a34b073198f	GCTACTACCGATTGAATGATTTAGTGAGGTCTTCGGACCGGTGCGCGGTGACGTTTCGGCGTAACCGATGTTGCTGGGAAGATGACCAAACTTGATCATTTAGAGGAAGTAAAAGTCGTAACAAGGTTTCCGTA	Eukaryota;Opisthokonta;Metazoa;Arthropoda;Hexapoda;Insecta	9	0	0	0	74	0	0	0	0	0
1a08ebd2c00ec8bcac2554caaa43caa7	GCTCCTACCGATTGGGTGATCCGGTGAAATGTTCGGAGGTCGGTCGTTCCCGCCGGGGCAACTCGGCGGTGGCTGGCCAAAGTCCATTAAACCATATCATTTAGAGGAAGGAGAAGTCGTAACAAGGTTTCCGT	Eukaryota;Archaeplastida	0	0	0	82	0	0	0	0	0	0
680fe8fd14f1bd5b19e42e383a98041a	GCTGCCCGGAACTGAGCCGTCTCGAGAAAGCCGGGGACTGACGACTTGTCGATGCGCGAGCATTTCTTGTCGACGGAAACCAGTTTGATCGGTATGGCTTGAACCGGGCAAAAGTCGTAACAAGGTTTCCGTAG	Eukaryota;Opisthokonta;Metazoa;Nematoda;Chromadorea;Chromadorea_X	0	0	0	80	0	0	0	0	0	0
d43c01831e887b5d63d49da3dbf3f77c	CCCGTCGCTCCTACCGATTTTGAGTGATCCGGTGAACCTTCTGGACTGTGGCCAGGCTTGACCTGGTTGTGGGAAGTTAAGTAAACCTTATCACTTAGAGGAAGGAGAAGTCGTAACAAGGTTTCCGTAGGTGAACCTGC	Eukaryota;Alveolata;Ciliophora;Colpodea;Colpodea_X;Colpodida;Bresslaua;Bresslaua_vorax;	0	0	0	0	57	22	0	0	0	0
cd82828ede5171f80dd6af53cc2d2e69	GCCCGTCGCTCCTACCGATTGAACGCTTAGATGAAATCTACGGATTGGGTATATCTCTCGGGGTATATTCGAGAAGTTGAGTTAATCTAAGCGTTTAGAGGAAGGAGAAGTCGTAACAAGGTTTCCGTAGGTGAACCTGCA	Eukaryota	0	0	0	0	17	60	0	0	0	0
463e0afcbf62d2f3debbedfc7295c273	GCTCCTACCGATTGGATGGTCCGGTGAAATCTTTGGATGACTATGACAAGTTATCAAGGCAACTTGATAACATCATGGTTAGAAGTTGATTAAATCTTATCATCTAGAGGAAGGAGAAGTCGTAACAAGGTTTCC	Eukaryota	19	0	0	57	0	0	0	0	0	0
671f7c8ac267b5b7580ce25f97f923fc	CCCGTCGCTCCTACCGATTTTGAGTGATCCGGTGAACCTTCTGGACTGTGGCCAGGCTTGACCTGGACGTGGGAAGTTAAGTAAACCTTATCACTTAGAGGAAGGAGAAGTCGTAACAAGGTTTCCGTAGGTGAACCTGC	Eukaryota;Alveolata;Ciliophora;Colpodea;Colpodea_X;Colpodida;Bresslaua;Bresslaua_vorax;	49	0	0	0	0	0	24	0	0	0
0de2df2cd8ed0985feef7afcec0cf234	GCTGCTACTGATTGGATGATCCGGCCAGTTGTTCGGAGCTAGACCGACGCTTTGGGGGCAACTCTGAAGAAAGGTTTGGCAAAGTCCAACCAGCCTTATGATCGAGAAAAAGCAGAATTCGTAACAAGGTATCT	Eukaryota	0	0	0	0	22	0	50	0	0	0
dcc78270aeecab3aa4d3870b84856301	GTACACACCGCCCGTCGCTCTTACCGATGGACTTCTCTGTGAGTTTAAGGGACTTGAAATTTATTTCTATGGAAACTTAAACGAACAGTGTGGTCTAAAGGAAAGAGAAGTCGTAACAAGGCATCGGTAGGTGAACCTGCAGAAGGATCA	Eukaryota;Rhizaria;Foraminifera;Globothalamea;Rotaliida	68	0	0	0	0	0	0	0	0	0
9a74405e42401a4879eb74c2ed3fa749	CACCGCCCGTCGCTCCTACCGATTGGATGGTCCGGTGAGATCTTTGGATCCCATGGGGCTTGCTCCAATGGAGAAGTTGATCAAACCTTACTATCTAGAGGAAGGAGAAGTCGTAACAAGGTTTCCGTAGGTGAACCTGCAGAAG	Eukaryota	0	0	68	0	0	0	0	0	0	0
712fb7c1ed0a83971947b17e012e170a	GCTCCTACCGATTGGATGGTCCGGTGAAATCTTTGGATGACTATGACAAGTTATCAGGGCAACTTGATAACATCATGGTTAGAAGTTGATTAAATCTTATCATCTAGAGGAAGGAGAAGTCGTAACAAGGTTTCC	Eukaryota	0	0	0	67	0	0	0	0	0	0
fb9d2967bff7de7a841d6bab5597da1e	GCTACTACCGATTGGATGGTTTCGTGAGGCCTCCGGACTGTTGCATTTGGAAGGTTCGCTTTCCTTTTGCTATTGGAAGGAGAACAAACTTGATCATCTAGAGGAAGTAAAAGTCGTAACAAGGTTTCCGTAGG	Eukaryota	0	0	0	67	0	0	0	0	0	0
4e42239a137caff0944c35eeeac8c79b	GCTCCTACCGATGAATGGTCCGGTGAAATCTTAAGATTGAAAGCATATACTTATTGATTTCGGTTAATAAGTTTGTTTTTGAGAATTTGAGTAAACCTTGCCATTTAGAGGAAGGAGAAGTCGTAACAAGGTATCC	Eukaryota;Amoebozoa;Lobosa;Discosea-Flabellinia;Dactylopodida;Paramoebidae;Korotnevella;Korotnevella_sp.;	0	0	0	67	0	0	0	0	0	0
7e7c549db56e9899e7df17de8a5a2c87	TCGCTACTACCGATTGAACGGTTTAGTGAAATCTTCGGACTGATTCGCGCTGGGTAACACCGGCCGGGTCGGGAAGTTGCTTAAACTTGATCGCTTAGAGGAAGTAAAAGTCGTAACAAGGTTTCCGTAGGTGAAC	Eukaryota;Opisthokonta;Metazoa	66	0	0	0	0	0	0	0	0	0
f9fab09b7436a55cf25197b03f2c4fbf	GCTCCTACCGATGAATGGTCCGGTGAAGCTCTCGGAGCAAGACTTTTTACTTATTAGGCAACTAATAAGTAGAGTCGAGCAAAGTTAGCTGAACCTTATCATTTAGAGGAAGGAGAAGTCGTAACAAGGTATCC	Eukaryota;Archaeplastida;Streptophyta;Embryophyceae;Embryophyceae_X;Embryophyceae_XX	30	0	0	36	0	0	0	0	0	0
5605fe96839ef44bbfa28fb6bc5d76ad	GCTACTACCGATTGGATGGTTTAGCGAGAACTTCGGAGGAGGCGCCAACGGGCCTGGTAACAGGTCTGTCGGTGCGGCCGAAGAAGCTCAAGCTTGATCATCTAGAGGAAGTAAAAGTCGTAACAAGGTTTTCG	Eukaryota;Opisthokonta;Metazoa	0	0	0	25	0	41	0	0	0	0
9485d3fb9cc26b1af245fec353aa3d5b	GCTCCTACCGATTGAATGGTCCGGTGAAATGTCCAGATTCTGGGACATCAACCACTTCGGTGGTCGTCTCGGGAGAAGGTCAGTAAACCTTATCATTTAGAGGAAGGAGAAGTCGTAACAAGGTTTCCGTAGGT	Eukaryota;Archaeplastida	65	0	0	0	0	0	0	0	0	0
6da1085429df05d8281b847575d1e50a	GCTCCTACCGATTGAATGGTCCGGTGAGATCTTTGGATGATGAGGCTGTTAAAGTTGCCGAAAGGTGATTTTATGCTTTGTCAGAAATTGATCAAACCTTACCATTTAGAGGAAGGAGAAGTCGTAACAAGGTATCC	Eukaryota	0	0	64	0	0	0	0	0	0	0
6980a29996f1dbdb81c8ab9d8d4abb03	GCTACTACCGATTGGATCGGTTGGATGGTTTAGTGAGGCCTCGGGGCTGTTGCATTTGGAAGGTTCGCTTTCCTTTTGCTATTGGAAGGAGAACAAACCTGATCATCTTGAGGAAGTAAAAGTCGTAACAAGGTTTTC	Eukaryota	0	0	0	64	0	0	0	0	0	0
7eee5f233c8c2bfbb257154c24cdd65c	GCTACTACCGATTGGATGGTTTAGTGAGGTTTTTTGCGTGGGCGCGGAGAGGGGGGTAGAGGTAAAAGCCTCTGCACGGTCTTCCGATGCCTGCAAAATTGATCAAACTTGATCATCTAGAGGAAGTAAAAGTCGTAACAAGGTTTCC	Eukaryota;Opisthokonta;Metazoa;Annelida;Annelida_X;Annelida_XX	62	0	0	0	0	0	0	0	0	0
29f8ac422b0105e924d2e3dcf92e4cbc	GCTCCTACCGATTGGGTGATCCGGTGAAATGTTCGGAGGTCGGTCGCTCCCTCCGGGGCGACTCGGAGGTGGCCGACCGAAGTCCATTAAACCATATCATTTAGAGGAAGGAGAAGTCGTAACAAGGTTTCCGT	Eukaryota;Archaeplastida	53	0	0	9	0	0	0	0	0	0
a0e612595d8958240e7b2139570168f1	CGCACCTACCGATTGAATGGTCCGGTGAAGCCTCGGGATTGTGACCAGTGCCTTTACTGGTGTTGGTTGCGAGAACTTGTCTAAACCTTATCATTTAGAGGAAGGTGAAGTCGTAACAAGGTTTCCGTAGGTGAA	Eukaryota;Stramenopiles;Ochrophyta;Bacillariophyta;Bacillariophyta_X;Raphid-pennate;Sellaphora	0	0	0	28	0	0	0	0	0	33
cff6b06171cf6e2eed925536c620c9b9	GCTACTACCGATTGAATGGTTTAGTGAGATCTTCGGATTGATCCGGAGGTGATCGCAAGATTGCCTCTAGGTATCGAGAAGATGATCAAACTTGATCATTTAGAGGAAGTAAAAGTCGTAACAAGGTTTCCGTA	Eukaryota;Opisthokonta;Metazoa;Rotifera;Rotifera_X;Rotifera_XX;Brachionus	0	0	0	60	0	0	0	0	0	0
04bd649a4fb57b16f50468fc6c0ba3d4	TACACACCGCCCGTCGCTCCTACCGATTGAATGTGGAGGTGAAAATTTCGGATATGTCATTTACGTGATATAAAAGTTATTTAAATCTTCCCATTTAGAGGAAGGAGAAGTCGTAACAAGGTTTCCGTAGGTGAACCTGCAGAAGGATC	Eukaryota;Archaeplastida	0	0	0	0	0	60	0	0	0	0
bf540678767fac200bf66e04b1a29fdd	CCGCCCGTCACTACTACCGATTGAATGACTTAATGAGGGTCGGGGAGTGAGCGCCTTTTGCGAGGGGCTTGCGAACCGACACGAATTTGGCCATTTAGAGGAAGTACAAGTCGTAACAAGGTTTCCGTAGGTGAACCTGCAGA	Eukaryota;Opisthokonta	59	0	0	0	0	0	0	0	0	0
c0d8354406bc0df2d65189bbedb7d30c	GCTCCTACCGATGGAATAGCCAGATGAACGTGATGGACGCTGCTTTTTTTCTGCTCTTTTCGGAGAGCAGAGGACGGGCAGTCGAAGTCCCGTGAATCTCGTCGTTCGTAGGAAGGAGAAGTCGTAACAAGGTTTCC	Eukaryota	0	52	7	0	0	0	0	0	0	0
cbc2159ad588a0df21f5aefa62a76105	GCTCCTACCGATTGAATGATCCGGTGAATTGTTGGGAGTATGGCCGATGCTGTTGGGGCGACTCAACAGTAAGGTTGTGCAAACTTCAATAAACCTTATCATTTAGAGGAAGGAGAAGTCGTAACAAGGTAACC	Eukaryota	0	0	0	0	0	0	0	0	58	0
c4f7d8a240404611e7ad97fb6c1d3718	GCTACTACCGATTGAATGGTTTAGCAAGGTACTCAGATCGGTCTCGATTTTGCACGCAAGTGTGACATCGATGGTCGAGAAGAAGGCCAAACTTGATCATTTAGAGGAAGTAAAAGTCGTAACAAGGTTTCCGT	Eukaryota;Opisthokonta;Metazoa;Platyhelminthes;Turbellaria;Catenulida;Stenostomum;Stenostomum_sp.;	0	0	0	57	0	0	0	0	0	0
003ca17a9014d74ac6a8c68e13c97fda	GCTACTACCGATTGAATGGCTTAGTGAGGCCTTTGGATCTGCTGTTATGCCTGCGAGGGCCTGATAGTGTGAGAAATTGGACAAACTTGGTCATTTAGAGGAAGTAAAAGTCGTAACAAGGTTTCCGTAGGTGA	Eukaryota;Opisthokonta;Fungi	54	0	0	0	0	0	0	0	0	0
1ca24760f5bfc598371d3ba9a6f90e13	GCTCCTACCGATTGAATGATCCGGTGAAGTGTTCGGATCGCGGCGACGTGGGTGGTTCGCCGTCTGCGACGTCGCGAGAAGTCCACTAAACCTTATCATTTAGAGGAAGGAGAAGTCGTAACAAGGTTTCCGTA	Eukaryota;Archaeplastida;Streptophyta;Embryophyceae;Embryophyceae_X;Embryophyceae_XX;Brassica;Brassica_rapa;	0	0	0	0	0	53	0	0	0	0
0350c9f5f0b9b81bb601f09d5c757843	GCTCCTACCGATTGAATGATCCGGTGAAATCTCTAGATGGTGACATAAAACTGTTTGGGGAAACTCGAACAGTAATGTTGCCAGAAATTGCTTTAACCTTATCATTTAGAGGAAGGAGAAGTCGTAACAAGGTTTCC	Eukaryota	0	0	0	0	0	0	53	0	0	0
d97e4928a49f027c9d66ac5ca0c419e0	CGCACCTACCGATTGAATGATTCGGTGAAACTTTCGGACCGTGGTATCGTTGTCTCGACAACTTTGCTGTGGAAAGTTATTTAAACCTCATCATTTAGAGGAAGGTGAAGTCGTAACAAGGTTTCCGTAGGTGAA	Eukaryota;Stramenopiles;Ochrophyta;Chrysophyceae;Chrysophyceae_X;Chrysophyceae_Clade_C;Ochromonas	0	0	0	51	0	0	0	0	0	0
2f7cf524039422aebd71a020639a4ded	CCCGTCGCTCCTACCGATTTTGAGTGATCCGGTGAACCTTCTGGACTGTAGCCAGGCTTGACTTGGTTGTGGGAAGTTAAGTAAACCTTATCACTTAGAGGAAGGAGAAGTCGTAACAAGGTTTCCGTAGGTGAACCTGC	Eukaryota;Alveolata;Ciliophora;Colpodea;Colpodea_X;Colpodida	48	0	0	0	0	0	0	0	0	0
cab3c62a85aab44bba22741e986a591f	GCACCTACCGATTGAATGACTCGGTGAGAAATCGGGACCGTGAGTCCGTTTGCTTCATTGCGAGTGGATTGATGGGAACTTTTTCTAACCTCGCCATTTAGAGGAAGGTGAAGTCGTAACAAGGTTTCCGTAGG	Eukaryota;Stramenopiles;Stramenopiles_X;Oomycota;Oomycota_X;Peronosporales;Pythium	48	0	0	0	0	0	0	0	0	0
354deb9239b09b6a7db42db3d6966d2d	GCTCCTACCGATTGAATGATCCGGTGAAATGTTGGGAGTGTGGCCTTTTGCAGGCGGGGCAACTCGTCTGCTGGGGTTGTGCAAACTTCATTAAACCTTATCATTTAGAGGAAGGAGAAGTCGTAACAAGGTATCC	Eukaryota;Archaeplastida;Streptophyta	48	0	0	0	0	0	0	0	0	0
e9e76606e48082073f9e962c4415e91b	CGCACCTACCGATTGAATGATTCGATGAATTCTTCGGACTGTGGCCAGGACGCCTCGGCGACTTGGTCGTAGGAAGTTGTTTAAATCTCATCATTTAGAGGAAGGTGAAGTCGTAACAAGGTTTCCGTAGGTGAA	Eukaryota;Stramenopiles;Ochrophyta;Chrysophyceae;Chrysophyceae_X	47	0	0	0	0	0	0	0	0	0
68ef0ab62ceb22806a162de4d8eb047b	GCTACTACCGATTGGATGGTTTAGCGAGAACTTCGGAGGAGGCGCCAACGGGCCTGGCAACAGGTCTGTCGGCGCAACCGAAGAAGCTCAAGCTTGATCATCTAGAGGAAGTAAAAGTCGTAACAAGGTTTTCG	Eukaryota;Opisthokonta;Metazoa	0	0	0	47	0	0	0	0	0	0
b27ce751f24df4c7a3b36d09a99b82f9	GATACTACCGATTGAATGGCTTAGTGAGGCCTTTGGATCAGGCTGCATGGCCGCAAGGCCGGTGCGGACTGAGAAATTGGTCAAACTTGGTCATTTAGAGGAAGTAAAAGTCGTAACAAGGTTTCCGTAGGTGA	Eukaryota;Opisthokonta;Fungi	46	0	0	0	0	0	0	0	0	0
48b5d144b585728e66cbc4439397c79b	TCGCTGCTACCGATTGAATGGTTTAGTGAGAGGCGCGGATTCGGTGGGGCTTCCTCGTGGGGTCTTGCTGGAGAAGCGCTTCAAACTTGACTATTTAGAGGAAGCAAAAGTCGTAACAAGGTTTCCGTAGGTGAAC	Eukaryota;Opisthokonta;Metazoa	16	0	0	29	0	0	0	0	0	0
4fa376aaa557a3620fd6aa6cd6119676	GCTACTACCGATTGGATGGTTTAGTGAGGTCCACGGATTGTTGCTCTTGGTCGGTTCTCCGGCCCTGCGTATACGAGAAGTGGAACAAACTTGATCATCTAGAGGAAGTAAAAGTCGTAACAAGGTTTCCGTAG	Eukaryota;Rhizaria;Cercozoa;Filosa-Imbricatea;Euglyphida;Trinematidae;Trinema;Trinema_enchelys;	0	0	0	44	0	0	0	0	0	0
0b6feaa832d234dde0a29ea5ce88261c	CCGTCGCTCCTACCGATTGAGTGGTCCGGTGAATACTTCGGAGTCTGCCGTCGGCCTCGGCTGATGGCGGGCGAAGTTGCGTAAACCTTATCACTTAGAGGAAGGAGAAGTCGTAACAAGGTTTTCGTAGGTGAACCTG	Eukaryota	0	0	0	44	0	0	0	0	0	0
4a59d2f95d20d1dbf665f186b546d594	GCTACTACCGATTGAATGGTTATAGTGAGCATATGGGATCAGCAGGATTCGATGGGCAACCATCATTTCTTGTTAGAGAACTATGGCAAACTAAGCTATTTAGAGGAAGTAAAAGTCGTAACAAGGTTTCCGTA	Eukaryota;Opisthokonta;Fungi;Mucoromycota;Mucoromycotina;Mucoromycotina_X;Rhizopus;Rhizopus_stolonifer;	38	0	0	0	5	0	0	0	0	0
cb1a3eeeea9746dff76baf841d60f344	GCTCCTACCGATTGGGTGATCCGGTGAAATGTTCGGAGGTCGGTCGTTCCCGCCGGGGCAACTCGGTGGTGGCTGGCCAAAGTCCATTAAACCATATCATTTAGAGGAAGGAGAAGTCGTAACAAGGTTTCCGT	Eukaryota;Archaeplastida	0	0	0	43	0	0	0	0	0	0
abc02f256306ccb42bc3f4ebc59e5a1b	CGCTCCTACCGATTTAGTTCAGGGTAAAGTCTTTGGACGATTGATTGAAATCAGCAATGATGGATTTGATTGAAAGTTGACTAAATCTTGCGCTATAGAGGAAGGAGAAGTCGTAACAAGGTTTCCGTAGGTGAA	Eukaryota	0	0	0	42	0	0	0	0	0	0
9379a132545b0727e133305a6c024b94	TACACACCGCCCGTCGCTCCTACCGATTGAATGTGGAGGTGAAAATTTCGGATATGTCATTTACCTGATATAAAAGTTATTTAAATCTTCCCATTTAGAGGAAGGAGAAGTCGTAACAAGGTTTCCGTAGGTGAACCTGCAGAAGGATC	Eukaryota	0	0	0	0	0	42	0	0	0	0
1bca94089f87e86576286cb0d46af3b9	GCTACTATCGAGTGATGAGTTATCCAGACTCTCGGACTGGCCCCTTGGCGGCTTCACGGCTGCCATCGTGGCTTGGAAAGAGACTCTAGATCACTTATCGCAAGAAAGTAAAAGTCGTAACAAGGTATCGGTAG	Eukaryota;Opisthokonta;Metazoa;Nematoda;Enoplea;Enoplea_X;Enoplea_XX;Enoplea_XX_sp.;	0	0	0	0	0	0	0	0	42	0
dc5555d3acbd895bb50fb7f8e8f29911	CCCGTCGCTCCTACCGATTTTGAGTGATCCGGTGAACCTTCTGGACTGTGATTGGGCTCGACCCTCTTGCGGGAAGTTAAGTAAACCTTATCACTTAGAGGAAGGAGAAGTCGTAACAAGGTTTCCGTAGGTGAACCTGC	Eukaryota;Alveolata;Ciliophora	41	0	0	0	0	0	0	0	0	0
757ce99c0f367b81bc205b7bb78c8f51	GCTCCTACCGATTGAATGATCCGATGAAATTTTTGGACATGGGTTGAGAGAAGAAAATTGTTTTTTTTCTTTCGACTTGTGAAAATTAATTAAATCTTATCATTTAGAGGAAGGAGAAGTCGTAACAAGGTTTCC	Eukaryota	0	0	0	15	26	0	0	0	0	0
510a63626ded5fbfdd2d8cf055174c97	GCTACTACCGATTGAATGGTTTAGTGAGTAGCATCGATGATGGACGAGTGGGTTGCTTGGATTGCCCGATTGGCTTCAACGCTGTCGCTTCCATCTGACCTCCTCATCTTTCTGTCAGAAGTGCCGCAAACTTGACTATTTAGAGGAAGTAAAAGTCGTAACAAGGTTTCC	Eukaryota	0	0	0	0	17	0	24	0	0	0
3a7824d32fa8a5b6362e7b472e136149	GCTACTACCGATTGAATGGTTTAGTGAGATCTTCGGATTGGTCCGGAGGTGGCCGCAAGGTTGCCTCTAGGCACTGAGAAGATGATCAAACTTGATCATTTAGAGGAAGTAAAAGTCGTAACAAGGTTTCCGTA	Eukaryota;Opisthokonta;Metazoa;Rotifera;Rotifera_X;Rotifera_XX;Rotifera_XXX;Rotifera_XXX_sp.;	0	0	0	0	0	0	0	0	0	41
f11d94f8ca22ad32ea8d55f360f38297	GCTACTACCGACTGGACGATTTCATGAGGCTTTTGGACTGTGGCGAGTGCGGTCTCCCGACTGCACTCGCACCGCGGGAATCTATCCGAATGGTATCGTTTGGAGGAAGTAAAAGTCGTAACAAGGTTTCCGTA	Eukaryota;Opisthokonta;Metazoa	40	0	0	0	0	0	0	0	0	0
6abb6843d33bebc2aeab0f326fab8556	GCTCCTACCGATTGAATGGTCCGGTGAAATGTTTGGATTCTAGGGACCACACCGAGCAATCGGTGTACTCTGGGAGAAGATCAGTAAATCTTATCATTTAGAGGAAGGAGAAGTCGTAACAAGGTTTCCGTAGG	Eukaryota;Archaeplastida	40	0	0	0	0	0	0	0	0	0
93e2659c60d97468441b6b058f90490c	GCCCGTCGTTGCCTGTAATGGCTGGCAAGTAGAACCATTTGGAGGTGCCGAGGGGTTCGCTCCTCTGGCGCCGAAATTTGGTGATACTTGCAAGCTAGAAGAGGCAAAAGTCGTAACAAGGTTGCTGTAGGTGAACCTGCA	Eukaryota	14	0	0	0	0	26	0	0	0	0
4ba07827b7cffd32416614924a82a33f	GCTCCTACCGAGTGAATGGTCCGGTGAATTGTTGGGAGTGTGGTCGACGCTAACGTGTGGGGAGAGAAAGAGAGATGGGGGGGGTAACCTCCTTTCTTTCTTTCTCTCTCATCGTCAGCAAGGCCATGCAAACTTCAATAAACCTTATCATTTAGAGGAAGAAGAAGTCGTAACAAGGTATCC	Eukaryota	0	40	0	0	0	0	0	0	0	0
750d339a1f54c6dff6965b8b5e9b3c2b	GCTCCTACCGATTGGGTGATCCGGTGAAATGTTCGGAGGTCGGTCGTTCCCGCCGGGGTAACTCGGTGGTGGCTGGCCAAAGTCCATTAAACCATATCATTTAGAGGAAGGAGAAGTCGTAACAAGGTTTCCGT	Eukaryota;Archaeplastida	0	0	0	40	0	0	0	0	0	0
69a074a1abd575d2f769ea9172d98b09	GTCGCTCCTACCGATTGAATGATCCGGTGAAATCTTTGGATAGAAGCAGAGGGGTTAAACTCTTTGTTTTTAGAAATTGATTGAACCTTATCATTTAGAGGAAGGAGAAGTCGTAACAAGGTTTCCGTAGGTGAACC	Eukaryota	0	0	0	40	0	0	0	0	0	0
eacdc3df1f73760ec248b60710ff63a6	GCTCCTACCGATTGAATGGTCCGATGAACCTCATGGACTGACGACTTGGCTGGGTTTACTCAGATCATGTTGTTAGGAAGTGATGTAAATCATATCATTTAGAGGAAGGAGAAGTCGTAACAAGGTTTCCGTAG	Eukaryota;Archaeplastida	0	0	0	32	0	8	0	0	0	0
25bdc1170e43c0ea5cefd9d8a36a91c3	GCTCCTACCGATGAACGTCTCGGTGAAGGGTTTGGATCTGAGGGCTTGATTTGGGGCAACCTGAATCGGTGCTCTCGGAGAAGCTCTCTGAACCACGGCGTTTAGAGGAAGGAGAAGTCGTAACAAGGTATCCG	Eukaryota	0	0	0	0	0	40	0	0	0	0
762335614d5b16efe55047c9d191819a	GCCCGTCGCTCCTACCGATTTTGAGTGATCCGGTGAACCTTCTGGACTGTGCCTGGGCTTGACCCAGGCTGGGAAGTTAAGTAAACCTTATCACTTAGAGGAAGGAGAAGTCGTAACAAGGTTTCCGTAGGTGAACCTGCA	Eukaryota;Alveolata;Ciliophora;Colpodea;Colpodea_X;Sandmanniellidae;Sandmanniella	0	0	0	0	0	0	0	0	40	0
e55e280289c552087e78795de3ee3cad	GCTACTACCGATTGAATGATTTAGTGAGGACTTCGGACTGAGTCCAATGCGGCTTTCGGGCTGCGTTGGTATTTCGGAAAGATGTCCAAACTGTATCATTTAGAGGAAGTAAAAGTCGTAACAAGGTTTCCGTA	Eukaryota;Opisthokonta;Metazoa;Arthropoda;Crustacea;Ostracoda;Cypridopsis;Cypridopsis_japonica;	39	0	0	0	0	0	0	0	0	0
c42e7a12d09475c1d4577892b998a4b7	GCACCTACCGATTGAATGATTCGGTGAAAATTTCGGACTGCAGCATGGATACTTTCGGGTGACTGTGCCGTGGGAAGTTATTTAAACCTCATCATTTAGAGGAAGGTGAAGTCGTAACAAGGTTTCCGTAGGTG	Eukaryota;Stramenopiles;Ochrophyta;Chrysophyceae;Chrysophyceae_X;Chrysophyceae_Clade-D;Hydrurus;Hydrurus_foetidus;	0	0	0	0	0	0	0	0	0	37
060370c6c70afa462eac489f2aabd204	GCCCGTCGTTACTACCGATTGAATGGCTTAGTGAGGCCTCCGGATCGTGCACGGTAGCGATACTGTGCGTGAAAAGCTGGTCAAACTTGGTCATTTAGAGGAAGTACAAGTCGTAACAAGGTTTCCGTAGGTGAACCTGCA	Eukaryota;Opisthokonta;Fungi;Ascomycota;Saccharomycotina;Saccharomycetales	36	0	0	0	0	0	0	0	0	0
3984dd7c1e450a8745173bb3b7370cf2	GCTACTACCGATTGAATGGTTTAGCGAGATTCTCGGATCGGGCTTCGTCCGTGCGCAAGTATGGTCGAGGTCTGAGAAGAAACTCAAGCTTGATCATTTAGAGGAAGTAAAAGTCGTAACAAGGTAACCGTAGG	Eukaryota;Opisthokonta;Metazoa;Gastrotricha;Gastrotricha_X;Gastrotricha_XX	36	0	0	0	0	0	0	0	0	0
8806ce48e0dedc79afcfad89a4466cc9	GCACCTACCGATTGAATGATTCGGTGAAGATTCCGGACCTTGGCTCGAACGCCCTCAAGCGATCGCTGGCTGGGGGAAGCTATCTAAACCTCATCATTTAGAGGAAGGTGAAGTCGTAACAAGGTTTCCGTAGG	Eukaryota;Stramenopiles;Ochrophyta	0	0	36	0	0	0	0	0	0	0
5592051f3ac5d3ce0d4871fd877095f1	CCCGTCGCTCCTACCGATTTTGAGTGATCCGGTGAACCTTCTGGACTGTGTCTGGGCTTGACTCAGACGTGGGAAGTTAAGTAAACCTTATCACTTAGAGGAAGGAGAAGTCGTAACAAGGTTTCCGTAGGTGAACCTGC	Eukaryota;Alveolata;Ciliophora;Colpodea;Colpodea_X;Colpodida	0	0	0	0	0	36	0	0	0	0
ac1fe6473d904b0201e241271d7250d4	GCTACTACCGATTGGGAAAATTTTGGAGAGGCTGGGACCGAGACTTGTTCGGCTTCACGGCCTTACTTGTCTTGGAAACAGTTTCAACAATATTTTTCTAGAGGAAGTAAAAGTCGTAACAAGGTTTCCGTAGG	Eukaryota;Opisthokonta;Metazoa	35	0	0	0	0	0	0	0	0	0
dc27b24755959b3df4c0193eacfddada	GCTTCTACCGATGAATGATCCGGTGAACACTTTGGACTTGTTGACTGGATGGGCTTCCCTAAAGTCGTACGAGGAAGTTGTGTAAACCTTATCATTTAGAGGAAGAAGAAGTCGTAACAAGGTTTCCGTAGGTG	Eukaryota	34	0	0	0	0	0	0	0	0	0
cf003a70de3a1e712c894a007c2b1130	GCTACTACCGATTGGATGGTTTAGCGAGAACTTCGGGGGAGGCGCCAACGGGCCTGGCAACAGGTCTGTCGGTGCAGCCGAAGAAGCTCAAGCTTGATCATCTAGAGGAAGTAAAAGTCGTAACAAGGTTTTCG	Eukaryota;Opisthokonta;Metazoa	0	0	0	34	0	0	0	0	0	0
7699f38c552a9f2feda42ae688ad9056	CCGCCCGTCACGCCCTGGGATTTGTCTTGGGTCCAAGTGCATAGTTATATCCTTTATTAAAACGATAATGGAGAGACTCTACGTAACGCAAGATAATTACTGTGGCGAAGTCGTAACAAGGTAGGTGTAGGTGAACCTGCAGA	Eukaryota	0	0	0	7	0	27	0	0	0	0
82ab5347429c2ab2e3585da826b96fdd	TACACACCGCCCGTCGCTCCTACCGATTGAATGTGGAGGTGAAAATTTCGGATATGTCATTTACATGATATAGAAGTTATTTAAATCTTCCCATTTAGAGGAAGGAGAAGTCGTAACAAGGTTTCCGTAGGTGAACCTGCAGAAGGATC	Eukaryota;Archaeplastida	0	0	0	0	0	34	0	0	0	0
7af61753a81ce84162a887c682209878	GCTCCTACCGATTGAATGGTCCGGTGAAATCTACGGATTTTGTTAGACACTAGGTGGGGTTTACCTTACCTATTCTAATGAGAGAAGTGGAGTAAACCATATCATTTAGAGGAAGGAGAAGTCGTAACAAGGTTTCC	Eukaryota	33	0	0	0	0	0	0	0	0	0
00aefdd4def9687340d5b87a0fe7ffb6	GCTACTACCGATTGAATGGTTTAGCAAGGTACTCGGATTGTTCTGGATTTTGCACGCAAGTGTGAAATTGCAGATCGAGAAGAAGGCCAAACTTGATCATTTAGAGGAAGTAAAAGTCGTAACAAGGTTTCCGT	Eukaryota;Opisthokonta;Metazoa;Platyhelminthes;Turbellaria;Catenulida;Stenostomum;Stenostomum_sp.;	0	0	0	32	0	0	0	0	0	0
860fb5889abc872206ca0090ceed5003	GCATCTACCGATGAATTTTGCGGTGAAGTCTTGGGAGTTCTTTAGGTTTGCCTTCACGGGTAGGCTTAGAGGACGAACTTGCATAAACCTTAACATTTAGAGGAAGATGAAGTCGTAACAAGGTTTCCGTAGGT	Eukaryota;Stramenopiles;Stramenopiles_X;Stramenopiles_XX;Stramenopiles_XXX;Stramenopiles_XXXX;Diplophrys;Diplophrys_sp.;	0	0	0	0	0	0	0	0	0	32
b135c04bd53a37c1606dcdb2a71130b6	GCTCCTACCGATTGAATGGTCCGGTGAAATTTTCGGACTGAGGCGCGGCCAAGTGGAAACACTTCCGCGCATTCAGAAAGTCAATTAAACCTTATCATTTAGAGGAAGGAGAAGTCGTAACAAGGTTTCCGTAG	Eukaryota;Archaeplastida	31	0	0	0	0	0	0	0	0	0
dd7a111ceb5086d3eac0ec64fd851805	CGCCCGTCAAGCCACGAAAGCTGGGGGCACCTAACGTCGCTGCGTCAACCCGCCGTTCGCAAGAATACGGGAGACAGGCGCCTAGGGTGAAACCGGTGATTGGGACTAAGTCGTAACAAGGTAGCCGTAGGTGAACCTGCAG	Eukaryota	4	0	0	0	3	13	11	0	0	0
76f724a5f6200c2274e5e4ef2ca06fa5	GCTCCTACCGATTGAATGATCCGGTGAAATCTTCGGATGGTGGCGTAGAACTGTTGGGGGCAACCTTGACAGTAACGTTGCCAGAAGTTGCTTTAACCTTATCATTTAGAGGAAGGAGAAGTCGTAACAAGGTTTCC	Eukaryota;Amoebozoa;Conosa;Variosea;Variosea_X;Schizoplasmodiids;Schizoplasmodium;Schizoplasmodium_cavostelioides;	30	0	0	0	0	0	0	0	0	0
f9af7f095ba9b09711774823efa43f1c	ACCGCCCGTCGCTCCTACCGATTTCGAGTGATCCGGTGAACCTTTTGGACTACGCTCCTTCGGGAAGCGCGGAAAATCAAGTAAACCATATCACTTAGAGGAAGGAGAAGTCGTAACAAGGTTTCCGTAGGTGAACCTGCAGAA	Eukaryota;Alveolata;Ciliophora;Spirotrichea;Hypotrichia	0	0	0	0	30	0	0	0	0	0
e609769e993c49eed34aab645d0f62bf	ACACCATGGGAGTCAGTTTATCCTGAAGCTAATCCTCTGACCAGGCCTACTGTGCAATTTCCTGGATGTATATTTCCAGGAGCTGCACAGATTGCTGTAATGAATTTAGCCACGGAGAATTGGCGACTAGGGTGAAGTCGTAACAAGGTAGTC	Eukaryota	0	0	0	0	0	30	0	0	0	0
ca43b193de04ade5351fe515e928ad42	TACACACCGCCCGTCGCTCCTACCGATTGGATGATTCGGTGAGATCTTTGGATCGCGGGGTTCGCCCTGCGAGAAGTTGATCAAGCCATATCATCTAGAGGAAGGAAAAGTCGTAACAAGGTTTCCGTAGGTGAACCTGCAGAAGGATC	Eukaryota	0	0	29	0	0	0	0	0	0	0
5b69286d331967ff6ca8e64c450addd5	GCTCCTACCGATGGGATGAGAAGGCAAATCTGATAGACTGGGTGTGCTAAATCGCAGTCTCTTTCACGAGAGTCGCTGCGAAATGGCTCGCCTGGAAAGTTAGCTGAACCTTCTTGTTTGTAGGAAGGAGAAGTCGTAACAAGGTCTCC	Eukaryota	0	0	0	28	0	0	0	0	0	0
651ed769bae8925f507f013ae4736387	GCACCTACCGATTGAATGGTCCGGTGAAGCCTCGGGATTGTGTCCATGTGCCTTTATTGGTGTGTGGGTGCGAGAACTTGTCTAAACCTTATCATTTAGAGGAAGGTGAAGTCGTAACAAGGTTTCCGTAGGTG	Eukaryota;Stramenopiles;Ochrophyta;Bacillariophyta;Bacillariophyta_X	0	0	0	27	0	0	0	0	0	0
1d0205fea8ceaf8de09e3ed7b6bf2c90	GCTCCTACTGATCTACAAAACAATGAGCACCTCAGAGGCTTGATGAGTAAAGCCCTTCACAGGGTCGAAAGTCTGCCAAAGGCGTGCAAATTTCGTTGTGGAGAAGAAGGAGAAGTCGTAACAAGGTATCCGTA	Eukaryota	0	0	0	0	0	27	0	0	0	0
e39187f4cdf8a57edd1df9feab4467c2	GCTCCTACCGATTGGATGGTCCGGTGAGATTTTTGGATTGTGTGTTTGGTGGGGAAACTTGCCAAGCCGCAAGAAGTTAATCAAACCTTACTATCTAGAGGAAGGAGAAGTCGTAACAAGGTTTCCGTAGGTGA	Eukaryota;Archaeplastida	0	0	0	0	0	0	27	0	0	0
90d9d372a8f215bab7b27652df77b607	CGCACCTACCGATTGAATGGTCCGGTGAAGCCTCAGGATTGTGACCAGCGCCTTTCGGGGTGATGGTTGCGAGAACTTGTCTAAACCTTATCATTTAGAGGAAGGTGAAGTCGTAACAAGGTTTCCGTAGGTGAA	Eukaryota;Stramenopiles;Ochrophyta;Bacillariophyta;Bacillariophyta_X;Raphid-pennate	0	0	0	0	0	0	0	0	0	27
57b6c50238c7a0c564d7c21e5a06e126	CACCGCCCGTCGATACTACCGATTGAATGGCTTAGTGAGACCTCTGGATGAAGCGGTCGCAAGATCGCCTCAGAAACTGTTCAAACTTATCCATTTAGAGGAAGTAAAAGTCGTAACAAGGTTTCCGTAGGTGAACCTGCAGAAG	Eukaryota;Opisthokonta;Fungi	0	0	0	0	0	0	0	0	0	27
dce27d1f56b6fe20f2767739da16e41b	GTCGCAGCTACCGATTGGATGGTCCGATGAGGGGTTCGGAGGCTCTCGCTCGCTCTCGGGCTTGCGAGGGCCAAAGTTCTCCGAATCTTATCATCTAGAGGAAGCTGAAGTCGTAACAAGGTCTCCGTAGGTGAACC	Eukaryota	0	0	0	0	0	0	0	0	0	27
1eec587202bc7d1497ae04ae21836b1a	CGCACCTACCGATTGAATGGTCCGGTGAAGCCTCGGGATTGTGGCCAGTGCCTTGACTGGTGTTGGTTGCGAGAACTTGTCTAAACCTTATCATTTAGAGGAAGGTGAAGTCGTAACAAGGTTTCCGTAGGTGAA	Eukaryota;Stramenopiles;Ochrophyta;Bacillariophyta;Bacillariophyta_X;Raphid-pennate	26	0	0	0	0	0	0	0	0	0
126b88c6cef0c081b8e09ca6283b6bc8	GCTCCTACCGATTGAATGGTCCGGTGAAATGTTCGGATTCTGGGGCATCATCCACGCAAGTGGACGCTCTGGGAGAAGATCAGTAAACCTTATCATTTAGAGGAAGGAGAAGTCGTAACAAGGTTTCCGTAGGT	Eukaryota;Archaeplastida	26	0	0	0	0	0	0	0	0	0
c89cd9bd1bb341df028c3996a3edfba2	GCTCCTACCGATTGAATGATCCGGTGAAGTTTTCGGAATGATTTTCAAATTTTAATTAGGGGTTAAACTCTAATTAAAATATAGATTATCATAAAGTTAATTAAACCTTATCATTTAGAGGAAGGAGAAGTCGTAACAAGGTATCC	Eukaryota;Archaeplastida;Streptophyta	0	0	22	0	0	0	0	0	4	0
f6f38edbab2e5bce5942273e0a725ed0	GCTCCTACCGATTGAATGTTCCGGTGAACACTTTGGAGTTGTGAAATGAGTTGGGGCAACTCAACTCTTATCATGACAAAGTTGTGTAAACCTTAACATTTAGAGGAAGGAGAAGTCGTAACAAGGTTTCCGTA	Eukaryota;Rhizaria;Cercozoa;Endomyxa;Vampyrellida;Sey055-lineage;Sey055-lineage_X;Sey055-lineage_X_sp.;	25	0	0	0	0	0	0	0	0	0
337780720b8bff54be0288fe10243c47	ACACCGCCCGTCGCTCCTACCGATTGGATGGTCCGGTGAGATCTTTGGATCTGCGGGTCTTGTGCCTGCCGAGAAGTTGATCAAACCTTACTATCTAGAGGAAGGAAAAGTCGTAACAAGGTTTCCGTAGGTGAACCTGCAGAAGG	Eukaryota;Opisthokonta;Opisthokonta_X;Opisthokonta_XX;Opisthokonta_XXX;Opisthokonta_XXXX;Pygsuia;Pygsuia_biforma;	25	0	0	0	0	0	0	0	0	0
820a78d1fac6634d2dd548e01b98e243	CGCACCTACCGATTGGATGGTCCGGTGAAGCCTCGGGATTGTGATTGGTGCCTTTACTGGTATCAGTTGCGAGAACTTGTCTAAACCTTATCATCTAGAGGAAGGTGAAGTCGTAACAAGGTTTCCGTAGGTGAA	Eukaryota;Stramenopiles;Ochrophyta;Bacillariophyta;Bacillariophyta_X;Raphid-pennate	0	0	0	25	0	0	0	0	0	0
724a99785accd9922e68c7f9011d5609	CCCGTCGCTCCTACCGATTTTGAGTGATCCGGTGAACCTTCTGGACTGTGCCTGGGCTTGACTCAGGTGTGGGAAGTTAAGTAAACCTTATCACTTAGAGGAAGGAGAAGTCGTAACAAGGTTTCCGTAGGTGAACCTGC	Eukaryota;Alveolata;Ciliophora;Colpodea;Colpodea_X	0	0	0	25	0	0	0	0	0	0
0b96ccb0c6ed663f91046a41f3f4a358	CCGTCGCACCTACCGATTGGATGGTCCGGTGAAGCCTTCGGATTGGGGCTGGCCCTCGAGGTCTGTCTCCGAGAAGTTGGCTAAACCTTACCATCTAGAGGAAGGTGAAGTCGTAACAAGGTTTCCGTAGGTGAACCTG	Eukaryota;Stramenopiles;Stramenopiles_X;Bicoecea	12	0	0	12	0	0	0	0	0	0
7153ac87243d162bda4fa85e331ea972	GCTACTACCGATTGAATGGTTTAGTGAGATTCACAGACTGGGACGTAGGCAGGTTCTCCTGTTTATGTCATCGGGAAGTGAATCAAACTTGACCATTTAGAGGAAGTAAAAGTCGTAACAAGGTTTCCGTAGGT	Eukaryota	0	0	0	24	0	0	0	0	0	0
cc9dc78987f91602bb02b9f14fdd6bc9	GCTCCTACCGATTGAATGGTCCGGTGAAATCTTCGGATCGTGGCAATTCTTGGGGTAACTCGAGAGTCGTCATGAAAAGTTGATTAAACCTTATCATTTAGAGGAAGGAGAAGTCGTAACAAGGTATCCGTAGG	Eukaryota	23	0	0	0	0	0	0	0	0	0
3ce64751fc9e39d2824a180c9833e429	GCTACTACCGATTGAATGGTGAGGTGAGGTCTCGGGACTGGCGAGTGCAGGTTGGCAACAACTCTTCGCTTGCCGGGAACTTGATCAAACCTTATCATTTAGAGGAAGTAAAAGTCGTAACAAGGTTTCCGTAG	Eukaryota;Opisthokonta	0	0	0	22	0	0	0	0	0	0
6fd490e91ea1a5cc49e177fddbc604de	GCTACTACCGATTGAATGGCTTAGTGAGACCCTCGGATTGGTTACCATAGCCCGCAAGGGCAGTGGTAGCCGAAAAGTTGGTCAAACTTGGTCATTTAGAGGAAGTAAAAGTCGTAACAAGGTTTCCGTAGGTG	Eukaryota;Opisthokonta;Fungi	0	0	0	0	0	0	0	0	0	22
18b9c63a2b8ede3382d5748a256efddc	CACACCGCCCGTCACACCATGGGAGTTGGGTCTACCCGAAGACGGTGAGCTGACCGGCTCTGCGGAGCCGGGGGCAGCCGGCCACGGTAGGTTCAGCGACTGGGGTGAAGTCGTAACAAGGTAGCCGTAGGTGAACCTGCAGAAGGA	Eukaryota	0	0	16	0	0	0	0	5	0	0
a072df155a8414e5a14d5390972de313	GCTCCTACCGATTGAACGCTTTGGTGAAATCTACGGACGGACCTGCATGCTGGGGAAACTCGGTAGTGGGGCTGGAAGTTGAGTAAACCAAACCGTTTAGAGGAAGGAGAAGTCGTAACAAGGTTTCCGTAGGT	Eukaryota	0	0	0	21	0	0	0	0	0	0
b395d7b55cc211ca6faeeb8f8ae4cbbf	TCGCACCTACCGATTGAGTGTTTCGGTGAAGATTCCGGACTACAGCCAGATCCCTCTGGGTGATGGTTGTGGGAAGCTGTCTAAACCTCAACACTTAGAGGAAGGTGAAGTCGTAACAAGGTTTCCGTAGGTGAAC	Eukaryota;Stramenopiles;Ochrophyta;Phaeophyceae;Phaeophyceae_X;Phaeophyceae_XX	0	0	0	0	20	0	0	0	0	0
cfa2e488325cb76ad3a324118e0c6556	CGCTCCTACCGATTTAGTTCAGGGTAAAGTCTTTGGACGATTGATTGAAGTCAGCAATGATGGATTTGATTGAAAGTTGACTAAATCTTGCGCTATAGAGGAAGGAGAAGTCGTAACAAGGTTTCCGTAGGTGAA	Eukaryota	19	0	0	0	0	0	0	0	0	0
a8ad557aae4018539c479f7655979956	GCTACTTCTGATTGAATGGCTTAGTGAGGACTTTGGACTGTCTCCAGTGGCTGGAAACGGCTGTGGGGTGATGGGAAGCTGTTCAAACTTGGTCATTTAGAGGAAGTAAAAGTCGTAACAAGGTTTCCGTAGGT	Eukaryota;Opisthokonta;Fungi	0	0	0	19	0	0	0	0	0	0
94b683fe50859dcfded7c9b494dbacb7	GCTACTACCGATTGAATGATAAGATGAAATCTTTGGATTTAGTAGAAATTAATCAGGGTAAAACTTGATCTTTTTGTTGAAAAAGTTGATTAAATCTTATTATTTAGAGGAAGTAAAAGTCGTAACAAGGTTTCC	Eukaryota;Opisthokonta;Metazoa;Arthropoda	0	0	0	19	0	0	0	0	0	0
247919946bfed9c478b708b009c3fd02	ACCGCCCGTCGATACTACCGATTGAATGGCTTAGTGAGGCCTCTGGACGGCGCCTGCTCTGTGCGGGGGCCGGAAACTGGTCAAACTTGGTCATTTAGAGGAAGTAAAAGTCGTAACAAGGTCTCCGTAGGTGAACCTGCAGAA	Eukaryota;Opisthokonta;Fungi;Ascomycota	18	0	0	0	0	0	0	0	0	0
5f554fb7aa47842ff0d1e5343ce6aa64	GCTCCTACCGATTGAATGATCCGGTGAAATCTTCGGATGAGGATGTATAGCTGTCGGGGCAACTTGGCAGTAACATCGTCAGAAGTTGCTTAAACCTTATCATTTAGAGGAAGGAGAAGTCGTAACAAGGTTTCC	Eukaryota;Amoebozoa;Conosa;Variosea;Variosea_X;Schizoplasmodiids;Schizoplasmodium;Schizoplasmodium_cavostelioides;	0	0	0	18	0	0	0	0	0	0
f5a851548f67f952350ca6514f90b453	GCTACTACCGATTGAATGGTTTAGTGAGTAGCATCGATGACGGACGCTGTCTTTTTTGTTTTTCTCTTTCGTGCTGCTTCGGCAGTGCGAAGAGAGAGCGAAAAAAGCGTCTGTCAGAAGTGCCGCAAACTTGACTATTTAGAGGAAGTAAAAGTCGTAACAAGGTTTCC	Eukaryota	0	0	0	18	0	0	0	0	0	0
355e732d589b67a33526c4af3b3be213	GCTACTACCGATTGGATGGCTTAGTGAGATTTTTGGATTGCTAGGCGATTGCAGCAATGTGAACGCCGAGCGAGAAATTGATCAAACTTGGTCATCTAGAGGAAGTAAAAGTCGTAACAAGGTTTCCGTAGGTG	Eukaryota;Opisthokonta;Fungi;Blastocladiomycota;Blastocladiomycotina;Blastocladiomycetes;Allomyces	0	0	0	0	0	0	4	0	14	0
3ef2e3fe411755e64559a6ae5c23f3e0	GCTCCTACCGATGGTTGAACCGATGAGGACTCGGGATGGTGGGGTTTTTCCTATAGTCCGCAAGGGCGATAGGTCCCGTGCCAGAACTTGTTCAAATCTTTTTAACTAGAGGAAGGAGAAGTCGTAACAAGGTTTCC	Eukaryota	17	0	0	0	0	0	0	0	0	0
54e5546dfa28ab25c2b55b338ae23992	GCTCCTACCGATTGAATGATCCGGTGAAATGTTCGGATTCTGGGGCATCAGCCACTCCGGTGGTCGTTCTGGGAGAAGATCAGTAAACCTTATCATTTAGAGGAAGGAGAAGTCGTAACAAGGTTTCCGTAGGT	Eukaryota;Archaeplastida;Streptophyta	17	0	0	0	0	0	0	0	0	0
f42ea07bb2e09fddd1435862c2e15231	GCTACTACCGATTGAATGGTTTAGCAAGGTACTCAGATTGATCCCGATCTTGCGCGCAAGTGTGAGATCGGCGATTGAGAAGAAGGCCAAACTTGATCATTTAGAGGAAGTAAAAGTCGTAACAAGGTTTCCGT	Eukaryota;Opisthokonta;Metazoa;Platyhelminthes;Turbellaria;Catenulida;Stenostomum;Stenostomum_sp.;	16	0	0	0	0	0	0	0	0	0
cbce515880fdd25057c3dece1cb19638	GTCGATACTACCGATTGAATGGCTTAGTGAGACCTTTGGATGATGCCCTAGCCGCAAGGCATCTGGGTGTCAGAAATTGTTCAAACTTATCCATTTAGAGGAAGTAAAAGTCGTAACAAGGTTTCCGTAGGTGAACC	Eukaryota;Opisthokonta;Fungi	16	0	0	0	0	0	0	0	0	0
00b77fb6bed5c0d563976621e2bd9bb4	GTCAGATTGTATAAGAGACAGGTACACACCGCCCGTCAAGCCACGAAAGGGGAGGACATCCGAAGTCGCACTGCGGTGTGCCGAAGATGGACTCCCTGATTGGGACTAAGTCGTAACAAGGTAACCGTAGGTGAACCTGCAGAAGGATCACTGTCCTTATACACATCTCCG	Eukaryota	0	0	16	0	0	0	0	0	0	0
c2e122744c460521f8aef256a4628a74	GCTACTACCGATTGAATGGTTTAGTGAGTAGCATCGATGATCGGCTGTTGATTTTGGCGTGCGCCAGGTCTTTTGGCTTGGTGTGTGCCTTTCAGCTGGTCAGAAGTGCCGCGAACTTGACTATTTAGAGGAAGTAAAAGTCGTAACAAGGTTTCC	Eukaryota;Opisthokonta;Metazoa	0	0	0	16	0	0	0	0	0	0
8aecbb45b676cad8ffa5c34778a6d47e	GCACCTACCGATTGAATGGTTCGGTGAAACTTTCGGACCGCGATTCGAATGCCTTCGGGCAATCGGTTGTGGAAAGTTAGTTAAACCTCATCATTTAGAGGAAGGTGAAGTCGTAACAAGGTTTCCGTAGGTGA	Eukaryota;Stramenopiles;Ochrophyta;Chrysophyceae;Chrysophyceae_X	0	0	0	16	0	0	0	0	0	0
4ba57e76e2c3e49588e45eba30ee67b1	CACCGCCCGTCACACCATGGGAGTTGGCTTGACCCGAAGCCGGTGCGCTAACCTCCGGGTTCGCCCGGGGGAGGCAGCCGTCCACGGTCAGGTCAGCGACTGGGGTGAAGTCGTAACAAGGTAGCCGTAGGTGAACCTGCAGAAG	Eukaryota	0	0	0	0	16	0	0	0	0	0
71ef69a971d6361839c783a52f77bbab	GCTCCTACCGATTGGGTGTGCTGGTGAAGCGTTCGGACTGAGCGCGTTCGGGTGGTTCCATCCGTCGCATTCGGGAAGTTCGTTAAACCCTCCCACCTAGAGGAAGGAGAAGTCGTAACAAGGTTTCCGTAGGT	Eukaryota;Archaeplastida;Chlorophyta;Chlorophyceae;Chaetophorales;Chaetophorales_X;Aphanochaete;Aphanochaete_sp.;	0	0	0	0	0	0	0	0	0	16
dc6094b45b98ffc3e5f0abb63e7ee0db	CCCGTCGCTCCTACCGATTTTGAGTGGTCCGGTGAACCTTCTGGACCGCAGCCAGGTTCAATCTGGGTGTGGGAAGTTAAGTAAACCTTATCACTTAGAGGAAGGAGAAGTCGTAACAAGGTTTCCGTAGGTGAACCTGC	Eukaryota;Alveolata;Ciliophora;Colpodea;Colpodea_X;Platyophryida	15	0	0	0	0	0	0	0	0	0
3f00b4745939b22b061347ec899afc4e	GCTACTATACACCGATTGGATGGTTTAGTGAGATCCTCGGATTAGGCCCAGCGCGGCGGGCAACCGCTGTGCCGGCGCTACGAAAAGACGATCAAACTTGATCATCTAGAGGAAGTAAAAGTCGTAACAAGGTTTCC	Eukaryota;Opisthokonta;Metazoa;Annelida;Annelida_X;Annelida_XX	15	0	0	0	0	0	0	0	0	0
bef4a3e1bdb2ad07927fa56931f8b2a6	GCCCGTCGCTCCTACCGATTGAACGCTTAGATGAAATCTACGGATTGGGTGTATCTTTCGGGGTGCATTCGAGAAGTTGAGTTAATCTAAGTGTTTAGAGGAAGGAGAAGTCGTAACAAGGTTTCCGTAGGTGAACCTGCA	Eukaryota	0	0	15	0	0	0	0	0	0	0
fcd03fc95d6acb796121bba6f949cb27	GTACACACCGCCCGTCACACCATGGGAGTCGGTTTCGCCGGAAGGCGGAGAAGCCAACCCGCGCAAGCGGGAAGCGTCCGTCGAAGGCGGGGCTGGCGACTGGGGTGAAGTCGTAACAAGGTAGCCGTAGGTGAACCTGCAGAAGGATCA	Eukaryota	0	0	0	0	15	0	0	0	0	0
bb50823a06f78c2a75f717ef90f794f4	CCCGTCGCTCCTACCGATTTTGAGTGATCCGGTGAACCTTCTGGACTGTGTCTGGGCTTGACTCAGATGTGGGAAGTTAAGTAAACCTTATCACTTAGAGGAAGGAGAAGTCGTAACAAGGTTTCCGTAGGTGAACCTGC	Eukaryota;Alveolata;Ciliophora;Colpodea;Colpodea_X	14	0	0	0	0	0	0	0	0	0
21070b458f04eb3e2b749b92d7fb11c6	CGCCCGTCGCTCCTACCGATTTCGAGTGGTCCGGTGAACCTTCTGGACTGCGTTTCCCTCGAGGATTCGCGGAAAGTTAAGTAAACCTTATCACTTAGAGGAAGGAGAAGTCGTAACAAGGTTTCCGTAGGTGAACCTGCAG	Eukaryota;Alveolata;Ciliophora	0	0	0	14	0	0	0	0	0	0
715a1b81eb1dfa4eafc8ae270be1c272	GCTCCTACCGATTGAATGATCCGGTGAAACCTTCGGATCGCCTGGGTCGACCAGGGGCAACTCTGGTTCCTGGGTGAGAAGTTGGGTAAACCTTATTATTTAGAGGAAGGAGAAGTCGTAACAAGGTTTCCGTA	Eukaryota	0	0	0	0	14	0	0	0	0	0
a9b2559653c8654915ec6a26d3a57ca9	GCTCCTACCGATTGAATGATCCGGTGAAATCTACGGATTTCGTTAGACACTAGGTGGGGGTAACCTTACCTATTCTAATGAGAGAAGTTGAGTAAACCATATCATTTAGAGGAAGGAGAAGTCGTAACAAGGTTTCC	Eukaryota;Amoebozoa;Conosa;Variosea;ATCC50593-Flamella-WIM80-lineage;Flamella-lineage;Flamella-lineage_X;Flamella-lineage_X_sp.;	0	0	0	0	0	0	14	0	0	0
79656688e97efaa44a5ec18dec342f38	GCTACTACCGATGGATTATTTAGTGAGATCTCTGGAGGTGAACTCTGCGATATCTTCGGGTGTTGCGGTAGACATCACCAAAGTTGATCGAACTTGATGATTTAGAGGAAGTAAAAGTCGTAACAAGGTTTCCG	Eukaryota;Opisthokonta;Metazoa;Arthropoda;Hexapoda;Insecta;Ablabesmyia;Ablabesmyia_rhamphe;	0	0	0	0	0	0	14	0	0	0
443c929751edec15d9bf9ffa49489a07	CACCGCCCGTCACACCATGGGAGTTGGCTTTACCCGAAGCCGGTGCGCTGACCCTGTTCTTCGGAACGGGGAGGCAGCCGTCCACGGTAAGGTCAGCGACTGGGGTGAAGTCGTAACAAGGTAGCCGTAGGTGAACCTGCAGAAG	Eukaryota	13	0	0	0	0	0	0	0	0	0
bc1e4d8640cc14b8c1b2b4db2825706a	GCACCTACCGATTGAATGGTCCGGTGAAGCCTCGGGATTGTGGCTGGCTTCCTTTACTGGAGGTTAGTCACGAGAACTTGTCTAAACCTTATCATTTAGAGGAAGGTGAAGTCGTAACAAGGTTTCCGTAGGTG	Eukaryota;Stramenopiles;Ochrophyta;Bacillariophyta;Bacillariophyta_X;Raphid-pennate	13	0	0	0	0	0	0	0	0	0
a164cf9c806aaeb5d848e0abd11c1017	GCTACTACCGATTGAATGGCTTAGTGAGAACTTTGGATTGAGTAGCAATTACCGCAAGGTATAAGTTATTTGAGAAATTGTTCAAACTTGGTCATTTAGAGGAAGTAAAAGTCGTAACAAGGTTTCCGTAGGTG	Eukaryota;Opisthokonta	0	0	0	13	0	0	0	0	0	0
800e6c09871b2e5d1e42fabeb19de839	GCTACTACCGATTGAACGGTCGAGTGAGGCCTCCGGACCGGCACCTGGACGGCGGCAACGCCTGCCGGGAGCTGGGAAGCTGGTCAAACTCCATCGTTTAGAGGAAGTAAAAGTCGTAACAAGGTTTCCGTAGG	Eukaryota;Opisthokonta;Fungi	0	0	0	13	0	0	0	0	0	0
08b490b0af00509040d8dd31bab2e23f	GCTCCTACCGATTGAATGGTCCGGTGAAGCCTTCGGACCGGCCCTACCCCGGCCTTCACGGGTCGGGCGGGCCGGAAAGTTGGATGAACCTTACCATTTAGAGGAAGGAGAAGTCGTAACAAGGTTTCCGTAGG	Eukaryota;Archaeplastida;Streptophyta;Embryophyceae;Embryophyceae_X;Embryophyceae_XX	0	0	0	0	0	13	0	0	0	0
881e0c8a9db96a50b667a5fffff2a1ad	CCCGTCGCTCTAACAGACTGGGTGATTCGGTGAATGATCCGGACCTGAGGCAAGCCTTTGGCAAGCTCCGGGGAAGTTTTGTGAACCTGATTACCTGAATGATAGACAAGTCGTAACACGGTTACTGTAGGTGAACCTGC	Eukaryota;Alveolata	0	0	0	0	0	0	0	0	13	0
367412aa34553b5de63e8d601c8d7ff3	GCTACTACCGATTGAATGGTTTAGTGAGTAGCATCGATGATCGGCTGTTGATTTTGGCGTGCGCCAGGTCTTTTGGCTTGGTGTGCCTTTCAGCTGGTCAGAAGTGCCGCGAACTTGACTATTTAGAGGAAGTAAAAGTCGTAACAAGGTTTCC	Eukaryota;Opisthokonta;Metazoa	12	0	0	0	0	0	0	0	0	0
3859f1606f53a4f49cd679001d0c3b55	GCTCCTACCGATTGAATGGTCCGGTGAGAACTTTGGATGGCGGGTTTCCTGGCGGGCAACCGTCGTGGAGCCAGGTCAGAAATTGTTCAAACCTTACCATTTAGAGGAAGGAGAAGTCGTAACAAGGTTTCCGT	Eukaryota;Amoebozoa;Lobosa;Tubulinea;Echinamoebida;Echinamoebidae;Echinamoeba	12	0	0	0	0	0	0	0	0	0
0f5eba956000a66df7e580864967aecb	GCTCCTACCGATTGAATGGTCCGGTGAACCCCTCGGATTGGTCAGATCAGTTGGCGGGGCAACTCGTTAACTTCTGGTCGAGAAGTTGGGTAAACCTTATCATTTAGAGGAAGGAGAAGTCGTAACAAGGTTTCC	Eukaryota	12	0	0	0	0	0	0	0	0	0
f1596f58fe6c39c039bdc5b1090a84c6	GCTCCTACCGATTGAATGGTCCGGTGAGAACCTTGGATGGCGGGTTAGTACTGCCGCAAGGTAGTGCTGCCATGTCAAATATCGTTCGAACCTTACCATTTAGAGGAAGGAGAAGTCGTAACAAGGTTTCCGTA	Eukaryota;Amoebozoa;Lobosa;Tubulinea;Echinamoebida;Echinamoebidae;Echinamoeba;Echinamoeba_sp.;	12	0	0	0	0	0	0	0	0	0
09c7bfa31a4c8ae84d42d32b10dadb63	GTTACTACCGATTGAATGACTTAGTGAGGATTCGGGATTGATTACTGTGCTGGCAACAGCTACAGTTATCGAGAACTTGTTCAAACTTGGTCATTTAGAGGAAGTACAAGTCGTAACAAGGTATCCGTAGGTGA	Eukaryota;Opisthokonta;Fungi	12	0	0	0	0	0	0	0	0	0
0880708e5ccc142c4c0c34ead9a42129	GTCGCTACTACCGATTGAATGGCTTAGTGAGGCTTTCGGATTGGGACCGTGGCCGCAAGGCTGCGGTTCTGAAAAGTTGGACAAACTTGGTCATTTAGAGGAAGTAAAAGTCGTAACAAGGTTTCCGTAGGTGAACC	Eukaryota;Opisthokonta;Fungi;Ascomycota;Saccharomycotina;Saccharomycetales;Candida	0	0	0	12	0	0	0	0	0	0
f0d341792e1bf1fc497532f6a517eb46	GCTACTACCGATTGAATTATTTAGTGAGGTCTCCGGACGTGATCGCTGCGACGCCTCGTTGTGTTGCAGATTGTTTCACAGAAGTTGACCGAACTTGGTTATTTAGAGGAAGTAAAAGTCGTAACAAGGTTTCC	Eukaryota;Opisthokonta;Metazoa;Arthropoda;Hexapoda;Insecta;Mayetiola;Mayetiola_destructor;	0	0	0	0	0	12	0	0	0	0
34b66bdc4015f3fb2a3a3b21a7f8a158	GCTCCTACCGATGAATGATGAGGTGAAATCTTCGGACCTGCTGCAAGCTGCCGGGTTTCCGGTTGGCTGCGGCGGGGAAGTTGCTTAAACCTTATCATTTAGAGGAAGGAGAAGTCGTAACAAGGTATCCGTAG	Eukaryota	0	0	0	0	0	12	0	0	0	0
cca1c31e2db2e0e8fe1348183de5aaa7	GCTCCTACCGATTGAATGGTCCGGTGAAATCTCGGGACGGGTCCTCTGATCCGTTGGGGCAACCCGACGGTGGGGGATTCGGAACTTGCTTAAACCTTATCATTTAGAGGAAGGAGAAGTCGTAACAAGGTTTCC	Eukaryota	11	0	0	0	0	0	0	0	0	0
eab7e2e879cab5a250a428f304d9c372	ATAAGAGACAGGTACACACCGCCCGTCAAGCCACCAAAGGGGGGGGCACCCGAAGTCGCCGGAGCCCGCAAGGGCAGGCGCCGAAGGTGAAACCCCTGATGGGGACTAAGTCGTAACAAGGTAACCGTAGGTGAACCTGCAGAAGGATCACTGTCTCTATA	Eukaryota	0	0	11	0	0	0	0	0	0	0
439c3aec1f2a378420ae2c6c7e9fb701	GCTCCTACCGATTGAATGATCCGGTGAAGTCTAGGGATGAATGTGGATTAAAAAGATTGAATGGCATTTTTGGGGAAACCTTTTTTTGTCATTTAATTTTTCCACGATCAGAACTTGACTAAACCTTATCATTTAGAGGAAGGAGAAGTCGTAACAAGGTCGCC	Eukaryota;Archaeplastida;Streptophyta	0	0	0	0	0	0	11	0	0	0
829d60745f69cec17361d549fffe5059	GCACCTACCGATTGAATGATTCGGTGAAAATTTCGGACTGCAGTATTGACACTTTCGGGTGACTTTGCCGTGGGAAGTTATTTAAACCTCATCATTTAGAGGAAGGTGAAGTCGTAACAAGGTTTCCGTAGGTG	Eukaryota;Stramenopiles;Ochrophyta;Chrysophyceae;Chrysophyceae_X;Chrysophyceae_Clade-D;Hydrurus;Hydrurus_foetidus;	0	0	0	0	0	0	0	0	0	11
b311fa3fd168e24dbfddf1e895102655	CCGCCCGTCGCTGCTACCGATTGAATGATCCGATGAAATCGCCGGATTGGCCTCCGGTTCGCCGGGAGTCGAGAAGGCGAGTAAATCTTATCATTTAGAGGAAGCAGAAGTCGTAACAAGGTTTCCGTAGGTGAACCTGCAGA	Eukaryota	10	0	0	0	0	0	0	0	0	0
5ab8ef6350c10a109adb8dff9efe8558	GCTACTACCGACTGGTCGATTTTGTGAGGTGTTTGGACCGGCGCTTGCGAGGCTTCCCGGCTTCGCTTGTGCTGGAAAATTCCCCTAACATGATCGATTGGAGGAAGTAAAAGTCGTAACAAGGTTTCCGTAGG	Eukaryota;Opisthokonta	10	0	0	0	0	0	0	0	0	0
2b1e872a43de8a7bb116d72c129846a5	GCTGCTACCGATTGAATGTCTTGGTGAGTCCCCTGGGTCGGCCCGGGCCGCTCCTCGCGGGCGGCCGGTGGGTGGAGAAGGGGGTCGAACCGGCACATTTAGAGGAAGCAAAAGTCGTAACAAGGTTTCCGTAG	Eukaryota	10	0	0	0	0	0	0	0	0	0
c6b9c5971148bc124fcf07e6e0bc67e9	TCGCTGCTACCGATTGAATGTCTTAGTGAGTTGCAGGGAGCGTGCCGCGCGGGGCGACTCGCGCGGCGGCGCGAACTGTATCAAACTTGCACATTTAGAGGAAGCAAAAGTCGTAACAAGGTTTCCGTAGGTGAAC	Eukaryota	10	0	0	0	0	0	0	0	0	0
7f72c61fe96710fecd7dd9dffa39bc90	GCTACTACCGATTGGATGGTTTCGTCAGGCAGGGGGACTGTTGCATTTGGAAGGTTCGCTTTGCTTCTTGCTATTGGAAGGAGAAAAAAACTTGACCACCTAGTGGAGGTACAGGTCGTAACAGGGCTTCAGTA	Eukaryota	0	0	0	10	0	0	0	0	0	0
05cd2eecb7589f8589403541dee90bec	GCACCTACCGATTGAATGGTCCGGTGAAGCCTCGGGATTGCAGCAGGCCTCCTTCACTGGAAGCTTGTCGCGAGAACTTGTCTAAACCTTATCATTTAGAGGAAGGTGAAGTCGTAACAAGGTTTCCGTAGGTG	Eukaryota;Stramenopiles;Ochrophyta;Bacillariophyta;Bacillariophyta_X;Araphid-pennate	0	0	0	10	0	0	0	0	0	0
4094248f1b14428b4ec676decc22d30d	GCATCTACCGATGAATTTTGCGGTGAAGCCTTGGGAGTTCCTTGGTGCCGCCGGCAACGGCGGTGCCAGGGGACGAACTTGGATAAACCTTAACATTTAGAGGAAGATGAAGTCGTAACAAGGTTTCCGTAGGT	Eukaryota;Stramenopiles;Stramenopiles_X;Stramenopiles_XX;Stramenopiles_XXX;Stramenopiles_XXXX;Diplophrys;Diplophrys_sp.;	0	0	0	10	0	0	0	0	0	0
7612ff415979b1203aa7b9218283e508	GCTCCTACCGATTGAATGATCCGGTGAACCCCTCGGATTGGTCAGATCAGTCAGCGGGGCAACTCGTTGACTTCTGGTTGAGAAGTTGGGTAAACCTTATCATTTAGAGGAAGGAGAAGTCGTAACAAGGTTTCC	Eukaryota;Archaeplastida;Streptophyta	0	0	0	10	0	0	0	0	0	0
39e2ef9d2ca3a2fe253e6dbdb04d8424	AGATGTGTATAGAGACAGGTACACACCGCCCGTCAAACCAACCGAGCAGGTTTTAGATGAGAACGGCCTTCTTAGGCCAGGCGAATCTAAGATCAGTGAGGTGGGTTAAGTCGTCACAAGGTATCCGTAGGTGAACCTGCAGAAGGATCACTGTCTCTATACACATCT	Eukaryota	0	0	0	0	10	0	0	0	0	0
75d926962191a8c694da5bca59419def	GCTCCTACCGATTGGGTGATCCGGTGAATTGCTCGGATTGGGATTCGCTCCAGTTTACTGAAGCTGTGTCCCAAGAAGACCTGTGAACCTTATCACTTAGAGGAAGGAGAAGTCGTAACAAGGTTTCCGTAGGT	Eukaryota;Alveolata	0	0	0	0	0	10	0	0	0	0
b455b51ce98e74e1ab20af4600bb486e	GCTCCTACCGATTGAATGATCCGGTGAAGTTTTCGGAGTGAAACTTCTTTATTCTCTTTTATTGGGAGAATAAAAAGGTTTTGCAAAGTTAATTAAACCTTATCATTTAGAGGAAGGAGAAGTCGTAACAAGGTATCC	Eukaryota;Archaeplastida;Streptophyta	0	0	0	0	0	0	10	0	0	0
18e3bdf7239408bd3228a384ed97a628	CCGCCCGTCAAGCCACGAAAGCTGAGAGCACCTTAAGTCGCTTGCCCAACCTCTGTGTTTACTCATAGAGGGAGGCGGCGCCCACGGTGAGCTCGGTGATTGGGACTAAGTCGTAACAAGGTAGCCGTAGGTGAACCTGCAGA	Eukaryota	9	0	0	0	0	0	0	0	0	0
c663af5d72d4fd4ad19f704c1c904e10	GCTCCTACCGATTGAATGTTCCGGTGAAATCTTCGGATTCGTGGCTTTGGATGGGGCAACCTGTTCTTTGCCAATGGAGAAGTTGATTAAACCTTAACATTTAGAGGAAGGAGAAGTCGTAACAAGGTTTCCGT	Eukaryota	9	0	0	0	0	0	0	0	0	0
9cc3a102b4dfb438212e1bec2a075520	GCTCCTACCGATTGAATGATCCGGTGAAATCTTCGGATGGTGGCGTACATCTGCTCTGGGAAACTGGAGCAGTAACGTCGCCAGAAGTTGCTTAAACCTTATCATTTAGAGGAAGGAGAAGTCGTAACAAGGTTTCC	Eukaryota;Amoebozoa;Conosa;Variosea;Variosea_X;Schizoplasmodiids;Schizoplasmodium;Schizoplasmodium_cavostelioides;	9	0	0	0	0	0	0	0	0	0
f1d1e1a491619008a05463f23f31684e	GCACCTACCGATTGGATGATCCGGTGAAAACTTCGGATCGCAGCGGGCCCGGCCTTCACGGGTCGGACCGCCGCGAGAAGTTGTGTAAACCTTATCATCTAGAGGAAGGTGAAGTCGTAACAAGGTTTCCGTAG	Eukaryota;Stramenopiles;Ochrophyta;Bacillariophyta;Bacillariophyta_X	9	0	0	0	0	0	0	0	0	0
1af37cec1a0edaad58e2904a485916ad	GTACACACCGCCCGTCGCTCCTACCGATTTCGAGTGGTCCGGTGAGCCTTTTGGACCAGGGGGTAACTTCTGTAAATCAAGCAAACCTTATCACTTAGAGGAAGGAGAAGTCGTAACAAGGTTTCCGTAGGTGAACCTGCAGAAGGATCA	Eukaryota;Alveolata;Ciliophora	9	0	0	0	0	0	0	0	0	0
a8d2e3509a1afd9171c9df183f195d11	GCTCCTACCGATTGGATGGTCCGGTGAAATCTTTGGATGACTGTGACAAGTTATCAGGGCAACTTGGTAACATCATGGTTAGAAGTTGATTAAATCTTATCATCTAGAGGAAGGAGAAGTCGTAACAAGGTTTCC	Eukaryota	9	0	0	0	0	0	0	0	0	0
1ce5f3ef9ed8b93928f8b2a2d7d54fb9	GCTACTACCGATTGAATGGTTTAGTGAGATCTTTGGACTAACGCAACACAGCTGTCTGACAGCAGTGATGCGGTGGGAAGCTGATCAAACTTGATCATTTAGAGGAAGTAAAAGTCGTAACAAGGTTTCCGTAG	Eukaryota;Opisthokonta;Mesomycetozoa;Nucleariidea;Nucleariida;Nucleariida_X;Nuclearia	0	0	0	9	0	0	0	0	0	0
cd2236f0e9d911c08f7cd7ec1db5c369	GCTACTACCGATTGGATGGCTTAGTGAGATCTTCGGATTGCCGGGCGATTGCAGCAATGTGAACGCCTGGCGAGAAGTTGCTCAAACTTGGTCATCTAGAGGAAGTAAAAGTCGTAACAAGGTTTCCGTAGGTG	Eukaryota;Opisthokonta;Fungi;Blastocladiomycota;Blastocladiomycotina;Blastocladiomycetes	0	0	0	9	0	0	0	0	0	0
86e4c6fe42df448f1ec6d0982ecdbf81	GCTGCTACCGATTGGATGATCCGGTGAAATCCTCGGACTGATGTGGATTACCTAGCTGCAAGGTTAGGTGCCATGTTGGGAAGTTGATTAAACCTTATCATCTAGAGGAAGCAAAAGTCGTAACAAGGTTTCCG	Eukaryota;Amoebozoa;Lobosa;Discosea-Flabellinia;Vannellida;Vannellidae;Vannella;Vannella_danica;	0	0	0	9	0	0	0	0	0	0
7a3ef14a6588122b0267e772777e0604	ACACCGCCCGTCGCTCCTACCAATTGATATCAAAGGCAAACTGCGAGGGATTTAAGCGTTTTTTCGCTTAAAAAACCGCTGTGAACCTAGGGTATTGTAGGAAGGAGAAGTCGTAACAAGGTCTCCGTAGGTGAACCTGCAGAAGG	Eukaryota	0	0	0	9	0	0	0	0	0	0
a67bbc4fdad23a5355254fa4bdb40423	ACGCCATGGGAGTCGGTATAATTAGAAGGGTTGGAGTTAGTTAGTCAAAGATGTATTTAATTATTATATGCATTGTTAATTATTTATCTAGCTTCGACAATTGTATTGGCAACTGGGGTGAAGTCGTAACAAGGTAGTG	Eukaryota	0	0	0	0	9	0	0	0	0	0
d35d21369cf80a673cbc14691c56ddbd	GCTCCTACCGATTGGGTGTGCTGGTGAAGTGTTCGGATTGGGAACAACGGTGGGCAACCATTGCTGTTCCTGAGAAGTTCATTAAACCCTCCCACCTAGAGGAAGGAGAAGTCGTAACAAGGTTTCCGTAGGTG	Eukaryota;Archaeplastida;Chlorophyta;Chlorophyceae	0	0	0	0	0	0	0	0	0	9
da05c7d1ce4595b7cf780926cbd9c372	CCGTCGTTGCCTGTAATGGTTTGCGAGTAGAACCGTTTGGAGGAAACATGGGGTCTTGACCTCAGTGCCGCCAAAATTCGGTGATACTTGCAAACTAGAAGAGGCAAAAGTCGTAACAAGGTTGCTGTAGGTGAACCTG	Eukaryota	8	0	0	0	0	0	0	0	0	0
9a836d6753f87bbfe14c70cc02524c63	GCTCCTACCGATGAATGATCCGGTGAAATCTTCGGATGGTGACATAAAATTTCTATTGGGTAACTGATAGATAATAATGTTACCAGAAGTTGCTTTAACCTTATCATTTAGAGGAAGGAGAAGTCGTAACAAGGTTTCC	Eukaryota	8	0	0	0	0	0	0	0	0	0
28fa28944bde44380469dcee8398db45	GCACCTACCGATTGAATGATTCGGTGAAAATTTCGGACTGCAGCATTGACACTTTCGGGTGACTTTGCCGTGGGAAGTTATTTAAACCTCATCATTTAGAGGAAGGTGAAGTCGTAACAAGGTTTCCGTAGGTG	Eukaryota;Stramenopiles;Ochrophyta;Chrysophyceae;Chrysophyceae_X;Chrysophyceae_Clade-D;Hydrurus;Hydrurus_foetidus;	8	0	0	0	0	0	0	0	0	0
35d5728f6b6df0556f64c9eb25fc334d	GATACTACCGATTGAATGGCTTAGTGAGGCCTTCGGATCGACGCTTAGCCGTCGCAAGACGACTTTGCGTTGAGAAGTTGTACAAACTTGGTCATTTAGAGGAAGTAAAAGTCGTAACAAGGTTTCCGTAGGTG	Eukaryota;Opisthokonta;Fungi	8	0	0	0	0	0	0	0	0	0
ac3435b16c4960db31630d9543b3ee74	GCTGCTACCGATTGGATGGTTTAGTGAGGCCCACGGACCGCGGCGGCTCTGACTCTTCGGAGTTATCTGCACGCGGGAAGTGGTACAAATTTGACCATCTAGAGGAAGCAAAAGTCGTAACAAGGTTTCCGTAG	Eukaryota;Rhizaria;Cercozoa;Filosa-Imbricatea;Euglyphida;Trinematidae;Trinematidae_X;Trinematidae_X_sp.;	8	0	0	0	0	0	0	0	0	0
d8fb181c593e655c4021b029dd277e80	GCTCCTACCGATTGAACGGTCCGGTGAAATCTACGGATACTGGAGCCTAAGGGGCAACCCTGAGCTTCGGCAGAAGTTGAGTAAACCTTACTGTTTAGAGGAAGGAGAAGTCGTAACAAGGTTTCCGTAGGTGA	Eukaryota;Amoebozoa;Conosa;Variosea;Variosea_X;Filamoebidae;Filamoeba	8	0	0	0	0	0	0	0	0	0
075f7475607d93a9c1f3fcb8afb5db5e	GCTCCTACCGATGAATGGTCCGGTGAAATCTTAGGATTGAAAACATATACTTATTGACTTCGGTTAATAAGTTTGTTTTTAAGAATTTGAGTAAACCTTGCCATTTAGAGGAAGGAGAAGTCGTAACAAGGTATCC	Eukaryota;Amoebozoa;Lobosa;Discosea-Flabellinia;Dactylopodida;Paramoebidae;Korotnevella	8	0	0	0	0	0	0	0	0	0
246e9b73bbfe1d84cad00f95ebf8866f	GCTCCTACCGATGGGACGAGGAGGCGAATTTGATGGACTGGGTCTGCTAAACCGGAGGTCTCCTCTGGAATGGCTGGCTCGGAAAGTTAACTGAACCTTCTTGTTTGTAGGAAGGAGAAGTCGTAACAAGGTCTCCGTAGGTGAACCTGCGGAGGGATCATTAGAATGTATGGTCGAACGATCTTTTGGAGGCAAGGTCTCT	Eukaryota	0	0	0	8	0	0	0	0	0	0
07c8b9964573ec876c76eefac734ae91	GCTTGCCGTGATGATTGAAGTAGTTAATTTGGTGGATTTGATTAGAATTTAATACCTCGGTATTAGATTCTAATTCGAGAAGCCAAATGTACTATTTTGATTAAAATGGGAAGAAGTCGTAACAAGGCCGCAGT	Eukaryota	0	0	0	8	0	0	0	0	0	0
f783809e9a3c4b3c562c4542a92e745f	GCTCCTACCGATTGAATGATCCGGTGAATTGTTCGGAGTTCGGCTATTGCCAGCGGGGCAACTCGTTGGTAAGGTCGGGCAAAGTTCAATAAACCTTATCATTTAGAGGAAGGAGAAGTCGTAACAAGGTATCC	Eukaryota	0	0	0	8	0	0	0	0	0	0
510b1d8c381a4330f857b176a602e6e4	GCTCCTACCGATGGGACGAGGAGGCGAATTTGATGGACTGGGTCTGCTAAACCGGAGGTCTCCTCTGGAATGGCTGGCTCGGAAAGTTAACTGAACCTTCTTGTTTGTAGGAAGGAGAAGTCGTAACAAGGTCTCC	Eukaryota	0	0	0	5	0	0	3	0	0	0
8347748f9a6aa4691f7b6b1e5b13f3c8	GTCGCACCTACCGATTGAATGGTCCGGTGAAACCATCGGATCGGCGACTTTGCTCTTGTAGCGGGTCGCCGAGAAGTCGGTTAAACCTTACCATTTAGAGGAAGGTGAAGTCGTAACAAGGTTTCCGTAGGTGAACC	Eukaryota;Stramenopiles;Stramenopiles_X;Bicoecea;Bicoecea_X;Bicoecea_XX;Bicoecea_XXX;Bicoecea_XXX_sp.;	0	0	0	0	8	0	0	0	0	0
8c37dc435ad163551b104b12f3906f58	GCTCCTACCGATTGAACGGTCCGATGAACTCTTCGGATCAGAGCACCCATCTGCTGGGCAACCAGCAGTAGTGCACTGAGAAGTTGAGTGAATCTAATCGTTTAGAGGAAGGAGAAGTCGTAACAAGGTATTCG	Eukaryota	0	0	0	0	8	0	0	0	0	0
b80cc50f85b04e02c764a8fccb74a3bd	GCTACTACCGATTGAATGGTTTAGTGAGGTCCATGGATCGCGTTGGGTCTGCCGGTCCCTTCGGGGGTTGGTGGTCCCAGTGTGAGAAGTGGCGCAAACTTGACTATTTAGAGGAAGTAAAAGTCGTAACAAGGTTTCC	Eukaryota	7	0	0	0	0	0	0	0	0	0
ef82f06b57aa38c8afe4d7d45e7c537d	ACCGCCCGTCGTTACTACCGATTGAATGGCTTAGTGAGGCCTTTGGAGATTATAAAGTTTTACTTGATGATTGAAATTGGTCAAACTTGGTCATTTAGAGGAAGTACAAGTCGTAACAAGGTTTCCGTAGGTGAACCTGCAGAA	Eukaryota;Opisthokonta;Fungi	7	0	0	0	0	0	0	0	0	0
213e222169a20031738901f71bdb162f	GCTACTACCGATTGAATGAATTAGTGAGCTCCATGGATTGATGGTTTAAGGCGGTCTCCGTCTTCTGCTGTTGAGAAGTGGATCAAACTTGCTCATTTAGAGGAAGTAAAAGTCGTAACAAGGTTTCCGTAGGT	Eukaryota;Rhizaria;Cercozoa	7	0	0	0	0	0	0	0	0	0
4370f4ec731dd99a465683f9f53a70c3	GCCCGTCGTTGCCTGTAATGGCTGGCAAGTAGAACCATTTGGAGGAGTCGAGAGGTTAGCTCCTCTGGCGCCGAAATTTGGTGATATTTGCAAGCTAGAAGAGGCAAAAGTCGTAACAAGGTTGCTGTAGGTGAACCTGCA	Eukaryota	7	0	0	0	0	0	0	0	0	0
63bf2fed8a73dc7e1ab4ee8701d9f6c2	CACCGCCCGTCGATACTACCGATTGAATGGCTTAGTGAGGCCTCTGGATGGCGGTGCCTTTGGGTGCAGCCAGAAATTGTCCAAACTTGGTCATTTAGAGGAAGTAAAAGTCGTAACAAGGTTTCCGTAGGTGAACCTGCAGAAG	Eukaryota;Opisthokonta;Fungi	7	0	0	0	0	0	0	0	0	0
52db4bccfc3be213e53ac8e1277b27a2	CCCGTCACGCGCTGGTAGTTGGCCAAGCCGGAAAGTTCTGCTGATAGTAGGTGTTTGCAAAATACCTATTATGCGGAGAAATGATGGTGGGGTTGATGACTGGTGCGAAGTCGTAACAAGGTAGTGGTAGGTGAACCTGC	Eukaryota	0	0	0	7	0	0	0	0	0	0
8196ebb5d4c57e86d8b87501b3b5709d	GCTCCTACCGATTGGATGATCCGGTGAAATGTTTGGAGATTTGATTTTGAATTTGGGAAACTAAATTTTTAAATTAAATCAAAATTCTTTAAACCTTATCATCTAGAGGAAGGAGAAGTCGTAACAAGGTTTCC	Eukaryota	0	0	0	7	0	0	0	0	0	0
fe5f2ffbf20d2635df1af47a1691bc12	GCTCCTACCGATTGAATGGTCCGGTGAAGTTTCCGGAGTATAGCCACATTTTTAATTTGTTGGGGTAACTTAGCAGATTTTGTGGTTTTTTGTACAAAGTTAACTAAACCATATCATTTAGAGGAAGGAGAAGTCGTAACAAGGTATCC	Eukaryota;Archaeplastida;Streptophyta;Embryophyceae;Embryophyceae_X;Embryophyceae_XX	0	0	0	7	0	0	0	0	0	0
113a66cf5833d65bbe183d1d315d15ba	GCTCCTACCGATCGAATGGTCCGGTGAAATCTCCGGATGGGGGGGTATAGCCGCCGGGGCAACTCGGCAGCAACCCTTCCAGAAGTTGATTGAACCTTACCATTTAGAGGAAGGAGAAGTCGTAACAAGGTTTCC	Eukaryota	0	0	0	0	7	0	0	0	0	0
5826be7a0cee0d2e17081dda87ce45dc	CCGCCCGTCACACCATGGGAGTTGGCTCGACCTTAAGACGGTGCGCTAACCTTGGGTCTTCGGATCCGGGGGGGCAGCCGGCCACGGTCAGGTCAGCGACTGGGGTGAAGTCGTAACAAGGTAGCCGTAGGTGAACCTGCAGA	Eukaryota	0	0	0	0	7	0	0	0	0	0
caa88a4b29863be04dcb3bb474d39182	GCTGCTACCGATTGGATGGTCCGGCAAGACCTTCAGATTCACGAATGGGTCAACATTTGCTTGATCTCCAATCGTTGAAAAAGTTGTTCAAACCTTGCTATCTAGAGGAAGCAGAAGTCGTAACAAGGTATTCG	Eukaryota	0	0	0	0	0	7	0	0	0	0
b802653abb5e05fe086bad7c78d93a54	CACACCGCCCGTCACATCACGAAAGTGGGCTGTACTAGAAGACGTTGAGCTAACCCCCATTTAGTTGGGGGAGGCAGGCGTCCACGGTATGGTTCATGATTGGGGTGAAGTCGTAACAAGGTAGCTGTAGGTGAACCTGCAGAAGGA	Eukaryota	0	0	0	0	0	7	0	0	0	0
909d35ce3853d8d75e8ff5f2aa0af01c	ACACACCGCCCGTCACACCATGGGAGTTGGGTCTACCCGAAGACGGTGAGCTGACCCGTTCTTTGAACGGGAGGCAGCCGGCCACGGTAGGCTCAGCGACTGGGGTGAAGTCGTAACAAGGTAGCCGTAGGTGAACCTGCAGAAGGAT	Eukaryota	0	0	0	0	0	7	0	0	0	0
78c356dac30c1cab27d63d111efd3007	GACAGGTACACACCGCCCGTCAAGCCACGAAAGTGGGGGGCGTCCGAAGTCGCTTCGCTAACCCTTCGGGGAGGCTGGCGCCGAAGACGAAACCCATGATTGGGACTAAGTCGTAACAAGGTAACCGTAGGTGAACCTGCAGAAGGATCACTGTC	Eukaryota	0	0	0	0	0	0	0	0	7	0
4950e51a9913f593eaa168821c00c98e	GCTACTACCGATTGAATGGTTCAGCGAGTTTCACGGACTGGATAGGAAGGGGTGGGTTTCCACTCTTTCTTTGTTTTTTTGTCTGGGAAGTGACACAAACTTGACTATTTAGAGGAAGTAAAAGTCGTAACAAGGTTTCC	Eukaryota	6	0	0	0	0	0	0	0	0	0
ac81cd74a4a10ce3ec4f002dacdeb183	GCTCCTACCGATTGGATGTTCCGGTGAAATCTTGGAATTGCGGCGACTTAGCTTCACGGCCAGGTTGTTGCGAGAACTTGCTTAAACCTTAACATCTAGAGGAAGGAGAAGTCGTAACAAGGTTTCCGTAGGTG	Eukaryota	0	6	0	0	0	0	0	0	0	0
de5e61a791d71ac7a710a09ee9ddc444	GAGACAGGTACACACCGCCCGTCACACCATGGGAGTTGGTTTTACCTTAAGCCGGTGCGCTAACCGCAAGGAGGCAGCCGACCACGGTAAGGTCAGCGACTGGGGTGAAGTCGTAACAAGGTAGCCGTAGGTGAACCTGCAGAAGGATCACTGTCTC	Eukaryota	0	0	6	0	0	0	0	0	0	0
77985151fc819f6cec151f909b3c56bf	GCTCCTACCGATTGAATGGTCCGGTGAAATGTTCGGATTCTGGGGCATCAACCACTTCGGTGGTCGCCTCGGGAGAAGATCAGTAAACCTTATCATTTAGAGGAAGGAGAAGTCGTAACAAGGTTTCCGTAGGT	Eukaryota;Archaeplastida;Streptophyta;Embryophyceae;Embryophyceae_X;Embryophyceae_XX	0	0	6	0	0	0	0	0	0	0
db3b329997c6a3a1e47d16771829e899	GCACCTACCGATTGAATGGTCCGGTGAAATCTTCGGACTGTGGCTTTGTCTTGTTAACGCAAGACGCTGTCGTGGGAAGTTGATTAAACCTTACCATTTAGAGGAAGGTGAAGTCGTAACAAGGTTTCCGTAGG	Eukaryota;Stramenopiles;Stramenopiles_X	0	0	0	0	0	0	6	0	0	0
eec1fb2a372a045faef2a59aabbf7d4c	TACACACCGCCCGTCACATCATGGGAGCCGGTAGCACCCGAAGTATCTGCGCCAACCTGGGTTAAACCGGGGGGCAGGGTCCTAAGGTGCAACTGGTAACTGGGATGAAGTCGTAACAAGGTAGTTGTAGGTGAACCTGCAGAAGGATC	Eukaryota	5	0	0	0	0	0	0	0	0	0
7422568a91c020b6271442848e8d1f8e	GCTGTTTCCGATTGAATGGCTTAGTGAGGCCTTCGGATTGATGCATCGCTTTTGGCAACATTAGTGAGGCGCTGAGAAGTTGGTCAAACTTGGTCATTTAGAGGAAGCAAAAGTCGTAACAAGGTTTCCGTAGG	Eukaryota;Opisthokonta;Fungi;Fungi_X;Fungi_XX;Fungi_XXX;Fungi_XXXX;Fungi_XXXX_sp.;	5	0	0	0	0	0	0	0	0	0
77b2f609f5ff316d3cf23e4a170c8a6c	GTCGCTACTACCGATTGAATGGATTAGTGAACTTCACGGATTGCTGCGTGGTAGGTTTCTATCACGCAACGAGAAGTGAATCAAACTTGCTCATTTAGAGGAAGTAAAAGTCGTAACAAGGTTTCCGTAGGTGAACC	Eukaryota;Rhizaria;Cercozoa;Filosa-Sarcomonadea;Glissomonadida;Sandonidae;Sandonidae_Clade-N/F-A;Sandonidae_Clade_N/F-A_sp.;	5	0	0	0	0	0	0	0	0	0
81199ed59905b66ff16dc86bd0c0b5d9	GTTGCTACCGATGGCGTGAGGATAGAGGCTTTCGGAGACTCCAATGTTCGACCTTTCCCCTTCACAGGGAATGGGAGATCGGAGCCGAATTTGGCCAATGTCCTCCTGCTAGAGGAAGCAAAAGTCGTAACAAGGTTACT	Eukaryota;Excavata;Discoba;Euglenozoa;Euglenida;Euglenales	5	0	0	0	0	0	0	0	0	0
2e41a866b0864c200febbc4a575e49ae	GCTACTACCGATTGAATGGCTCAGTGAGGCCTTCGGACTGGCTTGAGGAGGTTGGCAACGACCACCTTGAGCCGGAAAGTTCGTCAAACTCGGTCATTTAGAGGAAGTAAAAGTCGTAACAAGGTTTCCGTAGG	Eukaryota;Opisthokonta;Fungi;Ascomycota;Pezizomycotina;Dothideomycetes	0	0	5	0	0	0	0	0	0	0
be16d8687f475c400c72b21d46c7e0c9	GCTCCTACCGATTGAATGATCCGATGAAATTTTTGGACATGGGTTGAGAGAAGAAAAATTGTTTTTTTTCTTTCGACTTGTGAAAATTAATTAAATCTTATCATTTAGAGGAAGGAGAAGTCGTAACAAGGTTTCC	Eukaryota	0	0	5	0	0	0	0	0	0	0
3254bed6b6358c905154128ae1ec0768	GCTCCTACCGATTGAATGGTACGGTGAGGACTTCGGACTGTTGAGATAGTTGGTGGCAACACCACTATCTCAGTGGGAAGATTTTCAAGCCTTGCCATTTAGAGGAAGGAGAAGTCGTAACAAGGTTTCCGTAG	Eukaryota	0	0	0	0	5	0	0	0	0	0
440b60baf7cd68d6e0141840b92417d0	GCTCCTACCGATTGGATGGTCCGGTGAAATCCTCGGAGTCTGGCCTTTTGTGCGCGATCCGGGCAACTGGGTCGCGTCAGGTTCGGGCGAAGTTGATTGAACCTTACCATCTAGAGGAAGGAGAAGTCGTAACAAGGTTTCC	Eukaryota	0	0	0	0	0	5	0	0	0	0
b7e80b310b2ca1afeb68f4a9511f7fb9	GCTACTACCGATTGAATGGCTTAGTGAGCCTTTGGGATTGGCAGCTTGTACCGGCAACGGTAGCAGGCCGCTGAAAACTTAGGCAAACTTGGTCATTTAGAGGAAGTAAAAGTCGTAACAAGGTTTCTGTAGGT	Eukaryota;Opisthokonta;Fungi;Basidiomycota;Ustilaginomycotina;Exobasidiomycetes;Malassezia;Malassezia_restricta;	0	0	0	0	0	0	5	0	0	0
3fffe431b4f60ce4074aafffb18a165a	GCTCCTACCGATTGAATGGTCCGGTGAGATCTTTGGATGGCATGGTTATTAAGGTTGCCGAAAGGTGAGATCTTTGGCTATGTCAGAAATTGATCAAACCTTACCATTTAGAGGAAGGAGAAGTCGTAACAAGGTATCC	Eukaryota	0	0	0	0	0	0	0	5	0	0
b244852d16d83735dfa0eb0d22c5e602	TCGTTACTACCGATTGAATGACTTGGTGAGGCCTTGGGAGGGCGGCTGCCACCGCGCGTGCGCATGCCGTGCGAACTCGGTCAAACTTGGTCATTTAGAGGAAGTACAAGTCGTAACAAGGTATCCGTAGGTGAAC	Eukaryota;Opisthokonta;Fungi	0	0	0	0	0	0	0	0	5	0
3feff0abd557474c6e07c63accd91663	GCTCCTACCGATTGAACGATCCGGTGAAATCTACGGACAGACTCACACGCTGGGGCAACCCAGTAGTGGGACTGGAAGTTGAGTAAACCATATTGTTTAGAGGAAGGAGAAGTCGTAACAAGGTTTCCGTAGGT	Eukaryota;Amoebozoa;Conosa;Variosea;Variosea_X;Filamoebidae;Filamoeba	4	0	0	0	0	0	0	0	0	0
873f5413236bc1caa04299361e8269c4	GCTCCTACCGATTGAATGATCAGGTAAAATCTCCGGATGGTGACATACAACTGTCGGGCTCCGGTTTGGCAGTAATGTTGCCAGAAGTTGCTTAAACCTTATCATTTAGAGGAAGGAGAAGTCGTAACAAGGTTTCC	Eukaryota;Amoebozoa;Conosa;Variosea;Variosea_X;Schizoplasmodiids;Schizoplasmodium;Schizoplasmodium_cavostelioides;	4	0	0	0	0	0	0	0	0	0
7bcee4202ae8a05bc49f06cbe52e5dc8	GCTCCTACCGATTGAATGGTCCGGTGAAGTGTTCGGATCGCGGCGACGCGGGCGGTTCGCTGCCTGCGACGTCGCGAGAAGTCCACTGAACCTTATCATTTAGAGGAAGGAGAAGTCGTAACAAGGTTTCCGTA	Eukaryota;Archaeplastida;Streptophyta;Embryophyceae;Embryophyceae_X;Embryophyceae_XX	4	0	0	0	0	0	0	0	0	0
1f61bee22299cee1a21c08cbb01cbef1	GCTACTACCGATCGAATGGTTTAGTGAGTAGCATGGATGGATGTGCACTCTTTCTCTCCGCTTGTTCTCTTCTGAGCAGGTGGATGGGTGCTGCAACCAGAAGTGCCGCAAACTTGACTATTTAGAGGAAGTAAAAGTCGTAACAAGGTTTCC	Eukaryota;Opisthokonta;Metazoa	4	0	0	0	0	0	0	0	0	0
e351f826d500bd44a93b4fb1383850d1	GCTACTACCGATTGAACGGCTCAGTGAGGCCTTCGGACTGGCTCAGGGAGTTCGGCAACGAGCACCCAGAGCCGGAAAGTTCGTCAAACTTGGTCGTTTAGAGGAAGTAAAAGTCGTAACAAGGTTTCCGTAGG	Eukaryota;Opisthokonta;Fungi;Ascomycota;Pezizomycotina;Lecanoromycetes;Trapelia	0	4	0	0	0	0	0	0	0	0
884cc8778e198a3e220af58f733305c8	GCTACTACCGATTGAATGGCTTAGTGAGGACTTGGGAGAGTACATCGGGGAGCCAGCGATGGCACCCTGACGGCTCAAACTCTTACAAACTTGGTCATTTAGAGGAAGTAAAAGTCGTAACAAGGTATCTGTAG	Eukaryota;Opisthokonta;Fungi;Basidiomycota;Ustilaginomycotina;Ustilaginomycetes	0	4	0	0	0	0	0	0	0	0
efa37df05988360a93cdb51d84487b1a	CCCGTCGCTCCTACCGATTTCGAGTGATGTGGTGAACTATCTGGACTGTGGACGGGCTTGAACCGTTCGCGGGAAGTTTCGTAAACCTTATCACTTAGAGGAAGGAGAAGTCGTAACAAGGTTTCCGTAGGTGAACCTGC	Eukaryota;Alveolata;Ciliophora;Oligohymenophorea;Peniculia;Parameciidae;Paramecium;Paramecium_nephridiatum;	0	0	4	0	0	0	0	0	0	0
674cb5a4cf1ddf411f555677cd2db017	TACACACCGCCCGTCACATCACGAAAGCGAGCTGTACTAGAAGTCACCGCGCTAACTCGCCGCAAGGCGAGAGGCAGGTGCCCAAGGTATGACTCGTGATTGGGGTGAAGTCGTAACAAGGTAGCCGTAGGTGAACCTGCAGAAGGATC	Eukaryota	0	0	0	0	0	4	0	0	0	0
6724d734394fc1d74cbf2e332bb3e55c	GCTGCCCGGAACTGAGCCGTTTCGAGAAAGCCGGGGACCGACGGCGCGTGGGTGCGCAAGCACTTCGCGCCGATGGAAACCAGTTTGATCGGTATGGCTTGAACCGGGCAAAAGTCGTAACAAGGTTTCCGTAG	Eukaryota;Opisthokonta;Metazoa;Nematoda;Chromadorea;Chromadorea_X;Diplolaimelloides;Diplolaimelloides_sp.;	0	0	0	0	0	4	0	0	0	0
88d8b3062644746081684c8e13fba5fd	ACAGGTACACACCGCCCGTCACACCACGAAAGCTGTTTGTACCCGAAATCACCTTAGCTAACCAGAAATGGATGCGGGTGCTGAAGGTATGGAGAGTGATTGGGGTGAAGTCGTAACAAGGTAGCTGTAGGTGAACCTGCAGAAGGATCACTGT	Eukaryota	0	0	0	0	0	0	0	4	0	0
3bf1ad35d11635c1b0943960ed76ee8d	GCTACTACCGATTGGATGGTTTAGTGAGGCCCTCGGATCGGCCCCGCCGGGGTCGGCCCACGGCCCTGGCGGAGCGCTGAGAAGACGGTCGAACTTGACTATCTAGAGGAAGTAAAAGTCGTAACAAGGTTTCC	Eukaryota;Opisthokonta;Metazoa;Craniata;Craniata_X;Mammalia	0	0	0	0	0	0	0	0	4	0
24f3873155b38cded5bc75f77d51f1e3	GCTCCTACCGATTGGATGGTCCGGTGAAATGTTCGGAGAGTCGGCCAAAAGTTGGGAGGGGGCAACTCTTCCCTTCTTGGGTCTCTCAAAGTCCAGTAAACCTTATCATCTAGAGGAAAGAGAAGTCGTAACAAGGTTTCC	Eukaryota	3	0	0	0	0	0	0	0	0	0
4e24335fb06ab35423911b04ddbdf479	GCTCCTACTGATCTACAAAACAATGAGCATCTCAGAGGCCTGATGAGTAAAGCCCTTCACGGGGCCGAAAGTCTGCCAAAGGCATGCAAATTTCGTTGTGGAGAAGAAGGAGAAGTCGTAACAAGGTATCCGTA	Eukaryota	3	0	0	0	0	0	0	0	0	0
73c043fdef5fd4c99da1d9971d3e0c0a	GCTCCTACCGATTGAACGGTCCGGTGAAGTCTTCGGAGCGCGGTTCACGCTCGGTCGGGGCAACTCGGCCGGGTAGGGTCGCGCAAAGTCGACTAAACCTTATCGTTTAGAGGAAGGAGAAGTCGTAACAAGGTATCC	Eukaryota;Amoebozoa;Lobosa;Discosea-Longamoebia;Thecamoebida;Thecamoebidae;Stenamoeba;Stenamoeba_limacina;	3	0	0	0	0	0	0	0	0	0
e4a2b9e849f5b737462153430188d29b	GCTACTACCGATTGAATGGTTTAGTGAGTTTCATGGATTGTCCGTGTGTCCGTTCTGCGGGCACCGAGGCGAGAAGTGACACAAACTTGACTATTTAGAGGAAGTAAAAGTCGTAACAAGGTTTTCGTAGGTGA	Eukaryota;Opisthokonta;Metazoa	3	0	0	0	0	0	0	0	0	0
fd464197d9196ff5991663651c153a97	GCCCGTCGCTTCAACCGATTGGATGATCCGGCAAATTCTACGGACCTGCATATCTTTAGGGATTGATGTGGGGAAGTAGCGTGAGCCTTATCATCTAGAGGATGAAGAAGTCGTAACACGGTATCCGTAGGTGAACCTGCA	Eukaryota;Alveolata	3	0	0	0	0	0	0	0	0	0
9004235ac381e00fbaea76638bde13c4	GTACACACCGCCCGTCACACCATGGGAATCGGTTGCTCCAGAAGTGGCCGCGCCAACCGAGCATGCCTCGGAGGCAGGCCCCCAAGGAGTGGCTGGTGACTGGGGTGAAGTCGTAACAAGGTAGCCGTAGGTGAACCTGCAGAAGGATCA	Eukaryota	0	0	0	0	3	0	0	0	0	0
c88c03612811c35ebff2fadeb6f69805	GCTGCTACCGATTGGATGGTCCGGTGAAATCCTCGGATCGTACCAATATGCTGGTTGTTCTTTCGGGGACTGCCAGTTTGGTATGAGAAGTTGATTAAACCTTATCATCTAGAGGAAGCAAAAGTCGTAACAAGGTTTCC	Eukaryota;Amoebozoa;Lobosa;Discosea-Flabellinia;Vannellida;Vannellidae;Vannella;Vannella_contorta;	0	0	0	0	3	0	0	0	0	0
59ae60a4d29af9a82ad0831db3d5779a	GCTGCTACCGATTGAATGGTTCAGCGAGCTCCACGGACTGGGTGGTTACTGGTCTTCAAACCACCAGTAGCCTTCGGAAAGTGGCGCAAACTTGACCATTTAGAGGAAGCAAAAGTCGTAACAAGGTTTCCGTA	Eukaryota;Rhizaria;Cercozoa	0	0	0	0	3	0	0	0	0	0
08281ee7dda122d68fd1253e5259ff75	GCTCCTACCGATTGGATGATCCGGTGAGTTCGTTGGATACTCGGGGATTAACACGGCATTCACGTGTCGTGCCCTGATAGAAAACGCGCAAACCTTATCATCTAGAGGAAGGAGAAGTCGTAACAAGGTCTCCG	Eukaryota	0	0	0	0	0	0	0	0	3	0
702d984410ef0b68dfd54c3ea86aface	GTCGCATCAATCGATTGAATGATTCGGTGAATGATTCGGATCGAGTCGTTGCTAGCAATAGCTTCGATTTGAGAAGTCTTGTAAACCCAATCATTTAGAGAATGGTCAAGTCGTAACACGGTATCTGTAGGTGAACC	Eukaryota;Alveolata;Apicomplexa;Apicomplexa_X;Gregarines;Gregarines_X;Syncystis;Syncystis_mirabilis;	0	0	0	0	0	0	0	0	3	0
5a89139d495b2e42c9ac2bf2346ab11b	GCTCCTACCGATAGAATGCTCCGGTGAAGCACTCGGATCGCGCCGCGCCCGGCGGGCAACCTTCGGCCGCGGCATGAAAAGTTTGTTGAACCTTATCGTTTAGAGGAAGGAGAAGTCGTAACAAGGTTTCTGTA	Eukaryota;Archaeplastida;Streptophyta;Zygnemophyceae;Zygnemophyceae_X;Zygnemophyceae_XX;Spirogyra;Spirogyra_pratensis;	2	0	0	0	0	0	0	0	0	0
ed6605384c8c67a7b4daefaa5c1c1241	GCTCCTACCGATTGAATGGTCCGGTGAGAACGTCGGATTTCGTATGATGCTTTCAAAGGTTCGTCGCAAGGCGGGCCGAGTCGTACGAAAGAAGTCGTTCAAACCTTACCATTTAGAGGAAGGAGAAGTCGTAACAAGGTTTCC	Eukaryota;Hacrobia;Centroheliozoa;Centroheliozoa_X	0	0	0	0	2	0	0	0	0	0
823a5004ecc18d888bb4a3f3ed71384b	CCCGTCGCTCCTACCGATTTCGAGTGATCCGGTGAACCTTTTGGACTGCGTGGGGTCTCGTACCCCGCGCGGAAAATCAAGTAAACCATATCACTTAGAGGAAGGAGAAGTCGTAACAAGGTTTCCGTAGGTGAACCTGC	Eukaryota;Alveolata;Ciliophora;Spirotrichea;Hypotrichia	0	0	0	0	0	0	2	0	0	0
592b5adfcdf463d7dafed9926fe81c18	CACCGCCCGTCACACCATGGGAGTTGGCTCGACCCGAAGCCGGTGCGCTAACCTTTGGATCTCGGTCCGGGGGGCAGCCGTCCACGGTCGGGTCAGCGACTGGGGTGAAGTCGTAACAAGGTAGCCGTAGGTGAACCTGCAGAAG	Eukaryota	0	0	0	0	0	0	2	0	0	0
